# Supplementary material for: Gene Regulatory Network that Shaped the Evolution of Larval Apical Organ in Cnidaria
Source: Mol Biol Evol. 2023 Dec 28;41(1):msad285. doi: 10.1093/molbev/msad285 (PMC10781443; doi:10.1093/molbev/msad285)
Supplement: msad285_Supplementary_Data [file msad285_supplementary_data.zip]

Archive with 7 entries (7 files):
- Supplementary file 1.xlsx
- Supplementary file 2.xlsx
- Supplementary file 3.xlsx
- Supplementary file 4.xlsx
- Supplementary file 5.xlsx
- Supplementary file 6.xlsx
- Supplementary data.pdf
