# Supplementary material for: Gene Regulatory Network that Shaped the Evolution of Larval Apical Organ in Cnidaria
Source: Mol Biol Evol. 2023 Dec 28;41(1):msad285. doi: 10.1093/molbev/msad285 (PMC10781443; doi:10.1093/molbev/msad285)
Supplement: msad285_Supplementary_Data [file msad285_supplementary_data.zip › Supplementary file 1.xlsx]

## Sheet: Description
Supplementary Table 1. Data relevant to figure1, 2, 3, 4
NVE_0.049	Nematostella vectensis differential gene expression between apical and body tissues : Normalized_counts and gene ontology	Fig. 1
ATE_0.049	Acropora tenuis differential gene expression between apical and body tissues : Normalized_counts and gene ontology	Fig. 1
AMI_0.049	Acropora millepora differential gene expression between apical and body tissues : Normalized_counts and gene ontology	Fig. 1
AAU_0.049	Aurelia aurita differential gene expression between apical and body tissues : Normalized_counts and gene ontology	Fig. 1
NVE_TFs	Table detailing Nematostella vectensis TF and other critical developmental genes enriched in apical domain and body section of planula	Fig. 2
NVE_TFs with References	Genes that are known to be differential expressed in the apical and body tissues of N. vectensis larvae. References for published studies are shown on the right.	Fig. 2
AMI_TFs	Table detailing Acropora millepora TF and other critical developmental genes enriched in apical domain and body section of planula	Fig. 2
ATE_TFs	Table detailing Acropora tenuis TF and other critical developmental genes enriched in apical domain and body section of planula	Fig. 2
AAU_TFs	Table detailing Aurelia aurita TF and other critical developmental genes enriched in apical domain and body section of planula	Fig. 2
Stylophora_single cell	Expression profile of selected list of apical enriched genes in each larval metacell of Stylophora pistillata	Fig. 3
NVE_single cell	Expression profile of selected list of apical enriched genes in each larval metacell of Nematostella vectensis	Fig. 3
NVE_Cilia	Ciliary proteome data of Nematostella vectensis planula (Reference: M. A. Sigg et al., Evolutionary Proteomics Uncovers Ancient Associations of Cilia with Signaling Pathways)	Fig. 4
NVE_Cilia Vs DGE	Tissue-specific transcriptome vs ciliary proteome of Nematostella planula to define cilium-associated genes enriched in apical tuft	Fig. 4
Singletons NVE unique	Nematostella uniquely expresses 245 cilia-specific genes	Fig. 4

## Sheet: NVE_0.049
ENSEMBL_ID	Emapper Name	Trinotate Hit	Emapper Annotation	sseqid	Protein name	BLAST Hit	ENSEMBL_ID	GeneId	sprot_Top_BLASTX_hit	prot_id	prot_coords	sprot_Top_BLASTP_hit	Pfam	gene_ontology_Pfam	GeneID	ENSEMBL_ID	annotation_notes	gene_ontology_pfam	gene_short_name	NVE	Gene Id	baseMean	log2FoldChange	lfcSE	Wald statistic	Wald test p-value	padj	Gene Id	NVE_BII	NVE_BIII	NVE_AOII	NVE_AOIII
NEMVEDRAFT_v1g94140		POXA_DICDIPeroxinectin A;		Q6TMK4	POXA		v1g94140	NVE14902	sp|Q6TMK4|POXA_DICDI^sp|Q6TMK4|POXA_DICDI^Q:2753-4273,H:20-518^37.165%ID^E:5.03e-95^.^.	NVE14902	209-4348[+]	sp|Q6TMK4|POXA_DICDI^sp|Q6TMK4|POXA_DICDI^Q:2753-4273,H:20-518^37.165%ID^E:5.03e-95^.^.	PF13517.9^FG-GAP_3^FG-GAP-like repeat^225-289^E:3.3e-12`PF13517.9^FG-GAP_3^FG-GAP-like repeat^278-347^E:9.5e-13`PF13517.9^FG-GAP_3^FG-GAP-like repeat^438-500^E:5.3e-12`PF13517.9^FG-GAP_3^FG-GAP-like repeat^523-572^E:4.4e-07`PF07593.15^UnbV_ASPIC^ASPIC and UnbV^678-743^E:4e-10`PF17963.4^Big_9^Bacterial Ig domain^760-817^E:5.8e-08`PF17892.4^Cadherin_5^Cadherin-like domain^776-828^E:1.7e-06`PF03098.…	.	NVE14902	NEMVEDRAFT_v1g94140	Peroxinectin A;	.	POXA-like	NVE14902	NVE14902	4428.99	4.30126	0.112352	38.2837	0	0	NVE14902	375.829	451.055	8071.95	8817.12
NEMVEDRAFT_v1g239198							v1g239198	NVE2235	.	NVE2235	68-418[+]	.	.	.	NVE2235	NEMVEDRAFT_v1g239198		.	NVE2235	NVE2235	NVE2235	1076.86	5.67169	0.186926	30.3419	3.21804e-202	3.15368e-198	NVE2235	37.5829	33.6451	2111.46	2124.75
NEMVEDRAFT_v1g94003		ISX_HUMANIntestine-specific homeobox;		Q1LVQ7	ALX1	Homeobox domain containing protein [Haemonchus contortus]	v1g94003	NVE14554	sp|Q2M1V0|ISX_HUMAN^sp|Q2M1V0|ISX_HUMAN^Q:260-430,H:74-130^45.614%ID^E:2.55e-10^.^.	NVE14554	65-874[+]	sp|Q2M1V0|ISX_HUMAN^sp|Q2M1V0|ISX_HUMAN^Q:260-430,H:74-130^45.614%ID^E:2.55e-10^.^.	PF00046.32^Homeodomain^Homeodomain^46-102^E:2e-21`PF05920.14^Homeobox_KN^Homeobox KN domain^67-98^E:5.7e-06	GO:0003677^molecular_function^DNA binding`GO:0006355^biological_process^regulation of transcription, DNA-templated	NVE14554	NEMVEDRAFT_v1g94003	Intestine-specific homeobox;	GO:0003677^molecular_function^DNA binding`GO:0006355^biological_process^regulation of transcription, DNA-templated	ISX-like1	NVE14554	NVE14554	922.281	5.66495	0.199016	28.4647	3.20155e-178	2.09168e-174	NVE14554	25.0553	35.748	1807.87	1820.45
					calcium-binding protein	calcium-binding protein [Stigmatella aurantiaca]		NVE22590	.	NVE22590	3-983[+]	.	.	.	NVE22590	.		.	NVE22590	NVE22590	NVE22590	4965.42	2.62	0.0924364	28.3438	9.99028e-177	4.89524e-173	NVE22590	1347.62	1395.22	8403.85	8714.98
NEMVEDRAFT_v1g237976	SLC26A5	S26A6_MOUSESolute carrier family 26 member 6;	solute carrier family 26	Q8CIW6	S26A6	Cadherin EGF LAG seven-pass G-type receptor 3 [Heterocephalus glaber]	v1g237976	NVE8226	sp|Q8CIW6|S26A6_MOUSE^sp|Q8CIW6|S26A6_MOUSE^Q:1143-3059,H:78-742^35.014%ID^E:1.85e-108^.^.	NVE8226	924-3134[+]	sp|Q8CIW6|S26A6_MOUSE^sp|Q8CIW6|S26A6_MOUSE^Q:1143-3059,H:78-742^35.014%ID^E:1.85e-108^.^.	PF00916.23^Sulfate_transp^Sulfate permease family^1-139^E:1.5e-37`PF01740.24^STAS^STAS domain^192-313^E:6.5e-16	GO:0015116^molecular_function^sulfate transmembrane transporter activity`GO:0008272^biological_process^sulfate transport`GO:0016021^cellular_component^integral component of membrane	NVE8226	NEMVEDRAFT_v1g237976	Solute carrier family 26 member 6;	GO:0015116^molecular_function^sulfate transmembrane transporter activity`GO:0008272^biological_process^sulfate transport`GO:0016021^cellular_component^integral component of membrane	S26A6-like2	NVE8226	NVE8226	947.43	4.38977	0.157984	27.7862	6.37048e-170	2.49723e-166	NVE8226	72.4813	88.3185	1884.01	1744.91
NEMVEDRAFT_v1g174671		LEG_HELCRD-galactoside-specific lectin;	protein Hydra magnipapillata	C0HK24	ELEL	sea star footprint protein 1 [Asterias rubens]	v1g174671	NVE13796	sp|C0HK24|ELEL_ECHLU^sp|C0HK24|ELEL_ECHLU^Q:449-742,H:2-101^40.196%ID^E:2.15e-15^.^.	NVE13796	2-748[+]	sp|C0HK24|ELEL_ECHLU^sp|C0HK24|ELEL_ECHLU^Q:449-742,H:2-101^40.196%ID^E:2.15e-15^.^.	PF02140.21^Gal_Lectin^Galactose binding lectin domain^151-229^E:3.5e-20	GO:0030246^molecular_function^carbohydrate binding	NVE13796	NEMVEDRAFT_v1g174671	D-galactoside-specific lectin;	GO:0030246^molecular_function^carbohydrate binding	LEG-like7	NVE13796	NVE13796	1904.1	3.41932	0.125266	27.2965	4.67148e-164	1.52602e-160	NVE13796	274.713	356.428	3522.02	3463.22
NEMVEDRAFT_v1g103841		FBP1_STRPUFibropellin-1;		P10079	FBP1	putative aggregation factor core protein MAFp3, isoform C [Nonlabens dokdonensis]	v1g103841	NVE22591	sp|P10079|FBP1_STRPU^sp|P10079|FBP1_STRPU^Q:26773-28596,H:78-674^40.328%ID^E:5.02e-119^.^.`sp|P10079|FBP1_STRPU^sp|P10079|FBP1_STRPU^Q:27190-28596,H:402-864^46.709%ID^E:4.28e-117^.^.`sp|P10079|FBP1_STRPU^sp|P10079|FBP1_STRPU^Q:27193-28533,H:365-815^47.577%ID^E:1.03e-115^.^.`sp|P10079|FBP1_STRPU^sp|P10079|FBP1_STRPU^Q:27085-28455,H:443-934^44.04%ID^E:5.91e-115^.^.`sp|P10079|FBP1_STRPU^sp|P10079|FB…	NVE22591	100-29760[+]	sp|P10079|FBP1_STRPU^sp|P10079|FBP1_STRPU^Q:26773-28596,H:78-674^40.328%ID^E:5.02e-119^.^.`sp|P10079|FBP1_STRPU^sp|P10079|FBP1_STRPU^Q:27190-28596,H:402-864^46.709%ID^E:4.28e-117^.^.`sp|P10079|FBP1_STRPU^sp|P10079|FBP1_STRPU^Q:27193-28533,H:365-815^47.577%ID^E:1.03e-115^.^.`sp|P10079|FBP1_STRPU^sp|P10079|FBP1_STRPU^Q:27085-28455,H:443-934^44.04%ID^E:5.91e-115^.^.`sp|P10079|FBP1_STRPU^sp|P10079|FB…	PF07645.18^EGF_CA^Calcium-binding EGF domain^10-52^E:0.005`PF00008.30^EGF^EGF-like domain^14-43^E:1.4e-06`PF12661.10^hEGF^Human growth factor-like EGF^19-40^E:0.00093`PF00008.30^EGF^EGF-like domain^52-82^E:9.2e-07`PF12661.10^hEGF^Human growth factor-like EGF^57-78^E:0.028`PF03160.17^Calx-beta^Calx-beta domain^84-174^E:2e-14`PF03160.17^Calx-beta^Calx-beta domain^187-283^E:4.7e-11`PF03160.17^Calx-b…	GO:0005509^molecular_function^calcium ion binding`GO:0007154^biological_process^cell communication`GO:0016021^cellular_component^integral component of membrane	NVE22591	NEMVEDRAFT_v1g103841	Fibropellin-1;	GO:0005509^molecular_function^calcium ion binding`GO:0005515^molecular_function^protein binding`GO:0007154^biological_process^cell communication`GO:0016021^cellular_component^integral component of membrane	FBP1-like20	NVE22591	NVE22591	14515.8	2.28939	0.0861122	26.5861	9.8285e-156	2.75198e-152	NVE22591	4896.51	4869.08	23415.4	24882
NEMVEDRAFT_v1g240082	NCAM1	HMCN1_HUMANHemicentin-1;	neural cell adhesion molecule	D3YXG0	HMCN1	Hemicentin-1 [Heterocephalus glaber]	v1g240082	NVE10382	sp|D3YXG0|HMCN1_MOUSE^sp|D3YXG0|HMCN1_MOUSE^Q:487-2433,H:1503-2195^28.571%ID^E:9.83e-60^.^.`sp|D3YXG0|HMCN1_MOUSE^sp|D3YXG0|HMCN1_MOUSE^Q:502-2433,H:3113-3804^29.915%ID^E:2.33e-59^.^.`sp|D3YXG0|HMCN1_MOUSE^sp|D3YXG0|HMCN1_MOUSE^Q:493-2433,H:572-1262^27.011%ID^E:5.84e-56^.^.`sp|D3YXG0|HMCN1_MOUSE^sp|D3YXG0|HMCN1_MOUSE^Q:511-2433,H:2443-3151^27.361%ID^E:8.06e-53^.^.`sp|D3YXG0|HMCN1_MOUSE^sp|D3YXG0|…	NVE10382	205-2562[+]	sp|D3YXG0|HMCN1_MOUSE^sp|D3YXG0|HMCN1_MOUSE^Q:487-2433,H:1503-2195^28.571%ID^E:9.83e-60^.^.`sp|D3YXG0|HMCN1_MOUSE^sp|D3YXG0|HMCN1_MOUSE^Q:502-2433,H:3113-3804^29.915%ID^E:2.33e-59^.^.`sp|D3YXG0|HMCN1_MOUSE^sp|D3YXG0|HMCN1_MOUSE^Q:493-2433,H:572-1262^27.011%ID^E:5.84e-56^.^.`sp|D3YXG0|HMCN1_MOUSE^sp|D3YXG0|HMCN1_MOUSE^Q:511-2433,H:2443-3151^27.361%ID^E:8.06e-53^.^.`sp|D3YXG0|HMCN1_MOUSE^sp|D3YXG0|…	PF13927.9^Ig_3^Immunoglobulin domain^144-208^E:3.3e-11`PF07679.19^I-set^Immunoglobulin I-set domain^145-214^E:4.7e-07`PF00047.28^ig^Immunoglobulin domain^145-212^E:1.1e-07`PF13895.9^Ig_2^Immunoglobulin domain^148-211^E:4.7e-06`PF13927.9^Ig_3^Immunoglobulin domain^222-291^E:2.5e-11`PF13895.9^Ig_2^Immunoglobulin domain^227-304^E:8.4e-07`PF07679.19^I-set^Immunoglobulin I-set domain^229-305^E:3.2e-08…	.	NVE10382	NEMVEDRAFT_v1g240082	Hemicentin-1;	GO:0005515^molecular_function^protein binding	HMCN1-like5	NVE10382	NVE10382	699.85	5.86031	0.230484	25.4261	1.29679e-142	3.17713e-139	NVE10382	17.8966	18.9254	1378.35	1384.23
NEMVEDRAFT_v1g247007	FGF2	FGF2_MONDOFibroblast growth factor 2;	Fibroblast growth factor 2 (Basic)	P48798	FGF2	PREDICTED: fibroblast growth factor 2 [Myotis brandtii]	v1g247007	NVE11443	sp|P48798|FGF2_MONDO^sp|P48798|FGF2_MONDO^Q:461-844,H:33-155^35.659%ID^E:2.35e-15^.^.	NVE11443	239-847[+]	sp|P48798|FGF2_MONDO^sp|P48798|FGF2_MONDO^Q:461-844,H:33-155^35.659%ID^E:2.35e-15^.^.	PF00167.21^FGF^Fibroblast growth factor^73-197^E:3.8e-32	GO:0008083^molecular_function^growth factor activity	NVE11443	NEMVEDRAFT_v1g247007	Fibroblast growth factor 2;	GO:0008083^molecular_function^growth factor activity	NvFGFa1	NVE11443	NVE11443	679.495	4.854	0.19306	25.1424	1.71044e-139	3.72495e-136	NVE11443	34.0036	46.2621	1252.43	1385.29
NEMVEDRAFT_v1g237940	TTI2		TELO2 interacting protein 2		TTI2		v1g237940	NVE8163	.	NVE8163	206-556[+]	.	.	.	NVE8163	NEMVEDRAFT_v1g237940		.	NVE8163	NVE8163	NVE8163	3882.99	2.42294	0.0963936	25.1359	2.01739e-139	3.95409e-136	NVE8163	1155.23	1255.38	6524.72	6596.62
NEMVEDRAFT_v1g239479	KIAA1958	K1958_HUMANUncharacterized protein KIAA1958;	kiaa1958	Q8N8K9	K1958	BTB/POZ domain-containing protein KCTD1 [Rattus norvegicus]	v1g239479	NVE4712	sp|Q8N8K9|K1958_HUMAN^sp|Q8N8K9|K1958_HUMAN^Q:832-1677,H:407-682^23.729%ID^E:7.24e-06^.^.	NVE4712	1-1710[+]	sp|Q8N8K9|K1958_HUMAN^sp|Q8N8K9|K1958_HUMAN^Q:832-1677,H:407-682^23.729%ID^E:7.24e-06^.^.	PF12012.11^DUF3504^Domain of unknown function (DUF3504)^395-545^E:4.1e-16	.	NVE4712	NEMVEDRAFT_v1g239479	Uncharacterized protein KIAA1958; K1958_HUMAN	.	Nvao81	NVE4712	NVE4712	1798.53	2.68259	0.108409	24.745	3.51126e-135	6.25643e-132	NVE4712	467.102	484.7	3111.06	3131.26
NEMVEDRAFT_v1g247139							v1g247139	NVE11879	.	NVE11879	69-518[+]	.	.	.	NVE11879	NEMVEDRAFT_v1g247139		.	NVE11879	NVE11879	NVE11879	711.309	4.0957	0.167739	24.4171	1.12648e-131	1.83992e-128	NVE11879	68.902	76.753	1428.14	1271.44
NEMVEDRAFT_v1g196402		FGF7_PONABFibroblast growth factor 7;		Q5RAY8	FGF7	human keratinocyte growth factor [synthetic construct]	v1g196402	NVE8014	sp|Q5RAY8|FGF7_PONAB^sp|Q5RAY8|FGF7_PONAB^Q:319-684,H:66-189^30.952%ID^E:2.32e-13^.^.	NVE8014	100-693[+]	sp|Q5RAY8|FGF7_PONAB^sp|Q5RAY8|FGF7_PONAB^Q:319-684,H:66-189^30.952%ID^E:2.32e-13^.^.	PF00167.21^FGF^Fibroblast growth factor^74-195^E:4.7e-31	GO:0008083^molecular_function^growth factor activity	NVE8014	NEMVEDRAFT_v1g196402	Fibroblast growth factor 7;	GO:0008083^molecular_function^growth factor activity	NvFGFa2	NVE8014	NVE8014	613.905	5.58638	0.229998	24.2888	2.5739e-130	3.88065e-127	NVE8014	25.0553	13.6683	1199.71	1217.18
								NVE22589	sp|P21783|NOTC1_XENLA^sp|P21783|NOTC1_XENLA^Q:860-988,H:909-951^60.465%ID^E:6.39e-09^.^.	NVE22589	133-828[+]	sp|P21783|NOTC1_XENLA^sp|P21783|NOTC1_XENLA^Q:860-988,H:909-951^60.465%ID^E:6.39e-09^.^.	.	.	NVE22589	.		.	NVE22589	NVE22589	NVE22589	2233.05	2.37294	0.102194	23.22	2.86153e-119	3.73907e-116	NVE22589	722.128	702.342	3722.14	3785.61
NEMVEDRAFT_v1g196397		BMP1_MOUSEBone morphogenetic protein 1;	Inherit from opiNOG: locomotion	P98063	BMP1	Thrombospondin-1 [Crassostrea gigas]	v1g196397	NVE8009	sp|P98063|BMP1_MOUSE^sp|P98063|BMP1_MOUSE^Q:1949-2287,H:751-866^31.092%ID^E:2.59e-08^.^.	NVE8009	740-2944[+]	sp|P98063|BMP1_MOUSE^sp|P98063|BMP1_MOUSE^Q:1949-2287,H:751-866^31.092%ID^E:2.59e-08^.^.	PF00090.22^TSP_1^Thrombospondin type 1 domain^345-396^E:2.9e-07`PF00431.23^CUB^CUB domain^405-511^E:2.2e-11	.	NVE8009	NEMVEDRAFT_v1g196397	Bone morphogenetic protein 1;	.	BMP1-like5	NVE8009	NVE8009	928.456	3.05723	0.133301	22.9347	2.09524e-116	2.56667e-113	NVE8009	200.442	183.997	1653.63	1675.75
NEMVEDRAFT_v1g241202							v1g241202	NVE16867	.	NVE16867	1-717[+]	.	.	.	NVE16867	NEMVEDRAFT_v1g241202		.	NVE16867	NVE16867	NVE16867	6948.22	2.05991	0.0901042	22.8614	1.12591e-115	1.22599e-112	NVE16867	2589.64	2737.87	10981.9	11483.4
NEMVEDRAFT_v1g130873		SIX3_CHICKHomeobox protein SIX3;		O42406	SIX3	Six-A [Anthopleura japonica]	v1g130873	NVE12346	sp|O42406|SIX3_CHICK^sp|O42406|SIX3_CHICK^Q:157-747,H:60-255^85.787%ID^E:1.53e-117^.^.	NVE12346	160-891[+]	sp|O42406|SIX3_CHICK^sp|O42406|SIX3_CHICK^Q:157-747,H:60-255^85.787%ID^E:1.53e-117^.^.	PF16878.8^SIX1_SD^Transcriptional regulator, SIX1, N-terminal SD domain^10-124^E:6.5e-48`PF00046.32^Homeodomain^Homeodomain^134-185^E:1.4e-12`PF05920.14^Homeobox_KN^Homeobox KN domain^149-183^E:2.1e-10	GO:0003677^molecular_function^DNA binding`GO:0006355^biological_process^regulation of transcription, DNA-templated	NVE12346	NEMVEDRAFT_v1g130873	Homeobox protein SIX3;	GO:0003677^molecular_function^DNA binding`GO:0006355^biological_process^regulation of transcription, DNA-templated	NvSix3-6	NVE12346	NVE12346	860.469	3.14277	0.141185	22.26	9.02919e-110	9.31433e-107	NVE12346	159.28	177.688	1475.97	1628.94
NEMVEDRAFT_v1g81249 NEMVEDRAFT_v1g8123	HOXC4 (NvAnthox1)	HXC4_MOUSEHomeobox protein Hox-C4;	homeobox	Q08624	HXC4	pancreas and duodenal homeobox 2 [Scyliorhinus canicula]	v1g81249,v1g8123	NVE16373	sp|Q08624|HXC4_MOUSE^sp|Q08624|HXC4_MOUSE^Q:347-736,H:136-262^44.853%ID^E:2.41e-26^.^.	NVE16373	2-796[+]	sp|Q08624|HXC4_MOUSE^sp|Q08624|HXC4_MOUSE^Q:347-736,H:136-262^44.853%ID^E:2.41e-26^.^.	PF00046.32^Homeodomain^Homeodomain^136-192^E:6.6e-22	GO:0003677^molecular_function^DNA binding	NVE16373	NEMVEDRAFT_v1g81249,NEMVEDRAFT_v1g8123	Homeobox protein Hox-C4;	GO:0003677^molecular_function^DNA binding	NvHoxA-Anthox6	NVE16373	NVE16373	1479.77	2.65256	0.1213	21.8678	5.26512e-106	5.15982e-103	NVE16373	400.884	392.176	2379.9	2746.11
NEMVEDRAFT_v1g244953							v1g244953	NVE3755	.	.	.	.	.	.	NVE3755	NEMVEDRAFT_v1g244953		.	NVE3755	NVE3755	NVE3755	1934.54	2.32965	0.107257	21.7203	1.32023e-104	1.23222e-101	NVE3755	612.959	651.875	3145.22	3328.1
NEMVEDRAFT_v1g200285	SFRP2	SFRP2_CHICKSecreted frizzled-related protein 2;	Secreted frizzled-related protein 2	Q9IA96	SFRP2	secreted frizzled-related protein 2 precursor [Gallus gallus]	v1g200285	NVE8371	sp|Q9IA96|SFRP2_CHICK^sp|Q9IA96|SFRP2_CHICK^Q:77-886,H:22-288^32.246%ID^E:1.17e-29^.^.	NVE8371	41-889[+]	sp|Q9IA96|SFRP2_CHICK^sp|Q9IA96|SFRP2_CHICK^Q:77-886,H:22-288^32.246%ID^E:1.17e-29^.^.	PF01392.25^Fz^Fz domain^38-138^E:2.8e-23	GO:0005515^molecular_function^protein binding	NVE8371	NEMVEDRAFT_v1g200285	Secreted frizzled-related protein 2;	GO:0005515^molecular_function^protein binding	NvSFRP	NVE8371	NVE8371	892.549	2.78941	0.131944	21.1409	3.34471e-99	2.97983e-96	NVE8371	210.285	228.156	1556.02	1575.74
		TSP1_BOVINThrombospondin-1;	Thrombospondin type 1 domain	Q28178	TSP1	Chain A, Crystal Structure Of Thrombospondin-1 Tsr Domains 2 And 3		NVE2966	sp|Q28178|TSP1_BOVIN^sp|Q28178|TSP1_BOVIN^Q:515-895,H:425-548^35.385%ID^E:5.02e-15^.^.`sp|Q28178|TSP1_BOVIN^sp|Q28178|TSP1_BOVIN^Q:530-895,H:371-491^34.646%ID^E:3.49e-12^.^.	NVE2966	407-1066[+]	sp|Q28178|TSP1_BOVIN^sp|Q28178|TSP1_BOVIN^Q:515-895,H:425-548^35.385%ID^E:5.02e-15^.^.`sp|Q28178|TSP1_BOVIN^sp|Q28178|TSP1_BOVIN^Q:530-895,H:371-491^34.646%ID^E:3.49e-12^.^.	PF01400.27^Astacin^Astacin (Peptidase family M12A)^1-47^E:2.8e-07`PF00090.22^TSP_1^Thrombospondin type 1 domain^112-161^E:4.7e-11	GO:0004222^molecular_function^metalloendopeptidase activity`GO:0006508^biological_process^proteolysis	NVE2966	.	Thrombospondin-1;	GO:0004222^molecular_function^metalloendopeptidase activity`GO:0006508^biological_process^proteolysis	TSP1-like1	NVE2966	NVE2966	2766.8	2.04009	0.0980221	20.8125	3.33161e-96	2.72082e-93	NVE2966	1092.59	1048.26	4522.6	4403.77
NEMVEDRAFT_v1g244642	CUZD1	TLL1_MOUSETolloid-like protein 1;	CUB and zona pellucida-like domains 1	Q62381	TLL1	Cubilin [Crassostrea gigas]	v1g244642	NVE2832	sp|Q62381|TLL1_MOUSE^sp|Q62381|TLL1_MOUSE^Q:112-867,H:345-588^31.765%ID^E:5.37e-28^.^.`sp|Q62381|TLL1_MOUSE^sp|Q62381|TLL1_MOUSE^Q:148-825,H:783-1001^27.391%ID^E:9.86e-21^.^.`sp|Q62381|TLL1_MOUSE^sp|Q62381|TLL1_MOUSE^Q:109-864,H:612-896^26.897%ID^E:2.34e-17^.^.`sp|Q62381|TLL1_MOUSE^sp|Q62381|TLL1_MOUSE^Q:181-456,H:911-1002^33.696%ID^E:2.38e-08^.^.	NVE2832	1-1242[+]	sp|Q62381|TLL1_MOUSE^sp|Q62381|TLL1_MOUSE^Q:112-867,H:345-588^31.765%ID^E:5.37e-28^.^.`sp|Q62381|TLL1_MOUSE^sp|Q62381|TLL1_MOUSE^Q:148-825,H:783-1001^27.391%ID^E:9.86e-21^.^.`sp|Q62381|TLL1_MOUSE^sp|Q62381|TLL1_MOUSE^Q:109-864,H:612-896^26.897%ID^E:2.34e-17^.^.`sp|Q62381|TLL1_MOUSE^sp|Q62381|TLL1_MOUSE^Q:181-456,H:911-1002^33.696%ID^E:2.38e-08^.^.	PF00431.23^CUB^CUB domain^34-139^E:3.7e-26`PF00431.23^CUB^CUB domain^154-263^E:1.3e-11	.	NVE2832	NEMVEDRAFT_v1g244642	Tolloid-like protein 1;	.	TLL1-like15	NVE2832	NVE2832	485.024	4.07422	0.196197	20.7659	8.80007e-96	6.89925e-93	NVE2832	54.5847	42.0564	844.387	999.068
NEMVEDRAFT_v1g183962	FZD5	FZD5_XENLAFrizzled-5;	frizzled family receptor	P58421	FZD5	frizzled receptor 5/8 [Ptychodera flava]	v1g183962	NVE19736	sp|P58421|FZD5_XENLA^sp|P58421|FZD5_XENLA^Q:120-1643,H:28-541^61.612%ID^E:0^.^.	NVE19736	3-1667[+]	sp|P58421|FZD5_XENLA^sp|P58421|FZD5_XENLA^Q:120-1643,H:28-541^61.612%ID^E:0^.^.	PF01392.25^Fz^Fz domain^29-134^E:1.9e-32`PF01534.20^Frizzled^Frizzled/Smoothened family membrane region^211-517^E:6e-134	GO:0005515^molecular_function^protein binding`GO:0007166^biological_process^cell surface receptor signaling pathway`GO:0016020^cellular_component^membrane	NVE19736	NEMVEDRAFT_v1g183962	Frizzled-5;	GO:0005515^molecular_function^protein binding`GO:0007166^biological_process^cell surface receptor signaling pathway`GO:0016020^cellular_component^membrane	NvFrizzled-like	NVE19736	NVE19736	965.863	2.60387	0.126762	20.5414	9.19315e-94	6.93022e-91	NVE19736	262.185	270.213	1635.09	1695.97
	DTNA	DTNA_HUMANDystrobrevin alpha;	dystrobrevin	Q9Y4J8	DTNA	Dystrobrevin beta [Crassostrea gigas]		NVE1202	sp|Q9Y4J8|DTNA_HUMAN^sp|Q9Y4J8|DTNA_HUMAN^Q:322-600,H:558-638^50.538%ID^E:2.49e-11^.^.	NVE1202	103-990[+]	sp|Q9Y4J8|DTNA_HUMAN^sp|Q9Y4J8|DTNA_HUMAN^Q:322-600,H:558-638^50.538%ID^E:2.49e-11^.^.	.	.	NVE1202	.	Dystrobrevin alpha;	.	DTNA-like1	NVE1202	NVE1202	811.412	2.96263	0.145433	20.3711	3.02016e-92	2.19241e-89	NVE1202	186.125	168.226	1556.02	1335.28
								NVE5901	.	NVE5901	143-442[+]	.	.	.	NVE5901	.		.	NVE5901	NVE5901	NVE5901	2300.73	2.12401	0.105196	20.1909	1.17589e-90	8.23124e-88	NVE5901	813.401	882.133	3619.64	3887.75
								NVE10492	.	NVE10492	148-1302[+]	.	.	.	NVE10492	.		.	NVE10492	NVE10492	NVE10492	387.867	5.83818	0.292921	19.9309	2.1962e-88	1.48433e-85	NVE10492	9.84314	6.30846	709.676	825.641
NEMVEDRAFT_v1g62660	MEP1A	MEP1B_RATMeprin A subunit beta;	Meprin A, alpha (PABA peptide hydrolase)	P28826	MEP1B	Meprin A subunit beta [Crassostrea gigas]	v1g62660	NVE2965	sp|P28826|MEP1B_RAT^sp|P28826|MEP1B_RAT^Q:161-754,H:49-259^38.496%ID^E:2.99e-37^.^.	NVE2965	68-1597[+]	sp|P28826|MEP1B_RAT^sp|P28826|MEP1B_RAT^Q:161-754,H:49-259^38.496%ID^E:2.99e-37^.^.	PF01400.27^Astacin^Astacin (Peptidase family M12A)^66-194^E:8.6e-42`PF00090.22^TSP_1^Thrombospondin type 1 domain^291-340^E:1.1e-12`PF00629.26^MAM^MAM domain, meprin/A5/mu^369-509^E:2.4e-26	GO:0004222^molecular_function^metalloendopeptidase activity`GO:0006508^biological_process^proteolysis`GO:0016020^cellular_component^membrane	NVE2965	NEMVEDRAFT_v1g62660	Meprin A subunit beta;	GO:0004222^molecular_function^metalloendopeptidase activity`GO:0006508^biological_process^proteolysis`GO:0016020^cellular_component^membrane	MEP1B-like5	NVE2965	NVE2965	1588.96	2.3196	0.116491	19.9124	3.17945e-88	2.07724e-85	NVE2965	562.849	477.34	2672.75	2642.9
NEMVEDRAFT_v1g96179 NEMVEDRAFT_v1g34056 NEMVEDRAFT_v1g96324		ANXA6_HUMANAnnexin A6;	annexin A11	P51901	ANXA6	Annexin A6 [Danio rerio]	v1g96179,v1g34056,v1g96324	NVE17104	sp|P08133|ANXA6_HUMAN^sp|P08133|ANXA6_HUMAN^Q:5511-7478,H:38-668^32.132%ID^E:8.59e-90^.^.`sp|P08133|ANXA6_HUMAN^sp|P08133|ANXA6_HUMAN^Q:6540-7478,H:9-320^42.492%ID^E:6.53e-70^.^.`sp|P08133|ANXA6_HUMAN^sp|P08133|ANXA6_HUMAN^Q:4476-6353,H:38-666^26.923%ID^E:2.84e-55^.^.`sp|P08133|ANXA6_HUMAN^sp|P08133|ANXA6_HUMAN^Q:3579-4259,H:417-650^34.894%ID^E:6.41e-31^.^.`sp|P08133|ANXA6_HUMAN^sp|P08133|ANXA6_H…	NVE17104	465-7490[+]	sp|P08133|ANXA6_HUMAN^sp|P08133|ANXA6_HUMAN^Q:5511-7478,H:38-668^32.132%ID^E:8.59e-90^.^.`sp|P08133|ANXA6_HUMAN^sp|P08133|ANXA6_HUMAN^Q:6540-7478,H:9-320^42.492%ID^E:6.53e-70^.^.`sp|P08133|ANXA6_HUMAN^sp|P08133|ANXA6_HUMAN^Q:4476-6353,H:38-666^26.923%ID^E:2.84e-55^.^.`sp|P08133|ANXA6_HUMAN^sp|P08133|ANXA6_HUMAN^Q:3579-4259,H:417-650^34.894%ID^E:6.41e-31^.^.`sp|P08133|ANXA6_HUMAN^sp|P08133|ANXA6_H…	PF13879.9^Hmw_CFAP97^Hemingway/CFA97^10-105^E:1.7e-15`PF00191.23^Annexin^Annexin^288-352^E:2.5e-24`PF00191.23^Annexin^Annexin^371-436^E:1.3e-16`PF00191.23^Annexin^Annexin^666-731^E:1.8e-23`PF00191.23^Annexin^Annexin^750-815^E:1.2e-19`PF00191.23^Annexin^Annexin^1051-1115^E:6.6e-25`PF00191.23^Annexin^Annexin^1134-1199^E:8e-21`PF00191.23^Annexin^Annexin^1388-1450^E:1.1e-24`PF00191.23^Annexin^Annexin…	GO:0005509^molecular_function^calcium ion binding`GO:0005544^molecular_function^calcium-dependent phospholipid binding	NVE17104	NEMVEDRAFT_v1g96179,NEMVEDRAFT_v1g34056,NEMVEDRAFT_v1g96324	Annexin A6;	GO:0005509^molecular_function^calcium ion binding`GO:0005544^molecular_function^calcium-dependent phospholipid binding	ANXA6-like	NVE17104	NVE17104	1739.25	2.12022	0.115058	18.4273	7.92964e-76	4.20057e-73	NVE17104	616.538	664.491	2653.23	3022.74
NEMVEDRAFT_v1g240563					gp431	gp431 [Bacillus phage G]	v1g240563	NVE13548	.	NVE13548	287-2407[+]	.	.	.	NVE13548	NEMVEDRAFT_v1g240563		.	NVE13548	NVE13548	NVE13548	872.895	2.65475	0.144577	18.3622	2.63932e-75	1.36133e-72	NVE13548	212.075	251.287	1382.26	1645.96
NEMVEDRAFT_v1g240082	NCAM1		Neural cell adhesion molecule		NCAM1		v1g240082	NVE10381	.	NVE10381	3-614[+]	.	.	.	NVE10381	NEMVEDRAFT_v1g240082		.	NVE10381	NVE10381	NVE10381	294.734	5.30026	0.288799	18.3527	3.13872e-75	1.57741e-72	NVE10381	7.15865	12.6169	562.274	596.887
NEMVEDRAFT_v1g39596		FOXL1_MOUSEForkhead box protein L1;	forkhead	Q64731	FOXL1	PREDICTED: forkhead box protein L1 isoform X1 [Cricetulus griseus]	v1g39596	NVE14268	sp|Q64731|FOXL1_MOUSE^sp|Q64731|FOXL1_MOUSE^Q:329-715,H:44-168^39.695%ID^E:2.44e-25^.^.	NVE14268	50-880[+]	sp|Q64731|FOXL1_MOUSE^sp|Q64731|FOXL1_MOUSE^Q:329-715,H:44-168^39.695%ID^E:2.44e-25^.^.	PF00250.21^Forkhead^Forkhead domain^98-181^E:1.7e-32	GO:0003700^molecular_function^DNA-binding transcription factor activity`GO:0043565^molecular_function^sequence-specific DNA binding`GO:0006355^biological_process^regulation of transcription, DNA-templated	NVE14268	NEMVEDRAFT_v1g39596	Forkhead box protein L1;	GO:0003700^molecular_function^transcription factor activity, sequence-specific DNA binding`GO:0043565^molecular_function^sequence-specific DNA binding`GO:0006355^biological_process^regulation of transcription, DNA-templated	NvFoxQ2a	NVE14268	NVE14268	362.568	3.40956	0.1941	17.566	4.48762e-69	1.99903e-66	NVE14268	54.5847	59.9304	633.535	702.22
NEMVEDRAFT_v1g242507 NEMVEDRAFT_v1g165815	TBX4	TBX5A_DANRET-box transcription factor TBX5-A;	t-box transcription factor	Q9IAK8	TBX5A		v1g242507,v1g165815	NVE21767	sp|Q9IAK8|TBX5A_DANRE^sp|Q9IAK8|TBX5A_DANRE^Q:352-1008,H:28-246^58.904%ID^E:6.13e-79^.^.	NVE21767	163-1605[+]	sp|Q9IAK8|TBX5A_DANRE^sp|Q9IAK8|TBX5A_DANRE^Q:352-1008,H:28-246^58.904%ID^E:6.13e-79^.^.	PF00907.25^T-box^T-box^91-272^E:5.2e-79	GO:0003700^molecular_function^DNA-binding transcription factor activity`GO:0006355^biological_process^regulation of transcription, DNA-templated	NVE21767	NEMVEDRAFT_v1g242507,NEMVEDRAFT_v1g165815	T-box transcription factor TBX5-A;	GO:0003700^molecular_function^transcription factor activity, sequence-specific DNA binding`GO:0006355^biological_process^regulation of transcription, DNA-templated`GO:0005634^cellular_component^nucleus	NvTbx4-5	NVE21767	NVE21767	851.214	2.45692	0.140987	17.4266	5.18456e-68	2.25816e-65	NVE21767	230.866	279.675	1356.88	1537.44
NEMVEDRAFT_v1g65450		EIF3A_XENLAEukaryotic translation initiation factor 3 subunit A {ECO:0000255|HAMAP-Rule:MF_03000};		A2VD00	EIF3A	GE11914 [Drosophila yakuba]	v1g65450	NVE226	sp|A2VD00|EIF3A_XENLA^sp|A2VD00|EIF3A_XENLA^Q:881-1387,H:978-1142^45.614%ID^E:6.63e-11^.^.`sp|A2VD00|EIF3A_XENLA^sp|A2VD00|EIF3A_XENLA^Q:881-1387,H:988-1152^45.614%ID^E:9.75e-11^.^.`sp|A2VD00|EIF3A_XENLA^sp|A2VD00|EIF3A_XENLA^Q:926-1387,H:971-1122^46.835%ID^E:3.84e-10^.^.`sp|A2VD00|EIF3A_XENLA^sp|A2VD00|EIF3A_XENLA^Q:881-1387,H:998-1162^45.029%ID^E:1e-09^.^.`sp|A2VD00|EIF3A_XENLA^sp|A2VD00|EIF3A_…	NVE226	281-1513[+]	sp|A2VD00|EIF3A_XENLA^sp|A2VD00|EIF3A_XENLA^Q:881-1387,H:978-1142^45.614%ID^E:6.63e-11^.^.`sp|A2VD00|EIF3A_XENLA^sp|A2VD00|EIF3A_XENLA^Q:881-1387,H:988-1152^45.614%ID^E:9.75e-11^.^.`sp|A2VD00|EIF3A_XENLA^sp|A2VD00|EIF3A_XENLA^Q:926-1387,H:971-1122^46.835%ID^E:3.84e-10^.^.`sp|A2VD00|EIF3A_XENLA^sp|A2VD00|EIF3A_XENLA^Q:881-1387,H:998-1162^45.029%ID^E:1e-09^.^.`sp|A2VD00|EIF3A_XENLA^sp|A2VD00|EIF3A_…	.	.	NVE226	NEMVEDRAFT_v1g65450	Eukaryotic translation initiation factor 3 subunit A {ECO:0000255|HAMAP-Rule:MF_03000};	.	EIF3A-like3	NVE226	NVE226	2078.99	1.76481	0.101307	17.4205	5.77143e-68	2.45913e-65	NVE226	923.465	949.424	3209.65	3233.41
NEMVEDRAFT_v1g246133		ATS6_HUMANA disintegrin and metalloproteinase with thrombospondin motifs 6;	ADAM metallopeptidase with thrombospondin type 1, motif	Q9UKP5	ATS6	PREDICTED: a disintegrin and metalloproteinase with thrombospondin motifs 6 [Macaca mulatta]	v1g246133	NVE7945	sp|Q9UKP5|ATS6_HUMAN^sp|Q9UKP5|ATS6_HUMAN^Q:323-2995,H:25-995^29.412%ID^E:3.83e-112^.^.`sp|Q9UKP5|ATS6_HUMAN^sp|Q9UKP5|ATS6_HUMAN^Q:2531-3061,H:902-1070^31.319%ID^E:8.48e-18^.^.	NVE7945	230-3373[+]	sp|Q9UKP5|ATS6_HUMAN^sp|Q9UKP5|ATS6_HUMAN^Q:323-2995,H:25-995^29.412%ID^E:3.83e-112^.^.`sp|Q9UKP5|ATS6_HUMAN^sp|Q9UKP5|ATS6_HUMAN^Q:2531-3061,H:902-1070^31.319%ID^E:8.48e-18^.^.	PF01562.22^Pep_M12B_propep^Reprolysin family propeptide^55-198^E:5.8e-30`PF13688.9^Reprolysin_5^Metallo-peptidase family M12^245-373^E:2.1e-09`PF01421.22^Reprolysin^Reprolysin (M12B) family zinc metalloprotease^275-402^E:1.4e-07`PF13574.9^Reprolysin_2^Metallo-peptidase family M12B Reprolysin-like^275-390^E:5.9e-07`PF13583.9^Reprolysin_4^Metallo-peptidase family M12B Reprolysin-like^278-385^E:7.3e…	GO:0004222^molecular_function^metalloendopeptidase activity`GO:0006508^biological_process^proteolysis	NVE7945	NEMVEDRAFT_v1g246133	A disintegrin and metalloproteinase with thrombospondin motifs 6;	GO:0004222^molecular_function^metalloendopeptidase activity`GO:0008270^molecular_function^zinc ion binding`GO:0006508^biological_process^proteolysis`GO:0031012^cellular_component^extracellular matrix	ATS6-like8	NVE7945	NVE7945	2141.3	1.82208	0.105023	17.3493	1.99691e-67	8.32752e-65	NVE7945	884.988	984.12	3318	3378.11
	AGRN	AGRIN_RATAgrin;	K06254 agrin	P25304	AGRIN	hepatopancreas kazal-type proteinase inhibitor 1A1 [Penaeus monodon]		NVE23805	sp|P82968|MCPI_MELCP^sp|P82968|MCPI_MELCP^Q:23-610,H:1-141^36.224%ID^E:1.74e-27^.^.`sp|P82968|MCPI_MELCP^sp|P82968|MCPI_MELCP^Q:23-397,H:49-145^41.6%ID^E:1.44e-19^.^.	NVE23805	2-646[+]	sp|P82968|MCPI_MELCP^sp|P82968|MCPI_MELCP^Q:23-610,H:1-141^36.224%ID^E:1.74e-27^.^.`sp|P82968|MCPI_MELCP^sp|P82968|MCPI_MELCP^Q:23-397,H:49-145^41.6%ID^E:1.44e-19^.^.	PF00050.24^Kazal_1^Kazal-type serine protease inhibitor domain^2-36^E:9.9e-11`PF07648.18^Kazal_2^Kazal-type serine protease inhibitor domain^2-36^E:2e-08`PF07648.18^Kazal_2^Kazal-type serine protease inhibitor domain^68-112^E:5.6e-11`PF00050.24^Kazal_1^Kazal-type serine protease inhibitor domain^71-112^E:4.4e-10`PF07648.18^Kazal_2^Kazal-type serine protease inhibitor domain^143-187^E:1.8e-11`PF00…	GO:0005515^molecular_function^protein binding	NVE23805	.	Agrin;	GO:0005515^molecular_function^protein binding	AGRIN-like10	NVE23805	NVE23805	683.982	2.41434	0.139395	17.3201	3.31954e-67	1.35548e-64	NVE23805	204.021	216.591	1134.31	1181.01
NEMVEDRAFT_v1g242938		Y3136_ARATHClavaminate synthase-like protein At3g21360;		E2JA28	DDAC	taurine catabolism dioxygenase-like [Saccoglossus kowalevskii]	v1g242938	NVE23318	sp|E2JA28|DDAC_ENTAG^sp|E2JA28|DDAC_ENTAG^Q:382-1230,H:38-313^37.063%ID^E:1.68e-50^.^.	NVE23318	70-1242[+]	sp|E2JA28|DDAC_ENTAG^sp|E2JA28|DDAC_ENTAG^Q:382-1230,H:38-313^37.063%ID^E:1.68e-50^.^.	PF02668.19^TauD^Taurine catabolism dioxygenase TauD, TfdA family^89-378^E:2.7e-34	GO:0016491^molecular_function^oxidoreductase activity`GO:0055114^biological_process^obsolete oxidation-reduction process	NVE23318	NEMVEDRAFT_v1g242938	Clavaminate synthase-like protein At3g21360; Y3136_ARATH2	GO:0016491^molecular_function^oxidoreductase activity`GO:0055114^biological_process^oxidation-reduction process	NvTauD	NVE23318	NVE23318	250.32	4.93439	0.285284	17.2964	5.00691e-67	2.00277e-64	NVE23318	12.5276	9.4627	491.99	487.298
								NVE13147	.	NVE13147	3-308[+]	.	.	.	NVE13147	.		.	NVE13147	NVE13147	NVE13147	410.794	3.10615	0.180015	17.255	1.02613e-66	4.02243e-64	NVE13147	73.3761	87.2671	776.055	706.476
NEMVEDRAFT_v1g241994			WSC domain		HyTSR1 protein	HyTSR1 protein [Hydra vulgaris]	v1g241994	NVE20093	.	NVE20093	1-1599[+]	.	.	.	NVE20093	NEMVEDRAFT_v1g241994		.	NVE20093	NVE20093	NVE20093	514.501	2.63636	0.156063	16.893	5.06804e-64	1.94772e-61	NVE20093	132.435	141.94	870.744	912.887
NEMVEDRAFT_v1g68574							v1g68574	NVE4633	.	NVE4633	30-3827[+]	.	.	.	NVE4633	NEMVEDRAFT_v1g68574		.	NVE4633	NVE4633	NVE4633	8482.77	1.70216	0.102653	16.5817	9.4572e-62	3.56464e-59	NVE4633	4054.48	3846.06	11894.6	14135.9
NEMVEDRAFT_v1g241995							v1g241995	NVE20094	.	NVE20094	354-1568[+]	.	.	.	NVE20094	NEMVEDRAFT_v1g241995		.	NVE20094	NVE20094	NVE20094	2324.64	1.82895	0.112813	16.2123	4.12962e-59	1.52718e-56	NVE20094	1053.22	963.092	3922.25	3360.02
NEMVEDRAFT_v1g243682		ALK_MOUSEALK tyrosine kinase receptor;		P97793	ALK		v1g243682	NVE25858	sp|P97793|ALK_MOUSE^sp|P97793|ALK_MOUSE^Q:1060-1344,H:689-785^44%ID^E:3.18e-07^.^.	NVE25858	310-1917[+]	sp|P97793|ALK_MOUSE^sp|P97793|ALK_MOUSE^Q:1060-1344,H:689-785^44%ID^E:3.18e-07^.^.	PF12810.10^Gly_rich^Glycine rich protein^291-519^E:9.4e-09	.	NVE25858	NEMVEDRAFT_v1g243682	ALK tyrosine kinase receptor;	.	ALK-like	NVE25858	NVE25858	2454.74	1.6552	0.102425	16.1601	9.64053e-59	3.49915e-56	NVE25858	1131.07	1214.38	3605.97	3867.53
NEMVEDRAFT_v1g239199							v1g239199	NVE2236	.	NVE2236	84-482[+]	.	.	.	NVE2236	NEMVEDRAFT_v1g239199		.	NVE2236	NVE2236	NVE2236	240.063	3.92543	0.247884	15.8357	1.76427e-56	6.17495e-54	NVE2236	24.1604	25.2339	412.92	497.938
NEMVEDRAFT_v1g238912		CADN_ACRMICoadhesin {ECO:0000303|PubMed:23765379};		B3EWZ3	CADN		v1g238912	NVE25331	sp|B3EWZ3|CADN_ACRMI^sp|B3EWZ3|CADN_ACRMI^Q:6845-8566,H:591-1171^29.73%ID^E:4.95e-56^.^.`sp|B3EWZ3|CADN_ACRMI^sp|B3EWZ3|CADN_ACRMI^Q:2447-4231,H:590-1190^27.597%ID^E:6.21e-53^.^.`sp|B3EWZ3|CADN_ACRMI^sp|B3EWZ3|CADN_ACRMI^Q:7394-9766,H:591-1378^25.55%ID^E:1.1e-47^.^.`sp|B3EWZ3|CADN_ACRMI^sp|B3EWZ3|CADN_ACRMI^Q:5216-6760,H:592-1115^28.757%ID^E:5.66e-47^.^.`sp|B3EWZ3|CADN_ACRMI^sp|B3EWZ3|CADN_ACRMI^…	NVE25331	224-10978[+]	sp|B3EWZ3|CADN_ACRMI^sp|B3EWZ3|CADN_ACRMI^Q:6845-8566,H:591-1171^29.73%ID^E:4.95e-56^.^.`sp|B3EWZ3|CADN_ACRMI^sp|B3EWZ3|CADN_ACRMI^Q:2447-4231,H:590-1190^27.597%ID^E:6.21e-53^.^.`sp|B3EWZ3|CADN_ACRMI^sp|B3EWZ3|CADN_ACRMI^Q:7394-9766,H:591-1378^25.55%ID^E:1.1e-47^.^.`sp|B3EWZ3|CADN_ACRMI^sp|B3EWZ3|CADN_ACRMI^Q:5216-6760,H:592-1115^28.757%ID^E:5.66e-47^.^.`sp|B3EWZ3|CADN_ACRMI^sp|B3EWZ3|CADN_ACRMI^…	PF00754.28^F5_F8_type_C^F5/8 type C domain^67-186^E:7.8e-08`PF00092.31^VWA^von Willebrand factor type A domain^197-333^E:1.6e-10`PF13768.9^VWA_3^von Willebrand factor type A domain^200-307^E:330`PF13768.9^VWA_3^von Willebrand factor type A domain^451-527^E:510`PF00092.31^VWA^von Willebrand factor type A domain^747-900^E:1.2e-12`PF13768.9^VWA_3^von Willebrand factor type A domain^747-887^E:780`PF1…	.	NVE25331	NEMVEDRAFT_v1g238912	Coadhesin {ECO:0000303|PubMed:23765379};	GO:0005515^molecular_function^protein binding	CADN-like3	NVE25331	NVE25331	1756.8	1.81058	0.116971	15.479	4.81243e-54	1.6548e-51	NVE25331	832.193	704.445	2621.02	2869.53
NEMVEDRAFT_v1g237704							v1g237704	NVE27	.	NVE27	49-1335[+]	.	.	.	NVE27	NEMVEDRAFT_v1g237704		.	NVE27	NVE27	NVE27	192.616	4.45428	0.290209	15.3485	3.62211e-53	1.22402e-50	NVE27	9.84314	14.7197	366.064	379.837
NEMVEDRAFT_v1g241282							v1g241282	NVE17335	.	NVE17335	2-7273[+]	.	.	.	NVE17335	NEMVEDRAFT_v1g241282		.	NVE17335	NVE17335	NVE17335	2453.63	1.51461	0.0992163	15.2657	1.29371e-52	4.29776e-50	NVE17335	1296.61	1228.05	3695.78	3594.09
								NVE12877	sp|P0CV25|RLR78_PLAVT^sp|P0CV25|RLR78_PLAVT^Q:255-37,H:31-103^42.466%ID^E:1.91e-14^.^.	NVE12877	408-1[-]	sp|P0CV25|RLR78_PLAVT^sp|P0CV25|RLR78_PLAVT^Q:255-37,H:31-103^42.466%ID^E:1.91e-14^.^.	.	.	NVE12877	.		.	NVE12877	NVE12877	NVE12877	579.165	2.26288	0.148889	15.1984	3.6221e-52	1.18322e-49	NVE12877	191.494	196.614	1022.05	906.503
NEMVEDRAFT_v1g242983					HyTSR1 protein	HyTSR1 protein [Hydra vulgaris]	v1g242983	NVE23456	.	NVE23456	707-1252[+]	.	.	.	NVE23456	NEMVEDRAFT_v1g242983		.	NVE23456	NVE23456	NVE23456	2578.97	1.67979	0.110532	15.1973	3.68357e-52	1.18357e-49	NVE23456	1147.17	1281.67	4213.15	3673.89
								NVE16869	.	NVE16869	1182-1[-]	.	.	.	NVE16869	.		.	NVE16869	NVE16869	NVE16869	4063.92	1.58621	0.105652	15.0135	5.99e-51	1.86356e-48	NVE16869	2094.8	1928.29	5653	6579.59
NEMVEDRAFT_v1g220300				O95429	BAG4		v1g220300	NVE18856	sp|Q9XTD6|NAS12_CAEEL^sp|Q9XTD6|NAS12_CAEEL^Q:85-381,H:48-145^35.644%ID^E:1.07e-07^.^.	NVE18856	731-1975[+]	sp|Q9XTD6|NAS12_CAEEL^sp|Q9XTD6|NAS12_CAEEL^Q:85-381,H:48-145^35.644%ID^E:1.07e-07^.^.	PF02179.19^BAG^BAG domain^332-406^E:6.1e-17	GO:0051087^molecular_function^chaperone binding	NVE18856	NEMVEDRAFT_v1g220300		GO:0051087^molecular_function^chaperone binding	NVE18856	NVE18856	NVE18856	861.733	2.01471	0.136436	14.7667	2.40276e-49	7.35846e-47	NVE18856	362.406	305.96	1307.09	1471.47
NEMVEDRAFT_v1g31543	ARMC4	ARMC4_MOUSEArmadillo repeat-containing protein 4;	Armadillo repeat containing 4	B2RY50	ARMC4	Armadillo repeat-containing protein 4 [Crassostrea gigas]	v1g31543	NVE18967	sp|B2RY50|ODAD2_MOUSE^sp|B2RY50|ODAD2_MOUSE^Q:1597-3042,H:560-1037^49.793%ID^E:1.84e-140^.^.	NVE18967	415-3114[+]	sp|B2RY50|ODAD2_MOUSE^sp|B2RY50|ODAD2_MOUSE^Q:1597-3042,H:560-1037^49.793%ID^E:1.84e-140^.^.	PF00514.26^Arm^Armadillo/beta-catenin-like repeat^835-863^E:6.5e-05	GO:0005515^molecular_function^protein binding	NVE18967	NEMVEDRAFT_v1g31543	Armadillo repeat-containing protein 4;	GO:0005515^molecular_function^protein binding	ARMC4-like3	NVE18967	NVE18967	241.432	3.24385	0.221821	14.6237	1.98201e-48	5.97653e-46	NVE18967	36.6881	46.2621	441.229	441.548
								NVE5222	.	NVE5222	408-1139[+]	.	.	.	NVE5222	.		.	NVE5222	NVE5222	NVE5222	505.072	2.21448	0.151471	14.6198	2.09887e-48	6.23301e-46	NVE5222	177.177	170.329	849.268	823.513
NEMVEDRAFT_v1g91512	PTPRA	PTN7_MOUSETyrosine-protein phosphatase non-receptor type 7;	protein tyrosine phosphatase receptor type	Q8BUM3	PTN7		v1g91512	NVE11770	sp|Q8BUM3|PTN7_MOUSE^sp|Q8BUM3|PTN7_MOUSE^Q:2983-3753,H:113-356^34.221%ID^E:2.72e-29^.^.	NVE11770	508-3768[+]	sp|Q8BUM3|PTN7_MOUSE^sp|Q8BUM3|PTN7_MOUSE^Q:2983-3753,H:113-356^34.221%ID^E:2.72e-29^.^.	PF00102.30^Y_phosphatase^Protein-tyrosine phosphatase^841-1073^E:1e-60	GO:0004725^molecular_function^protein tyrosine phosphatase activity`GO:0006470^biological_process^protein dephosphorylation	NVE11770	NEMVEDRAFT_v1g91512	Tyrosine-protein phosphatase non-receptor type 7;	GO:0004725^molecular_function^protein tyrosine phosphatase activity`GO:0006470^biological_process^protein dephosphorylation	PTN7-like1	NVE11770	NVE11770	1138.2	1.71342	0.117521	14.5797	3.78314e-48	1.10671e-45	NVE11770	536.004	514.14	1690.73	1811.94
								NVE14948	.	.	.	.	.	.	NVE14948	.		.	NVE14948	NVE14948	NVE14948	610.21	2.18276	0.152975	14.2687	3.42793e-46	9.59821e-44	NVE14948	234.446	192.408	1077.69	936.294
NEMVEDRAFT_v1g191663	PKDCC	PKDCC_HUMANExtracellular tyrosine-protein kinase PKDCC {ECO:0000305};	protein kinase domain containing, cytoplasmic homolog (mouse)	Q504Y2	PKDCC	protein kinase domain-containing protein, cytoplasmic [Danio rerio]	v1g191663	NVE9123	sp|Q504Y2|PKDCC_HUMAN^sp|Q504Y2|PKDCC_HUMAN^Q:411-1505,H:130-490^35.967%ID^E:5.07e-65^.^.	NVE9123	126-1571[+]	sp|Q504Y2|PKDCC_HUMAN^sp|Q504Y2|PKDCC_HUMAN^Q:411-1505,H:130-490^35.967%ID^E:5.07e-65^.^.	PF12260.11^PIP49_C^Protein-kinase domain of FAM69^158-337^E:1.5e-09`PF14295.9^PAN_4^PAN domain^405-427^E:0.96	.	NVE9123	NEMVEDRAFT_v1g191663	Extracellular tyrosine-protein kinase PKDCC {ECO:0000305};	.	PKDCC-like	NVE9123	NVE9123	411.045	2.32927	0.168836	13.7961	2.69145e-43	7.1287e-41	NVE9123	120.802	141.94	657.939	723.5
NEMVEDRAFT_v1g240916							v1g240916	NVE15426	.	NVE15426	203-658[+]	.	.	.	NVE15426	NEMVEDRAFT_v1g240916		.	NVE15426	NVE15426	NVE15426	231.187	3.08335	0.224163	13.7549	4.75645e-43	1.24302e-40	NVE15426	46.5312	41.005	450.991	386.221
								NVE1825	.	NVE1825	1-606[+]	.	.	.	NVE1825	.		.	NVE1825	NVE1825	NVE1825	401.734	2.37519	0.172882	13.7388	5.94641e-43	1.53355e-40	NVE1825	122.592	126.169	620.844	737.331
NEMVEDRAFT_v1g50094 NEMVEDRAFT_v1g105659 NEMVEDRAFT_v1g105733				Q62812	MYH9	Cytadherence high molecular weight protein 2 [Crassostrea gigas]	v1g50094,v1g105659,v1g105733	NVE23664	.	NVE23664	391-25932[+]	.	PF07699.16^Ephrin_rec_like^Tyrosine-protein kinase ephrin type A/B receptor-like^4511-4546^E:1.4e-06	.	NVE23664	NEMVEDRAFT_v1g50094,NEMVEDRAFT_v1g105659,NEMVEDRAFT_v1g105733		.	NVE23664	NVE23664	NVE23664	10333.7	1.18234	0.08619	13.7179	7.93797e-43	2.02057e-40	NVE23664	6126.91	6464.07	14471.7	14272.1
NEMVEDRAFT_v1g231713		BMP1_MOUSEBone morphogenetic protein 1;	embryonic protein UVS.2-like	P98063	BMP1	cubulin [Aedes aegypti]	v1g231713	NVE237	sp|P98063|BMP1_MOUSE^sp|P98063|BMP1_MOUSE^Q:113-865,H:674-979^28.939%ID^E:3.52e-30^.^.`sp|P98063|BMP1_MOUSE^sp|P98063|BMP1_MOUSE^Q:227-871,H:596-864^29.044%ID^E:8.43e-22^.^.`sp|P98063|BMP1_MOUSE^sp|P98063|BMP1_MOUSE^Q:227-769,H:327-503^32.597%ID^E:2.56e-21^.^.`sp|P98063|BMP1_MOUSE^sp|P98063|BMP1_MOUSE^Q:122-772,H:408-660^25.385%ID^E:4.3e-19^.^.	NVE237	500-1555[+]	sp|P98063|BMP1_MOUSE^sp|P98063|BMP1_MOUSE^Q:113-865,H:674-979^28.939%ID^E:3.52e-30^.^.`sp|P98063|BMP1_MOUSE^sp|P98063|BMP1_MOUSE^Q:227-871,H:596-864^29.044%ID^E:8.43e-22^.^.`sp|P98063|BMP1_MOUSE^sp|P98063|BMP1_MOUSE^Q:227-769,H:327-503^32.597%ID^E:2.56e-21^.^.`sp|P98063|BMP1_MOUSE^sp|P98063|BMP1_MOUSE^Q:122-772,H:408-660^25.385%ID^E:4.3e-19^.^.	PF00431.23^CUB^CUB domain^67-177^E:2.7e-27`PF00431.23^CUB^CUB domain^184-250^E:2.7e-13	.	NVE237	NEMVEDRAFT_v1g231713	Bone morphogenetic protein 1;	.	NvBMP1-like	NVE237	NVE237	217.702	3.27086	0.238666	13.7048	9.50502e-43	2.38844e-40	NVE237	35.7932	35.748	352.398	446.868
				B1NWT3	NA16			NVE23303	sp|A0A5J6K6K4|NV4_NEMVE^sp|A0A5J6K6K4|NV4_NEMVE^Q:275-517,H:1-81^100%ID^E:2.47e-53^.^.	.	.	.	.	.	NVE23303	.		.	NVE23303	NVE23303	NVE23303	339.766	2.7041	0.198043	13.6541	1.90769e-42	4.73302e-40	NVE23303	76.9555	92.5241	673.558	516.026
NEMVEDRAFT_v1g127852		GP151_MOUSEProbable G-protein coupled receptor 151 protein;	Hypocretin orexin receptor		GP151_MOUSEProbable G-protein coupled receptor 151 protein		v1g127852	NVE10579	sp|Q924H0|NPFF2_MOUSE^sp|Q924H0|NPFF2_MOUSE^Q:476-1078,H:52-261^34.862%ID^E:2.1e-33^.^.`sp|Q924H0|NPFF2_MOUSE^sp|Q924H0|NPFF2_MOUSE^Q:1062-1304,H:265-348^32.143%ID^E:2.1e-33^.^.	NVE10579	401-1135[+]	sp|Q924H0|NPFF2_MOUSE^sp|Q924H0|NPFF2_MOUSE^Q:476-1078,H:52-261^34.862%ID^E:2.1e-33^.^.`sp|Q924H0|NPFF2_MOUSE^sp|Q924H0|NPFF2_MOUSE^Q:1062-1304,H:265-348^32.143%ID^E:2.1e-33^.^.	.	.	NVE10579	NEMVEDRAFT_v1g127852	Probable G-protein coupled receptor 151 protein;	.	GP151-like	NVE10579	NVE10579	334.925	2.51756	0.185474	13.5737	5.73532e-42	1.40515e-39	NVE10579	83.2193	106.192	554.465	595.823
NEMVEDRAFT_v1g89190 NEMVEDRAFT_v1g42155		NEK8_DANRESerine/threonine-protein kinase Nek8;	NIMA-related kinase	Q86SG6	NEK8		v1g89190,v1g42155	NVE8301	sp|Q90XC2|NEK8_DANRE^sp|Q90XC2|NEK8_DANRE^Q:3-1727,H:80-658^38.126%ID^E:1.55e-105^.^.	NVE8301	3-3713[+]	sp|Q90XC2|NEK8_DANRE^sp|Q90XC2|NEK8_DANRE^Q:3-1727,H:80-658^38.126%ID^E:1.55e-105^.^.	PF00069.28^Pkinase^Protein kinase domain^2-188^E:6.1e-40`PF07714.20^PK_Tyr_Ser-Thr^Protein tyrosine and serine/threonine kinase^3-128^E:8.4e-23`PF00415.21^RCC1^Regulator of chromosome condensation (RCC1) repeat^262-307^E:1.4e-11`PF00415.21^RCC1^Regulator of chromosome condensation (RCC1) repeat^311-359^E:1.7e-07`PF00415.21^RCC1^Regulator of chromosome condensation (RCC1) repeat^362-412^E:1.3e-10`…	GO:0004672^molecular_function^protein kinase activity`GO:0005524^molecular_function^ATP binding`GO:0006468^biological_process^protein phosphorylation	NVE8301	NEMVEDRAFT_v1g89190,NEMVEDRAFT_v1g42155	Serine_threonine-protein kinase Nek8;	GO:0004672^molecular_function^protein kinase activity`GO:0005524^molecular_function^ATP binding`GO:0006468^biological_process^protein phosphorylation	NEK8-like1	NVE8301	NVE8301	726.256	1.80635	0.133277	13.5533	7.5721e-42	1.83226e-39	NVE8301	328.403	305.96	1169.45	1101.21
NEMVEDRAFT_v1g242590					HyTSR1 protein	HyTSR1 protein [Hydra vulgaris]	v1g242590	NVE22002	.	NVE22002	102-563[+]	.	.	.	NVE22002	NEMVEDRAFT_v1g242590		.	NVE22002	NVE22002	NVE22002	519.677	1.98271	0.148053	13.3919	6.74093e-41	1.55438e-38	NVE22002	207.601	201.871	853.173	816.065
								NVE5877	.	NVE5877	1-9231[+]	.	.	.	NVE5877	.		.	NVE5877	NVE5877	NVE5877	5916	1.3448	0.100871	13.3319	1.51089e-40	3.44342e-38	NVE5877	3473.73	3164.75	7962.62	9062.9
NEMVEDRAFT_v1g240821		PR1_HORVUPathogenesis-related protein 1;		Q05968	PR1	AFR700Wp [Ashbya gossypii ATCC 10895]	v1g240821	NVE14858	sp|Q05968|PR1_HORVU^sp|Q05968|PR1_HORVU^Q:592-1020,H:32-164^34.965%ID^E:2.1e-13^.^.	NVE14858	304-1047[+]	sp|Q05968|PR1_HORVU^sp|Q05968|PR1_HORVU^Q:592-1020,H:32-164^34.965%ID^E:2.1e-13^.^.	PF01549.27^ShK^ShK domain-like^40-71^E:0.0021`PF00188.29^CAP^Cysteine-rich secretory protein family^90-209^E:4.8e-16	.	NVE14858	NEMVEDRAFT_v1g240821	Pathogenesis-related protein 1;	.	PR1-like	NVE14858	NVE14858	958.125	1.7993	0.134984	13.3297	1.55431e-40	3.50167e-38	NVE14858	410.727	430.027	1645.82	1345.92
								NVE22280	.	NVE22280	83-391[+]	.	.	.	NVE22280	.		.	NVE22280	NVE22280	NVE22280	163.862	3.6117	0.27644	13.065	5.21598e-39	1.14869e-36	NVE22280	15.2121	25.2339	330.922	284.08
								NVE4711	.	.	.	.	.	.	NVE4711	.		.	NVE4711	NVE4711	NVE4711	133.891	4.05976	0.312677	12.9839	1.51043e-38	3.28938e-36	NVE4711	10.738	10.5141	267.471	246.841
								NVE19508	.	NVE19508	1854-1348[-]	.	.	.	NVE19508	.		.	NVE19508	NVE19508	NVE19508	188.893	3.22056	0.249891	12.8878	5.26961e-38	1.12266e-35	NVE19508	25.9501	37.8508	317.255	374.518
NEMVEDRAFT_v1g105540	SELENBP1	SBP1_PONABSelenium-binding protein 1;	Selenium binding protein 1	Q5RF48	SBP1	56kDa selenium binding protein [Acropora millepora]	v1g105540	NVE23575	sp|Q13228|SBP1_HUMAN^sp|Q13228|SBP1_HUMAN^Q:315-1094,H:213-472^66.154%ID^E:5.13e-139^.^.`sp|Q13228|SBP1_HUMAN^sp|Q13228|SBP1_HUMAN^Q:2-319,H:109-214^58.491%ID^E:5.13e-139^.^.	NVE23575	402-1097[+]	sp|Q13228|SBP1_HUMAN^sp|Q13228|SBP1_HUMAN^Q:315-1094,H:213-472^66.154%ID^E:5.13e-139^.^.`sp|Q13228|SBP1_HUMAN^sp|Q13228|SBP1_HUMAN^Q:2-319,H:109-214^58.491%ID^E:5.13e-139^.^.	PF05694.14^SBP56^56kDa selenium binding protein (SBP56)^6-231^E:6.7e-102	GO:0008430^molecular_function^selenium binding	NVE23575	NEMVEDRAFT_v1g105540	Selenium-binding protein 1;	GO:0008430^molecular_function^selenium binding	SBP1-like	NVE23575	NVE23575	597.535	1.8048	0.141388	12.7649	2.57497e-37	5.36909e-35	NVE23575	273.818	247.081	924.433	944.806
NEMVEDRAFT_v1g196546 NEMVEDRAFT_v1g79743		LPHN3_HUMAN .	Latrophilin/CL-1-like GPS domain	Q9HAR2	AGRL3	PREDICTED: latrophilin-1 isoform X2 [Myotis brandtii]	v1g196546,v1g79743	NVE8133	sp|Q9HAR2|AGRL3_HUMAN^sp|Q9HAR2|AGRL3_HUMAN^Q:683-2500,H:497-1110^29.283%ID^E:7.49e-63^.^.	NVE8133	371-2791[+]	sp|Q9HAR2|AGRL3_HUMAN^sp|Q9HAR2|AGRL3_HUMAN^Q:683-2500,H:497-1110^29.283%ID^E:7.49e-63^.^.	PF00090.22^TSP_1^Thrombospondin type 1 domain^29-67^E:8.7e-06`PF02793.25^HRM^Hormone receptor domain^105-161^E:1.5e-08`PF16489.8^GAIN^GPCR-Autoproteolysis INducing (GAIN) domain^182-377^E:9.1e-33`PF01825.24^GPS^GPCR proteolysis site, GPS, motif^403-446^E:2.2e-09`PF00002.27^7tm_2^7 transmembrane receptor (Secretin family)^461-697^E:3.4e-45	GO:0004930^molecular_function^G protein-coupled receptor activity`GO:0016020^cellular_component^membrane`GO:0007186^biological_process^G protein-coupled receptor signaling pathway`GO:0016021^cellular_component^integral component of membrane	NVE8133	NEMVEDRAFT_v1g196546,NEMVEDRAFT_v1g79743		GO:0004930^molecular_function^G-protein coupled receptor activity`GO:0016020^cellular_component^membrane`GO:0007186^biological_process^G-protein coupled receptor signaling pathway`GO:0016021^cellular_component^integral component of membrane	LPHN3-like7	NVE8133	NVE8133	230.273	2.67528	0.211675	12.6386	1.2927e-36	2.63927e-34	NVE8133	54.5847	60.9818	412.92	392.605
NEMVEDRAFT_v1g240184							v1g240184	NVE10892	.	NVE10892	294-2351[+]	.	.	.	NVE10892	NEMVEDRAFT_v1g240184		.	NVE10892	NVE10892	NVE10892	754.985	1.73362	0.13872	12.4973	7.72763e-36	1.51462e-33	NVE10892	378.513	305.96	1158.71	1176.75
		HOXX_BRADUHydrogenase maturation factor HoxX;	Formyl transferase, C-terminal domain	P31907	HOXX	hydrogenase maturation protein [Bacillus sp. 1NLA3E]		NVE3584	sp|P31907|HOXX_BRADU^sp|P31907|HOXX_BRADU^Q:232-1830,H:1-536^30.906%ID^E:1.29e-64^.^.	NVE3584	103-1836[+]	sp|P31907|HOXX_BRADU^sp|P31907|HOXX_BRADU^Q:232-1830,H:1-536^30.906%ID^E:1.29e-64^.^.	PF02911.21^Formyl_trans_C^Formyl transferase, C-terminal domain^199-301^E:5.9e-11`PF00378.23^ECH_1^Enoyl-CoA hydratase/isomerase^345-574^E:2.7e-20	GO:0016742^molecular_function^hydroxymethyl-, formyl- and related transferase activity`GO:0009058^biological_process^biosynthetic process`GO:0003824^molecular_function^catalytic activity	NVE3584	.	Hydrogenase maturation factor HoxX;	GO:0016742^molecular_function^hydroxymethyl-, formyl- and related transferase activity`GO:0009058^biological_process^biosynthetic process`GO:0003824^molecular_function^catalytic activity`GO:0008152^biological_process^metabolic process	HOXX-like1	NVE3584	NVE3584	159.956	3.43577	0.278895	12.3192	7.13724e-35	1.38505e-32	NVE3584	15.2121	29.4395	267.471	327.703
NEMVEDRAFT_v1g101900	SP1	SP3_CHICKTranscription factor Sp3;	Transcription factor	Q90WR8	SP3	Transcription factor Sp8 [Crassostrea gigas]	v1g101900	NVE21395	sp|Q90WR8|SP3_CHICK^sp|Q90WR8|SP3_CHICK^Q:715-1074,H:580-696^59.836%ID^E:1.14e-39^.^.	NVE21395	1-1176[+]	sp|Q90WR8|SP3_CHICK^sp|Q90WR8|SP3_CHICK^Q:715-1074,H:580-696^59.836%ID^E:1.14e-39^.^.	PF00096.29^zf-C2H2^Zinc finger, C2H2 type^280-309^E:7.4e-06`PF13912.9^zf-C2H2_6^C2H2-type zinc finger^290-311^E:0.038`PF13912.9^zf-C2H2_6^C2H2-type zinc finger^314-339^E:0.0039`PF00096.29^zf-C2H2^Zinc finger, C2H2 type^315-337^E:1.6e-05	.	NVE21395	NEMVEDRAFT_v1g101900	Transcription factor Sp3;	GO:0046872^molecular_function^metal ion binding^DNA binding	NvSp4	NVE21395	NVE21395	565.833	1.77142	0.145676	12.16	5.07558e-34	9.75308e-32	NVE21395	238.025	264.955	916.624	843.728
NEMVEDRAFT_v1g137770		SPT5_SCHPOTranscription elongation factor spt5;		O13936	SPT5	hypothetical protein [Mycoplasma bovis]	v1g137770	NVE16920	sp|O13936|SPT5_SCHPO^sp|O13936|SPT5_SCHPO^Q:332-682,H:810-926^26.496%ID^E:2.98e-13^.^.`sp|O13936|SPT5_SCHPO^sp|O13936|SPT5_SCHPO^Q:359-691,H:810-920^27.027%ID^E:1.66e-12^.^.`sp|O13936|SPT5_SCHPO^sp|O13936|SPT5_SCHPO^Q:311-628,H:821-926^27.358%ID^E:3.59e-12^.^.`sp|O13936|SPT5_SCHPO^sp|O13936|SPT5_SCHPO^Q:386-700,H:810-914^27.619%ID^E:2.77e-11^.^.	NVE16920	702-220[-]	sp|O13936|SPT5_SCHPO^sp|O13936|SPT5_SCHPO^Q:332-682,H:810-926^26.496%ID^E:2.98e-13^.^.`sp|O13936|SPT5_SCHPO^sp|O13936|SPT5_SCHPO^Q:359-691,H:810-920^27.027%ID^E:1.66e-12^.^.`sp|O13936|SPT5_SCHPO^sp|O13936|SPT5_SCHPO^Q:311-628,H:821-926^27.358%ID^E:3.59e-12^.^.`sp|O13936|SPT5_SCHPO^sp|O13936|SPT5_SCHPO^Q:386-700,H:810-914^27.619%ID^E:2.77e-11^.^.	.	.	NVE16920	NEMVEDRAFT_v1g137770	Transcription elongation factor spt5;	.	SPT5-like2	NVE16920	NVE16920	224.322	2.61878	0.217835	12.0218	2.72881e-33	5.09377e-31	NVE16920	49.2157	67.2903	404.135	376.645
NEMVEDRAFT_v1g245598							v1g245598	NVE6021	.	.	.	.	.	.	NVE6021	NEMVEDRAFT_v1g245598		.	NVE6021	NVE6021	NVE6021	1753.86	1.35054	0.112462	12.0089	3.19161e-33	5.90148e-31	NVE6021	1047.85	910.522	2614.18	2442.88
NEMVEDRAFT_v1g215658		SAAR2_ACRMISkeletal aspartic acid-rich protein 2 {ECO:0000303|PubMed:23765379};		B3EWY6	SAAR1	60S ribosomal protein L26 [Crassostrea gigas]	v1g215658	NVE10140	sp|B3EWY8|SAAR2_ACRMI^sp|B3EWY8|SAAR2_ACRMI^Q:138-623,H:165-355^29.688%ID^E:2.47e-10^.^.	NVE10140	186-722[+]	sp|B3EWY8|SAAR2_ACRMI^sp|B3EWY8|SAAR2_ACRMI^Q:138-623,H:165-355^29.688%ID^E:2.47e-10^.^.	.	.	NVE10140	NEMVEDRAFT_v1g215658	Skeletal aspartic acid-rich protein 2 {ECO:0000303|PubMed:23765379};	.	SAAR2-like1	NVE10140	NVE10140	1903.86	1.27253	0.107348	11.8543	2.04476e-32	3.57832e-30	NVE10140	1091.69	1121.86	2553.66	2848.25
NEMVEDRAFT_v1g118383 NEMVEDRAFT_v1g118385 NEMVEDRAFT_v1g50027	MYOF	MYOF_HUMANMyoferlin;	myoferlin	B3DLH6	MYOF	dysferlin [Patiria miniata]	v1g118383,v1g118385,v1g50027	NVE4951	sp|Q9NZM1|MYOF_HUMAN^sp|Q9NZM1|MYOF_HUMAN^Q:316-4545,H:172-1642^44.054%ID^E:0^.^.`sp|Q9NZM1|MYOF_HUMAN^sp|Q9NZM1|MYOF_HUMAN^Q:4429-4998,H:1869-2058^51.053%ID^E:5.78e-43^.^.	NVE4951	67-5004[+]	sp|Q9NZM1|MYOF_HUMAN^sp|Q9NZM1|MYOF_HUMAN^Q:316-4545,H:172-1642^44.054%ID^E:0^.^.`sp|Q9NZM1|MYOF_HUMAN^sp|Q9NZM1|MYOF_HUMAN^Q:4429-4998,H:1869-2058^51.053%ID^E:5.78e-43^.^.	PF00168.33^C2^C2 domain^112-207^E:1.5e-09`PF08151.15^FerI^FerI (NUC094) domain^216-267^E:2.8e-18`PF00168.33^C2^C2 domain^274-387^E:4.9e-16`PF08165.14^FerA^FerA (NUC095) domain^567-632^E:9.4e-17`PF08150.15^FerB^FerB (NUC096) domain^659-735^E:1.7e-31`PF00168.33^C2^C2 domain^1003-1095^E:1.1e-10`PF00168.33^C2^C2 domain^1175-1258^E:0.0023`PF00168.33^C2^C2 domain^1407-1500^E:2.1e-13`PF16165.8^Ferlin_C^…	GO:0016021^cellular_component^integral component of membrane	NVE4951	NEMVEDRAFT_v1g118383,NEMVEDRAFT_v1g118385,NEMVEDRAFT_v1g50027	Myoferlin;	GO:0005515^molecular_function^protein binding`GO:0016021^cellular_component^integral component of membrane	MYOF-like4	NVE4951	NVE4951	364.692	1.98681	0.167932	11.8311	2.69692e-32	4.67784e-30	NVE4951	147.647	136.683	593.512	580.928
NEMVEDRAFT_v1g79056	SAMD11	SAM11_MOUSESterile alpha motif domain-containing protein 11;	sterile alpha motif domain containing 11	Q24180	DEAF1		v1g79056	NVE95	sp|Q1RNF8|SAM11_MOUSE^sp|Q1RNF8|SAM11_MOUSE^Q:2004-2216,H:399-469^53.521%ID^E:5.64e-16^.^.	NVE95	87-2258[+]	sp|Q1RNF8|SAM11_MOUSE^sp|Q1RNF8|SAM11_MOUSE^Q:2004-2216,H:399-469^53.521%ID^E:5.64e-16^.^.	PF01342.24^SAND^SAND domain^121-189^E:1.1e-20`PF07647.20^SAM_2^SAM domain (Sterile alpha motif)^644-705^E:4e-06`PF00536.33^SAM_1^SAM domain (Sterile alpha motif)^645-705^E:2e-10	GO:0003677^molecular_function^DNA binding`GO:0005515^molecular_function^protein binding	NVE95	NEMVEDRAFT_v1g79056	Sterile alpha motif domain-containing protein 11;	GO:0003677^molecular_function^DNA binding`GO:0005515^molecular_function^protein binding	NvSAMd	NVE95	NVE95	500.191	1.77011	0.150502	11.7613	6.17718e-32	1.04373e-29	NVE95	222.813	220.796	738.961	818.193
NEMVEDRAFT_v1g110599	NOS1	NOS1_MOUSENitric oxide synthase, brain;	Produces nitric oxide (NO) (By similarity)	Q9Z0J4	NOS1	Nitric oxide synthase, brain [Crassostrea gigas]	v1g110599	NVE572	sp|Q9Z0J4|NOS1_MOUSE^sp|Q9Z0J4|NOS1_MOUSE^Q:1-3054,H:415-1412^53.839%ID^E:0^.^.	NVE572	1-3303[+]	sp|Q9Z0J4|NOS1_MOUSE^sp|Q9Z0J4|NOS1_MOUSE^Q:1-3054,H:415-1412^53.839%ID^E:0^.^.	PF02898.18^NO_synthase^Nitric oxide synthase, oxygenase domain^1-275^E:2.3e-136`PF00258.28^Flavodoxin_1^Flavodoxin^319-484^E:1.5e-45`PF00667.23^FAD_binding_1^FAD binding domain^546-770^E:2.2e-69`PF00175.24^NAD_binding_1^Oxidoreductase NAD-binding domain^802-942^E:6.9e-13	GO:0004517^molecular_function^nitric-oxide synthase activity`GO:0006809^biological_process^nitric oxide biosynthetic process`GO:0055114^biological_process^obsolete oxidation-reduction process`GO:0010181^molecular_function^FMN binding`GO:0016491^molecular_function^oxidoreductase activity	NVE572	NEMVEDRAFT_v1g110599	Nitric oxide synthase, brain;	GO:0004517^molecular_function^nitric-oxide synthase activity`GO:0006809^biological_process^nitric oxide biosynthetic process`GO:0055114^biological_process^oxidation-reduction process`GO:0010181^molecular_function^FMN binding`GO:0016491^molecular_function^oxidoreductase activity	NOS1-like1	NVE572	NVE572	983.192	1.38512	0.118254	11.7131	1.09263e-31	1.81488e-29	NVE572	536.899	541.476	1433.99	1420.4
NEMVEDRAFT_v1g246647							v1g246647	NVE10036	.	NVE10036	285-1292[+]	.	PF04505.15^CD225^Interferon-induced transmembrane protein^255-320^E:8.5e-20	GO:0016021^cellular_component^integral component of membrane	NVE10036	NEMVEDRAFT_v1g246647		GO:0009607^biological_process^response to biotic stimulus`GO:0016021^cellular_component^integral component of membrane	NVE10036	NVE10036	NVE10036	588.726	1.67167	0.142928	11.6959	1.33702e-31	2.1838e-29	NVE10036	258.606	294.395	880.506	921.398
NEMVEDRAFT_v1g171736	DNAH5	DYH5_HUMANDynein heavy chain 5, axonemal;	Dynein, axonemal, heavy chain	Q8TE73	DYH5	Dynein heavy chain 5, axonemal [Crassostrea gigas]	v1g171736	NVE7297	sp|Q8TE73|DYH5_HUMAN^sp|Q8TE73|DYH5_HUMAN^Q:249-14090,H:32-4624^67.618%ID^E:0^.^.	NVE7297	3-14093[+]	sp|Q8TE73|DYH5_HUMAN^sp|Q8TE73|DYH5_HUMAN^Q:249-14090,H:32-4624^67.618%ID^E:0^.^.	PF08385.15^DHC_N1^Dynein heavy chain, N-terminal region 1^290-844^E:2.6e-180`PF08393.16^DHC_N2^Dynein heavy chain, N-terminal region 2^1468-1872^E:4.4e-125`PF12774.10^AAA_6^Hydrolytic ATP binding site of dynein motor region^2007-2334^E:5.9e-142`PF07728.17^AAA_5^AAA domain (dynein-related subfamily)^2323-2457^E:2.8e-07`PF17852.4^Dynein_AAA_lid^Dynein heavy chain AAA lid domain^2489-2605^E:1.6e-22`…	GO:0005524^molecular_function^ATP binding`GO:0016887^molecular_function^ATP hydrolysis activity`GO:0008569^molecular_function^minus-end-directed microtubule motor activity`GO:0007018^biological_process^microtubule-based movement`GO:0030286^cellular_component^dynein complex	NVE7297	NEMVEDRAFT_v1g171736	Dynein heavy chain 5, axonemal;	GO:0005524^molecular_function^ATP binding`GO:0016887^molecular_function^ATPase activity`GO:0003777^molecular_function^microtubule motor activity`GO:0007018^biological_process^microtubule-based movement`GO:0030286^cellular_component^dynein complex	DYH5-like5	NVE7297	NVE7297	5384.36	1.06881	0.0916933	11.6564	2.12869e-31	3.44272e-29	NVE7297	3467.47	3455.99	7022.57	7591.43
								NVE1210	.	NVE1210	1156-821[-]	.	.	.	NVE1210	.		.	NVE1210	NVE1210	NVE1210	1085.11	1.35592	0.116652	11.6236	3.12694e-31	4.98276e-29	NVE1210	598.642	609.818	1612.63	1519.35
NEMVEDRAFT_v1g79650	ASTL	TLL1_CHICKTolloid-like protein 1;	astacin-like metalloendopeptidase (M12 family)	O43897	TLL1	zinc metalloproteinase, putative [Pediculus humanus corporis]	v1g79650	NVE8030	sp|Q9DER7|TLL1_CHICK^sp|Q9DER7|TLL1_CHICK^Q:478-1101,H:144-353^43.256%ID^E:5.22e-38^.^.	NVE8030	142-1314[+]	sp|Q9DER7|TLL1_CHICK^sp|Q9DER7|TLL1_CHICK^Q:478-1101,H:144-353^43.256%ID^E:5.22e-38^.^.	PF01400.27^Astacin^Astacin (Peptidase family M12A)^129-310^E:1.1e-60`PF01549.27^ShK^ShK domain-like^312-349^E:0.00033`PF01549.27^ShK^ShK domain-like^353-389^E:1.1e-08	GO:0004222^molecular_function^metalloendopeptidase activity`GO:0006508^biological_process^proteolysis	NVE8030	NEMVEDRAFT_v1g79650	Tolloid-like protein 1;	GO:0004222^molecular_function^metalloendopeptidase activity`GO:0006508^biological_process^proteolysis	TLL1-like5	NVE8030	NVE8030	217.61	2.43518	0.210858	11.5489	7.47529e-31	1.16282e-28	NVE8030	61.7433	65.1875	368.992	374.518
NEMVEDRAFT_v1g199721	CHRNA3	ACHA3_HUMANNeuronal acetylcholine receptor subunit alpha-3;	cholinergic receptor, nicotinic	P32297	ACHA3	nicotinic acetylcholine receptor, alpha7-2 subunit [Myzus persicae]	v1g199721	NVE6115	sp|P32297|ACHA3_HUMAN^sp|P32297|ACHA3_HUMAN^Q:277-1635,H:30-495^35.881%ID^E:2.16e-95^.^.	NVE6115	214-1671[+]	sp|P32297|ACHA3_HUMAN^sp|P32297|ACHA3_HUMAN^Q:277-1635,H:30-495^35.881%ID^E:2.16e-95^.^.	PF02931.26^Neur_chan_LBD^Neurotransmitter-gated ion-channel ligand binding domain^2-143^E:3.4e-36`PF02932.19^Neur_chan_memb^Neurotransmitter-gated ion-channel transmembrane region^150-379^E:4.3e-41	GO:0005230^molecular_function^extracellular ligand-gated ion channel activity`GO:0006811^biological_process^ion transport`GO:0016021^cellular_component^integral component of membrane	NVE6115	NEMVEDRAFT_v1g199721	Neuronal acetylcholine receptor subunit alpha-3;	GO:0005230^molecular_function^extracellular ligand-gated ion channel activity`GO:0006810^biological_process^transport`GO:0016020^cellular_component^membrane`GO:0006811^biological_process^ion transport	ACHA3-like2	NVE6115	NVE6115	213.915	2.47903	0.214727	11.545	7.82254e-31	1.20726e-28	NVE6115	59.0588	62.0332	385.587	348.982
NEMVEDRAFT_v1g30416		MANBA_HUMANBeta-mannosidase;	Inherit from KOG: Mannosidase, beta A, lysosomal	O00462	MANBA	mannosidase, beta A, lysosomal variant [Homo sapiens]	v1g30416	NVE8227	sp|O00462|MANBA_HUMAN^sp|O00462|MANBA_HUMAN^Q:91-1158,H:528-879^44.847%ID^E:5.78e-97^.^.	NVE8227	121-1164[+]	sp|O00462|MANBA_HUMAN^sp|O00462|MANBA_HUMAN^Q:91-1158,H:528-879^44.847%ID^E:5.78e-97^.^.	PF17786.4^Mannosidase_ig^Mannosidase Ig/CBM-like domain^163-257^E:6.5e-07`PF17753.4^Ig_mannosidase^Ig-fold domain^276-345^E:8.1e-18	.	NVE8227	NEMVEDRAFT_v1g30416	Beta-mannosidase;	.	MANBA-like1	NVE8227	NVE8227	231.711	2.44184	0.211719	11.5334	8.95332e-31	1.37098e-28	NVE8227	57.2692	77.8044	400.23	391.541
			Inherit from NOG: basal body component		Cast domain containing protein	Cast domain containing protein [Oxytricha trifallax]		NVE7516	.	NVE7516	246-764[+]	.	.	.	NVE7516	.		.	NVE7516	NVE7516	NVE7516	154.853	2.95601	0.257507	11.4794	1.6751e-30	2.52553e-28	NVE7516	35.7932	25.2339	274.304	284.08
	CUBN	CDCP2_MOUSECUB domain-containing protein 2;	cubilin (intrinsic factor-cobalamin receptor)	Q8BQH6	CDCP2			NVE8404	sp|Q8BQH6|CDCP2_MOUSE^sp|Q8BQH6|CDCP2_MOUSE^Q:157-573,H:5-141^32.639%ID^E:1.45e-10^.^.	NVE8404	142-1815[+]	sp|Q8BQH6|CDCP2_MOUSE^sp|Q8BQH6|CDCP2_MOUSE^Q:157-573,H:5-141^32.639%ID^E:1.45e-10^.^.	PF00431.23^CUB^CUB domain^43-143^E:1.2e-18	.	NVE8404	.	CUB domain-containing protein 2;	.	CDCP2-like4	NVE8404	NVE8404	551.107	1.73387	0.151677	11.4313	2.91683e-30	4.36411e-28	NVE8404	260.396	237.619	782.889	923.526
NEMVEDRAFT_v1g244954							v1g244954	NVE3935	.	NVE3935	374-979[+]	.	.	.	NVE3935	NEMVEDRAFT_v1g244954		.	NVE3935	NVE3935	NVE3935	3489.28	1.13988	0.0998195	11.4194	3.34465e-30	4.9663e-28	NVE3935	2033.06	2301.54	4767.62	4854.9
NEMVEDRAFT_v1g146279		TC1D1_DANRETctex1 domain-containing protein 1;		Q66IC8	TC1D1	tctex1 domain-containing protein 1 [Danio rerio]	v1g146279	NVE5732	sp|Q66IC8|DYLT5_DANRE^sp|Q66IC8|DYLT5_DANRE^Q:98-460,H:55-173^46.281%ID^E:1.1e-27^.^.	NVE5732	2-463[+]	sp|Q66IC8|DYLT5_DANRE^sp|Q66IC8|DYLT5_DANRE^Q:98-460,H:55-173^46.281%ID^E:1.1e-27^.^.	PF03645.16^Tctex-1^Tctex-1 family^33-126^E:1.9e-19	.	NVE5732	NEMVEDRAFT_v1g146279	Tctex1 domain-containing protein 1;	.	TC1D1-like4	NVE5732	NVE5732	264.696	2.2109	0.194791	11.3501	7.40813e-30	1.06764e-27	NVE5732	81.4296	97.7812	429.515	450.059
NEMVEDRAFT_v1g110773 NEMVEDRAFT_v1g12090			Inherit from NOG: basal body component		Myosin-10	Myosin-10 [Crassostrea gigas]	v1g110773,v1g12090	NVE628	.	NVE628	1-8409[+]	.	.	.	NVE628	NEMVEDRAFT_v1g110773,NEMVEDRAFT_v1g12090		.	NVE628	NVE628	NVE628	6491.11	1.07198	0.0944715	11.3471	7.66213e-30	1.09619e-27	NVE628	3934.57	4399.1	8981.74	8649.01
NEMVEDRAFT_v1g122918	RFX4	RFX4_HUMANTranscription factor RFX4;	regulatory factor X, 4 (influences HLA class II expression)	Q33E94	RFX4	DNA-binding protein RFX6 isoform 1 [Mus musculus]	v1g122918	NVE7731	sp|Q33E94|RFX4_HUMAN^sp|Q33E94|RFX4_HUMAN^Q:387-1682,H:58-480^54.713%ID^E:9.32e-166^.^.	NVE7731	321-2513[+]	sp|Q33E94|RFX4_HUMAN^sp|Q33E94|RFX4_HUMAN^Q:387-1682,H:58-480^54.713%ID^E:9.32e-166^.^.	PF02257.18^RFX_DNA_binding^RFX DNA-binding domain^17-92^E:1.8e-34	GO:0003677^molecular_function^DNA binding`GO:0006355^biological_process^regulation of transcription, DNA-templated	NVE7731	NEMVEDRAFT_v1g122918	Transcription factor RFX4;	GO:0003677^molecular_function^DNA binding`GO:0006355^biological_process^regulation of transcription, DNA-templated	NvRFX4-like	NVE7731	NVE7731	859.098	1.42274	0.125893	11.3012	1.29492e-29	1.83917e-27	NVE7731	465.312	457.364	1199.71	1314
								NVE593	sp|D4AUF1|WSCD1_ARTBC^sp|D4AUF1|WSCD1_ARTBC^Q:119-373,H:198-286^33.708%ID^E:7.04e-08^.^.	NVE593	161-574[+]	sp|D4AUF1|WSCD1_ARTBC^sp|D4AUF1|WSCD1_ARTBC^Q:119-373,H:198-286^33.708%ID^E:7.04e-08^.^.	.	.	NVE593	.		.	NVE593	NVE593	NVE593	273.656	2.10503	0.188466	11.1693	5.76474e-29	8.1287e-27	NVE593	96.6417	100.935	436.348	460.699
NEMVEDRAFT_v1g28519		CR3L2_DANRECyclic AMP-responsive element-binding protein 3-like protein 2;		A1L224	CR3L2	cAMP responsive element binding protein 3-like 2 [Mus musculus]	v1g28519	NVE2435	sp|A1L224|CR3L2_DANRE^sp|A1L224|CR3L2_DANRE^Q:857-1483,H:198-430^48.101%ID^E:1.62e-43^.^.	NVE2435	182-1660[+]	sp|A1L224|CR3L2_DANRE^sp|A1L224|CR3L2_DANRE^Q:857-1483,H:198-430^48.101%ID^E:1.62e-43^.^.	PF03131.20^bZIP_Maf^bZIP Maf transcription factor^258-329^E:2.8e-05`PF00170.24^bZIP_1^bZIP transcription factor^263-321^E:1.5e-14`PF07716.18^bZIP_2^Basic region leucine zipper^267-316^E:3.3e-08	GO:0003677^molecular_function^DNA binding`GO:0006355^biological_process^regulation of transcription, DNA-templated`GO:0003700^molecular_function^DNA-binding transcription factor activity	NVE2435	NEMVEDRAFT_v1g28519	Cyclic AMP-responsive element-binding protein 3-like protein 2;	GO:0003677^molecular_function^DNA binding`GO:0006355^biological_process^regulation of transcription, DNA-templated`GO:0005634^cellular_component^nucleus`GO:0003700^molecular_function^transcription factor activity, sequence-specific DNA binding`GO:0043565^molecular_function^sequence-specific DNA binding	Nvcreb-like2	NVE2435	NVE2435	1236.13	1.25504	0.112839	11.1224	9.76056e-29	1.36648e-26	NVE2435	701.547	747.553	1723.92	1771.51
NEMVEDRAFT_v1g181253	POMGNT1	PMGT1_BOVINProtein O-linked-mannose beta-1,2-N-acetylglucosaminyltransferase 1;	Protein O-linked mannose beta1,2-N-acetylglucosaminyltransferase	Q5EAB6	PMGT1	protein O-linked mannose N-acetylglucosaminyltransferase 1 (beta 1,2-) [Xenopus (Silurana) tropicalis]	v1g181253	NVE11295	sp|Q5EAB6|PMGT1_BOVIN^sp|Q5EAB6|PMGT1_BOVIN^Q:6-1655,H:98-642^50.543%ID^E:0^.^.	NVE11295	3-1694[+]	sp|Q5EAB6|PMGT1_BOVIN^sp|Q5EAB6|PMGT1_BOVIN^Q:6-1655,H:98-642^50.543%ID^E:0^.^.	PF15711.8^ILEI^Interleukin-like EMT inducer^2-74^E:1.1e-14`PF03071.18^GNT-I^GNT-I family^229-420^E:2.9e-42	GO:0008375^molecular_function^acetylglucosaminyltransferase activity`GO:0006486^biological_process^protein glycosylation	NVE11295	NEMVEDRAFT_v1g181253	Protein O-linked-mannose beta-1,2-N-acetylglucosaminyltransferase 1; PMGT1_BOVIN1	GO:0008375^molecular_function^acetylglucosaminyltransferase activity`GO:0006486^biological_process^protein glycosylation	Nvao51	NVE11295	NVE11295	404.28	1.75034	0.160037	10.9371	7.65772e-28	1.03511e-25	NVE11295	173.597	188.202	616.94	638.382
NEMVEDRAFT_v1g157862	CUBN	TLL1_DANREDorsal-ventral patterning tolloid-like protein 1;	cubilin (intrinsic factor-cobalamin receptor)	O57460	TLL1	TPA: bone morphogenetic protein 1-like [Bos taurus]	v1g157862	NVE236	sp|O57460|TLL1_DANRE^sp|O57460|TLL1_DANRE^Q:529-2226,H:362-1010^29.771%ID^E:8.32e-87^.^.`sp|O57460|TLL1_DANRE^sp|O57460|TLL1_DANRE^Q:862-2250,H:357-901^26.449%ID^E:5.63e-58^.^.`sp|O57460|TLL1_DANRE^sp|O57460|TLL1_DANRE^Q:529-1536,H:631-1015^26.478%ID^E:1.53e-38^.^.`sp|O57460|TLL1_DANRE^sp|O57460|TLL1_DANRE^Q:1183-2232,H:350-739^27.068%ID^E:2.84e-36^.^.	NVE236	289-2247[+]	sp|O57460|TLL1_DANRE^sp|O57460|TLL1_DANRE^Q:529-2226,H:362-1010^29.771%ID^E:8.32e-87^.^.`sp|O57460|TLL1_DANRE^sp|O57460|TLL1_DANRE^Q:862-2250,H:357-901^26.449%ID^E:5.63e-58^.^.`sp|O57460|TLL1_DANRE^sp|O57460|TLL1_DANRE^Q:529-1536,H:631-1015^26.478%ID^E:1.53e-38^.^.`sp|O57460|TLL1_DANRE^sp|O57460|TLL1_DANRE^Q:1183-2232,H:350-739^27.068%ID^E:2.84e-36^.^.	PF00431.23^CUB^CUB domain^57-167^E:2.7e-23`PF00431.23^CUB^CUB domain^173-282^E:1.5e-27`PF00431.23^CUB^CUB domain^306-390^E:2.8e-14`PF00431.23^CUB^CUB domain^397-507^E:9.3e-29`PF00431.23^CUB^CUB domain^514-625^E:3.7e-24	.	NVE236	NEMVEDRAFT_v1g157862	Dorsal-ventral patterning tolloid-like protein 1;	.	TLL1-like7	NVE236	NVE236	179.635	2.55595	0.233984	10.9236	8.88789e-28	1.19317e-25	NVE236	52.795	42.0564	328.969	294.72
NEMVEDRAFT_v1g10540		MYO1C_CHICKUnconventional myosin-Ic;		Q5ZLA6	MYO1C	unconventional myosin-Ic [Gallus gallus]	v1g10540	NVE23029	sp|Q5ZLA6|MYO1C_CHICK^sp|Q5ZLA6|MYO1C_CHICK^Q:183-2870,H:1-1005^50.545%ID^E:0^.^.	NVE23029	183-2873[+]	sp|Q5ZLA6|MYO1C_CHICK^sp|Q5ZLA6|MYO1C_CHICK^Q:183-2870,H:1-1005^50.545%ID^E:0^.^.	PF00063.24^Myosin_head^Myosin head (motor domain)^14-403^E:1.5e-153`PF00063.24^Myosin_head^Myosin head (motor domain)^411-635^E:1.1e-56`PF00612.30^IQ^IQ calmodulin-binding motif^642-658^E:0.035`PF06017.16^Myosin_TH1^Unconventional myosin tail, actin- and lipid-binding^775-891^E:3.8e-22	GO:0003774^molecular_function^cytoskeletal motor activity`GO:0005524^molecular_function^ATP binding`GO:0016459^cellular_component^myosin complex`GO:0005515^molecular_function^protein binding	NVE23029	NEMVEDRAFT_v1g10540	Unconventional myosin-Ic;	GO:0003774^molecular_function^motor activity`GO:0005524^molecular_function^ATP binding`GO:0016459^cellular_component^myosin complex`GO:0005515^molecular_function^protein binding	MYO1C-like	NVE23029	NVE23029	1468.97	1.1981	0.109883	10.9034	1.10989e-27	1.47986e-25	NVE23029	926.15	844.283	2050.93	2054.53
								NVE18750	.	NVE18750	32-1462[+]	.	.	.	NVE18750	.		.	NVE18750	NVE18750	NVE18750	89.2799	3.88636	0.35746	10.8721	1.5651e-27	2.0727e-25	NVE18750	4.47415	9.4627	159.116	184.067
NEMVEDRAFT_v1g243050		GUNE_CLOTM .	Cellulase (glycosyl hydrolase family 5)	P10477	CELE	glycosyl hydrolase family 5 [Clostridium butyricum]	v1g243050	NVE23675	sp|P10477|CELE_ACET2^sp|P10477|CELE_ACET2^Q:630-1202,H:92-288^26.263%ID^E:5.17e-08^.^.	NVE23675	462-1523[+]	sp|P10477|CELE_ACET2^sp|P10477|CELE_ACET2^Q:630-1202,H:92-288^26.263%ID^E:5.17e-08^.^.	PF00150.21^Cellulase^Cellulase (glycosyl hydrolase family 5)^33-265^E:1.5e-15	GO:0004553^molecular_function^hydrolase activity, hydrolyzing O-glycosyl compounds`GO:0071704^biological_process^organic substance metabolic process	NVE23675	NEMVEDRAFT_v1g243050		GO:0004553^molecular_function^hydrolase activity, hydrolyzing O-glycosyl compounds`GO:0005975^biological_process^carbohydrate metabolic process	GUNE-like4	NVE23675	NVE23675	194.904	2.46216	0.227225	10.8358	2.32986e-27	3.06478e-25	NVE23675	64.4278	45.2107	334.826	335.151
		VITRN_MOUSEVitrin;		A8TX70	CO6A5			NVE15186	sp|Q8VHI5|VITRN_MOUSE^sp|Q8VHI5|VITRN_MOUSE^Q:1621-1989,H:461-580^28%ID^E:1.36e-07^.^.	NVE15186	1465-2205[+]	sp|Q8VHI5|VITRN_MOUSE^sp|Q8VHI5|VITRN_MOUSE^Q:1621-1989,H:461-580^28%ID^E:1.36e-07^.^.	PF00092.31^VWA^von Willebrand factor type A domain^190-347^E:2.2e-20`PF13768.9^VWA_3^von Willebrand factor type A domain^190-334^E:6.7e-05`PF13519.9^VWA_2^von Willebrand factor type A domain^192-301^E:8.5e-08	.	NVE15186	.	Vitrin;	.	VITRN-like8	NVE15186	NVE15186	305.465	1.9296	0.178367	10.8181	2.82519e-27	3.69158e-25	NVE15186	125.276	119.861	496.871	479.851
NEMVEDRAFT_v1g212947		ATS16_HUMANA disintegrin and metalloproteinase with thrombospondin motifs 16;		Q8TE57	ATS16	ADAM metallopeptidase with thrombospondin type 1 motif, 16, isoform CRA_c [Homo sapiens]	v1g212947	NVE5882	sp|Q8TE57|ATS16_HUMAN^sp|Q8TE57|ATS16_HUMAN^Q:360-3095,H:60-1104^28.881%ID^E:6.31e-113^.^.`sp|Q8TE57|ATS16_HUMAN^sp|Q8TE57|ATS16_HUMAN^Q:2583-3116,H:990-1179^31.658%ID^E:1.62e-17^.^.	NVE5882	204-3431[+]	sp|Q8TE57|ATS16_HUMAN^sp|Q8TE57|ATS16_HUMAN^Q:360-3095,H:60-1104^28.881%ID^E:6.31e-113^.^.`sp|Q8TE57|ATS16_HUMAN^sp|Q8TE57|ATS16_HUMAN^Q:2583-3116,H:990-1179^31.658%ID^E:1.62e-17^.^.	PF01562.22^Pep_M12B_propep^Reprolysin family propeptide^54-196^E:6.6e-26`PF01421.22^Reprolysin^Reprolysin (M12B) family zinc metalloprotease^232-418^E:1.4e-09`PF13582.9^Reprolysin_3^Metallo-peptidase family M12B Reprolysin-like^274-376^E:2.8e-07`PF17771.4^ADAMTS_CR_2^ADAMTS cysteine-rich domain 2^443-508^E:5.2e-19`PF00090.22^TSP_1^Thrombospondin type 1 domain^520-573^E:2.7e-05`PF19236.2^ADAMTS_CR…	GO:0004222^molecular_function^metalloendopeptidase activity`GO:0006508^biological_process^proteolysis	NVE5882	NEMVEDRAFT_v1g212947	A disintegrin and metalloproteinase with thrombospondin motifs 16;	GO:0004222^molecular_function^metalloendopeptidase activity`GO:0008270^molecular_function^zinc ion binding`GO:0006508^biological_process^proteolysis`GO:0031012^cellular_component^extracellular matrix	ATS16-like2	NVE5882	NVE5882	739.544	1.45139	0.13418	10.8168	2.86669e-27	3.72101e-25	NVE5882	417.886	362.737	1057.19	1120.36
NEMVEDRAFT_v1g160170	THEGL	THEGL_MOUSETesticular haploid expressed gene protein-like;	theg spermatid protein-like	Q9DA15	THEGL	RIKEN cDNA 1700023E05, isoform CRA_a [Mus musculus]	v1g160170	NVE2133	sp|Q9DA15|THEGL_MOUSE^sp|Q9DA15|THEGL_MOUSE^Q:243-1127,H:180-459^31.229%ID^E:2.56e-24^.^.	NVE2133	171-1133[+]	sp|Q9DA15|THEGL_MOUSE^sp|Q9DA15|THEGL_MOUSE^Q:243-1127,H:180-459^31.229%ID^E:2.56e-24^.^.	PF14912.9^THEG^Testicular haploid expressed repeat^45-116^E:1.2e-17`PF14912.9^THEG^Testicular haploid expressed repeat^142-200^E:7.2e-13`PF14912.9^THEG^Testicular haploid expressed repeat^178-233^E:1.5e-13`PF14912.9^THEG^Testicular haploid expressed repeat^212-270^E:2.2e-14`PF14912.9^THEG^Testicular haploid expressed repeat^249-306^E:1.2e-12	.	NVE2133	NEMVEDRAFT_v1g160170	Testicular haploid expressed gene protein-like;	.	THEGL-like1	NVE2133	NVE2133	348.049	1.90691	0.176683	10.7928	3.72221e-27	4.79969e-25	NVE2133	125.276	158.763	537.87	570.288
NEMVEDRAFT_v1g235494		TPPP2_MOUSETubulin polymerization-promoting protein family member 2;	tubulin polymerization-promoting protein family member	Q0P5Y3	TPPP2	tubulin polymerization promoting protein [Suberites domuncula]	v1g235494	NVE5196	sp|Q0P5Y3|TPPP2_MOUSE^sp|Q0P5Y3|TPPP2_MOUSE^Q:326-823,H:4-167^47.929%ID^E:3.78e-37^.^.	NVE5196	314-832[+]	sp|Q0P5Y3|TPPP2_MOUSE^sp|Q0P5Y3|TPPP2_MOUSE^Q:326-823,H:4-167^47.929%ID^E:3.78e-37^.^.	PF05517.15^p25-alpha^p25-alpha^8-164^E:8e-54	.	NVE5196	NEMVEDRAFT_v1g235494	Tubulin polymerization-promoting protein family member 2;	.	TPPP2-like2	NVE5196	NVE5196	2567.99	1.04069	0.0973534	10.6898	1.13578e-26	1.44553e-24	NVE5196	1702.86	1641.25	3402.93	3524.93
NEMVEDRAFT_v1g40018 NEMVEDRAFT_v1g110855					Cytadherence high molecular weight protein 2	Cytadherence high molecular weight protein 2 [Crassostrea gigas]	v1g40018,v1g110855	NVE627	.	NVE627	217-17340[+]	.	.	.	NVE627	NEMVEDRAFT_v1g40018,NEMVEDRAFT_v1g110855		.	NVE627	NVE627	NVE627	2355.81	1.04877	0.0985789	10.6389	1.9646e-26	2.43995e-24	NVE627	1528.37	1527.7	3107.15	3260.01
		EPHA5_HUMANEphrin type-A receptor 5;	eph receptor	P54756	EPHA5	ephrin receptor EphA2 (tyrosine kinase family)-like precursor [Xenopus laevis]		NVE26112	sp|P54756|EPHA5_HUMAN^sp|P54756|EPHA5_HUMAN^Q:292-1284,H:98-427^31.287%ID^E:3.26e-47^.^.	NVE26112	127-1434[+]	sp|P54756|EPHA5_HUMAN^sp|P54756|EPHA5_HUMAN^Q:292-1284,H:98-427^31.287%ID^E:3.26e-47^.^.	PF01404.22^Ephrin_lbd^Ephrin receptor ligand binding domain^52-189^E:8.8e-19	GO:0005515^molecular_function^protein binding	NVE26112	.	Ephrin type-A receptor 5;	GO:0048013^biological_process^ephrin receptor signaling pathway	EPHA5-like	NVE26112	NVE26112	390.62	1.73146	0.164689	10.5135	7.4854e-26	9.11266e-24	NVE26112	164.649	188.202	580.821	628.806
								NVE18448	.	NVE18448	2-445[+]	.	.	.	NVE18448	.		.	NVE18448	NVE18448	NVE18448	183.138	2.36466	0.225396	10.4911	9.48726e-26	1.14784e-23	NVE18448	54.5847	55.7248	297.732	324.511
NEMVEDRAFT_v1g24766		LR74A_RATLeucine-rich repeat-containing protein 74A {ECO:0000250|UniProtKB:Q0VAA2};	chromosome 14 open reading frame 166B	A0JPI9	LR74A	Putative protein C14orf166B [Columba livia]	v1g24766	NVE24292	sp|A0JPI9|LR74A_RAT^sp|A0JPI9|LR74A_RAT^Q:643-1836,H:71-468^32.258%ID^E:3.37e-43^.^.	NVE24292	382-1851[+]	sp|A0JPI9|LR74A_RAT^sp|A0JPI9|LR74A_RAT^Q:643-1836,H:71-468^32.258%ID^E:3.37e-43^.^.	PF13516.9^LRR_6^Leucine Rich repeat^140-151^E:1200`PF13516.9^LRR_6^Leucine Rich repeat^161-184^E:2e-05`PF00560.36^LRR_1^Leucine Rich Repeat^164-181^E:10`PF13516.9^LRR_6^Leucine Rich repeat^190-209^E:0.05`PF00560.36^LRR_1^Leucine Rich Repeat^194-207^E:48`PF13516.9^LRR_6^Leucine Rich repeat^217-234^E:0.041`PF00560.36^LRR_1^Leucine Rich Repeat^221-231^E:25`PF13516.9^LRR_6^Leucine Rich repeat^249-266…	GO:0005515^molecular_function^protein binding`GO:0005509^molecular_function^calcium ion binding	NVE24292	NEMVEDRAFT_v1g24766	Leucine-rich repeat-containing protein 74A {ECO:0000250|UniProtKB:Q0VAA2};	GO:0005515^molecular_function^protein binding`GO:0005509^molecular_function^calcium ion binding	LR74A-like12	NVE24292	NVE24292	781.437	1.36583	0.13033	10.4798	1.06936e-25	1.27802e-23	NVE24292	408.938	455.261	1093.31	1168.24
								NVE6022	.	NVE6022	1-366[+]	.	.	.	NVE6022	.		.	NVE6022	NVE6022	NVE6022	1573.65	1.18341	0.113732	10.4053	2.34512e-25	2.75236e-23	NVE6022	1022.79	886.339	2250.07	2135.39
								NVE12042	.	NVE12042	59-751[+]	.	.	.	NVE12042	.		.	NVE12042	NVE12042	NVE12042	183.991	2.4149	0.232132	10.4031	2.39912e-25	2.79897e-23	NVE12042	59.0588	47.3135	286.994	342.598
NEMVEDRAFT_v1g241989							v1g241989	NVE20087	.	NVE20087	2-664[+]	.	.	.	NVE20087	NEMVEDRAFT_v1g241989		.	NVE20087	NVE20087	NVE20087	105.941	3.2121	0.309289	10.3854	2.8889e-25	3.35044e-23	NVE20087	12.5276	19.9768	180.592	210.666
NEMVEDRAFT_v1g241541							v1g241541	NVE18265	.	NVE18265	93-1664[+]	.	PF00536.33^SAM_1^SAM domain (Sterile alpha motif)^15-71^E:2e-09`PF07647.20^SAM_2^SAM domain (Sterile alpha motif)^16-71^E:1.1e-07	GO:0005515^molecular_function^protein binding	NVE18265	NEMVEDRAFT_v1g241541		GO:0005515^molecular_function^protein binding	NVE18265	NVE18265	NVE18265	508.749	3.62407	0.349515	10.3689	3.43556e-25	3.961e-23	NVE18265	36.6881	67.2903	900.029	1030.99
NEMVEDRAFT_v1g240217		SAAR2_ACRMISkeletal aspartic acid-rich protein 2 {ECO:0000303|PubMed:23765379};		B3EWY8	SAAR2	60S ribosomal protein L26 [Crassostrea gigas]	v1g240217	NVE11258	sp|B3EWY8|SAAR2_ACRMI^sp|B3EWY8|SAAR2_ACRMI^Q:575-1198,H:128-354^24.255%ID^E:2.79e-14^.^.	NVE11258	320-1300[+]	sp|B3EWY8|SAAR2_ACRMI^sp|B3EWY8|SAAR2_ACRMI^Q:575-1198,H:128-354^24.255%ID^E:2.79e-14^.^.	.	.	NVE11258	NEMVEDRAFT_v1g240217	Skeletal aspartic acid-rich protein 2 {ECO:0000303|PubMed:23765379};	.	SAAR2-like3	NVE11258	NVE11258	956.995	1.35039	0.131158	10.2959	7.35608e-25	8.38251e-23	NVE11258	503.79	562.505	1270	1491.69
	VWA7	HMCN2_HUMANHemicentin-2;	von Willebrand factor A domain containing 7	Q96RW7	HMCN1	CBR-HIM-4 protein [Loa loa]		NVE6997	sp|Q0V8J4|VWA7_BOVIN^sp|Q0V8J4|VWA7_BOVIN^Q:246-839,H:297-495^30.769%ID^E:2.28e-11^.^.	NVE6997	177-1958[+]	sp|Q0V8J4|VWA7_BOVIN^sp|Q0V8J4|VWA7_BOVIN^Q:246-839,H:297-495^30.769%ID^E:2.28e-11^.^.	.	.	NVE6997	.	Hemicentin-2;	.	HMCN2-like11	NVE6997	NVE6997	89.2343	3.4455	0.336504	10.2391	1.32471e-24	1.50082e-22	NVE6997	12.5276	8.41128	156.187	179.811
								NVE23913	.	NVE23913	172-483[+]	.	.	.	NVE23913	.		.	NVE23913	NVE23913	NVE23913	1185.58	1.18861	0.116762	10.1797	2.44269e-24	2.73581e-22	NVE23913	688.125	747.553	1717.08	1589.57
NEMVEDRAFT_v1g245960		KIF28_MOUSEKinesin-like protein KIF28P;	kinesin-like protein	D3YXS5	KIF28	Kinesin-related protein 1 [Crassostrea gigas]	v1g245960	NVE7309	sp|D3YXS5|KIF28_MOUSE^sp|D3YXS5|KIF28_MOUSE^Q:284-2818,H:10-838^40.65%ID^E:0^.^.	NVE7309	275-3226[+]	sp|D3YXS5|KIF28_MOUSE^sp|D3YXS5|KIF28_MOUSE^Q:284-2818,H:10-838^40.65%ID^E:0^.^.	PF00225.26^Kinesin^Kinesin motor domain^11-356^E:3.4e-103`PF16796.8^Microtub_bd^Microtubule binding^78-166^E:1.9e-17`PF00498.29^FHA^FHA domain^477-544^E:1.1e-07`PF12423.11^KIF1B^Kinesin protein 1B^664-703^E:3.5e-08	GO:0005524^molecular_function^ATP binding`GO:0008017^molecular_function^microtubule binding`GO:0007018^biological_process^microtubule-based movement`GO:0005515^molecular_function^protein binding	NVE7309	NEMVEDRAFT_v1g245960	Kinesin-like protein KIF28P;	GO:0003777^molecular_function^microtubule motor activity`GO:0005524^molecular_function^ATP binding`GO:0008017^molecular_function^microtubule binding`GO:0007018^biological_process^microtubule-based movement`GO:0005515^molecular_function^protein binding	KIF28-like3	NVE7309	NVE7309	4629.18	1.00122	0.0986534	10.1489	3.35121e-24	3.73203e-22	NVE7309	2985.16	3156.33	5817.98	6557.25
NEMVEDRAFT_v1g38751	TOB1	TOB1_HUMANProtein Tob1;	transducer of ERBB2	P50616	TOB1	MGC85389 protein [Xenopus laevis]	v1g38751	NVE1907	sp|P50616|TOB1_HUMAN^sp|P50616|TOB1_HUMAN^Q:223-576,H:1-118^61.017%ID^E:1.64e-46^.^.	NVE1907	223-1035[+]	sp|P50616|TOB1_HUMAN^sp|P50616|TOB1_HUMAN^Q:223-576,H:1-118^61.017%ID^E:1.64e-46^.^.	PF07742.15^BTG^BTG family^1-113^E:1.1e-37	.	NVE1907	NEMVEDRAFT_v1g38751	Protein Tob1;	.	TOB1-like	NVE1907	NVE1907	1426.49	1.1626	0.114727	10.1336	3.91757e-24	4.33809e-22	NVE1907	849.194	900.007	1858.63	2098.15
								NVE15194	.	.	.	.	.	.	NVE15194	.		.	NVE15194	NVE15194	NVE15194	28929.6	0.905381	0.0893672	10.131	4.02448e-24	4.43145e-22	NVE15194	19250.5	20897.8	36381.9	39188.2
	ANKRD63	ANR63_HUMANAnkyrin repeat domain-containing protein 63 {ECO:0000312|HGNC:HGNC:40027};	ankyrin repeat domain 63	C9JTQ0	ANR63	Receptor-interacting serine/threonine-protein kinase 4 [Crassostrea gigas]		NVE6135	sp|C9JTQ0|ANR63_HUMAN^sp|C9JTQ0|ANR63_HUMAN^Q:25-354,H:65-173^39.091%ID^E:3.17e-15^.^.	NVE6135	1-804[+]	sp|C9JTQ0|ANR63_HUMAN^sp|C9JTQ0|ANR63_HUMAN^Q:25-354,H:65-173^39.091%ID^E:3.17e-15^.^.	PF13857.9^Ank_5^Ankyrin repeats (many copies)^2-57^E:1.4e-07`PF13606.9^Ank_3^Ankyrin repeat^15-44^E:0.00049`PF00023.33^Ank^Ankyrin repeat^15-37^E:0.018`PF13637.9^Ank_4^Ankyrin repeats (many copies)^16-66^E:2.6e-08`PF00023.33^Ank^Ankyrin repeat^50-74^E:0.024	GO:0005515^molecular_function^protein binding	NVE6135	.	Ankyrin repeat domain-containing protein 63 {ECO:0000312|HGNC:HGNC:40027};	GO:0005515^molecular_function^protein binding	ANR63-like2	NVE6135	NVE6135	394.279	1.74916	0.174385	10.0304	1.12037e-23	1.19344e-21	NVE6135	152.121	199.768	573.012	652.214
								NVE17457	.	NVE17457	658-1170[+]	.	.	.	NVE17457	.		.	NVE17457	NVE17457	NVE17457	244.341	2.04475	0.204315	10.0078	1.40793e-23	1.48363e-21	NVE17457	96.6417	84.1128	358.255	438.356
	CAM	CALM4_ARATHCalmodulin-4;	calmodulin	P0DH96	CALM4	Calmodulin [Heterocephalus glaber]		NVE634	sp|P0DH96|CALM4_ARATH^sp|P0DH96|CALM4_ARATH^Q:731-1165,H:4-148^50.345%ID^E:5.78e-45^.^.	NVE634	119-1168[+]	sp|P0DH96|CALM4_ARATH^sp|P0DH96|CALM4_ARATH^Q:731-1165,H:4-148^50.345%ID^E:5.78e-45^.^.	PF00036.35^EF-hand_1^EF hand^213-241^E:3e-06`PF13499.9^EF-hand_7^EF-hand domain pair^213-274^E:3.4e-13`PF13405.9^EF-hand_6^EF-hand domain^213-242^E:1.3e-06`PF13202.9^EF-hand_5^EF hand^214-238^E:0.00043`PF13833.9^EF-hand_8^EF-hand domain pair^226-276^E:7.9e-12`PF00036.35^EF-hand_1^EF hand^249-276^E:1e-06`PF13202.9^EF-hand_5^EF hand^251-274^E:0.00036`PF13499.9^EF-hand_7^EF-hand domain pair^286-347^…	GO:0005509^molecular_function^calcium ion binding	NVE634	.	Calmodulin-4;	GO:0005509^molecular_function^calcium ion binding	CALM4-like	NVE634	NVE634	456.744	1.5018	0.150493	9.97919	1.87994e-23	1.97042e-21	NVE634	230.866	237.619	676.486	682.005
NEMVEDRAFT_v1g80480		FCNV4_CERRYRyncolin-4;		D8VNT0	FCNV4	LOC100124781 protein [Xenopus (Silurana) tropicalis]	v1g80480	NVE12895	sp|D8VNT0|FCNV4_CERRY^sp|D8VNT0|FCNV4_CERRY^Q:70-708,H:129-339^47.196%ID^E:4.39e-56^.^.	NVE12895	306-1[-]	sp|D8VNT0|FCNV4_CERRY^sp|D8VNT0|FCNV4_CERRY^Q:70-708,H:129-339^47.196%ID^E:4.39e-56^.^.	PF00147.21^Fibrinogen_C^Fibrinogen beta and gamma chains, C-terminal globular domain^14-223^E:1.7e-67	.	NVE12895	NEMVEDRAFT_v1g80480	Ryncolin-4;	.	FCNV4-like1	NVE12895	NVE12895	229.731	2.02069	0.202545	9.9765	1.93153e-23	2.00941e-21	NVE12895	78.7451	94.627	369.969	375.582
								NVE25244	.	NVE25244	215-3676[+]	.	.	.	NVE25244	.		.	NVE25244	NVE25244	NVE25244	625.92	1.36876	0.137308	9.96852	2.09315e-23	2.15925e-21	NVE25244	326.613	363.788	907.838	905.439
NEMVEDRAFT_v1g208034	NKX3-2 (nk3 homeobox 2)	NKX32_MOUSEHomeobox protein Nkx-3.2;	NK3 homeobox 2	P97503	NKX32	putative Homeobox protein bagpipe [Danaus plexippus]	v1g208034	NVE24919	sp|P97503|NKX32_MOUSE^sp|P97503|NKX32_MOUSE^Q:446-625,H:211-270^86.667%ID^E:4.75e-29^.^.	NVE24919	2-817[+]	sp|P97503|NKX32_MOUSE^sp|P97503|NKX32_MOUSE^Q:446-625,H:211-270^86.667%ID^E:4.75e-29^.^.	PF00046.32^Homeodomain^Homeodomain^131-187^E:1.9e-20	GO:0003677^molecular_function^DNA binding	NVE24919	NEMVEDRAFT_v1g208034	Homeobox protein Nkx-3.2;	GO:0003677^molecular_function^DNA binding	NvNkx3	NVE24919	NVE24919	181.439	2.27142	0.228863	9.92481	3.24732e-23	3.31497e-21	NVE24919	63.533	51.5191	284.066	326.639
NEMVEDRAFT_v1g237787							v1g237787	NVE170	.	NVE170	514-1377[+]	.	.	.	NVE170	NEMVEDRAFT_v1g237787		.	NVE170	NVE170	NVE170	103.417	2.97996	0.303041	9.83351	8.07535e-23	8.11676e-21	NVE170	20.5811	16.8226	169.854	206.41
								NVE7039	.	NVE7039	45-368[+]	.	.	.	NVE7039	.		.	NVE7039	NVE7039	NVE7039	554.649	1.39524	0.141921	9.83112	8.26976e-23	8.26976e-21	NVE7039	293.505	309.115	782.889	833.089
NEMVEDRAFT_v1g247384							v1g247384	NVE12752	.	NVE12752	406-3051[+]	.	PF13202.9^EF-hand_5^EF hand^769-788^E:0.0099	GO:0005509^molecular_function^calcium ion binding	NVE12752	NEMVEDRAFT_v1g247384		GO:0005509^molecular_function^calcium ion binding	NVE12752	NVE12752	NVE12752	916.71	1.2079	0.124726	9.68439	3.51308e-22	3.46012e-20	NVE12752	526.161	571.967	1227.05	1341.67
NEMVEDRAFT_v1g128801		CAPSL_HUMANCalcyphosin-like protein;	Calcyphosine-like	Q8WWF8	CAPSL	Calcyphosin-like protein [Zootermopsis nevadensis]	v1g128801	NVE11088	sp|Q6P8Y1|CAPSL_MOUSE^sp|Q6P8Y1|CAPSL_MOUSE^Q:11-304,H:112-208^60.204%ID^E:8.71e-34^.^.	NVE11088	2-307[+]	sp|Q6P8Y1|CAPSL_MOUSE^sp|Q6P8Y1|CAPSL_MOUSE^Q:11-304,H:112-208^60.204%ID^E:8.71e-34^.^.	.	.	NVE11088	NEMVEDRAFT_v1g128801	Calcyphosin-like protein;	.	CAPSL-like1	NVE11088	NVE11088	1238.21	1.09262	0.113073	9.66296	4.33173e-22	4.24509e-20	NVE11088	768.66	802.226	1637.04	1744.91
NEMVEDRAFT_v1g175297	RGMB	RGMB_HUMANRGM domain family member B;	RGM domain family, member	Q6NW40	RGMB	RGM domain family member B [Myotis davidii]	v1g175297	NVE15735	sp|Q6NW40|RGMB_HUMAN^sp|Q6NW40|RGMB_HUMAN^Q:153-1211,H:44-400^38.36%ID^E:2.51e-66^.^.	NVE15735	51-1379[+]	sp|Q6NW40|RGMB_HUMAN^sp|Q6NW40|RGMB_HUMAN^Q:153-1211,H:44-400^38.36%ID^E:2.51e-66^.^.	PF06535.15^RGM_N^Repulsive guidance molecule (RGM) N-terminus^45-217^E:1.8e-47`PF06534.16^RGM_C^Repulsive guidance molecule (RGM) C-terminus^223-387^E:4e-55	.	NVE15735	NEMVEDRAFT_v1g175297	RGM domain family member B;	.	RGMB-like	NVE15735	NVE15735	907.578	1.16676	0.12095	9.64663	5.07981e-22	4.92892e-20	NVE15735	563.743	545.682	1285.62	1235.27
NEMVEDRAFT_v1g239786		GP2_CANFA .		P25291	GP2	uncharacterized protein LOC100009638 precursor [Danio rerio]	v1g239786	NVE8266	sp|P25291|GP2_CANLF^sp|P25291|GP2_CANLF^Q:15-401,H:38-163^42.308%ID^E:4.26e-26^.^.`sp|P25291|GP2_CANLF^sp|P25291|GP2_CANLF^Q:750-1145,H:25-152^44.361%ID^E:3.04e-23^.^.`sp|P25291|GP2_CANLF^sp|P25291|GP2_CANLF^Q:396-755,H:38-154^45.455%ID^E:9.28e-23^.^.	NVE8266	3-1160[+]	sp|P25291|GP2_CANLF^sp|P25291|GP2_CANLF^Q:15-401,H:38-163^42.308%ID^E:4.26e-26^.^.`sp|P25291|GP2_CANLF^sp|P25291|GP2_CANLF^Q:750-1145,H:25-152^44.361%ID^E:3.04e-23^.^.`sp|P25291|GP2_CANLF^sp|P25291|GP2_CANLF^Q:396-755,H:38-154^45.455%ID^E:9.28e-23^.^.	.	.	NVE8266	NEMVEDRAFT_v1g239786		.	GP2-like25	NVE8266	NVE8266	19234.6	0.797036	0.0831743	9.58272	9.45218e-22	9.0815e-20	NVE8266	14286	13751.4	24345.7	24555.4
NEMVEDRAFT_v1g108504		RBM38_CHICKRNA-binding protein 38;		Q5ZJX4	RBM38	RNA-binding protein 24-A [Crassostrea gigas]	v1g108504	NVE25380	sp|Q7T3I7|RBM38_XENLA^sp|Q7T3I7|RBM38_XENLA^Q:526-1080,H:5-172^42.857%ID^E:1.73e-33^.^.	NVE25380	517-1233[+]	sp|Q7T3I7|RBM38_XENLA^sp|Q7T3I7|RBM38_XENLA^Q:526-1080,H:5-172^42.857%ID^E:1.73e-33^.^.	PF00076.25^RRM_1^RNA recognition motif. (a.k.a. RRM, RBD, or RNP domain)^12-70^E:1.1e-15	GO:0003676^molecular_function^nucleic acid binding	NVE25380	NEMVEDRAFT_v1g108504	RNA-binding protein 38;	GO:0003676^molecular_function^nucleic acid binding	RBM38-like	NVE25380	NVE25380	394.975	1.54224	0.161199	9.56734	1.09694e-21	1.04879e-19	NVE25380	191.494	203.974	565.203	619.231
NEMVEDRAFT_v1g248197							v1g248197	NVE17936	.	NVE17936	3-1196[+]	.	.	.	NVE17936	NEMVEDRAFT_v1g248197		.	NVE17936	NVE17936	NVE17936	1433.65	1.24379	0.130049	9.56401	1.1328e-21	1.07781e-19	NVE17936	731.972	954.681	1968.94	2079
NEMVEDRAFT_v1g110659 NEMVEDRAFT_v1g53190 NEMVEDRAFT_v1g51496		MLRP1_ACRMIMAM and LDL-receptor class A domain-containing protein 1;	MAM domain containing 4	B3EWZ6	MLRP2	Apical endosomal glycoprotein [Crassostrea gigas]	v1g110659,v1g53190,v1g51496	NVE559	sp|B3EWZ5|MLRP1_ACRMI^sp|B3EWZ5|MLRP1_ACRMI^Q:296-2749,H:937-1806^33.592%ID^E:4.19e-125^.^.`sp|B3EWZ5|MLRP1_ACRMI^sp|B3EWZ5|MLRP1_ACRMI^Q:296-2752,H:1659-2504^31.36%ID^E:1.47e-118^.^.`sp|B3EWZ5|MLRP1_ACRMI^sp|B3EWZ5|MLRP1_ACRMI^Q:296-2749,H:1821-2686^33.993%ID^E:4.22e-118^.^.`sp|B3EWZ5|MLRP1_ACRMI^sp|B3EWZ5|MLRP1_ACRMI^Q:398-2749,H:642-1449^33.526%ID^E:2.4e-115^.^.`sp|B3EWZ5|MLRP1_ACRMI^sp|B3EWZ5…	NVE559	2-3337[+]	sp|B3EWZ5|MLRP1_ACRMI^sp|B3EWZ5|MLRP1_ACRMI^Q:296-2749,H:937-1806^33.592%ID^E:4.19e-125^.^.`sp|B3EWZ5|MLRP1_ACRMI^sp|B3EWZ5|MLRP1_ACRMI^Q:296-2752,H:1659-2504^31.36%ID^E:1.47e-118^.^.`sp|B3EWZ5|MLRP1_ACRMI^sp|B3EWZ5|MLRP1_ACRMI^Q:296-2749,H:1821-2686^33.993%ID^E:4.22e-118^.^.`sp|B3EWZ5|MLRP1_ACRMI^sp|B3EWZ5|MLRP1_ACRMI^Q:398-2749,H:642-1449^33.526%ID^E:2.4e-115^.^.`sp|B3EWZ5|MLRP1_ACRMI^sp|B3EWZ5…	PF00629.26^MAM^MAM domain, meprin/A5/mu^81-233^E:1.1e-31`PF00629.26^MAM^MAM domain, meprin/A5/mu^261-383^E:1.5e-26`PF00629.26^MAM^MAM domain, meprin/A5/mu^398-548^E:1.1e-28`PF00629.26^MAM^MAM domain, meprin/A5/mu^574-724^E:3.8e-27`PF00629.26^MAM^MAM domain, meprin/A5/mu^752-908^E:4.3e-34	GO:0016020^cellular_component^membrane	NVE559	NEMVEDRAFT_v1g110659,NEMVEDRAFT_v1g53190,NEMVEDRAFT_v1g51496	MAM and LDL-receptor class A domain-containing protein 1;	GO:0016020^cellular_component^membrane	MLRP1-like11	NVE559	NVE559	116.567	2.74303	0.286962	9.55885	1.19069e-21	1.12742e-19	NVE559	25.0553	26.2853	177.663	237.265
NEMVEDRAFT_v1g242423	COL12A1	CO7A1_MOUSECollagen alpha-1(VII) chain;	collagen, type XII, alpha 1	Q63870	CO7A1		v1g242423	NVE21527	sp|Q63870|CO7A1_MOUSE^sp|Q63870|CO7A1_MOUSE^Q:712-1173,H:38-189^35.625%ID^E:1.8e-13^.^.	NVE21527	85-1281[+]	sp|Q63870|CO7A1_MOUSE^sp|Q63870|CO7A1_MOUSE^Q:712-1173,H:38-189^35.625%ID^E:1.8e-13^.^.	PF00092.31^VWA^von Willebrand factor type A domain^211-364^E:4.4e-23`PF13768.9^VWA_3^von Willebrand factor type A domain^211-328^E:0.016`PF13519.9^VWA_2^von Willebrand factor type A domain^213-322^E:5.8e-13	.	NVE21527	NEMVEDRAFT_v1g242423	Collagen alpha-1(VII) chain;	.	CO7A1-like3	NVE21527	NVE21527	1079.58	1.15751	0.121284	9.54384	1.37646e-21	1.29084e-19	NVE21527	680.071	645.566	1588.23	1404.44
								NVE18382	.	NVE18382	85-399[+]	.	.	.	NVE18382	.		.	NVE18382	NVE18382	NVE18382	1234.06	1.09174	0.114826	9.50785	1.94646e-21	1.79956e-19	NVE18382	794.61	770.684	1605.8	1765.13
NEMVEDRAFT_v1g165603	FOXD3	FOXC2_MOUSEForkhead box protein C2;	forkhead box	Q61850	FOXC2	transcription factor protein [Ciona intestinalis]	v1g165603	NVE21434	sp|Q18694|UN130_CAEEL^sp|Q18694|UN130_CAEEL^Q:518-1000,H:120-281^43.787%ID^E:1.38e-37^.^.	NVE21434	317-1150[+]	sp|Q18694|UN130_CAEEL^sp|Q18694|UN130_CAEEL^Q:518-1000,H:120-281^43.787%ID^E:1.38e-37^.^.	PF00250.21^Forkhead^Forkhead domain^73-159^E:1.9e-30	GO:0003700^molecular_function^DNA-binding transcription factor activity`GO:0043565^molecular_function^sequence-specific DNA binding`GO:0006355^biological_process^regulation of transcription, DNA-templated	NVE21434	NEMVEDRAFT_v1g165603	Forkhead box protein C2;	GO:0003700^molecular_function^transcription factor activity, sequence-specific DNA binding`GO:0043565^molecular_function^sequence-specific DNA binding`GO:0006355^biological_process^regulation of transcription, DNA-templated	NvFoxD1	NVE21434	NVE21434	142.059	2.38061	0.25077	9.49321	2.24019e-21	2.0614e-19	NVE21434	43.8467	38.9022	256.733	228.754
NEMVEDRAFT_v1g196264			MAC/Perforin domain	Q29RU4	CO6		v1g196264	NVE161	.	NVE161	129-3050[+]	.	PF01823.22^MACPF^MAC/Perforin domain^177-346^E:2e-20	.	NVE161	NEMVEDRAFT_v1g196264		.	NVE161	NVE161	NVE161	834.247	1.20796	0.129267	9.34472	9.21371e-21	8.20857e-19	NVE161	473.366	525.705	1226.07	1111.85
NEMVEDRAFT_v1g208035	NKX2-3	NKX26_HUMANHomeobox protein Nkx-2.6;	NK2 homeobox 3	P42583	NKX25	NK2-3/5 transcription factor [Saccoglossus kowalevskii]	v1g208035	NVE24920	sp|A6NCS4|NKX26_HUMAN^sp|A6NCS4|NKX26_HUMAN^Q:246-725,H:67-225^49.412%ID^E:8.82e-37^.^.	NVE24920	3-845[+]	sp|A6NCS4|NKX26_HUMAN^sp|A6NCS4|NKX26_HUMAN^Q:246-725,H:67-225^49.412%ID^E:8.82e-37^.^.	PF00046.32^Homeodomain^Homeodomain^113-169^E:1.6e-19	GO:0003677^molecular_function^DNA binding	NVE24920	NEMVEDRAFT_v1g208035	Homeobox protein Nkx-2.6; Nk2protein	GO:0003677^molecular_function^DNA binding	NvNkx2.5	NVE24920	NVE24920	642.258	1.28804	0.137894	9.34083	9.55843e-21	8.47716e-19	NVE24920	384.777	352.223	959.575	872.456
NEMVEDRAFT_v1g88125	TCTEX1D4	TC1D1_DANRETctex1 domain-containing protein 1;	Tctex1 domain containing 4	Q66IC8	TC1D1	tctex1 domain-containing protein 1 [Danio rerio]	v1g88125	NVE6198	sp|Q66IC8|DYLT5_DANRE^sp|Q66IC8|DYLT5_DANRE^Q:333-698,H:54-173^47.541%ID^E:4.66e-28^.^.	NVE6198	138-701[+]	sp|Q66IC8|DYLT5_DANRE^sp|Q66IC8|DYLT5_DANRE^Q:333-698,H:54-173^47.541%ID^E:4.66e-28^.^.	PF03645.16^Tctex-1^Tctex-1 family^89-182^E:5.3e-19	.	NVE6198	NEMVEDRAFT_v1g88125	Tctex1 domain-containing protein 1;	.	TC1D1-like5	NVE6198	NVE6198	213.265	1.96397	0.211543	9.28403	1.63193e-20	1.4408e-18	NVE6198	93.0624	71.4959	329.946	358.558
NEMVEDRAFT_v1g162389		CP10_LYMSTCytochrome P450 10;	Cytochrome P450 family 27 subfamily	P48416	CP10	Putative cytochrome P450 CYP44 [Crassostrea gigas]	v1g162389	NVE13142	sp|P48416|CP10_LYMST^sp|P48416|CP10_LYMST^Q:305-1732,H:73-545^35.185%ID^E:2.47e-94^.^.	NVE13142	2-1738[+]	sp|P48416|CP10_LYMST^sp|P48416|CP10_LYMST^Q:305-1732,H:73-545^35.185%ID^E:2.47e-94^.^.	PF00067.25^p450^Cytochrome P450^48-509^E:6.5e-101	GO:0005506^molecular_function^iron ion binding`GO:0016705^molecular_function^oxidoreductase activity, acting on paired donors, with incorporation or reduction of molecular oxygen`GO:0020037^molecular_function^heme binding`GO:0055114^biological_process^obsolete oxidation-reduction process	NVE13142	NEMVEDRAFT_v1g162389	Cytochrome P450 10;	GO:0005506^molecular_function^iron ion binding`GO:0016705^molecular_function^oxidoreductase activity, acting on paired donors, with incorporation or reduction of molecular oxygen`GO:0020037^molecular_function^heme binding`GO:0055114^biological_process^oxidation-reduction process	CP10-like	NVE13142	NVE13142	174.524	2.07132	0.224521	9.2255	2.8224e-20	2.48068e-18	NVE13142	61.7433	64.136	274.304	297.912
NEMVEDRAFT_v1g20862		CNGA3_HUMANCyclic nucleotide-gated cation channel alpha-3;	cyclic nucleotide gated channel alpha	Q16281	CNGA3	GD15800 [Drosophila simulans]	v1g20862	NVE25683	sp|Q16281|CNGA3_HUMAN^sp|Q16281|CNGA3_HUMAN^Q:1108-2532,H:160-632^42.65%ID^E:1.55e-122^.^.	NVE25683	619-3534[+]	sp|Q16281|CNGA3_HUMAN^sp|Q16281|CNGA3_HUMAN^Q:1108-2532,H:160-632^42.65%ID^E:1.55e-122^.^.	PF00520.34^Ion_trans^Ion transport protein^173-404^E:4.3e-17`PF00027.32^cNMP_binding^Cyclic nucleotide-binding domain^503-588^E:9e-17	GO:0005216^molecular_function^ion channel activity`GO:0006811^biological_process^ion transport`GO:0055085^biological_process^transmembrane transport`GO:0016020^cellular_component^membrane	NVE25683	NEMVEDRAFT_v1g20862	Cyclic nucleotide-gated cation channel alpha-3;	GO:0005216^molecular_function^ion channel activity`GO:0006811^biological_process^ion transport`GO:0055085^biological_process^transmembrane transport`GO:0016020^cellular_component^membrane	CNGA3-like3	NVE25683	NVE25683	235.367	1.84578	0.200206	9.21941	2.98734e-20	2.61392e-18	NVE25683	89.4831	107.244	355.326	389.413
NEMVEDRAFT_v1g30522	ESRP1	ESRP2_CHICKEpithelial splicing regulatory protein 2;	epithelial splicing regulatory protein	Q3US41	ESRP1	Rbm35b protein [Danio rerio]	v1g30522	NVE3852	sp|Q5ZLR4|ESRP2_CHICK^sp|Q5ZLR4|ESRP2_CHICK^Q:547-2172,H:7-542^41.155%ID^E:1.12e-127^.^.	NVE3852	535-2523[+]	sp|Q5ZLR4|ESRP2_CHICK^sp|Q5ZLR4|ESRP2_CHICK^Q:547-2172,H:7-542^41.155%ID^E:1.12e-127^.^.	.	.	NVE3852	NEMVEDRAFT_v1g30522	Epithelial splicing regulatory protein 2;	.	ESRP2-like	NVE3852	NVE3852	1094.88	1.05506	0.114481	9.21609	3.08137e-20	2.68422e-18	NVE3852	712.285	701.291	1459.37	1506.58
			Inherit from euNOG: protease		protease			NVE2830	.	NVE2830	1-453[+]	.	.	.	NVE2830	.		.	NVE2830	NVE2830	NVE2830	51.2127	3.9591	0.429897	9.2094	3.2794e-20	2.83805e-18	NVE2830	3.57932	0	104.45	96.8213
		PRY1_YEASTProtein PRY1 {ECO:0000305};		P36110	PRY2	protein PRY1 [Kluyveromyces marxianus DMKU3-1042]		NVE23327	sp|P47032|PRY1_YEAST^sp|P47032|PRY1_YEAST^Q:427-864,H:167-299^41.892%ID^E:2.2e-19^.^.	NVE23327	151-867[+]	sp|P47032|PRY1_YEAST^sp|P47032|PRY1_YEAST^Q:427-864,H:167-299^41.892%ID^E:2.2e-19^.^.	PF01549.27^ShK^ShK domain-like^39-71^E:2.6e-06`PF00188.29^CAP^Cysteine-rich secretory protein family^93-204^E:2.3e-18`PF01549.27^ShK^ShK domain-like^155-159^E:14000	.	NVE23327	.	Protein PRY1 {ECO:0000305}; = probe pry1a | questionable assembly?	.	PRY1-like3	NVE23327	NVE23327	624.614	1.27323	0.138257	9.20916	3.28693e-20	2.83805e-18	NVE23327	338.246	384.816	879.53	895.863
NEMVEDRAFT_v1g239297							v1g239297	NVE3025	.	NVE3025	173-1186[+]	.	.	.	NVE3025	NEMVEDRAFT_v1g239297		.	NVE3025	NVE3025	NVE3025	247.194	1.9018	0.207248	9.17641	4.45693e-20	3.81466e-18	NVE3025	93.9572	105.141	340.683	448.995
NEMVEDRAFT_v1g90289		HEM1_OPSTA5-aminolevulinate synthase, nonspecific, mitochondrial;		P43091	HEM1	5-aminolevulinate synthase [Strongylocentrotus droebachiensis]	v1g90289	NVE9925	sp|P43091|HEM1_OPSTA^sp|P43091|HEM1_OPSTA^Q:135-1868,H:4-601^50.822%ID^E:0^.^.	NVE9925	129-2003[+]	sp|P43091|HEM1_OPSTA^sp|P43091|HEM1_OPSTA^Q:135-1868,H:4-601^50.822%ID^E:0^.^.	PF09029.13^Preseq_ALAS^5-aminolevulinate synthase presequence^3-92^E:4.7e-11`PF00155.24^Aminotran_1_2^Aminotransferase class I and II^211-555^E:8.5e-73`PF00266.22^Aminotran_5^Aminotransferase class-V^257-383^E:5.5e-06	GO:0003870^molecular_function^5-aminolevulinate synthase activity`GO:0030170^molecular_function^pyridoxal phosphate binding`GO:0006778^biological_process^porphyrin-containing compound metabolic process`GO:0005759^cellular_component^mitochondrial matrix`GO:0009058^biological_process^biosynthetic process	NVE9925	NEMVEDRAFT_v1g90289	5-aminolevulinate synthase, nonspecific, mitochondrial; Babonis paper	GO:0003870^molecular_function^5-aminolevulinate synthase activity`GO:0030170^molecular_function^pyridoxal phosphate binding`GO:0006778^biological_process^porphyrin-containing compound metabolic process`GO:0005759^cellular_component^mitochondrial matrix`GO:0009058^biological_process^biosynthetic process	Nvaminotransferase	NVE9925	NVE9925	3388.56	0.870935	0.0956089	9.10935	8.28737e-20	6.94156e-18	NVE9925	2307.77	2467.66	4483.55	4295.25
					YD008 protein	YD008 protein [Salmo salar]		NVE12973	.	NVE12973	141-467[+]	.	PF15123.9^DUF4562^Domain of unknown function (DUF4562)^12-99^E:4.7e-12	.	NVE12973	.		.	NVE12973	NVE12973	NVE12973	61.3587	3.48991	0.38324	9.10635	8.52006e-20	7.10609e-18	NVE12973	6.26382	5.25705	120.069	113.845
NEMVEDRAFT_v1g212934		LR74A_RATLeucine-rich repeat-containing protein 74A {ECO:0000250|UniProtKB:Q0VAA2};		A0JPI9	LR74A	Putative protein C14orf166B [Columba livia]	v1g212934	NVE5873	sp|A0JPI9|LR74A_RAT^sp|A0JPI9|LR74A_RAT^Q:405-1607,H:68-472^34.236%ID^E:8.82e-74^.^.	NVE5873	180-1670[+]	sp|A0JPI9|LR74A_RAT^sp|A0JPI9|LR74A_RAT^Q:405-1607,H:68-472^34.236%ID^E:8.82e-74^.^.	PF00560.36^LRR_1^Leucine Rich Repeat^76-92^E:3900`PF13516.9^LRR_6^Leucine Rich repeat^106-119^E:160`PF13516.9^LRR_6^Leucine Rich repeat^124-144^E:0.0022`PF00560.36^LRR_1^Leucine Rich Repeat^129-138^E:2400`PF13516.9^LRR_6^Leucine Rich repeat^155-170^E:2.4`PF00560.36^LRR_1^Leucine Rich Repeat^157-165^E:8300`PF13516.9^LRR_6^Leucine Rich repeat^181-197^E:0.78`PF00560.36^LRR_1^Leucine Rich Repeat^184-…	GO:0005515^molecular_function^protein binding`GO:0005509^molecular_function^calcium ion binding	NVE5873	NEMVEDRAFT_v1g212934	Leucine-rich repeat-containing protein 74A {ECO:0000250|UniProtKB:Q0VAA2};	GO:0005515^molecular_function^protein binding`GO:0005509^molecular_function^calcium ion binding	LR74A-like15	NVE5873	NVE5873	114.743	2.54158	0.279455	9.09474	9.48088e-20	7.84073e-18	NVE5873	34.8984	23.131	203.043	197.898
NEMVEDRAFT_v1g79785	SLC6A7	S6A13_RATSodium- and chloride-dependent GABA transporter 2;	Solute carrier family 6	A7Y2W8	SC6A9	GA10569 [Drosophila pseudoobscura pseudoobscura]	v1g79785	NVE7999	sp|P31646|S6A13_RAT^sp|P31646|S6A13_RAT^Q:390-1844,H:31-498^41.26%ID^E:2.47e-104^.^.	NVE7999	279-2183[+]	sp|P31646|S6A13_RAT^sp|P31646|S6A13_RAT^Q:390-1844,H:31-498^41.26%ID^E:2.47e-104^.^.	PF00209.21^SNF^Sodium:neurotransmitter symporter family^31-590^E:5.7e-178	GO:0016021^cellular_component^integral component of membrane	NVE7999	NEMVEDRAFT_v1g79785	Sodium- and chloride-dependent GABA transporter 2;	GO:0005328^molecular_function^neurotransmitter:sodium symporter activity`GO:0006836^biological_process^neurotransmitter transport`GO:0016021^cellular_component^integral component of membrane	S6A13-like3	NVE7999	NVE7999	1429.84	1.00814	0.110862	9.09357	9.58353e-20	7.89232e-18	NVE7999	989.683	897.905	1887.91	1943.87
NEMVEDRAFT_v1g244030							v1g244030	NVE886	sp|X6R8D5|GUCNB_HUMAN^sp|X6R8D5|GUCNB_HUMAN^Q:417-548,H:84-127^54.545%ID^E:1.07e-09^.^.	NVE886	147-560[+]	sp|X6R8D5|GUCNB_HUMAN^sp|X6R8D5|GUCNB_HUMAN^Q:417-548,H:84-127^54.545%ID^E:1.07e-09^.^.	.	.	NVE886	NEMVEDRAFT_v1g244030		.	NVE886	NVE886	NVE886	227.419	1.86667	0.205357	9.08986	9.91703e-20	8.13279e-18	NVE886	81.4296	106.192	370.945	351.11
NEMVEDRAFT_v1g162983		FKB14_PONABPeptidyl-prolyl cis-trans isomerase FKBP14;		Q5R941	FKB14	FK506-binding protein 7 precursor, putative [Pediculus humanus corporis]	v1g162983	NVE14917	sp|Q5R941|FKB14_PONAB^sp|Q5R941|FKB14_PONAB^Q:132-665,H:27-211^39.572%ID^E:1.3e-35^.^.	NVE14917	3-668[+]	sp|Q5R941|FKB14_PONAB^sp|Q5R941|FKB14_PONAB^Q:132-665,H:27-211^39.572%ID^E:1.3e-35^.^.	PF00254.31^FKBP_C^FKBP-type peptidyl-prolyl cis-trans isomerase^41-129^E:5.8e-21`PF13202.9^EF-hand_5^EF hand^140-156^E:0.0036`PF13499.9^EF-hand_7^EF-hand domain pair^141-200^E:1.2e-10`PF13202.9^EF-hand_5^EF hand^179-201^E:0.0083`PF13833.9^EF-hand_8^EF-hand domain pair^179-199^E:0.0072	GO:0003755^molecular_function^peptidyl-prolyl cis-trans isomerase activity`GO:0005509^molecular_function^calcium ion binding	NVE14917	NEMVEDRAFT_v1g162983	Peptidyl-prolyl cis-trans isomerase FKBP14;	GO:0006457^biological_process^protein folding`GO:0005509^molecular_function^calcium ion binding	FKB14-like2	NVE14917	NVE14917	804.169	1.19992	0.132141	9.08062	1.07957e-19	8.81652e-18	NVE14917	442.046	524.654	1139.19	1110.79
NEMVEDRAFT_v1g202195		FA8_HUMANCoagulation factor VIII;	GCC2 and GCC3	P00451	FA8	lactadherin isoform 2 precursor [Gallus gallus]	v1g202195	NVE14212	sp|P00451|FA8_HUMAN^sp|P00451|FA8_HUMAN^Q:525-947,H:2192-2347^36.306%ID^E:3.91e-21^.^.`sp|P00451|FA8_HUMAN^sp|P00451|FA8_HUMAN^Q:528-941,H:2040-2188^34.868%ID^E:3.86e-13^.^.	NVE14212	3-1271[+]	sp|P00451|FA8_HUMAN^sp|P00451|FA8_HUMAN^Q:525-947,H:2192-2347^36.306%ID^E:3.91e-21^.^.`sp|P00451|FA8_HUMAN^sp|P00451|FA8_HUMAN^Q:528-941,H:2040-2188^34.868%ID^E:3.86e-13^.^.	PF00008.30^EGF^EGF-like domain^17-46^E:1.9e-05`PF01390.23^SEA^SEA domain^60-137^E:3.8e-09`PF00754.28^F5_F8_type_C^F5/8 type C domain^176-295^E:2.1e-21	.	NVE14212	NEMVEDRAFT_v1g202195	Coagulation factor VIII;	GO:0005515^molecular_function^protein binding	FA8-like10	NVE14212	NVE14212	410.005	1.41638	0.15655	9.04748	1.46303e-19	1.18493e-17	NVE14212	218.339	220.796	618.892	581.992
NEMVEDRAFT_v1g243976					Neuroligin-4, Y-linked	Neuroligin-4, Y-linked [Crassostrea gigas]	v1g243976	NVE726	.	NVE726	111-1022[+]	.	PF13676.9^TIR_2^TIR domain^4-125^E:9.6e-20	GO:0005515^molecular_function^protein binding`GO:0007165^biological_process^signal transduction	NVE726	NEMVEDRAFT_v1g243976		GO:0005515^molecular_function^protein binding`GO:0007165^biological_process^signal transduction	NVE726	NVE726	NVE726	1270.97	0.993851	0.110017	9.03364	1.66056e-19	1.33938e-17	NVE726	837.562	852.694	1708.3	1685.33
NEMVEDRAFT_v1g168814	CCDC81	CCD81_RATCoiled-coil domain-containing protein 81;	coiled-coil domain containing 81	Q6ZN84	CCD81	coiled-coil domain containing 81 [Xenopus (Silurana) tropicalis]	v1g168814	NVE1641	sp|Q5XIN9|CCD81_RAT^sp|Q5XIN9|CCD81_RAT^Q:1247-2293,H:305-651^42.45%ID^E:1.05e-70^.^.`sp|Q5XIN9|CCD81_RAT^sp|Q5XIN9|CCD81_RAT^Q:185-820,H:19-230^51.869%ID^E:4.36e-67^.^.	NVE1641	131-2296[+]	sp|Q5XIN9|CCD81_RAT^sp|Q5XIN9|CCD81_RAT^Q:1247-2293,H:305-651^42.45%ID^E:1.05e-70^.^.`sp|Q5XIN9|CCD81_RAT^sp|Q5XIN9|CCD81_RAT^Q:185-820,H:19-230^51.869%ID^E:4.36e-67^.^.	PF14908.9^HU-CCDC81_euk_1^CCDC81 eukaryotic HU domain 1^7-92^E:1.2e-26`PF18289.4^HU-CCDC81_euk_2^CCDC81 eukaryotic HU domain 2^103-177^E:6.1e-30	.	NVE1641	NEMVEDRAFT_v1g168814	Coiled-coil domain-containing protein 81; CCD81_RAT	.	Nvao155	NVE1641	NVE1641	1258.88	1.17246	0.13009	9.01268	2.01077e-19	1.60208e-17	NVE1641	672.018	862.157	1705.37	1795.98
NEMVEDRAFT_v1g243529					HyTSR1 protein	HyTSR1 protein [Hydra vulgaris]	v1g243529	NVE25470	.	NVE25470	183-1268[+]	.	.	.	NVE25470	NEMVEDRAFT_v1g243529		.	NVE25470	NVE25470	NVE25470	566.774	1.32283	0.147204	8.98634	2.55604e-19	2.02828e-17	NVE25470	297.979	340.657	762.389	866.072
NEMVEDRAFT_v1g122088	MYO7B	MYO7A_MOUSEUnconventional myosin-VIIa;	Myosin VIIA	P97479	MYO7A	myosin-VIIa [Danio rerio]	v1g122088	NVE7275	sp|P97479|MYO7A_MOUSE^sp|P97479|MYO7A_MOUSE^Q:404-3952,H:1-1063^50.463%ID^E:0^.^.`sp|P97479|MYO7A_MOUSE^sp|P97479|MYO7A_MOUSE^Q:4292-6112,H:1102-1738^61.146%ID^E:0^.^.`sp|P97479|MYO7A_MOUSE^sp|P97479|MYO7A_MOUSE^Q:4502-5623,H:1809-2187^29.367%ID^E:1.48e-29^.^.	NVE7275	404-6166[+]	sp|P97479|MYO7A_MOUSE^sp|P97479|MYO7A_MOUSE^Q:404-3952,H:1-1063^50.463%ID^E:0^.^.`sp|P97479|MYO7A_MOUSE^sp|P97479|MYO7A_MOUSE^Q:4292-6112,H:1102-1738^61.146%ID^E:0^.^.`sp|P97479|MYO7A_MOUSE^sp|P97479|MYO7A_MOUSE^Q:4502-5623,H:1809-2187^29.367%ID^E:1.48e-29^.^.	PF00063.24^Myosin_head^Myosin head (motor domain)^112-456^E:5.1e-134`PF00063.24^Myosin_head^Myosin head (motor domain)^531-817^E:6.5e-91`PF00612.30^IQ^IQ calmodulin-binding motif^834-852^E:0.0013`PF00612.30^IQ^IQ calmodulin-binding motif^858-876^E:0.034`PF00612.30^IQ^IQ calmodulin-binding motif^904-921^E:0.0019`PF00612.30^IQ^IQ calmodulin-binding motif^926-942^E:0.19`PF00784.20^MyTH4^MyTH4 domain…	GO:0003774^molecular_function^cytoskeletal motor activity`GO:0005524^molecular_function^ATP binding`GO:0016459^cellular_component^myosin complex`GO:0005515^molecular_function^protein binding`GO:0005856^cellular_component^cytoskeleton	NVE7275	NEMVEDRAFT_v1g122088	Unconventional myosin-VIIa;	GO:0003774^molecular_function^motor activity`GO:0005524^molecular_function^ATP binding`GO:0016459^cellular_component^myosin complex`GO:0005515^molecular_function^protein binding`GO:0005856^cellular_component^cytoskeleton	MYO7A-like7	NVE7275	NVE7275	834.505	1.12146	0.125437	8.94041	3.87731e-19	3.06432e-17	NVE7275	542.267	499.42	1120.64	1175.69
NEMVEDRAFT_v1g243646 NEMVEDRAFT_v1g243647							v1g243646,v1g243647	NVE25713	sp|P08510|KCNAS_DROME^sp|P08510|KCNAS_DROME^Q:649-792,H:423-470^47.917%ID^E:7.44e-07^.^.	NVE25713	616-1557[+]	sp|P08510|KCNAS_DROME^sp|P08510|KCNAS_DROME^Q:649-792,H:423-470^47.917%ID^E:7.44e-07^.^.	.	.	NVE25713	NEMVEDRAFT_v1g243646,NEMVEDRAFT_v1g243647		.	NVE25713	NVE25713	NVE25713	240.603	1.74802	0.195596	8.93689	4.00285e-19	3.15084e-17	NVE25713	99.3262	113.552	361.183	388.349
NEMVEDRAFT_v1g205701							v1g205701	NVE21396	.	NVE21396	71-874[+]	.	.	.	NVE21396	NEMVEDRAFT_v1g205701		.	NVE21396	NVE21396	NVE21396	680.714	1.27619	0.142933	8.92857	4.31544e-19	3.3833e-17	NVE21396	377.619	407.947	877.577	1059.71
NEMVEDRAFT_v1g246031		SUREJ_STRPUSperm receptor for egg jelly;	REJ domain	Q26627	SUREJ	Low-density lipoprotein receptor-related protein 2 [Crassostrea gigas]	v1g246031	NVE7655	sp|Q26627|SUREJ_STRPU^sp|Q26627|SUREJ_STRPU^Q:6236-7780,H:477-985^24.301%ID^E:9.23e-12^.^.	NVE7655	200-9325[+]	sp|Q26627|SUREJ_STRPU^sp|Q26627|SUREJ_STRPU^Q:6236-7780,H:477-985^24.301%ID^E:9.23e-12^.^.	PF01833.27^TIG^IPT/TIG domain^1618-1702^E:4.6e-05`PF01833.27^TIG^IPT/TIG domain^1710-1782^E:4.6e-06`PF02010.18^REJ^REJ domain^2044-2478^E:7.6e-91	.	NVE7655	NEMVEDRAFT_v1g246031	Sperm receptor for egg jelly;	GO:0005515^molecular_function^protein binding	SUREJ-like4	NVE7655	NVE7655	11443.3	0.813349	0.091247	8.91371	4.93519e-19	3.83767e-17	NVE7655	7991.73	8560.58	13981.7	15239.2
NEMVEDRAFT_v1g240553		FLNC_HUMANFilamin-C;	Filamin A, alpha	P21333	FLNA	Filamin-B [Camponotus floridanus]	v1g240553	NVE13524	sp|P21333|FLNA_HUMAN^sp|P21333|FLNA_HUMAN^Q:488-3820,H:37-1201^27.182%ID^E:2.73e-81^.^.`sp|P21333|FLNA_HUMAN^sp|P21333|FLNA_HUMAN^Q:1487-4123,H:1266-2202^26.245%ID^E:1.26e-57^.^.`sp|P21333|FLNA_HUMAN^sp|P21333|FLNA_HUMAN^Q:1469-3814,H:1160-1986^25.887%ID^E:2.13e-49^.^.`sp|P21333|FLNA_HUMAN^sp|P21333|FLNA_HUMAN^Q:1580-3721,H:1807-2519^25.535%ID^E:9.18e-46^.^.`sp|P21333|FLNA_HUMAN^sp|P21333|FLNA_HU…	NVE13524	389-5428[+]	sp|P21333|FLNA_HUMAN^sp|P21333|FLNA_HUMAN^Q:488-3820,H:37-1201^27.182%ID^E:2.73e-81^.^.`sp|P21333|FLNA_HUMAN^sp|P21333|FLNA_HUMAN^Q:1487-4123,H:1266-2202^26.245%ID^E:1.26e-57^.^.`sp|P21333|FLNA_HUMAN^sp|P21333|FLNA_HUMAN^Q:1469-3814,H:1160-1986^25.887%ID^E:2.13e-49^.^.`sp|P21333|FLNA_HUMAN^sp|P21333|FLNA_HUMAN^Q:1580-3721,H:1807-2519^25.535%ID^E:9.18e-46^.^.`sp|P21333|FLNA_HUMAN^sp|P21333|FLNA_HU…	PF00307.34^CH^Calponin homology (CH) domain^41-145^E:1.3e-19`PF00307.34^CH^Calponin homology (CH) domain^155-250^E:4.4e-11`PF00307.34^CH^Calponin homology (CH) domain^266-353^E:8e-11`PF00630.22^Filamin^Filamin/ABP280 repeat^360-446^E:8.7e-09`PF00630.22^Filamin^Filamin/ABP280 repeat^453-539^E:9e-10`PF00630.22^Filamin^Filamin/ABP280 repeat^544-631^E:4.5e-10`PF00630.22^Filamin^Filamin/ABP280 repeat^…	GO:0005515^molecular_function^protein binding	NVE13524	NEMVEDRAFT_v1g240553	Filamin-C;	GO:0005515^molecular_function^protein binding	FLNC-like	NVE13524	NVE13524	1364.17	0.970001	0.108873	8.90947	5.12788e-19	3.95695e-17	NVE13524	901.095	933.653	1784.44	1837.48
NEMVEDRAFT_v1g217884			Ubiquitin family		Ubiquitin family		v1g217884	NVE13773	.	NVE13773	159-1844[+]	.	.	.	NVE13773	NEMVEDRAFT_v1g217884		.	NVE13773	NVE13773	NVE13773	363.762	1.44749	0.162709	8.89619	5.77946e-19	4.44225e-17	NVE13773	193.283	189.254	532.013	540.497
NEMVEDRAFT_v1g207223		GUNE_CLOTM .	Cellulase (glycosyl hydrolase family 5)	P10477	CELE	glycosyl hydrolase family 5 [Clostridium botulinum]	v1g207223	NVE23674	sp|P10477|CELE_ACET2^sp|P10477|CELE_ACET2^Q:253-825,H:92-288^25.758%ID^E:5.65e-07^.^.	NVE23674	85-1146[+]	sp|P10477|CELE_ACET2^sp|P10477|CELE_ACET2^Q:253-825,H:92-288^25.758%ID^E:5.65e-07^.^.	PF00150.21^Cellulase^Cellulase (glycosyl hydrolase family 5)^33-312^E:1.5e-15	GO:0004553^molecular_function^hydrolase activity, hydrolyzing O-glycosyl compounds`GO:0071704^biological_process^organic substance metabolic process	NVE23674	NEMVEDRAFT_v1g207223		GO:0004553^molecular_function^hydrolase activity, hydrolyzing O-glycosyl compounds`GO:0005975^biological_process^carbohydrate metabolic process	GUNE-like3	NVE23674	NVE23674	165.616	2.02106	0.227272	8.89272	5.96296e-19	4.54962e-17	NVE23674	60.8485	62.0332	270.399	269.184
NEMVEDRAFT_v1g204287	C9ORF96	STKL1_MOUSESerine/threonine kinase-like domain-containing protein STKLD1;	chromosome 9 open reading frame 96	Q80YS9	STKL1	serine/threonine protein kinase [Salpingoeca rosetta]	v1g204287	NVE18748	sp|Q80YS9|STKL1_MOUSE^sp|Q80YS9|STKL1_MOUSE^Q:392-2242,H:2-624^27.106%ID^E:3.29e-64^.^.	NVE18748	293-2335[+]	sp|Q80YS9|STKL1_MOUSE^sp|Q80YS9|STKL1_MOUSE^Q:392-2242,H:2-624^27.106%ID^E:3.29e-64^.^.	PF00069.28^Pkinase^Protein kinase domain^4-270^E:2e-58`PF07714.20^PK_Tyr_Ser-Thr^Protein tyrosine and serine/threonine kinase^5-266^E:1.4e-36`PF06293.17^Kdo^Lipopolysaccharide kinase (Kdo/WaaP) family^42-151^E:1.3e-05	GO:0004672^molecular_function^protein kinase activity`GO:0005524^molecular_function^ATP binding`GO:0006468^biological_process^protein phosphorylation	NVE18748	NEMVEDRAFT_v1g204287	Serine_threonine kinase-like domain-containing protein STKLD1;	GO:0004672^molecular_function^protein kinase activity`GO:0005524^molecular_function^ATP binding`GO:0006468^biological_process^protein phosphorylation`GO:0016773^molecular_function^phosphotransferase activity, alcohol group as acceptor`GO:0016020^cellular_component^membrane	STKL1-like	NVE18748	NVE18748	1602.77	0.970284	0.10911	8.89267	5.96558e-19	4.54962e-17	NVE18748	1098.85	1055.62	2026.53	2230.08
NEMVEDRAFT_v1g248130							v1g248130	NVE17219	.	NVE17219	100-648[+]	.	.	.	NVE17219	NEMVEDRAFT_v1g248130		.	NVE17219	NVE17219	NVE17219	521.409	1.32733	0.149295	8.89068	6.07355e-19	4.61401e-17	NVE17219	266.66	319.629	742.866	756.483
NEMVEDRAFT_v1g99877	CES5A	ACES_BUNFAAcetylcholinesterase;	Carboxylesterase	Q92035	ACES	cholinesterase precursor [Oryzias latipes]	v1g99877	NVE19921	sp|Q92035|ACES_BUNFA^sp|Q92035|ACES_BUNFA^Q:202-1713,H:39-561^27.357%ID^E:7.41e-43^.^.	NVE19921	64-1953[+]	sp|Q92035|ACES_BUNFA^sp|Q92035|ACES_BUNFA^Q:202-1713,H:39-561^27.357%ID^E:7.41e-43^.^.	PF00135.31^COesterase^Carboxylesterase family^44-544^E:2.8e-86	.	NVE19921	NEMVEDRAFT_v1g99877	Acetylcholinesterase;	.	ACES-like2	NVE19921	NVE19921	113.749	2.50129	0.281737	8.87812	6.79987e-19	5.12802e-17	NVE19921	35.7932	23.131	209.877	186.195
NEMVEDRAFT_v1g242665							v1g242665	NVE22247	.	NVE22247	1-921[+]	.	PF01392.25^Fz^Fz domain^111-205^E:3e-10	GO:0005515^molecular_function^protein binding	NVE22247	NEMVEDRAFT_v1g242665		GO:0005515^molecular_function^protein binding	NVE22247	NVE22247	NVE22247	211.186	1.90702	0.214801	8.87808	6.80247e-19	5.12802e-17	NVE22247	70.6916	98.8326	347.517	327.703
		XYLT_DROMEXylosyltransferase oxt;		Q7KVA1	XYLT	related to glyoxal oxidase precursor [Piriformospora indica DSM 11827]		NVE20798	sp|D4AUF1|WSCD1_ARTBC^sp|D4AUF1|WSCD1_ARTBC^Q:390-647,H:198-287^33.333%ID^E:6.63e-06^.^.	NVE20798	177-845[+]	sp|D4AUF1|WSCD1_ARTBC^sp|D4AUF1|WSCD1_ARTBC^Q:390-647,H:198-287^33.333%ID^E:6.63e-06^.^.	PF01822.22^WSC^WSC domain^7-64^E:6.9e-11	.	NVE20798	.	Xylosyltransferase oxt;	.	XYLT-like3	NVE20798	NVE20798	193.477	1.94891	0.220449	8.84063	9.51835e-19	7.06665e-17	NVE20798	79.6399	70.4445	280.161	343.662
NEMVEDRAFT_v1g168100	THBS3	TSP4_HUMANThrombospondin-4;	thrombospondin	P35443	TSP4	thrombospondin-4-like protein [Cricetulus griseus]	v1g168100	NVE26181	sp|P35443|TSP4_HUMAN^sp|P35443|TSP4_HUMAN^Q:1967-3997,H:289-940^51.689%ID^E:0^.^.`sp|P35443|TSP4_HUMAN^sp|P35443|TSP4_HUMAN^Q:4028-4219,H:775-838^53.125%ID^E:2.15e-13^.^.	NVE26181	542-4222[+]	sp|P35443|TSP4_HUMAN^sp|P35443|TSP4_HUMAN^Q:1967-3997,H:289-940^51.689%ID^E:0^.^.`sp|P35443|TSP4_HUMAN^sp|P35443|TSP4_HUMAN^Q:4028-4219,H:775-838^53.125%ID^E:2.15e-13^.^.	PF07645.18^EGF_CA^Calcium-binding EGF domain^516-550^E:7.5e-06`PF07645.18^EGF_CA^Calcium-binding EGF domain^569-611^E:1.8e-07`PF02412.21^TSP_3^Thrombospondin type 3 repeat^691-715^E:5e-06`PF02412.21^TSP_3^Thrombospondin type 3 repeat^771-806^E:1.1e-11`PF02412.21^TSP_3^Thrombospondin type 3 repeat^831-867^E:2.7e-10`PF02412.21^TSP_3^Thrombospondin type 3 repeat^869-903^E:5.6e-10`PF02412.21^TSP_3^Th…	GO:0005509^molecular_function^calcium ion binding`GO:0007155^biological_process^cell adhesion`GO:0005576^cellular_component^extracellular region	NVE26181	NEMVEDRAFT_v1g168100	Thrombospondin-4;	GO:0005509^molecular_function^calcium ion binding`GO:0007155^biological_process^cell adhesion`GO:0005576^cellular_component^extracellular region	TSP4-like	NVE26181	NVE26181	373.115	1.42347	0.161625	8.80726	1.28241e-18	9.37883e-17	NVE26181	204.916	192.408	552.512	542.625
NEMVEDRAFT_v1g140631	NEP3	ECE1_RATEndothelin-converting enzyme 1;	endothelin converting enzyme	P42893	ECE1	endothelin-converting enzyme-1a [Mus musculus]	v1g140631	NVE19868	sp|P42893|ECE1_RAT^sp|P42893|ECE1_RAT^Q:342-2387,H:28-705^30.172%ID^E:2.35e-91^.^.	NVE19868	318-2393[+]	sp|P42893|ECE1_RAT^sp|P42893|ECE1_RAT^Q:342-2387,H:28-705^30.172%ID^E:2.35e-91^.^.	PF05649.16^Peptidase_M13_N^Peptidase family M13^94-479^E:3.4e-69`PF01431.24^Peptidase_M13^Peptidase family M13^539-690^E:2.2e-44	GO:0006508^biological_process^proteolysis`GO:0004222^molecular_function^metalloendopeptidase activity	NVE19868	NEMVEDRAFT_v1g140631	Endothelin-converting enzyme 1;	GO:0006508^biological_process^proteolysis`GO:0004222^molecular_function^metalloendopeptidase activity	ECE1-like12	NVE19868	NVE19868	1445.69	0.947892	0.108179	8.76223	1.91417e-18	1.38955e-16	NVE19868	991.473	972.555	1855.7	1963.03
								NVE13471	.	.	.	.	.	.	NVE13471	.		.	NVE13471	NVE13471	NVE13471	1060.48	1.18004	0.135591	8.70295	3.23372e-18	2.32164e-16	NVE13471	727.497	556.196	1450.59	1507.65
								NVE25859	.	NVE25859	3-704[+]	.	.	.	NVE25859	.		.	NVE25859	NVE25859	NVE25859	129.396	2.21924	0.255068	8.70056	3.30263e-18	2.36246e-16	NVE25859	40.2674	43.1078	223.543	210.666
NEMVEDRAFT_v1g121336	APCDD1	APCD1_XENLAProtein APCDD1;	Adenomatosis polyposis coli down-regulated	Q66KI8	APCD1	protein APCDD1 precursor [Xenopus laevis]	v1g121336	NVE6758	sp|Q66KI8|APCD1_XENLA^sp|Q66KI8|APCD1_XENLA^Q:438-1700,H:41-465^35.28%ID^E:1.92e-86^.^.	NVE6758	381-1979[+]	sp|Q66KI8|APCD1_XENLA^sp|Q66KI8|APCD1_XENLA^Q:438-1700,H:41-465^35.28%ID^E:1.92e-86^.^.	PF14921.9^APCDDC^Adenomatosis polyposis coli down-regulated 1^29-255^E:3.3e-69`PF14921.9^APCDDC^Adenomatosis polyposis coli down-regulated 1^260-440^E:5.5e-20	.	NVE6758	NEMVEDRAFT_v1g121336	Protein APCDD1;	.	APCD1-like	NVE6758	NVE6758	848.091	1.06075	0.122448	8.66285	4.60129e-18	3.27947e-16	NVE6758	555.69	535.168	1157.74	1143.77
		CCR8_MACMUC-C chemokine receptor type 8;		Q5QD23	TAAR5	G-protein-coupled receptor - sea anemones, actinians		NVE11359	.	NVE11359	26-862[+]	.	PF00001.24^7tm_1^7 transmembrane receptor (rhodopsin family)^14-220^E:2.5e-13`PF10323.12^7TM_GPCR_Srv^Serpentine type 7TM GPCR chemoreceptor Srv^112-182^E:3.5e-05	GO:0004930^molecular_function^G protein-coupled receptor activity`GO:0007186^biological_process^G protein-coupled receptor signaling pathway`GO:0016021^cellular_component^integral component of membrane	NVE11359	.	C-C chemokine receptor type 8;	GO:0004930^molecular_function^G-protein coupled receptor activity`GO:0007186^biological_process^G-protein coupled receptor signaling pathway`GO:0016021^cellular_component^integral component of membrane	CCR8-like	NVE11359	NVE11359	67.9601	3.07188	0.356175	8.62465	6.42896e-18	4.53265e-16	NVE11359	10.738	9.4627	112.26	139.38
NEMVEDRAFT_v1g160244	PCSK1	NEC1_MUSCONeuroendocrine convertase 1;	proprotein convertase subtilisin kexin type	P63239	NEC1		v1g160244	NVE2234	sp|P63239|NEC1_MOUSE^sp|P63239|NEC1_MOUSE^Q:268-1998,H:28-603^56.971%ID^E:0^.^.	NVE2234	157-2784[+]	sp|P63239|NEC1_MOUSE^sp|P63239|NEC1_MOUSE^Q:268-1998,H:28-603^56.971%ID^E:0^.^.	PF16470.8^S8_pro-domain^Peptidase S8 pro-domain^45-120^E:1.7e-23`PF00082.25^Peptidase_S8^Subtilase family^170-454^E:6.4e-47`PF01483.23^P_proprotein^Proprotein convertase P-domain^515-602^E:4.6e-30	GO:0008236^molecular_function^serine-type peptidase activity`GO:0006508^biological_process^proteolysis`GO:0004252^molecular_function^serine-type endopeptidase activity	NVE2234	NEMVEDRAFT_v1g160244	Neuroendocrine convertase 1;	GO:0004252^molecular_function^serine-type endopeptidase activity`GO:0006508^biological_process^proteolysis	NEC1-like1	NVE2234	NVE2234	1674.48	0.924591	0.107302	8.6167	6.89086e-18	4.84089e-16	NVE2234	1145.38	1154.45	2097.79	2300.3
NEMVEDRAFT_v1g119563	SLC44A2	CTL4_XENLACholine transporter-like protein 4;	Solute carrier family 44 member	A3KMY4	CTL4	choline transporter-like protein 4 [Xenopus laevis]	v1g119563	NVE5647	sp|Q6GN42|CTL4_XENLA^sp|Q6GN42|CTL4_XENLA^Q:9-461,H:524-684^64.596%ID^E:6.5e-64^.^.	NVE5647	3-524[+]	sp|Q6GN42|CTL4_XENLA^sp|Q6GN42|CTL4_XENLA^Q:9-461,H:524-684^64.596%ID^E:6.5e-64^.^.	.	.	NVE5647	NEMVEDRAFT_v1g119563	Choline transporter-like protein 4;	.	CTL4-like2	NVE5647	NVE5647	587.984	1.19271	0.138746	8.59635	8.22919e-18	5.76043e-16	NVE5647	339.141	369.045	805.341	838.409
					gp431	gp431 [Bacillus phage G]		NVE25759	.	NVE25759	315-2450[+]	.	.	.	NVE25759	.		.	NVE25759	NVE25759	NVE25759	936.727	1.04194	0.12129	8.59047	8.66133e-18	6.04136e-16	NVE25759	594.168	622.435	1311	1219.31
NEMVEDRAFT_v1g236657		CNR11_MAIZECell number regulator 11;		D9HP27	CNR11	BnaC08g47450D [Brassica napus]	v1g236657	NVE14871	sp|Q9LS43|PCR7_ARATH^sp|Q9LS43|PCR7_ARATH^Q:90-389,H:1-107^42.056%ID^E:1.8e-14^.^.	NVE14871	96-422[+]	sp|Q9LS43|PCR7_ARATH^sp|Q9LS43|PCR7_ARATH^Q:90-389,H:1-107^42.056%ID^E:1.8e-14^.^.	PF04749.20^PLAC8^PLAC8 family^3-94^E:5.9e-25	.	NVE14871	NEMVEDRAFT_v1g236657	Cell number regulator 11;	.	CNR11-like	NVE14871	NVE14871	2295.44	0.872927	0.101782	8.57644	9.78579e-18	6.80147e-16	NVE14871	1540	1690.67	2942.18	3008.91
								NVE6003	.	.	.	.	.	.	NVE6003	.		.	NVE6003	NVE6003	NVE6003	133.079	2.20107	0.256882	8.5684	1.04935e-17	7.26758e-16	NVE6003	39.3726	47.3135	203.043	242.585
NEMVEDRAFT_v1g245479	NPDC1	NPDC1_HUMANNeural proliferation differentiation and control protein 1;	neural proliferation, differentiation and control, 1	Q9NQX5	NPDC1		v1g245479	NVE5662	sp|Q9NQX5|NPDC1_HUMAN^sp|Q9NQX5|NPDC1_HUMAN^Q:841-1233,H:181-306^38.931%ID^E:2.04e-19^.^.	NVE5662	76-1332[+]	sp|Q9NQX5|NPDC1_HUMAN^sp|Q9NQX5|NPDC1_HUMAN^Q:841-1233,H:181-306^38.931%ID^E:2.04e-19^.^.	PF06809.14^NPDC1^Neural proliferation differentiation control-1 protein (NPDC1)^260-388^E:5.5e-26	GO:0016021^cellular_component^integral component of membrane	NVE5662	NEMVEDRAFT_v1g245479	Neural proliferation differentiation and control protein 1;	GO:0016021^cellular_component^integral component of membrane	NPDC1-like	NVE5662	NVE5662	2421.7	0.844664	0.0986	8.56657	1.06615e-17	7.35791e-16	NVE5662	1779.82	1671.74	3130.58	3104.67
NEMVEDRAFT_v1g246257							v1g246257	NVE8727	.	NVE8727	3-347[+]	.	.	.	NVE8727	NEMVEDRAFT_v1g246257		.	NVE8727	NVE8727	NVE8727	728.491	1.10548	0.129292	8.55021	1.22861e-17	8.36139e-16	NVE8727	472.471	443.695	1021.07	976.725
								NVE6050	.	NVE6050	272-742[+]	.	.	.	NVE6050	.		.	NVE6050	NVE6050	NVE6050	60.2843	3.18026	0.373177	8.52211	1.56667e-17	1.06252e-15	NVE6050	7.15865	8.41128	106.403	119.165
NEMVEDRAFT_v1g247020			protein Hydra magnipapillata				v1g247020	NVE11455	.	NVE11455	48-713[+]	.	.	.	NVE11455	NEMVEDRAFT_v1g247020		.	NVE11455	NVE11455	NVE11455	1390.12	1.07549	0.127098	8.46188	2.63102e-17	1.77209e-15	NVE11455	802.663	973.606	2026.53	1757.68
NEMVEDRAFT_v1g203270	OTOGL	MUC5A_HUMANMucin-5AC {ECO:0000305};	oligomeric mucus gel-forming	P98088	MUC5A	mucin 5 [Homo sapiens]	v1g203270	NVE16872	sp|P98088|MUC5A_HUMAN^sp|P98088|MUC5A_HUMAN^Q:1742-5152,H:66-1165^30.357%ID^E:6.23e-141^.^.`sp|P98088|MUC5A_HUMAN^sp|P98088|MUC5A_HUMAN^Q:2711-4000,H:836-1269^29.515%ID^E:4.47e-38^.^.`sp|P98088|MUC5A_HUMAN^sp|P98088|MUC5A_HUMAN^Q:1784-2887,H:903-1269^30.151%ID^E:1.12e-33^.^.`sp|P98088|MUC5A_HUMAN^sp|P98088|MUC5A_HUMAN^Q:1784-2896,H:4919-5312^24.088%ID^E:2.29e-10^.^.`sp|P98088|MUC5A_HUMAN^sp|P9808…	NVE16872	158-5167[+]	sp|P98088|MUC5A_HUMAN^sp|P98088|MUC5A_HUMAN^Q:1742-5152,H:66-1165^30.357%ID^E:6.23e-141^.^.`sp|P98088|MUC5A_HUMAN^sp|P98088|MUC5A_HUMAN^Q:2711-4000,H:836-1269^29.515%ID^E:4.47e-38^.^.`sp|P98088|MUC5A_HUMAN^sp|P98088|MUC5A_HUMAN^Q:1784-2887,H:903-1269^30.151%ID^E:1.12e-33^.^.`sp|P98088|MUC5A_HUMAN^sp|P98088|MUC5A_HUMAN^Q:1784-2896,H:4919-5312^24.088%ID^E:2.29e-10^.^.`sp|P98088|MUC5A_HUMAN^sp|P9808…	PF12661.10^hEGF^Human growth factor-like EGF^226-243^E:0.016`PF12661.10^hEGF^Human growth factor-like EGF^288-308^E:0.016`PF00094.28^VWD^von Willebrand factor type D domain^543-704^E:5.1e-24`PF08742.14^C8^C8 domain^752-820^E:2.4e-14`PF01826.20^TIL^Trypsin Inhibitor like cysteine rich domain^824-878^E:5.4e-10`PF00094.28^VWD^von Willebrand factor type D domain^918-1064^E:6.4e-21`PF08742.14^C8^C8 do…	.	NVE16872	NEMVEDRAFT_v1g203270	Mucin-5AC {ECO:0000305}; (MUC5A_HUMAN)	.	NvMucin	NVE16872	NVE16872	2581.37	1.83712	0.217137	8.46066	2.65871e-17	1.78462e-15	NVE16872	1178.49	967.298	3573.76	4605.93
NEMVEDRAFT_v1g234494		ACTB_ORYLAActin, cytoplasmic 1;	ACTIN	P79818	ACTB	actin [Anopheles darlingi]	v1g234494	NVE14201	sp|P79818|ACTB_ORYLA^sp|P79818|ACTB_ORYLA^Q:281-841,H:29-217^83.598%ID^E:1.47e-109^.^.`sp|P79818|ACTB_ORYLA^sp|P79818|ACTB_ORYLA^Q:253-375,H:1-41^87.805%ID^E:1.43e-15^.^.`sp|P79818|ACTB_ORYLA^sp|P79818|ACTB_ORYLA^Q:826-921,H:257-288^90.625%ID^E:3.67e-12^.^.	NVE14201	287-907[+]	sp|P79818|ACTB_ORYLA^sp|P79818|ACTB_ORYLA^Q:281-841,H:29-217^83.598%ID^E:1.47e-109^.^.`sp|P79818|ACTB_ORYLA^sp|P79818|ACTB_ORYLA^Q:253-375,H:1-41^87.805%ID^E:1.43e-15^.^.`sp|P79818|ACTB_ORYLA^sp|P79818|ACTB_ORYLA^Q:826-921,H:257-288^90.625%ID^E:3.67e-12^.^.	PF00022.22^Actin^Actin^14-167^E:1.1e-57	.	NVE14201	NEMVEDRAFT_v1g234494	Actin, cytoplasmic 1;	.	Nve-Actin6	NVE14201	NVE14201	14744.1	0.775149	0.0920189	8.4238	3.64452e-17	2.42144e-15	NVE14201	11417.1	10271.2	18073.8	19214.2
								NVE23346	.	NVE23346	109-1287[+]	.	.	.	NVE23346	.		.	NVE23346	NVE23346	NVE23346	73.3621	2.8156	0.335151	8.401	4.42703e-17	2.91174e-15	NVE23346	13.4225	14.7197	125.926	139.38
NEMVEDRAFT_v1g239659	CES5A	NLGNX_HUMANNeuroligin-4, X-linked;	Carboxylesterase	Q8N0W4	NLGNX	PREDICTED: neuroligin-4, X-linked isoformX2 [Bos taurus]	v1g239659	NVE6258	sp|Q8N0W4|NLGNX_HUMAN^sp|Q8N0W4|NLGNX_HUMAN^Q:93-1664,H:23-597^32.149%ID^E:3.91e-74^.^.	NVE6258	72-1904[+]	sp|Q8N0W4|NLGNX_HUMAN^sp|Q8N0W4|NLGNX_HUMAN^Q:93-1664,H:23-597^32.149%ID^E:3.91e-74^.^.	PF00135.31^COesterase^Carboxylesterase family^32-524^E:2.1e-124`PF20434.1^BD-FAE^BD-FAE^104-215^E:3.7e-12`PF07859.16^Abhydrolase_3^alpha/beta hydrolase fold^120-220^E:2.7e-08	GO:0016787^molecular_function^hydrolase activity	NVE6258	NEMVEDRAFT_v1g239659	Neuroligin-4, X-linked;	GO:0016787^molecular_function^hydrolase activity`GO:0008152^biological_process^metabolic process	NLGNX-like6	NVE6258	NVE6258	612.573	1.13954	0.135892	8.38566	5.04433e-17	3.30665e-15	NVE6258	391.041	365.891	857.078	836.281
NEMVEDRAFT_v1g87200	TKT	TKT_HUMANTransketolase;	Transketolase	P29401	TKT	Transketolase [Zootermopsis nevadensis]	v1g87200	NVE4694	sp|P29401|TKT_HUMAN^sp|P29401|TKT_HUMAN^Q:66-1931,H:1-620^60.737%ID^E:0^.^.	NVE4694	66-1940[+]	sp|P29401|TKT_HUMAN^sp|P29401|TKT_HUMAN^Q:66-1931,H:1-620^60.737%ID^E:0^.^.	PF13292.9^DXP_synthase_N^1-deoxy-D-xylulose-5-phosphate synthase^14-198^E:2.9e-05`PF00456.24^Transketolase_N^Transketolase, thiamine diphosphate binding domain^17-268^E:2.1e-45`PF02775.24^TPP_enzyme_C^Thiamine pyrophosphate enzyme, C-terminal TPP binding domain^113-240^E:0.00014`PF00676.23^E1_dh^Dehydrogenase E1 component^121-232^E:8.2e-15`PF02779.27^Transket_pyr^Transketolase, pyrimidine binding…	GO:0008661^molecular_function^1-deoxy-D-xylulose-5-phosphate synthase activity`GO:0016114^biological_process^terpenoid biosynthetic process`GO:0003824^molecular_function^catalytic activity`GO:0030976^molecular_function^thiamine pyrophosphate binding`GO:0016624^molecular_function^oxidoreductase activity, acting on the aldehyde or oxo group of donors, disulfide as acceptor	NVE4694	NEMVEDRAFT_v1g87200	Transketolase;	GO:0008661^molecular_function^1-deoxy-D-xylulose-5-phosphate synthase activity`GO:0016114^biological_process^terpenoid biosynthetic process`GO:0003824^molecular_function^catalytic activity`GO:0030976^molecular_function^thiamine pyrophosphate binding`GO:0016624^molecular_function^oxidoreductase activity, acting on the aldehyde or oxo group of donors, disulfide as acceptor`GO:0008152^biological_pro…	TKT-like2	NVE4694	NVE4694	118.264	2.30082	0.274574	8.3796	5.31064e-17	3.45809e-15	NVE4694	42.057	28.3881	184.496	218.114
NEMVEDRAFT_v1g233029	HNRNPD	ROAA_MOUSEHeterogeneous nuclear ribonucleoprotein A/B;	heterogeneous nuclear ribonucleoprotein D (AU-rich element RNA binding protein 1, 37kDa)	Q99020	ROAA	unnamed protein product [Mus musculus]	v1g233029	NVE2252	sp|Q99020|ROAA_MOUSE^sp|Q99020|ROAA_MOUSE^Q:264-836,H:58-239^50.262%ID^E:7.21e-54^.^.	NVE2252	243-1211[+]	sp|Q99020|ROAA_MOUSE^sp|Q99020|ROAA_MOUSE^Q:264-836,H:58-239^50.262%ID^E:7.21e-54^.^.	PF00076.25^RRM_1^RNA recognition motif. (a.k.a. RRM, RBD, or RNP domain)^31-100^E:5.1e-20`PF00076.25^RRM_1^RNA recognition motif. (a.k.a. RRM, RBD, or RNP domain)^119-187^E:8.9e-13	GO:0003676^molecular_function^nucleic acid binding	NVE2252	NEMVEDRAFT_v1g233029	Heterogeneous nuclear ribonucleoprotein A_B;	GO:0003676^molecular_function^nucleic acid binding	ROAA-like1	NVE2252	NVE2252	1906.19	0.89376	0.106986	8.35399	6.59944e-17	4.26895e-15	NVE2252	1407.57	1246.97	2467.76	2502.46
		P1254_THEMAPhosphorylated carbohydrates phosphatase TM_1254;	haloacid dehalogenase-like hydrolase	Q9X0Y1	P1254	haloacid dehalogenase-like hydrolase [Necator americanus]		NVE2202	sp|Q9X0Y1|P1254_THEMA^sp|Q9X0Y1|P1254_THEMA^Q:1494-2192,H:4-212^24.681%ID^E:8.97e-10^.^.	NVE2202	1053-2204[+]	sp|Q9X0Y1|P1254_THEMA^sp|Q9X0Y1|P1254_THEMA^Q:1494-2192,H:4-212^24.681%ID^E:8.97e-10^.^.	PF00702.29^Hydrolase^haloacid dehalogenase-like hydrolase^147-345^E:1.6e-12`PF13419.9^HAD_2^Haloacid dehalogenase-like hydrolase^148-346^E:3.4e-22`PF12710.10^HAD^haloacid dehalogenase-like hydrolase^148-342^E:1.3e-06`PF13242.9^Hydrolase_like^HAD-hyrolase-like^308-376^E:1.4e-06	.	NVE2202	.	Phosphorylated carbohydrates phosphatase TM_1254;	.	P1254-like	NVE2202	NVE2202	2189.87	0.841833	0.100964	8.33798	7.55728e-17	4.85648e-15	NVE2202	1514.05	1611.81	2875.8	2757.81
NEMVEDRAFT_v1g164996			Protein of unknown function (DUF229)		DUF229 domain containing protein	DUF229 domain containing protein [Trichuris trichiura]	v1g164996	NVE20152	.	NVE20152	306-3122[+]	.	PF02995.20^DUF229^Protein of unknown function (DUF229)^12-364^E:1.5e-98	.	NVE20152	NEMVEDRAFT_v1g164996		.	NVE20152	NVE20152	NVE20152	398.937	1.383	0.166183	8.32215	8.63796e-17	5.53281e-15	NVE20152	221.918	211.334	525.18	637.318
NEMVEDRAFT_v1g60452		MFNA_META3Probable L-tyrosine/L-aspartate decarboxylase {ECO:0000255|HAMAP-Rule:MF_01610};	Pyridoxal-dependent decarboxylase conserved domain	Q5E6F9	PANP		v1g60452	NVE4331	sp|J7GQ11|TYRDC_LEVBR^sp|J7GQ11|TYRDC_LEVBR^Q:456-1892,H:15-466^31.014%ID^E:5.96e-71^.^.	NVE4331	357-3188[+]	sp|J7GQ11|TYRDC_LEVBR^sp|J7GQ11|TYRDC_LEVBR^Q:456-1892,H:15-466^31.014%ID^E:5.96e-71^.^.	PF00282.22^Pyridoxal_deC^Pyridoxal-dependent decarboxylase conserved domain^206-320^E:3e-10	GO:0016831^molecular_function^carboxy-lyase activity`GO:0030170^molecular_function^pyridoxal phosphate binding`GO:0019752^biological_process^carboxylic acid metabolic process	NVE4331	NEMVEDRAFT_v1g60452	Probable L-tyrosine_L-aspartate decarboxylase {ECO:0000255|HAMAP-Rule:MF_01610};	GO:0016831^molecular_function^carboxy-lyase activity`GO:0030170^molecular_function^pyridoxal phosphate binding`GO:0019752^biological_process^carboxylic acid metabolic process	MFNA-like5	NVE4331	NVE4331	3053.52	0.777346	0.0940697	8.26351	1.41451e-16	8.91459e-15	NVE4331	2204.86	2282.61	3879.3	3847.32
				Q7YRK0	COX6C			NVE15531	.	.	.	.	.	.	NVE15531	.		.	NVE15531	NVE15531	NVE15531	965.191	1.00312	0.121683	8.24366	1.67018e-16	1.04587e-14	NVE15531	622.802	653.977	1352.97	1231.01
								NVE5876	.	NVE5876	293-1684[+]	.	.	.	NVE5876	.		.	NVE5876	NVE5876	NVE5876	475.484	1.34252	0.1633	8.22119	2.01492e-16	1.25373e-14	NVE5876	285.451	241.824	614.987	759.675
NEMVEDRAFT_v1g28119		BTG1_MOUSEProtein BTG1;	BTG family	P62325	BTG1	B-cell translocation gene 1 [Crassostrea gigas]	v1g28119	NVE18272	sp|P62325|BTG1_MOUSE^sp|P62325|BTG1_MOUSE^Q:220-540,H:10-116^37.037%ID^E:2.29e-19^.^.	NVE18272	223-777[+]	sp|P62325|BTG1_MOUSE^sp|P62325|BTG1_MOUSE^Q:220-540,H:10-116^37.037%ID^E:2.29e-19^.^.	PF07742.15^BTG^BTG family^1-107^E:1.6e-33	.	NVE18272	NEMVEDRAFT_v1g28119	Protein BTG1;	.	BTG1-like1	NVE18272	NVE18272	2004.23	1.07577	0.131046	8.20908	2.22895e-16	1.38251e-14	NVE18272	1269.76	1286.93	2331.09	3129.14
NEMVEDRAFT_v1g37793		GLIS3_HUMANZinc finger protein GLIS3;	GLIS family zinc finger	Q6XP49	GLIS3		v1g37793	NVE13981	sp|Q6XP49|GLIS3_MOUSE^sp|Q6XP49|GLIS3_MOUSE^Q:1384-1842,H:347-498^79.739%ID^E:8.86e-79^.^.	NVE13981	229-2280[+]	sp|Q6XP49|GLIS3_MOUSE^sp|Q6XP49|GLIS3_MOUSE^Q:1384-1842,H:347-498^79.739%ID^E:8.86e-79^.^.	PF00096.29^zf-C2H2^Zinc finger, C2H2 type^453-476^E:0.00018`PF00096.29^zf-C2H2^Zinc finger, C2H2 type^484-506^E:0.0043`PF00096.29^zf-C2H2^Zinc finger, C2H2 type^512-536^E:0.0056	.	NVE13981	NEMVEDRAFT_v1g37793	Zinc finger protein GLIS3;	.	NvGLIS3like	NVE13981	NVE13981	1339.35	0.97122	0.118338	8.20716	2.26474e-16	1.40028e-14	NVE13981	887.672	910.522	1641.92	1917.27
NEMVEDRAFT_v1g108724	ERG	ERG_CHICKTranscriptional regulator Erg;	V-ets erythroblastosis virus E26 oncogene homolog (Avian)	Q90837	ERG	transcription factor Ets1 [Hydra vulgaris]	v1g108724	NVE25536	sp|Q90837|ERG_CHICK^sp|Q90837|ERG_CHICK^Q:543-1601,H:115-440^47.075%ID^E:2.02e-95^.^.	NVE25536	294-1649[+]	sp|Q90837|ERG_CHICK^sp|Q90837|ERG_CHICK^Q:543-1601,H:115-440^47.075%ID^E:2.02e-95^.^.	PF02198.19^SAM_PNT^Sterile alpha motif (SAM)/Pointed domain^87-165^E:3.9e-25`PF00178.25^Ets^Ets-domain^293-371^E:5.9e-35	GO:0043565^molecular_function^sequence-specific DNA binding`GO:0003700^molecular_function^DNA-binding transcription factor activity`GO:0006355^biological_process^regulation of transcription, DNA-templated	NVE25536	NEMVEDRAFT_v1g108724	Transcriptional regulator Erg;	GO:0043565^molecular_function^sequence-specific DNA binding`GO:0005634^cellular_component^nucleus`GO:0003700^molecular_function^transcription factor activity, sequence-specific DNA binding`GO:0006355^biological_process^regulation of transcription, DNA-templated	NvERG	NVE25536	NVE25536	2917.06	0.952751	0.116419	8.18382	2.74983e-16	1.68955e-14	NVE25536	1922.1	2029.22	3431.24	4285.67
NEMVEDRAFT_v1g242332							v1g242332	NVE21296	.	NVE21296	1194-2117[+]	.	.	.	NVE21296	NEMVEDRAFT_v1g242332		.	NVE21296	NVE21296	NVE21296	633.572	1.18831	0.145414	8.17191	3.03552e-16	1.85926e-14	NVE21296	342.72	421.616	845.364	924.59
NEMVEDRAFT_v1g214058	CNPY4	CNPY4_MOUSEProtein canopy homolog 4;	Canopy 4 homolog (Zebrafish)	Q8BQ47	CNPY4		v1g214058	NVE7608	sp|Q8BQ47|CNPY4_MOUSE^sp|Q8BQ47|CNPY4_MOUSE^Q:150-794,H:9-217^43.318%ID^E:1.11e-48^.^.	NVE7608	162-1424[+]	sp|Q8BQ47|CNPY4_MOUSE^sp|Q8BQ47|CNPY4_MOUSE^Q:150-794,H:9-217^43.318%ID^E:1.11e-48^.^.	PF11938.11^DUF3456^TLR4 regulator and MIR-interacting MSAP^4-144^E:6.7e-31	.	NVE7608	NEMVEDRAFT_v1g214058	Protein canopy homolog 4;	.	CNPY4-like2	NVE7608	NVE7608	508.084	1.27638	0.156362	8.16299	3.26821e-16	1.99554e-14	NVE7608	259.501	325.937	687.224	759.675
NEMVEDRAFT_v1g240952		YTCJ_BACSUPutative amidohydrolase YtcJ;	Amidohydrolase family	A0A1I9LN01	LAF3	amidohydrolase [SAR324 cluster bacterium SCGC AAA001-C10]	v1g240952	NVE15489	sp|A0A1I9LN01|LAF3_ARATH^sp|A0A1I9LN01|LAF3_ARATH^Q:376-2010,H:49-579^27.629%ID^E:4.8e-33^.^.	NVE15489	358-2076[+]	sp|A0A1I9LN01|LAF3_ARATH^sp|A0A1I9LN01|LAF3_ARATH^Q:376-2010,H:49-579^27.629%ID^E:4.8e-33^.^.	PF07969.14^Amidohydro_3^Amidohydrolase family^55-552^E:8.6e-71`PF01979.23^Amidohydro_1^Amidohydrolase family^335-550^E:5.7e-18	GO:0016787^molecular_function^hydrolase activity	NVE15489	NEMVEDRAFT_v1g240952	Putative amidohydrolase YtcJ;	GO:0016787^molecular_function^hydrolase activity	YTCJ-like1	NVE15489	NVE15489	467.784	1.2979	0.159041	8.16081	3.32789e-16	2.02567e-14	NVE15489	293.505	237.619	633.535	706.476
NEMVEDRAFT_v1g247709		KCNAS_DROMEPotassium voltage-gated channel protein Shaker;		P08510	KCNAS	amino acid ABC transporter substrate-binding protein, PAAT family [Stanieria cyanosphaera]	v1g247709	NVE14514	sp|P08510|KCNAS_DROME^sp|P08510|KCNAS_DROME^Q:831-1106,H:394-481^38.71%ID^E:2.28e-09^.^.	NVE14514	267-1844[+]	sp|P08510|KCNAS_DROME^sp|P08510|KCNAS_DROME^Q:831-1106,H:394-481^38.71%ID^E:2.28e-09^.^.	PF00520.34^Ion_trans^Ion transport protein^186-281^E:3e-08`PF07885.19^Ion_trans_2^Ion channel^194-281^E:8.3e-15	GO:0005216^molecular_function^ion channel activity`GO:0006811^biological_process^ion transport`GO:0055085^biological_process^transmembrane transport`GO:0016020^cellular_component^membrane	NVE14514	NEMVEDRAFT_v1g247709	Potassium voltage-gated channel protein Shaker;	GO:0005216^molecular_function^ion channel activity`GO:0006811^biological_process^ion transport`GO:0055085^biological_process^transmembrane transport`GO:0016020^cellular_component^membrane	KCNAS-like1	NVE14514	NVE14514	332.187	1.37943	0.169168	8.15424	3.51381e-16	2.13222e-14	NVE14514	189.704	171.38	479.3	488.362
				A0A0H3HIJ5	BPAC			NVE16870	.	NVE16870	3-7706[+]	.	.	.	NVE16870	.		.	NVE16870	NVE16870	NVE16870	14104.2	1.55272	0.191093	8.12544	4.45757e-16	2.68001e-14	NVE16870	7495.1	6410.45	18839.1	23672.3
NEMVEDRAFT_v1g243272					expressed protein	expressed protein [Trichoplax adhaerens]	v1g243272	NVE24541	.	NVE24541	271-1023[+]	.	.	.	NVE24541	NEMVEDRAFT_v1g243272		.	NVE24541	NVE24541	NVE24541	862.085	1.02085	0.125664	8.12367	4.5229e-16	2.71098e-14	NVE24541	532.424	598.253	1179.21	1138.45
NEMVEDRAFT_v1g243805							v1g243805	NVE26164	.	NVE26164	217-573[+]	.	.	.	NVE26164	NEMVEDRAFT_v1g243805		.	NVE26164	NVE26164	NVE26164	817.491	1.06164	0.13075	8.11963	4.67607e-16	2.79424e-14	NVE26164	482.314	568.813	1118.69	1100.15
NEMVEDRAFT_v1g60007							v1g60007	NVE6106	.	NVE6106	342-8771[+]	.	.	.	NVE6106	NEMVEDRAFT_v1g60007		.	NVE6106	NVE6106	NVE6106	2496.08	0.79873	0.0987761	8.08627	6.15206e-16	3.64291e-14	NVE6106	1767.29	1865.2	3100.32	3251.49
NEMVEDRAFT_v1g212596	FGF1	FGF1_RATFibroblast growth factor 1;	Fibroblast growth factor 1	P61149	FGF1	fibroblast growth factor 1 [Pongo abelii]	v1g212596	NVE5293	sp|P61149|FGF1_RAT^sp|P61149|FGF1_RAT^Q:440-811,H:23-150^39.062%ID^E:2.08e-22^.^.	NVE5293	89-820[+]	sp|P61149|FGF1_RAT^sp|P61149|FGF1_RAT^Q:440-811,H:23-150^39.062%ID^E:2.08e-22^.^.	PF00167.21^FGF^Fibroblast growth factor^58-176^E:2.4e-33	GO:0008083^molecular_function^growth factor activity	NVE5293	NEMVEDRAFT_v1g212596	Fibroblast growth factor 1;	GO:0008083^molecular_function^growth factor activity	FGF1-like4	NVE5293	NVE5293	53.8144	3.19917	0.395887	8.081	6.42384e-16	3.79239e-14	NVE5293	9.84314	2.10282	105.426	97.8853
NEMVEDRAFT_v1g243343							v1g243343	NVE24792	.	NVE24792	400-1434[+]	.	.	.	NVE24792	NEMVEDRAFT_v1g243343		.	NVE24792	NVE24792	NVE24792	157.549	1.85726	0.230267	8.06567	7.28347e-16	4.27413e-14	NVE24792	65.3227	63.0846	241.114	260.673
NEMVEDRAFT_v1g86262				Q8IDX6	RBP2A		v1g86262	NVE3097	.	NVE3097	127-2238[+]	.	.	.	NVE3097	NEMVEDRAFT_v1g86262		.	NVE3097	NVE3097	NVE3097	1202.28	0.938969	0.116511	8.05908	7.68698e-16	4.49746e-14	NVE3097	782.977	856.9	1647.78	1521.48
								NVE4644	.	.	.	.	.	.	NVE4644	.		.	NVE4644	NVE4644	NVE4644	99.1064	2.30938	0.287609	8.02959	9.78011e-16	5.68813e-14	NVE4644	26.8449	31.5423	157.163	180.875
NEMVEDRAFT_v1g245073							v1g245073	NVE4240	sp|Q9QZH7|FXL20_RAT^sp|Q9QZH7|FXL20_RAT^Q:2746-3369,H:28-210^27.488%ID^E:1.39e-14^.^.`sp|Q9QZH7|FXL20_RAT^sp|Q9QZH7|FXL20_RAT^Q:2977-3258,H:182-276^36.842%ID^E:5.13e-10^.^.`sp|Q9QZH7|FXL20_RAT^sp|Q9QZH7|FXL20_RAT^Q:2941-3309,H:145-268^29.6%ID^E:1.14e-06^.^.	NVE4240	2-1384[+]	sp|Q9QZH7|FXL20_RAT^sp|Q9QZH7|FXL20_RAT^Q:2746-3369,H:28-210^27.488%ID^E:1.39e-14^.^.`sp|Q9QZH7|FXL20_RAT^sp|Q9QZH7|FXL20_RAT^Q:2977-3258,H:182-276^36.842%ID^E:5.13e-10^.^.`sp|Q9QZH7|FXL20_RAT^sp|Q9QZH7|FXL20_RAT^Q:2941-3309,H:145-268^29.6%ID^E:1.14e-06^.^.	.	.	NVE4240	NEMVEDRAFT_v1g245073		.	NVE4240	NVE4240	NVE4240	999.419	0.948702	0.118561	8.00183	1.2258e-15	7.06636e-14	NVE4240	654.121	702.342	1296.35	1344.86
NEMVEDRAFT_v1g167011		KI13A_HUMANKinesin-like protein KIF13A;	Inherit from KOG: Kinesin family member	Q9H1H9	KI13A	Chromosome-associated kinesin KIF4B [Crassostrea gigas]	v1g167011	NVE24213	sp|Q9H1H9|KI13A_HUMAN^sp|Q9H1H9|KI13A_HUMAN^Q:1192-2418,H:4-433^40%ID^E:1.15e-73^.^.	NVE24213	118-3324[+]	sp|Q9H1H9|KI13A_HUMAN^sp|Q9H1H9|KI13A_HUMAN^Q:1192-2418,H:4-433^40%ID^E:1.15e-73^.^.	PF16796.8^Microtub_bd^Microtubule binding^360-503^E:4.8e-20`PF00225.26^Kinesin^Kinesin motor domain^366-683^E:5.2e-90	GO:0008017^molecular_function^microtubule binding`GO:0005524^molecular_function^ATP binding`GO:0007018^biological_process^microtubule-based movement	NVE24213	NEMVEDRAFT_v1g167011	Kinesin-like protein KIF13A;	GO:0008017^molecular_function^microtubule binding`GO:0003777^molecular_function^microtubule motor activity`GO:0005524^molecular_function^ATP binding`GO:0007018^biological_process^microtubule-based movement	KI13A-like2	NVE24213	NVE24213	2015.72	0.875816	0.109634	7.98852	1.36569e-15	7.84972e-14	NVE24213	1393.25	1437.28	2427.74	2804.63
			REJ domain		REJ domain			NVE108	.	NVE108	27-4565[+]	.	PF01390.23^SEA^SEA domain^1357-1420^E:9.2e-05	.	NVE108	.		.	NVE108	NVE108	NVE108	188.981	1.69743	0.213235	7.96037	1.71519e-15	9.79461e-14	NVE108	91.2727	78.8558	288.946	296.848
NEMVEDRAFT_v1g118944	TUBB6	TBB4_XENLATubulin beta-4 chain;	Tubulin is the major constituent of microtubules. It binds two moles of GTP, one at an exchangeable site on the beta chain and one at a non-exchangeable site on the alpha chain (By similarity)	P11833	TBB	beta tubulin [Azumapecten farreri]	v1g118944	NVE5239	sp|P11833|TBB_PARLI^sp|P11833|TBB_PARLI^Q:82-1092,H:91-427^99.11%ID^E:0^.^.	NVE5239	250-1152[+]	sp|P11833|TBB_PARLI^sp|P11833|TBB_PARLI^Q:82-1092,H:91-427^99.11%ID^E:0^.^.	PF00091.28^Tubulin^Tubulin/FtsZ family, GTPase domain^2-65^E:7.8e-15`PF03953.20^Tubulin_C^Tubulin C-terminal domain^115-236^E:4.8e-43	GO:0003924^molecular_function^GTPase activity	NVE5239	NEMVEDRAFT_v1g118944	Tubulin beta-4 chain;	GO:0003924^molecular_function^GTPase activity	TBB4-like2	NVE5239	NVE5239	3956.09	0.856461	0.107594	7.9601	1.71905e-15	9.79461e-14	NVE5239	2535.95	3071.17	5051.68	5165.58
								NVE25397	.	NVE25397	392-3[-]	.	.	.	NVE25397	.		.	NVE25397	NVE25397	NVE25397	110.998	2.15121	0.27041	7.95538	1.78587e-15	1.01458e-13	NVE25397	36.6881	36.7994	174.735	195.771
NEMVEDRAFT_v1g164975	EBF1	COE3_HUMANTranscription factor COE3;	Early B-cell factor	Q9H4W6	COE3	PREDICTED: transcription factor COE3 isoform 1 [Pan troglodytes]	v1g164975	NVE20136	sp|Q9H4W6|COE3_HUMAN^sp|Q9H4W6|COE3_HUMAN^Q:263-1897,H:41-575^52.575%ID^E:0^.^.	NVE20136	167-2014[+]	sp|Q9H4W6|COE3_HUMAN^sp|Q9H4W6|COE3_HUMAN^Q:263-1897,H:41-575^52.575%ID^E:0^.^.	PF16422.8^COE1_DBD^Transcription factor COE1 DNA-binding domain^2-231^E:1.1e-133`PF01833.27^TIG^IPT/TIG domain^245-320^E:3.7e-08`PF16423.8^COE1_HLH^Transcription factor COE1 helix-loop-helix domain^330-373^E:2e-27	GO:0003677^molecular_function^DNA binding	NVE20136	NEMVEDRAFT_v1g164975	Transcription factor COE3;	GO:0003677^molecular_function^DNA binding`GO:0005515^molecular_function^protein binding	NvCOE	NVE20136	NVE20136	446.552	1.41042	0.177408	7.95015	1.86283e-15	1.0522e-13	NVE20136	193.283	284.932	622.797	685.197
NEMVEDRAFT_v1g177729		GELS1_LUMTEGelsolin-like protein 1;	gelsolin	Q7JQD3	GELS1	gelsolin [Suberites domuncula]	v1g177729	NVE16306	sp|Q7JQD3|GELS1_LUMTE^sp|Q7JQD3|GELS1_LUMTE^Q:55-1146,H:3-365^49.198%ID^E:2.17e-109^.^.	NVE16306	1-1239[+]	sp|Q7JQD3|GELS1_LUMTE^sp|Q7JQD3|GELS1_LUMTE^Q:55-1146,H:3-365^49.198%ID^E:2.17e-109^.^.	PF00626.25^Gelsolin^Gelsolin repeat^65-139^E:5.9e-16`PF00626.25^Gelsolin^Gelsolin repeat^178-245^E:1.1e-16	.	NVE16306	NEMVEDRAFT_v1g177729	Gelsolin-like protein 1;	.	GELS1-like1	NVE16306	NVE16306	1805.31	0.892567	0.112493	7.93442	2.11489e-15	1.18434e-13	NVE16306	1358.35	1155.5	2314.5	2392.87
NEMVEDRAFT_v1g243511							v1g243511	NVE25434	.	NVE25434	55-840[+]	.	.	.	NVE25434	NEMVEDRAFT_v1g243511		.	NVE25434	NVE25434	NVE25434	86.309	2.44466	0.308483	7.92477	2.28575e-15	1.27637e-13	NVE25434	25.9501	18.9254	162.044	138.316
NEMVEDRAFT_v1g246998							v1g246998	NVE11419	.	NVE11419	149-1201[+]	.	.	.	NVE11419	NEMVEDRAFT_v1g246998		.	NVE11419	NVE11419	NVE11419	7288.32	0.894015	0.113022	7.91008	2.57233e-15	1.43232e-13	NVE11419	4509.95	5638.71	9002.24	10002.4
NEMVEDRAFT_v1g122783		HMCN1_HUMANHemicentin-1;	Thrombospondin type 1 domain	Q96RW7	HMCN1		v1g122783	NVE7681	sp|Q96RW7|HMCN1_HUMAN^sp|Q96RW7|HMCN1_HUMAN^Q:1788-2672,H:4527-4811^40%ID^E:9.94e-58^.^.`sp|Q96RW7|HMCN1_HUMAN^sp|Q96RW7|HMCN1_HUMAN^Q:1791-2672,H:4585-4868^38.435%ID^E:4.95e-56^.^.`sp|Q96RW7|HMCN1_HUMAN^sp|Q96RW7|HMCN1_HUMAN^Q:1911-2687,H:4508-4758^40.927%ID^E:4.67e-54^.^.`sp|Q96RW7|HMCN1_HUMAN^sp|Q96RW7|HMCN1_HUMAN^Q:1791-2492,H:4642-4869^40%ID^E:1.81e-47^.^.	NVE7681	66-6602[+]	sp|Q96RW7|HMCN1_HUMAN^sp|Q96RW7|HMCN1_HUMAN^Q:1788-2672,H:4527-4811^40%ID^E:9.94e-58^.^.`sp|Q96RW7|HMCN1_HUMAN^sp|Q96RW7|HMCN1_HUMAN^Q:1791-2672,H:4585-4868^38.435%ID^E:4.95e-56^.^.`sp|Q96RW7|HMCN1_HUMAN^sp|Q96RW7|HMCN1_HUMAN^Q:1911-2687,H:4508-4758^40.927%ID^E:4.67e-54^.^.`sp|Q96RW7|HMCN1_HUMAN^sp|Q96RW7|HMCN1_HUMAN^Q:1791-2492,H:4642-4869^40%ID^E:1.81e-47^.^.	PF13385.9^Laminin_G_3^Concanavalin A-like lectin/glucanases superfamily^275-439^E:2.2e-11`PF01477.26^PLAT^PLAT/LH2 domain^455-554^E:7.7e-07`PF00090.22^TSP_1^Thrombospondin type 1 domain^581-621^E:0.00087`PF00090.22^TSP_1^Thrombospondin type 1 domain^641-691^E:5.2e-06`PF00090.22^TSP_1^Thrombospondin type 1 domain^701-744^E:2.8e-07`PF00090.22^TSP_1^Thrombospondin type 1 domain^758-808^E:4.9e-11`PF0…	GO:0005515^molecular_function^protein binding	NVE7681	NEMVEDRAFT_v1g122783	Hemicentin-1;	GO:0005515^molecular_function^protein binding	HMCN1-like49	NVE7681	NVE7681	1978.13	0.815521	0.103158	7.90557	2.66717e-15	1.47674e-13	NVE7681	1369.09	1487.75	2546.83	2508.84
		CHIT3_DROMEProbable chitinase 3;	region-containing chitin-binding protein	Q9W5U2	CHI10	peritrophin 1 [Mamestra configurata]		NVE26108	sp|Q9W5U2|CHI10_DROME^sp|Q9W5U2|CHI10_DROME^Q:964-1902,H:669-919^24.843%ID^E:7.21e-09^.^.`sp|Q9W5U2|CHI10_DROME^sp|Q9W5U2|CHI10_DROME^Q:2815-3468,H:698-918^26.923%ID^E:4.2e-08^.^.	NVE26108	40-3516[+]	sp|Q9W5U2|CHI10_DROME^sp|Q9W5U2|CHI10_DROME^Q:964-1902,H:669-919^24.843%ID^E:7.21e-09^.^.`sp|Q9W5U2|CHI10_DROME^sp|Q9W5U2|CHI10_DROME^Q:2815-3468,H:698-918^26.923%ID^E:4.2e-08^.^.	PF01607.27^CBM_14^Chitin binding Peritrophin-A domain^113-163^E:1.2e-12`PF01607.27^CBM_14^Chitin binding Peritrophin-A domain^223-275^E:2.8e-13`PF01607.27^CBM_14^Chitin binding Peritrophin-A domain^335-387^E:5.4e-12`PF01607.27^CBM_14^Chitin binding Peritrophin-A domain^463-515^E:1.5e-12`PF01607.27^CBM_14^Chitin binding Peritrophin-A domain^568-620^E:2.4e-12`PF01607.27^CBM_14^Chitin binding Peritr…	GO:0008061^molecular_function^chitin binding`GO:0005576^cellular_component^extracellular region	NVE26108	.	Probable chitinase 3;	GO:0008061^molecular_function^chitin binding`GO:0006030^biological_process^chitin metabolic process`GO:0005576^cellular_component^extracellular region	CHIT3-like	NVE26108	NVE26108	57.5049	2.929	0.371994	7.87379	3.44068e-15	1.89964e-13	NVE26108	10.738	7.35987	116.164	95.7573
								NVE17336	.	NVE17336	3-4727[+]	.	.	.	NVE17336	.		.	NVE17336	NVE17336	NVE17336	1173.21	1.03531	0.131743	7.85859	3.88497e-15	2.13292e-13	NVE17336	859.932	664.491	1586.28	1582.12
NEMVEDRAFT_v1g122088		MYO7A_DROPSMyosin-VIIa;	MyTH4	Q29P71	MYO7A	myosin-XV-like protein [Camelus ferus]	v1g122088	NVE7274	sp|Q29P71|MYO7A_DROPS^sp|Q29P71|MYO7A_DROPS^Q:88-1401,H:1732-2167^71.233%ID^E:0^.^.`sp|Q29P71|MYO7A_DROPS^sp|Q29P71|MYO7A_DROPS^Q:154-1356,H:1149-1553^30.26%ID^E:1.21e-39^.^.	NVE7274	91-1422[+]	sp|Q29P71|MYO7A_DROPS^sp|Q29P71|MYO7A_DROPS^Q:88-1401,H:1732-2167^71.233%ID^E:0^.^.`sp|Q29P71|MYO7A_DROPS^sp|Q29P71|MYO7A_DROPS^Q:154-1356,H:1149-1553^30.26%ID^E:1.21e-39^.^.	PF00784.20^MyTH4^MyTH4 domain^21-118^E:3.6e-24`PF00373.21^FERM_M^FERM central domain^238-339^E:1.8e-16	GO:0005856^cellular_component^cytoskeleton	NVE7274	NEMVEDRAFT_v1g122088	Myosin-VIIa;	GO:0005856^cellular_component^cytoskeleton	MYO7A-like3	NVE7274	NVE7274	281.78	1.41647	0.180264	7.85777	3.91025e-15	2.14081e-13	NVE7274	148.542	151.403	432.443	394.733
NEMVEDRAFT_v1g238796			protein Hydra magnipapillata		BCCT transporter (ISS)	BCCT transporter (ISS) [Ostreococcus tauri]	v1g238796	NVE24078	.	NVE24078	105-443[+]	.	.	.	NVE24078	NEMVEDRAFT_v1g238796		.	NVE24078	NVE24078	NVE24078	775.416	0.986605	0.126276	7.81306	5.5815e-15	3.0304e-13	NVE24078	507.369	525.705	1062.07	1006.52
NEMVEDRAFT_v1g213735		OTX1_HUMANHomeobox protein OTX1;	Homeobox protein	P32242	OTX1	amphioxus Otx transcription factor [Branchiostoma floridae]	v1g213735	NVE7117	sp|P32242|OTX1_HUMAN^sp|P32242|OTX1_HUMAN^Q:177-446,H:8-95^71.111%ID^E:7.24e-33^.^.	NVE7117	60-842[+]	sp|P32242|OTX1_HUMAN^sp|P32242|OTX1_HUMAN^Q:177-446,H:8-95^71.111%ID^E:7.24e-33^.^.	PF00046.32^Homeodomain^Homeodomain^42-98^E:1.2e-21	GO:0003677^molecular_function^DNA binding	NVE7117	NEMVEDRAFT_v1g213735	Homeobox protein OTX1;	GO:0003677^molecular_function^DNA binding	NvOtxC	NVE7117	NVE7117	647.68	1.11455	0.142716	7.80955	5.73922e-15	3.09886e-13	NVE7117	386.567	423.718	965.433	815.001
NEMVEDRAFT_v1g5059	ANKRD34B	YL093_MIMIVPutative ankyrin repeat protein L93;	ankyrin repeat domain 34B	Q5UPG5	YL093		v1g5059	NVE13424	sp|Q5UPG5|YL093_MIMIV^sp|Q5UPG5|YL093_MIMIV^Q:224-724,H:225-385^31.579%ID^E:9.64e-14^.^.`sp|Q5UPG5|YL093_MIMIV^sp|Q5UPG5|YL093_MIMIV^Q:215-592,H:292-412^32.54%ID^E:1.62e-12^.^.	NVE13424	185-1879[+]	sp|Q5UPG5|YL093_MIMIV^sp|Q5UPG5|YL093_MIMIV^Q:224-724,H:225-385^31.579%ID^E:9.64e-14^.^.`sp|Q5UPG5|YL093_MIMIV^sp|Q5UPG5|YL093_MIMIV^Q:215-592,H:292-412^32.54%ID^E:1.62e-12^.^.	PF00023.33^Ank^Ankyrin repeat^40-76^E:0.004`PF12796.10^Ank_2^Ankyrin repeats (3 copies)^60-137^E:1.4e-11`PF12796.10^Ank_2^Ankyrin repeats (3 copies)^87-181^E:3e-10`PF13637.9^Ank_4^Ankyrin repeats (many copies)^89-135^E:6.9e-07`PF13606.9^Ank_3^Ankyrin repeat^114-136^E:0.0041	GO:0005515^molecular_function^protein binding	NVE13424	NEMVEDRAFT_v1g5059	Putative ankyrin repeat protein L93;	GO:0005515^molecular_function^protein binding	YL093-like	NVE13424	NVE13424	239.512	1.56508	0.200545	7.80416	5.99002e-15	3.22539e-13	NVE13424	111.854	121.964	323.112	401.117
NEMVEDRAFT_v1g110556	MEP1A	NAS15_CAEELZinc metalloproteinase nas-15;	Meprin A, alpha (PABA peptide hydrolase)	P55115	NAS15		v1g110556	NVE575	sp|P55115|NAS15_CAEEL^sp|P55115|NAS15_CAEEL^Q:316-900,H:114-306^46.701%ID^E:1.58e-45^.^.	NVE575	64-3153[+]	sp|P55115|NAS15_CAEEL^sp|P55115|NAS15_CAEEL^Q:316-900,H:114-306^46.701%ID^E:1.58e-45^.^.	PF01400.27^Astacin^Astacin (Peptidase family M12A)^93-280^E:4.4e-61`PF00090.22^TSP_1^Thrombospondin type 1 domain^287-336^E:0.014`PF01549.27^ShK^ShK domain-like^288-307^E:3300`PF00090.22^TSP_1^Thrombospondin type 1 domain^346-395^E:3.1e-09`PF00629.26^MAM^MAM domain, meprin/A5/mu^402-560^E:1.2e-36`PF01549.27^ShK^ShK domain-like^869-903^E:4.1e-06`PF01549.27^ShK^ShK domain-like^907-941^E:4.6e-05	GO:0004222^molecular_function^metalloendopeptidase activity`GO:0006508^biological_process^proteolysis`GO:0016020^cellular_component^membrane	NVE575	NEMVEDRAFT_v1g110556	Zinc metalloproteinase nas-15;	GO:0004222^molecular_function^metalloendopeptidase activity`GO:0006508^biological_process^proteolysis`GO:0016020^cellular_component^membrane	NAS15-like4	NVE575	NVE575	338.753	1.32266	0.169658	7.79604	6.38797e-15	3.43025e-13	NVE575	201.337	177.688	469.538	506.45
								NVE7458	.	.	.	.	.	.	NVE7458	.		.	NVE7458	NVE7458	NVE7458	2015.34	0.800356	0.102923	7.77626	7.47002e-15	4.00034e-13	NVE7458	1504.21	1424.66	2485.33	2647.16
								NVE2083	.	NVE2083	56-433[+]	.	.	.	NVE2083	.		.	NVE2083	NVE2083	NVE2083	169.501	1.71785	0.22128	7.76325	8.27827e-15	4.40908e-13	NVE2083	77.8503	72.5473	261.614	265.993
NEMVEDRAFT_v1g202925							v1g202925	NVE16065	.	NVE16065	90-1967[+]	.	.	.	NVE16065	NEMVEDRAFT_v1g202925		.	NVE16065	NVE16065	NVE16065	145.395	1.83192	0.236651	7.74104	9.86077e-15	5.19546e-13	NVE16065	59.9537	59.9304	225.495	236.201
NEMVEDRAFT_v1g218233		FBXW7_HUMANF-box/WD repeat-containing protein 7 {ECO:0000305};		Q8VBV4	FBXW7	F-box/WD repeat-containing protein 7 [Crassostrea gigas]	v1g218233	NVE14458	sp|F1MNN4|FBXW7_BOVIN^sp|F1MNN4|FBXW7_BOVIN^Q:1117-2358,H:235-652^32.414%ID^E:1.6e-70^.^.`sp|F1MNN4|FBXW7_BOVIN^sp|F1MNN4|FBXW7_BOVIN^Q:1474-1899,H:570-702^30.921%ID^E:4.12e-08^.^.	NVE14458	295-2361[+]	sp|F1MNN4|FBXW7_BOVIN^sp|F1MNN4|FBXW7_BOVIN^Q:1117-2358,H:235-652^32.414%ID^E:1.6e-70^.^.`sp|F1MNN4|FBXW7_BOVIN^sp|F1MNN4|FBXW7_BOVIN^Q:1474-1899,H:570-702^30.921%ID^E:4.12e-08^.^.	PF12937.10^F-box-like^F-box-like^217-230^E:1900`PF00646.36^F-box^F-box domain^318-358^E:2.7e-06`PF12937.10^F-box-like^F-box-like^319-362^E:6e-11`PF00400.35^WD40^WD domain, G-beta repeat^398-431^E:0.00047`PF00400.35^WD40^WD domain, G-beta repeat^435-472^E:9e-07`PF00400.35^WD40^WD domain, G-beta repeat^478-512^E:0.083`PF00400.35^WD40^WD domain, G-beta repeat^517-554^E:5.2e-05`PF00400.35^WD40^WD dom…	GO:0005515^molecular_function^protein binding	NVE14458	NEMVEDRAFT_v1g218233	F-box_WD repeat-containing protein 7 {ECO:0000305};	GO:0005515^molecular_function^protein binding	FBXW7-like2	NVE14458	NVE14458	560.705	1.1164	0.144585	7.72138	1.15073e-14	6.04676e-13	NVE14458	321.244	379.559	765.318	776.698
NEMVEDRAFT_v1g88820		GP2_CANFA .		P25291	GP2	uncharacterized protein LOC100009638 precursor [Danio rerio]	v1g88820	NVE7462	sp|P25291|GP2_CANLF^sp|P25291|GP2_CANLF^Q:425-814,H:28-154^42.748%ID^E:3.9e-25^.^.`sp|P25291|GP2_CANLF^sp|P25291|GP2_CANLF^Q:1235-1624,H:38-164^44.275%ID^E:5.77e-25^.^.`sp|P25291|GP2_CANLF^sp|P25291|GP2_CANLF^Q:845-1204,H:38-154^46.281%ID^E:7.3e-25^.^.	NVE7462	131-1603[+]	sp|P25291|GP2_CANLF^sp|P25291|GP2_CANLF^Q:425-814,H:28-154^42.748%ID^E:3.9e-25^.^.`sp|P25291|GP2_CANLF^sp|P25291|GP2_CANLF^Q:1235-1624,H:38-164^44.275%ID^E:5.77e-25^.^.`sp|P25291|GP2_CANLF^sp|P25291|GP2_CANLF^Q:845-1204,H:38-154^46.281%ID^E:7.3e-25^.^.	.	.	NVE7462	NEMVEDRAFT_v1g88820		.	GP2-like19	NVE7462	NVE7462	2122.79	0.808165	0.104948	7.70061	1.35414e-14	7.0588e-13	NVE7462	1596.38	1477.23	2592.71	2824.84
NEMVEDRAFT_v1g204900	ADD1	ADDA_PONABAlpha-adducin;	Adducin 3 (Gamma)	Q5RA10	ADDA	PREDICTED: alpha-adducin isoform X3 [Heterocephalus glaber]	v1g204900	NVE20088	sp|Q5RA10|ADDA_PONAB^sp|Q5RA10|ADDA_PONAB^Q:290-1552,H:10-449^34%ID^E:1.11e-61^.^.	NVE20088	251-1648[+]	sp|Q5RA10|ADDA_PONAB^sp|Q5RA10|ADDA_PONAB^Q:290-1552,H:10-449^34%ID^E:1.11e-61^.^.	PF00596.24^Aldolase_II^Class II Aldolase and Adducin N-terminal domain^131-313^E:1.2e-21	.	NVE20088	NEMVEDRAFT_v1g204900	Alpha-adducin;	.	ADDA-like	NVE20088	NVE20088	1507.52	0.811056	0.10602	7.65002	2.00947e-14	1.0392e-12	NVE20088	1108.7	1071.39	1910.37	1939.62
NEMVEDRAFT_v1g98570	FGFR2	FGFR3_XENLAFibroblast growth factor receptor 3;	Fibroblast growth factor receptor	P18460	FGFR3	fibroblast growth factor receptor [Branchiostoma belcheri]	v1g98570	NVE19165	sp|O42127|FGFR3_XENLA^sp|O42127|FGFR3_XENLA^Q:210-2750,H:32-777^36.787%ID^E:7.65e-160^.^.`sp|O42127|FGFR3_XENLA^sp|O42127|FGFR3_XENLA^Q:204-1010,H:140-373^24.126%ID^E:1.61e-09^.^.	NVE19165	138-2759[+]	sp|O42127|FGFR3_XENLA^sp|O42127|FGFR3_XENLA^Q:210-2750,H:32-777^36.787%ID^E:7.65e-160^.^.`sp|O42127|FGFR3_XENLA^sp|O42127|FGFR3_XENLA^Q:204-1010,H:140-373^24.126%ID^E:1.61e-09^.^.	PF07679.19^I-set^Immunoglobulin I-set domain^28-115^E:1e-13`PF13927.9^Ig_3^Immunoglobulin domain^28-102^E:1.5e-11`PF00047.28^ig^Immunoglobulin domain^34-110^E:1.2e-07`PF13895.9^Ig_2^Immunoglobulin domain^177-245^E:1.1e-07`PF00047.28^ig^Immunoglobulin domain^178-245^E:1.5e-05`PF07679.19^I-set^Immunoglobulin I-set domain^180-253^E:2e-10`PF13927.9^Ig_3^Immunoglobulin domain^180-240^E:1.5e-08`PF07679…	GO:0004672^molecular_function^protein kinase activity`GO:0006468^biological_process^protein phosphorylation`GO:0005524^molecular_function^ATP binding	NVE19165	NEMVEDRAFT_v1g98570	Fibroblast growth factor receptor 3;	GO:0005515^molecular_function^protein binding`GO:0004672^molecular_function^protein kinase activity`GO:0006468^biological_process^protein phosphorylation`GO:0005524^molecular_function^ATP binding	NvFGFRa	NVE19165	NVE19165	1489.51	0.83452	0.109239	7.63941	2.18211e-14	1.12256e-12	NVE19165	1016.53	1115.55	1928.91	1897.06
								NVE17192	.	NVE17192	61-441[+]	.	.	.	NVE17192	.		.	NVE17192	NVE17192	NVE17192	268.339	1.47223	0.19324	7.61869	2.56266e-14	1.31144e-12	NVE17192	118.118	158.763	407.063	389.413
NEMVEDRAFT_v1g65438		FXJ1B_DANREForkhead box protein J1-B {ECO:0000305};		F1R8Z9	FXJ1B	forkhead box J1 [Saccoglossus kowalevskii]	v1g65438	NVE14608	sp|F1R8Z9|FXJ1B_DANRE^sp|F1R8Z9|FXJ1B_DANRE^Q:6-287,H:139-232^80.851%ID^E:3.38e-50^.^.	NVE14608	3-938[+]	sp|F1R8Z9|FXJ1B_DANRE^sp|F1R8Z9|FXJ1B_DANRE^Q:6-287,H:139-232^80.851%ID^E:3.38e-50^.^.	PF00250.21^Forkhead^Forkhead domain^3-72^E:1.3e-27	GO:0003700^molecular_function^DNA-binding transcription factor activity`GO:0043565^molecular_function^sequence-specific DNA binding`GO:0006355^biological_process^regulation of transcription, DNA-templated	NVE14608	NEMVEDRAFT_v1g65438	Forkhead box protein J1-B {ECO:0000305};	GO:0003700^molecular_function^transcription factor activity, sequence-specific DNA binding`GO:0043565^molecular_function^sequence-specific DNA binding`GO:0006355^biological_process^regulation of transcription, DNA-templated	NvFoxJ1	NVE14608	NVE14608	411.949	1.38048	0.181745	7.59568	3.06186e-14	1.55472e-12	NVE14608	182.545	264.955	554.465	645.83
NEMVEDRAFT_v1g163356	WDR49	WDR49_HUMANWD repeat-containing protein 49;	WD repeat domain 49	Q8IV35	WDR49	WD repeat domain 49 [Xenopus (Silurana) tropicalis]	v1g163356	NVE16090	sp|Q8IV35|WDR49_HUMAN^sp|Q8IV35|WDR49_HUMAN^Q:1296-3419,H:1-682^39.411%ID^E:3.01e-172^.^.	NVE16090	252-3578[+]	sp|Q8IV35|WDR49_HUMAN^sp|Q8IV35|WDR49_HUMAN^Q:1296-3419,H:1-682^39.411%ID^E:3.01e-172^.^.	PF13833.9^EF-hand_8^EF-hand domain pair^70-114^E:0.035`PF00400.35^WD40^WD domain, G-beta repeat^401-438^E:0.036`PF00400.35^WD40^WD domain, G-beta repeat^532-569^E:0.015`PF00400.35^WD40^WD domain, G-beta repeat^630-659^E:0.12`PF00400.35^WD40^WD domain, G-beta repeat^792-816^E:0.16	GO:0005509^molecular_function^calcium ion binding`GO:0005515^molecular_function^protein binding	NVE16090	NEMVEDRAFT_v1g163356	WD repeat-containing protein 49;	GO:0005515^molecular_function^protein binding	WDR49-like1	NVE16090	NVE16090	455.884	1.19185	0.157245	7.57959	3.4664e-14	1.75107e-12	NVE16090	245.184	302.806	628.654	646.894
NEMVEDRAFT_v1g162416	IQCA1	IQCAL_MOUSEIQ and AAA domain-containing protein 1-like;	iQ motif containing with AAA domain 1	Q86XH1	DRC11	IQ and AAA domain-containing protein 1-like [Mus musculus]	v1g162416	NVE13161	sp|A6H690|IQCAL_MOUSE^sp|A6H690|IQCAL_MOUSE^Q:119-1720,H:163-681^45.421%ID^E:7.62e-116^.^.	NVE13161	2-1789[+]	sp|A6H690|IQCAL_MOUSE^sp|A6H690|IQCAL_MOUSE^Q:119-1720,H:163-681^45.421%ID^E:7.62e-116^.^.	PF00612.30^IQ^IQ calmodulin-binding motif^52-68^E:0.0048`PF00004.32^AAA^ATPase family associated with various cellular activities (AAA)^427-544^E:1.7e-13	GO:0005515^molecular_function^protein binding`GO:0005524^molecular_function^ATP binding`GO:0016887^molecular_function^ATP hydrolysis activity	NVE13161	NEMVEDRAFT_v1g162416	IQ and AAA domain-containing protein 1-like;	GO:0005515^molecular_function^protein binding`GO:0005524^molecular_function^ATP binding	IQCAL-like2	NVE13161	NVE13161	1143.15	0.977229	0.128945	7.57863	3.49234e-14	1.75964e-12	NVE13161	682.756	847.437	1579.44	1462.96
NEMVEDRAFT_v1g83852	LRP2	LRP4_HUMANLow-density lipoprotein receptor-related protein 4;	Low density lipoprotein receptor-related protein	O75096	LRP4	MEGF7 [Homo sapiens]	v1g83852	NVE23925	sp|O75096|LRP4_HUMAN^sp|O75096|LRP4_HUMAN^Q:108-3653,H:439-1639^32.848%ID^E:0^.^.`sp|O75096|LRP4_HUMAN^sp|O75096|LRP4_HUMAN^Q:915-3689,H:438-1347^34.358%ID^E:9.2e-152^.^.`sp|O75096|LRP4_HUMAN^sp|O75096|LRP4_HUMAN^Q:111-1748,H:1049-1640^34.609%ID^E:1.07e-102^.^.`sp|O75096|LRP4_HUMAN^sp|O75096|LRP4_HUMAN^Q:1671-3704,H:396-1047^31.718%ID^E:9.79e-93^.^.	NVE23925	33-6128[+]	sp|O75096|LRP4_HUMAN^sp|O75096|LRP4_HUMAN^Q:108-3653,H:439-1639^32.848%ID^E:0^.^.`sp|O75096|LRP4_HUMAN^sp|O75096|LRP4_HUMAN^Q:915-3689,H:438-1347^34.358%ID^E:9.2e-152^.^.`sp|O75096|LRP4_HUMAN^sp|O75096|LRP4_HUMAN^Q:111-1748,H:1049-1640^34.609%ID^E:1.07e-102^.^.`sp|O75096|LRP4_HUMAN^sp|O75096|LRP4_HUMAN^Q:1671-3704,H:396-1047^31.718%ID^E:9.79e-93^.^.	PF00058.20^Ldl_recept_b^Low-density lipoprotein receptor repeat class B^110-150^E:6.9e-10`PF00058.20^Ldl_recept_b^Low-density lipoprotein receptor repeat class B^153-194^E:6e-13`PF00058.20^Ldl_recept_b^Low-density lipoprotein receptor repeat class B^197-233^E:0.00022`PF00058.20^Ldl_recept_b^Low-density lipoprotein receptor repeat class B^372-412^E:8.9e-06`PF00058.20^Ldl_recept_b^Low-density lipop…	.	NVE23925	NEMVEDRAFT_v1g83852	Low-density lipoprotein receptor-related protein 4;	.	LRP4-like3	NVE23925	NVE23925	228.403	1.46643	0.194024	7.55796	4.09442e-14	2.05771e-12	NVE23925	119.907	115.655	339.707	338.343
NEMVEDRAFT_v1g242796		CG031_HUMANUncharacterized protein C7orf31;		Q8N865	CG031	Chromosome 7 open reading frame 31 [Homo sapiens]	v1g242796	NVE22880	sp|Q8N865|CG031_HUMAN^sp|Q8N865|CG031_HUMAN^Q:102-1112,H:12-349^38.728%ID^E:3.36e-57^.^.	NVE22880	72-1754[+]	sp|Q8N865|CG031_HUMAN^sp|Q8N865|CG031_HUMAN^Q:102-1112,H:12-349^38.728%ID^E:3.36e-57^.^.	PF15093.9^DUF4555^Domain of unknown function (DUF4555)^6-283^E:3.7e-89	.	NVE22880	NEMVEDRAFT_v1g242796	Uncharacterized protein C7orf31;	.	CG031-like2	NVE22880	NVE22880	678.754	1.11133	0.148145	7.50162	6.30319e-14	3.12766e-12	NVE22880	383.882	465.775	849.268	1016.09
NEMVEDRAFT_v1g140812							v1g140812	NVE20022	.	NVE20022	101-3829[+]	.	.	.	NVE20022	NEMVEDRAFT_v1g140812		.	NVE20022	NVE20022	NVE20022	1348.69	0.885224	0.118282	7.484	7.20921e-14	3.53251e-12	NVE20022	977.155	906.316	1630.2	1881.1
		SMTL1_HUMANSmoothelin-like protein 1;			SMTL1_HUMANSmoothelin-like protein 1			NVE4969	sp|A8MU46|SMTL1_HUMAN^sp|A8MU46|SMTL1_HUMAN^Q:165-34,H:399-443^62.222%ID^E:2.2e-11^.^.	NVE4969	1-366[+]	sp|A8MU46|SMTL1_HUMAN^sp|A8MU46|SMTL1_HUMAN^Q:165-34,H:399-443^62.222%ID^E:2.2e-11^.^.	.	.	NVE4969	.	Smoothelin-like protein 1;	.	SMTL1-like2	NVE4969	NVE4969	143.241	1.76433	0.236801	7.4507	9.28461e-14	4.49329e-12	NVE4969	60.8485	62.0332	224.519	225.562
NEMVEDRAFT_v1g242640				A7YY35	K2012		v1g242640	NVE22134	.	NVE22134	59-4684[+]	.	.	.	NVE22134	NEMVEDRAFT_v1g242640		.	NVE22134	NVE22134	NVE22134	540.754	1.06292	0.14287	7.43978	1.00854e-13	4.85687e-12	NVE22134	326.613	366.942	732.128	737.331
	CHRNA9	ACH10_CHICKNeuronal acetylcholine receptor subunit alpha-10;	Cholinergic receptor, nicotinic, alpha	Q9I8C7	ACH10	neuronal acetylcholine receptor subunit alpha-9 [Mus musculus]		NVE26207	sp|Q9I8C7|ACH10_CHICK^sp|Q9I8C7|ACH10_CHICK^Q:196-1326,H:80-434^37.598%ID^E:3.48e-71^.^.`sp|Q9I8C7|ACH10_CHICK^sp|Q9I8C7|ACH10_CHICK^Q:1333-2367,H:122-448^35.613%ID^E:3.47e-56^.^.	NVE26207	1-2385[+]	sp|Q9I8C7|ACH10_CHICK^sp|Q9I8C7|ACH10_CHICK^Q:196-1326,H:80-434^37.598%ID^E:3.48e-71^.^.`sp|Q9I8C7|ACH10_CHICK^sp|Q9I8C7|ACH10_CHICK^Q:1333-2367,H:122-448^35.613%ID^E:3.47e-56^.^.	PF02931.26^Neur_chan_LBD^Neurotransmitter-gated ion-channel ligand binding domain^27-64^E:1.5e-06`PF02931.26^Neur_chan_LBD^Neurotransmitter-gated ion-channel ligand binding domain^64-220^E:1.4e-46`PF02932.19^Neur_chan_memb^Neurotransmitter-gated ion-channel transmembrane region^228-434^E:2.1e-29`PF02931.26^Neur_chan_LBD^Neurotransmitter-gated ion-channel ligand binding domain^434-553^E:5.6e-31`PF…	GO:0005230^molecular_function^extracellular ligand-gated ion channel activity`GO:0006811^biological_process^ion transport`GO:0016021^cellular_component^integral component of membrane	NVE26207	.	Neuronal acetylcholine receptor subunit alpha-10;	GO:0005230^molecular_function^extracellular ligand-gated ion channel activity`GO:0006810^biological_process^transport`GO:0016020^cellular_component^membrane`GO:0006811^biological_process^ion transport	ACH10-like2	NVE26207	NVE26207	125.908	1.93998	0.261028	7.43209	1.06892e-13	5.12246e-12	NVE26207	38.4777	57.8276	203.043	204.282
NEMVEDRAFT_v1g63108	CHRNA3	ACH2_CAEELAcetylcholine receptor subunit beta-type unc-29;	cholinergic receptor, nicotinic	P48181	ACH2	C. briggsae CBR-UNC-29 protein [Caenorhabditis briggsae]	v1g63108	NVE13969	sp|P22770|ACHA7_CHICK^sp|P22770|ACHA7_CHICK^Q:647-1312,H:158-383^33.621%ID^E:5.45e-44^.^.`sp|P22770|ACHA7_CHICK^sp|P22770|ACHA7_CHICK^Q:231-638,H:22-155^28.058%ID^E:5.45e-44^.^.	NVE13969	686-1429[+]	sp|P22770|ACHA7_CHICK^sp|P22770|ACHA7_CHICK^Q:647-1312,H:158-383^33.621%ID^E:5.45e-44^.^.`sp|P22770|ACHA7_CHICK^sp|P22770|ACHA7_CHICK^Q:231-638,H:22-155^28.058%ID^E:5.45e-44^.^.	PF02931.26^Neur_chan_LBD^Neurotransmitter-gated ion-channel ligand binding domain^39-167^E:1.2e-28	GO:0005230^molecular_function^extracellular ligand-gated ion channel activity`GO:0006811^biological_process^ion transport`GO:0016021^cellular_component^integral component of membrane	NVE13969	NEMVEDRAFT_v1g63108	Acetylcholine receptor subunit beta-type unc-29;	GO:0005230^molecular_function^extracellular ligand-gated ion channel activity`GO:0006810^biological_process^transport`GO:0016020^cellular_component^membrane	ACH2-like	NVE13969	NVE13969	1215.85	0.836838	0.112611	7.43123	1.07596e-13	5.14359e-12	NVE13969	856.353	881.082	1514.04	1611.92
		FGF7_CERELFibroblast growth factor 7;	fibroblast growth factor	Q5D0X0	FGF7	keratinocyte growth factor-like protein [Cricetulus griseus]		NVE11442	sp|Q5RAY8|FGF7_PONAB^sp|Q5RAY8|FGF7_PONAB^Q:274-693,H:50-189^29.078%ID^E:1.9e-12^.^.	NVE11442	1-705[+]	sp|Q5RAY8|FGF7_PONAB^sp|Q5RAY8|FGF7_PONAB^Q:274-693,H:50-189^29.078%ID^E:1.9e-12^.^.	PF00167.21^FGF^Fibroblast growth factor^96-221^E:2.9e-28	GO:0008083^molecular_function^growth factor activity	NVE11442	.	Fibroblast growth factor 7;	GO:0008083^molecular_function^growth factor activity	FGF7-like2	NVE11442	NVE11442	50.4177	2.90245	0.390972	7.42368	1.13911e-13	5.43226e-12	NVE11442	10.738	4.20564	100.546	86.1816
								NVE3594	sp|O95613|PCNT_HUMAN^sp|O95613|PCNT_HUMAN^Q:1008-712,H:112-174^36.364%ID^E:1.33e-08^.^.`sp|O95613|PCNT_HUMAN^sp|O95613|PCNT_HUMAN^Q:1008-712,H:138-200^36.364%ID^E:1.35e-08^.^.	.	.	.	.	.	NVE3594	.		.	NVE3594	NVE3594	NVE3594	489.506	1.08646	0.146583	7.41191	1.2449e-13	5.90802e-12	NVE3594	309.611	310.166	641.344	696.901
NEMVEDRAFT_v1g86631	TMC4	TMC7_MOUSETransmembrane channel-like protein 7;	Transmembrane channel-like	Q8C428	TMC7	transmembrane channel-like protein 7 [Cricetulus griseus]	v1g86631	NVE2904	sp|Q8C428|TMC7_MOUSE^sp|Q8C428|TMC7_MOUSE^Q:566-2566,H:95-724^30.101%ID^E:1.21e-92^.^.	NVE2904	245-2572[+]	sp|Q8C428|TMC7_MOUSE^sp|Q8C428|TMC7_MOUSE^Q:566-2566,H:95-724^30.101%ID^E:1.21e-92^.^.	PF07810.16^TMC^TMC domain^535-644^E:1.1e-35	GO:0016021^cellular_component^integral component of membrane	NVE2904	NEMVEDRAFT_v1g86631	Transmembrane channel-like protein 7;	GO:0016021^cellular_component^integral component of membrane	TMC7-like5	NVE2904	NVE2904	137.765	1.80241	0.243251	7.40965	1.26629e-13	5.99499e-12	NVE2904	57.2692	57.8276	204.02	231.946
NEMVEDRAFT_v1g159788		DYHC_TRIGRDynein beta chain, ciliary;	Dynein, axonemal heavy chain	P23098	DYHC	RecName: Full=Dynein beta chain, ciliary	v1g159788	NVE299	sp|P23098|DYHC_TRIGR^sp|P23098|DYHC_TRIGR^Q:75-13451,H:6-4464^74.67%ID^E:0^.^.	NVE299	63-13460[+]	sp|P23098|DYHC_TRIGR^sp|P23098|DYHC_TRIGR^Q:75-13451,H:6-4464^74.67%ID^E:0^.^.	PF08385.15^DHC_N1^Dynein heavy chain, N-terminal region 1^189-768^E:3.7e-180`PF08393.16^DHC_N2^Dynein heavy chain, N-terminal region 2^1272-1674^E:3e-130`PF12774.10^AAA_6^Hydrolytic ATP binding site of dynein motor region^1812-2138^E:1.2e-152`PF07728.17^AAA_5^AAA domain (dynein-related subfamily)^2127-2261^E:1.5e-12`PF17852.4^Dynein_AAA_lid^Dynein heavy chain AAA lid domain^2295-2414^E:1e-27`PF12…	GO:0005524^molecular_function^ATP binding`GO:0016887^molecular_function^ATP hydrolysis activity`GO:0008569^molecular_function^minus-end-directed microtubule motor activity`GO:0007018^biological_process^microtubule-based movement`GO:0030286^cellular_component^dynein complex	NVE299	NEMVEDRAFT_v1g159788	Dynein beta chain, ciliary;	GO:0005524^molecular_function^ATP binding`GO:0016887^molecular_function^ATPase activity`GO:0003777^molecular_function^microtubule motor activity`GO:0007018^biological_process^microtubule-based movement`GO:0030286^cellular_component^dynein complex	DYHC-like9	NVE299	NVE299	7281.78	0.681055	0.0920783	7.39648	1.39843e-13	6.60465e-12	NVE299	5327.82	5834.28	8766.99	9198.02
NEMVEDRAFT_v1g51756		ELIC_DICCHCys-loop ligand-gated ion channel;	Inherit from KOG: Glycine receptor	P0C7B7	ELIC	gamma aminobutyric acid receptor subunit [Echinococcus multilocularis]	v1g51756	NVE686	sp|P0C7B7|ELIC_DICCH^sp|P0C7B7|ELIC_DICCH^Q:201-956,H:11-267^24.719%ID^E:4.25e-12^.^.	NVE686	48-1265[+]	sp|P0C7B7|ELIC_DICCH^sp|P0C7B7|ELIC_DICCH^Q:201-956,H:11-267^24.719%ID^E:4.25e-12^.^.	PF02931.26^Neur_chan_LBD^Neurotransmitter-gated ion-channel ligand binding domain^50-233^E:2.8e-09	GO:0005230^molecular_function^extracellular ligand-gated ion channel activity`GO:0006811^biological_process^ion transport`GO:0016021^cellular_component^integral component of membrane	NVE686	NEMVEDRAFT_v1g51756	Cys-loop ligand-gated ion channel;	GO:0005230^molecular_function^extracellular ligand-gated ion channel activity`GO:0006810^biological_process^transport`GO:0016020^cellular_component^membrane	ELIC-like	NVE686	NVE686	249.966	1.41927	0.192327	7.37948	1.58909e-13	7.45122e-12	NVE686	143.173	120.912	348.493	387.285
								NVE25987	.	NVE25987	1104-1502[+]	.	.	.	NVE25987	.		.	NVE25987	NVE25987	NVE25987	648.187	1.01199	0.137281	7.37164	1.68545e-13	7.88421e-12	NVE25987	398.2	454.209	843.411	896.927
NEMVEDRAFT_v1g132091	DTNA	DTNA_HUMANDystrobrevin alpha;	dystrobrevin	Q9Y4J8	DTNA	Dystrobrevin beta [Zootermopsis nevadensis]	v1g132091	NVE13363	sp|Q9Y4J8|DTNA_HUMAN^sp|Q9Y4J8|DTNA_HUMAN^Q:68-385,H:558-653^47.222%ID^E:2.44e-12^.^.	NVE13363	47-511[+]	sp|Q9Y4J8|DTNA_HUMAN^sp|Q9Y4J8|DTNA_HUMAN^Q:68-385,H:558-653^47.222%ID^E:2.44e-12^.^.	.	.	NVE13363	NEMVEDRAFT_v1g132091	Dystrobrevin alpha;	.	DTNA-like2	NVE13363	NVE13363	59.2811	2.61219	0.354506	7.36855	1.72499e-13	8.0312e-12	NVE13363	11.6328	13.6683	105.426	106.397
NEMVEDRAFT_v1g241054							v1g241054	NVE15876	.	NVE15876	80-619[+]	.	.	.	NVE15876	NEMVEDRAFT_v1g241054		.	NVE15876	NVE15876	NVE15876	593.49	1.05473	0.143139	7.36854	1.72507e-13	8.0312e-12	NVE15876	354.353	410.05	842.435	767.123
NEMVEDRAFT_v1g86402	PPP1R42	PPR42_XENLAProtein phosphatase 1 regulatory subunit 42;	protein phosphatase 1 regulatory subunit 42	Q5PPX0	PPR42	RecName: Full=Protein phosphatase 1 regulatory subunit 42; AltName: Full=Leucine-rich repeat-containing protein 67 [Homo sapiens]	v1g86402	NVE2956	sp|Q5PPX0|PPR42_XENLA^sp|Q5PPX0|PPR42_XENLA^Q:64-822,H:1-251^53.755%ID^E:6.76e-89^.^.	NVE2956	1-1191[+]	sp|Q5PPX0|PPR42_XENLA^sp|Q5PPX0|PPR42_XENLA^Q:64-822,H:1-251^53.755%ID^E:6.76e-89^.^.	PF13855.9^LRR_8^Leucine rich repeat^4-59^E:1.4e-08`PF00560.36^LRR_1^Leucine Rich Repeat^4-18^E:360`PF00560.36^LRR_1^Leucine Rich Repeat^26-40^E:9.2`PF00560.36^LRR_1^Leucine Rich Repeat^49-61^E:250`PF00560.36^LRR_1^Leucine Rich Repeat^70-97^E:230`PF00560.36^LRR_1^Leucine Rich Repeat^151-161^E:660	GO:0005515^molecular_function^protein binding	NVE2956	NEMVEDRAFT_v1g86402	Protein phosphatase 1 regulatory subunit 42;	GO:0005515^molecular_function^protein binding	PPR42-like	NVE2956	NVE2956	413.074	1.29074	0.175454	7.35658	1.88677e-13	8.76321e-12	NVE2956	208.496	261.801	521.275	660.726
NEMVEDRAFT_v1g242270				Q94126	CES2		v1g242270	NVE21133	.	NVE21133	721-1602[+]	.	PF07716.18^bZIP_2^Basic region leucine zipper^224-275^E:3.5e-10	GO:0003700^molecular_function^DNA-binding transcription factor activity`GO:0006355^biological_process^regulation of transcription, DNA-templated	NVE21133	NEMVEDRAFT_v1g242270		GO:0003700^molecular_function^transcription factor activity, sequence-specific DNA binding`GO:0043565^molecular_function^sequence-specific DNA binding`GO:0006355^biological_process^regulation of transcription, DNA-templated	NVE21133	NVE21133	NVE21133	973.27	0.94179	0.128758	7.3144	2.58532e-13	1.18117e-11	NVE21133	611.169	712.856	1211.43	1357.63
NEMVEDRAFT_v1g242332							v1g242332	NVE21295	.	NVE21295	170-1324[+]	.	.	.	NVE21295	NEMVEDRAFT_v1g242332		.	NVE21295	NVE21295	NVE21295	511.551	1.12557	0.154465	7.28691	3.17146e-13	1.4456e-11	NVE21295	286.346	349.068	662.82	747.971
NEMVEDRAFT_v1g168908	EYG	PAX6_CHICKPaired box protein Pax-6;	'Paired box' domain	P47237	PAX6	Pax-C [Anthopleura japonica]	v1g168908	NVE1796	sp|Q02962|PAX2_HUMAN^sp|Q02962|PAX2_HUMAN^Q:117-527,H:9-145^74.453%ID^E:2.61e-65^.^.	NVE1796	546-1478[+]	sp|Q02962|PAX2_HUMAN^sp|Q02962|PAX2_HUMAN^Q:117-527,H:9-145^74.453%ID^E:2.61e-65^.^.	PF00046.32^Homeodomain^Homeodomain^173-229^E:1.8e-24	GO:0003677^molecular_function^DNA binding	NVE1796	NEMVEDRAFT_v1g168908	Paired box protein Pax-6;	GO:0003677^molecular_function^DNA binding	PAX6-like1	NVE1796	NVE1796	284.785	1.34601	0.185806	7.24415	4.35153e-13	1.96521e-11	NVE1796	153.016	160.866	370.945	454.315
								NVE10578	.	.	.	.	.	.	NVE10578	.		.	NVE10578	NVE10578	NVE10578	79.7501	2.25172	0.311292	7.23347	4.70815e-13	2.12137e-11	NVE10578	25.0553	22.0796	123.974	147.892
NEMVEDRAFT_v1g118528 NEMVEDRAFT_v1g170705	CACNA1G	CAC1I_HUMANVoltage-dependent T-type calcium channel subunit alpha-1I;	Calcium channel, voltage-dependent, T type, alpha	Q9P0X4	CAC1I	CRE-CCA-1 protein [Caenorhabditis remanei]	v1g118528,v1g170705	NVE5017	sp|Q9Z0Y8|CAC1I_RAT^sp|Q9Z0Y8|CAC1I_RAT^Q:2951-5044,H:1069-1696^48.732%ID^E:2.47e-149^.^.`sp|Q9Z0Y8|CAC1I_RAT^sp|Q9Z0Y8|CAC1I_RAT^Q:2-1090,H:83-450^49.733%ID^E:9.5e-85^.^.`sp|Q9Z0Y8|CAC1I_RAT^sp|Q9Z0Y8|CAC1I_RAT^Q:1841-2584,H:588-832^57.661%ID^E:2.14e-62^.^.`sp|Q9Z0Y8|CAC1I_RAT^sp|Q9Z0Y8|CAC1I_RAT^Q:1835-2548,H:1117-1393^27.437%ID^E:3.97e-19^.^.`sp|Q9Z0Y8|CAC1I_RAT^sp|Q9Z0Y8|CAC1I_RAT^Q:4259-5053…	NVE5017	2-5935[+]	sp|Q9Z0Y8|CAC1I_RAT^sp|Q9Z0Y8|CAC1I_RAT^Q:2951-5044,H:1069-1696^48.732%ID^E:2.47e-149^.^.`sp|Q9Z0Y8|CAC1I_RAT^sp|Q9Z0Y8|CAC1I_RAT^Q:2-1090,H:83-450^49.733%ID^E:9.5e-85^.^.`sp|Q9Z0Y8|CAC1I_RAT^sp|Q9Z0Y8|CAC1I_RAT^Q:1841-2584,H:588-832^57.661%ID^E:2.14e-62^.^.`sp|Q9Z0Y8|CAC1I_RAT^sp|Q9Z0Y8|CAC1I_RAT^Q:1835-2548,H:1117-1393^27.437%ID^E:3.97e-19^.^.`sp|Q9Z0Y8|CAC1I_RAT^sp|Q9Z0Y8|CAC1I_RAT^Q:4259-5053…	PF00520.34^Ion_trans^Ion transport protein^1-273^E:2.4e-51`PF00520.34^Ion_trans^Ion transport protein^580-808^E:3.9e-56`PF00520.34^Ion_trans^Ion transport protein^993-1110^E:5.5e-22`PF00520.34^Ion_trans^Ion transport protein^1108-1336^E:7.6e-52`PF00520.34^Ion_trans^Ion transport protein^1386-1639^E:7.9e-54`PF08016.15^PKD_channel^Polycystin cation channel^1484-1634^E:3.1e-06	GO:0005216^molecular_function^ion channel activity`GO:0006811^biological_process^ion transport`GO:0055085^biological_process^transmembrane transport`GO:0016020^cellular_component^membrane	NVE5017	NEMVEDRAFT_v1g118528,NEMVEDRAFT_v1g170705	Voltage-dependent T-type calcium channel subunit alpha-1I;	GO:0005216^molecular_function^ion channel activity`GO:0006811^biological_process^ion transport`GO:0055085^biological_process^transmembrane transport`GO:0016020^cellular_component^membrane	NvVoltage-dependentcalciumchannel	NVE5017	NVE5017	705.694	0.933897	0.129529	7.20997	5.59658e-13	2.51014e-11	NVE5017	467.997	495.214	913.695	945.87
NEMVEDRAFT_v1g348	PCSK1	NECB_HYDVUPC3-like endoprotease variant B;	proprotein convertase subtilisin kexin type	P29145	NECB	RecName: Full=PC3-like endoprotease variant B; AltName: Full=SPC3; Flags: Precursor [Hydra vulgaris]	v1g348	NVE23858	sp|P29145|NECB_HYDVU^sp|P29145|NECB_HYDVU^Q:139-1797,H:72-607^44.505%ID^E:3.06e-144^.^.	NVE23858	1-2073[+]	sp|P29145|NECB_HYDVU^sp|P29145|NECB_HYDVU^Q:139-1797,H:72-607^44.505%ID^E:3.06e-144^.^.	PF16470.8^S8_pro-domain^Peptidase S8 pro-domain^39-116^E:1.1e-21`PF00082.25^Peptidase_S8^Subtilase family^165-457^E:1e-42`PF01483.23^P_proprotein^Proprotein convertase P-domain^518-589^E:1.4e-18	GO:0008236^molecular_function^serine-type peptidase activity`GO:0006508^biological_process^proteolysis`GO:0004252^molecular_function^serine-type endopeptidase activity	NVE23858	NEMVEDRAFT_v1g348	PC3-like endoprotease variant B;	GO:0004252^molecular_function^serine-type endopeptidase activity`GO:0006508^biological_process^proteolysis	NECB-like4	NVE23858	NVE23858	1644.99	0.797467	0.111293	7.16548	7.75132e-13	3.44503e-11	NVE23858	1269.76	1121.86	2028.48	2159.86
NEMVEDRAFT_v1g223919	TUBB6	TBB3_CHICKTubulin beta-3 chain;	Tubulin is the major constituent of microtubules. It binds two moles of GTP, one at an exchangeable site on the beta chain and one at a non-exchangeable site on the alpha chain (By similarity)	P09206	TBB3	beta-tubulin [Haliotis discus discus]	v1g223919	NVE15066	sp|P09206|TBB3_CHICK^sp|P09206|TBB3_CHICK^Q:1-681,H:20-246^96.476%ID^E:1.6e-148^.^.	NVE15066	1-693[+]	sp|P09206|TBB3_CHICK^sp|P09206|TBB3_CHICK^Q:1-681,H:20-246^96.476%ID^E:1.6e-148^.^.	PF00091.28^Tubulin^Tubulin/FtsZ family, GTPase domain^1-192^E:4.5e-60	GO:0003924^molecular_function^GTPase activity	NVE15066	NEMVEDRAFT_v1g223919	Tubulin beta-3 chain;	GO:0003924^molecular_function^GTPase activity	TBB3-like	NVE15066	NVE15066	45.5916	2.8252	0.394634	7.15905	8.12392e-13	3.59433e-11	NVE15066	8.05348	6.30846	83.9507	84.0537
NEMVEDRAFT_v1g200667		DYRK2_HUMANDual specificity tyrosine-phosphorylation-regulated kinase 2;		Q92630	DYRK2	PREDICTED: dual specificity tyrosine-phosphorylation-regulated kinase 2 isoformX1 [Bos taurus]	v1g200667	NVE9903	sp|Q92630|DYRK2_HUMAN^sp|Q92630|DYRK2_HUMAN^Q:274-1947,H:34-600^64.583%ID^E:0^.^.	NVE9903	226-1956[+]	sp|Q92630|DYRK2_HUMAN^sp|Q92630|DYRK2_HUMAN^Q:274-1947,H:34-600^64.583%ID^E:0^.^.	PF00069.28^Pkinase^Protein kinase domain^192-505^E:1.1e-60`PF07714.20^PK_Tyr_Ser-Thr^Protein tyrosine and serine/threonine kinase^194-388^E:6.5e-24	GO:0004672^molecular_function^protein kinase activity`GO:0005524^molecular_function^ATP binding`GO:0006468^biological_process^protein phosphorylation	NVE9903	NEMVEDRAFT_v1g200667	Dual specificity tyrosine-phosphorylation-regulated kinase 2;	GO:0004672^molecular_function^protein kinase activity`GO:0005524^molecular_function^ATP binding`GO:0006468^biological_process^protein phosphorylation	Nvdyrk2	NVE9903	NVE9903	1690.77	0.816984	0.114258	7.15035	8.6557e-13	3.80385e-11	NVE9903	1201.76	1235.41	1989.44	2336.48
NEMVEDRAFT_v1g120322	CEP41	CE41B_XENLACentrosomal protein of 41 kDa B;	centrosomal protein 41kDa	A0JPH7	CE41B	centrosomal protein of 41 kDa B [Xenopus laevis]	v1g120322	NVE6065	sp|A0JPH7|CE41B_XENLA^sp|A0JPH7|CE41B_XENLA^Q:73-1017,H:1-318^48.338%ID^E:1.82e-82^.^.	NVE6065	1-1158[+]	sp|A0JPH7|CE41B_XENLA^sp|A0JPH7|CE41B_XENLA^Q:73-1017,H:1-318^48.338%ID^E:1.82e-82^.^.	PF00581.23^Rhodanese^Rhodanese-like domain^176-257^E:7.3e-09	.	NVE6065	NEMVEDRAFT_v1g120322	Centrosomal protein of 41 kDa B;	.	CE41B-like	NVE6065	NVE6065	297.194	1.25681	0.175796	7.14927	8.72417e-13	3.82536e-11	NVE6065	166.439	177.688	439.277	405.373
NEMVEDRAFT_v1g111528			Protein of unknown function (DUF229)		DUF229 domain containing protein	DUF229 domain containing protein [Trichuris trichiura]	v1g111528	NVE977	.	NVE977	356-2908[+]	.	PF02995.20^DUF229^Protein of unknown function (DUF229)^299-705^E:2.6e-97`PF00884.26^Sulfatase^Sulfatase^520-622^E:3.7e-09	GO:0008484^molecular_function^sulfuric ester hydrolase activity	NVE977	NEMVEDRAFT_v1g111528		GO:0008484^molecular_function^sulfuric ester hydrolase activity`GO:0008152^biological_process^metabolic process	NVE977	NVE977	NVE977	149.891	1.65985	0.232371	7.14308	9.12621e-13	3.99272e-11	NVE977	72.4813	64.136	235.257	227.69
NEMVEDRAFT_v1g243071							v1g243071	NVE23716	.	NVE23716	239-1948[+]	.	.	.	NVE23716	NEMVEDRAFT_v1g243071		.	NVE23716	NVE23716	NVE23716	173.964	1.54525	0.217025	7.12014	1.07817e-12	4.69603e-11	NVE23716	82.3244	88.3185	264.542	260.673
NEMVEDRAFT_v1g207446					Deleted in malignant brain tumors 1 protein	Deleted in malignant brain tumors 1 protein [Crassostrea gigas]	v1g207446	NVE24191	.	.	.	.	.	.	NVE24191	NEMVEDRAFT_v1g207446		.	NVE24191	NVE24191	NVE24191	75.2481	2.28346	0.3208	7.11801	1.09497e-12	4.75861e-11	NVE24191	25.9501	16.8226	133.735	124.485
NEMVEDRAFT_v1g200495		DCDC2_MOUSEDoublecortin domain-containing protein 2;	Doublecortin domain containing	Q5DU00	DCDC2	RecName: Full=Doublecortin domain-containing protein 2 [Mus musculus]	v1g200495	NVE9399	sp|Q5DU00|DCDC2_MOUSE^sp|Q5DU00|DCDC2_MOUSE^Q:99-1115,H:18-343^33.043%ID^E:3.55e-43^.^.	NVE9399	3-1301[+]	sp|Q5DU00|DCDC2_MOUSE^sp|Q5DU00|DCDC2_MOUSE^Q:99-1115,H:18-343^33.043%ID^E:3.55e-43^.^.	PF03607.20^DCX^Doublecortin^22-80^E:5.4e-16`PF03607.20^DCX^Doublecortin^148-206^E:1.6e-16	GO:0035556^biological_process^intracellular signal transduction	NVE9399	NEMVEDRAFT_v1g200495	Doublecortin domain-containing protein 2;	GO:0035556^biological_process^intracellular signal transduction	DCDC2-like	NVE9399	NVE9399	700.896	1.02838	0.144537	7.11496	1.11943e-12	4.85415e-11	NVE9399	399.989	514.14	924.433	965.021
NEMVEDRAFT_v1g93809		CC166_HUMANCoiled-coil domain-containing protein 166;		P0CW27	CC166	coiled-coil domain-containing protein 166 [Homo sapiens]	v1g93809	NVE14604	sp|P0CW27|CC166_HUMAN^sp|P0CW27|CC166_HUMAN^Q:410-1099,H:41-270^34.348%ID^E:6.1e-22^.^.	NVE14604	275-1207[+]	sp|P0CW27|CC166_HUMAN^sp|P0CW27|CC166_HUMAN^Q:410-1099,H:41-270^34.348%ID^E:6.1e-22^.^.	PF14988.9^DUF4515^Domain of unknown function (DUF4515)^77-270^E:5.4e-39	.	NVE14604	NEMVEDRAFT_v1g93809	Coiled-coil domain-containing protein 166;	.	CC166-like	NVE14604	NVE14604	1423.05	0.928451	0.130705	7.10339	1.21732e-12	5.267e-11	NVE14604	842.931	1105.03	1832.27	1911.95
NEMVEDRAFT_v1g145340		NLRC3_HUMANProtein NLRC3;	NACHT domain	Q7RTR2	NLRC3		v1g145340	NVE3978	sp|Q7RTR2|NLRC3_HUMAN^sp|Q7RTR2|NLRC3_HUMAN^Q:1612-2481,H:717-1017^34.539%ID^E:4.11e-20^.^.`sp|Q7RTR2|NLRC3_HUMAN^sp|Q7RTR2|NLRC3_HUMAN^Q:1633-2472,H:671-986^30.818%ID^E:1.81e-18^.^.`sp|Q7RTR2|NLRC3_HUMAN^sp|Q7RTR2|NLRC3_HUMAN^Q:1609-2217,H:800-1038^32.917%ID^E:2.3e-14^.^.`sp|Q7RTR2|NLRC3_HUMAN^sp|Q7RTR2|NLRC3_HUMAN^Q:1723-2481,H:620-849^30.385%ID^E:1.29e-10^.^.	NVE3978	49-2352[+]	sp|Q7RTR2|NLRC3_HUMAN^sp|Q7RTR2|NLRC3_HUMAN^Q:1612-2481,H:717-1017^34.539%ID^E:4.11e-20^.^.`sp|Q7RTR2|NLRC3_HUMAN^sp|Q7RTR2|NLRC3_HUMAN^Q:1633-2472,H:671-986^30.818%ID^E:1.81e-18^.^.`sp|Q7RTR2|NLRC3_HUMAN^sp|Q7RTR2|NLRC3_HUMAN^Q:1609-2217,H:800-1038^32.917%ID^E:2.3e-14^.^.`sp|Q7RTR2|NLRC3_HUMAN^sp|Q7RTR2|NLRC3_HUMAN^Q:1723-2481,H:620-849^30.385%ID^E:1.29e-10^.^.	PF18738.4^HEPN_DZIP3^DZIP3/ hRUL138-like HEPN^45-142^E:2.1e-36`PF05729.15^NACHT^NACHT domain^219-338^E:3e-11	.	NVE3978	NEMVEDRAFT_v1g145340	Protein NLRC3;	.	NLRC3-like14	NVE3978	NVE3978	748.124	0.971119	0.137297	7.07314	1.51467e-12	6.5391e-11	NVE3978	456.364	546.734	948.838	1040.56
NEMVEDRAFT_v1g239898	HMR-1	PCDL_ACRMIProtocadherin-like protein {ECO:0000303|PubMed:23765379};	Cadherins are calcium dependent cell adhesion proteins (By similarity)	B8V7Q1	PCDL	RecName: Full=Protocadherin-like protein; Flags: Precursor [Acropora millepora]	v1g239898	NVE8896	sp|B8V7Q1|PCDL_ACRMI^sp|B8V7Q1|PCDL_ACRMI^Q:155-9604,H:33-3165^43.235%ID^E:0^.^.`sp|B8V7Q1|PCDL_ACRMI^sp|B8V7Q1|PCDL_ACRMI^Q:5777-9322,H:1990-3179^27.751%ID^E:2.68e-66^.^.`sp|B8V7Q1|PCDL_ACRMI^sp|B8V7Q1|PCDL_ACRMI^Q:407-5695,H:1484-3226^23.914%ID^E:1.79e-46^.^.`sp|B8V7Q1|PCDL_ACRMI^sp|B8V7Q1|PCDL_ACRMI^Q:134-1561,H:2750-3205^29.6%ID^E:2.88e-19^.^.	NVE8896	47-9607[+]	sp|B8V7Q1|PCDL_ACRMI^sp|B8V7Q1|PCDL_ACRMI^Q:155-9604,H:33-3165^43.235%ID^E:0^.^.`sp|B8V7Q1|PCDL_ACRMI^sp|B8V7Q1|PCDL_ACRMI^Q:5777-9322,H:1990-3179^27.751%ID^E:2.68e-66^.^.`sp|B8V7Q1|PCDL_ACRMI^sp|B8V7Q1|PCDL_ACRMI^Q:407-5695,H:1484-3226^23.914%ID^E:1.79e-46^.^.`sp|B8V7Q1|PCDL_ACRMI^sp|B8V7Q1|PCDL_ACRMI^Q:134-1561,H:2750-3205^29.6%ID^E:2.88e-19^.^.	PF00028.20^Cadherin^Cadherin domain^249-336^E:4.9e-14`PF00028.20^Cadherin^Cadherin domain^368-460^E:6.2e-10`PF00028.20^Cadherin^Cadherin domain^480-568^E:4.3e-19`PF00028.20^Cadherin^Cadherin domain^582-670^E:6.3e-10`PF00028.20^Cadherin^Cadherin domain^1003-1094^E:1.2e-09`PF00028.20^Cadherin^Cadherin domain^1113-1201^E:1.9e-12`PF00028.20^Cadherin^Cadherin domain^1214-1284^E:5.9e-11`PF00028.20^Cadh…	GO:0005509^molecular_function^calcium ion binding`GO:0007156^biological_process^homophilic cell adhesion via plasma membrane adhesion molecules`GO:0016020^cellular_component^membrane	NVE8896	NEMVEDRAFT_v1g239898	Protocadherin-like protein {ECO:0000303|PubMed:23765379}; PCDL_ACRMI10	GO:0005509^molecular_function^calcium ion binding`GO:0007156^biological_process^homophilic cell adhesion via plasma membrane adhesion molecules`GO:0016020^cellular_component^membrane	NvCadherin3-3	NVE8896	NVE8896	2193.78	0.694571	0.098388	7.05951	1.67094e-12	7.13516e-11	NVE8896	1687.65	1653.87	2698.13	2735.47
NEMVEDRAFT_v1g95133	QRFPR	NPFF2_RATNeuropeptide FF receptor 2;	pyroglutamylated RFamide peptide receptor	Q9EQD2	NPFF2	Neuropeptide FF receptor 2 [Crassostrea gigas]	v1g95133	NVE15843	sp|Q924H0|NPFF2_MOUSE^sp|Q924H0|NPFF2_MOUSE^Q:11-958,H:81-389^27.139%ID^E:2.7e-20^.^.	NVE15843	2-961[+]	sp|Q924H0|NPFF2_MOUSE^sp|Q924H0|NPFF2_MOUSE^Q:11-958,H:81-389^27.139%ID^E:2.7e-20^.^.	PF00001.24^7tm_1^7 transmembrane receptor (rhodopsin family)^1-249^E:6.5e-29`PF10324.12^7TM_GPCR_Srw^Serpentine type 7TM GPCR chemoreceptor Srw^2-266^E:5.6e-09`PF10323.12^7TM_GPCR_Srv^Serpentine type 7TM GPCR chemoreceptor Srv^50-195^E:5.9e-07	GO:0004930^molecular_function^G protein-coupled receptor activity`GO:0007186^biological_process^G protein-coupled receptor signaling pathway`GO:0016021^cellular_component^integral component of membrane`GO:0008528^molecular_function^G protein-coupled peptide receptor activity	NVE15843	NEMVEDRAFT_v1g95133	Neuropeptide FF receptor 2;	GO:0004930^molecular_function^G-protein coupled receptor activity`GO:0007186^biological_process^G-protein coupled receptor signaling pathway`GO:0016021^cellular_component^integral component of membrane	NPFF2-like24	NVE15843	NVE15843	53.1248	2.68361	0.380218	7.0581	1.68794e-12	7.1921e-11	NVE15843	14.3173	5.25705	90.7838	102.141
NEMVEDRAFT_v1g79471		SPON1_HUMANSpondin-1;	Extracellular matrix protein	Q8VCC9	SPON1	mKIAA0762 protein [Mus musculus]	v1g79471	NVE163	sp|Q8VCC9|SPON1_MOUSE^sp|Q8VCC9|SPON1_MOUSE^Q:383-1369,H:197-538^37.822%ID^E:4.23e-69^.^.`sp|Q8VCC9|SPON1_MOUSE^sp|Q8VCC9|SPON1_MOUSE^Q:1064-1438,H:608-729^36%ID^E:7.8e-14^.^.`sp|Q8VCC9|SPON1_MOUSE^sp|Q8VCC9|SPON1_MOUSE^Q:995-1411,H:641-807^30.178%ID^E:2.54e-13^.^.`sp|Q8VCC9|SPON1_MOUSE^sp|Q8VCC9|SPON1_MOUSE^Q:1085-1579,H:502-715^29.767%ID^E:6.56e-10^.^.	NVE163	254-1609[+]	sp|Q8VCC9|SPON1_MOUSE^sp|Q8VCC9|SPON1_MOUSE^Q:383-1369,H:197-538^37.822%ID^E:4.23e-69^.^.`sp|Q8VCC9|SPON1_MOUSE^sp|Q8VCC9|SPON1_MOUSE^Q:1064-1438,H:608-729^36%ID^E:7.8e-14^.^.`sp|Q8VCC9|SPON1_MOUSE^sp|Q8VCC9|SPON1_MOUSE^Q:995-1411,H:641-807^30.178%ID^E:2.54e-13^.^.`sp|Q8VCC9|SPON1_MOUSE^sp|Q8VCC9|SPON1_MOUSE^Q:1085-1579,H:502-715^29.767%ID^E:6.56e-10^.^.	PF06468.16^Spond_N^Spondin_N^1-151^E:1.2e-53`PF19028.3^TSP1_spondin^Spondin-like TSP1 domain^187-238^E:4e-17`PF00090.22^TSP_1^Thrombospondin type 1 domain^191-238^E:1.1e-08`PF19028.3^TSP1_spondin^Spondin-like TSP1 domain^244-295^E:3.1e-14`PF00090.22^TSP_1^Thrombospondin type 1 domain^247-295^E:2.5e-06	.	NVE163	NEMVEDRAFT_v1g79471	Spondin-1;	.	SPON1-like2	NVE163	NVE163	76.7197	2.30405	0.32648	7.05724	1.69841e-12	7.22099e-11	NVE163	26.8449	15.7712	149.354	114.909
NEMVEDRAFT_v1g241048							v1g241048	NVE15867	.	NVE15867	134-745[+]	.	.	.	NVE15867	NEMVEDRAFT_v1g241048		.	NVE15867	NVE15867	NVE15867	51.0911	2.66619	0.378245	7.04884	1.80417e-12	7.62241e-11	NVE15867	7.15865	12.6169	88.8315	95.7573
								NVE3125	.	NVE3125	3-650[+]	.	.	.	NVE3125	.		.	NVE3125	NVE3125	NVE3125	40.5215	2.9882	0.42393	7.04881	1.80449e-12	7.62241e-11	NVE3125	7.15865	2.10282	63.4511	89.3735
				A0A0H3HIJ5	BPAC			NVE16871	.	NVE16871	3664-44[-]	.	.	.	NVE16871	.		.	NVE16871	NVE16871	NVE16871	6973	1.66042	0.23559	7.04794	1.81587e-12	7.65398e-11	NVE16871	3480.89	2872.45	9207.24	12331.4
NEMVEDRAFT_v1g231946		PAPSS_URECABifunctional 3'-phosphoadenosine 5'-phosphosulfate synthase;	ATP-sulfurylase	Q27128	PAPSS	bifunctional 3'-phosphoadenosine 5'-phosphosulfate synthase [Strongylocentrotus purpuratus]	v1g231946	NVE1227	sp|Q27128|PAPSS_URECA^sp|Q27128|PAPSS_URECA^Q:39-806,H:350-605^74.609%ID^E:1.43e-140^.^.	NVE1227	48-818[+]	sp|Q27128|PAPSS_URECA^sp|Q27128|PAPSS_URECA^Q:39-806,H:350-605^74.609%ID^E:1.43e-140^.^.	PF01747.20^ATP-sulfurylase^ATP-sulfurylase^27-249^E:2.7e-71	GO:0004781^molecular_function^sulfate adenylyltransferase (ATP) activity	NVE1227	NEMVEDRAFT_v1g231946	Bifunctional 3'-phosphoadenosine 5'-phosphosulfate synthase;	GO:0004781^molecular_function^sulfate adenylyltransferase (ATP) activity	PAPSS-like2	NVE1227	NVE1227	447.628	1.05166	0.149612	7.02927	2.07615e-12	8.71362e-11	NVE1227	280.977	295.446	614.011	600.079
NEMVEDRAFT_v1g186216	TUBA3D	TBA1_PARLITubulin alpha-1 chain;	Tubulin is the major constituent of microtubules. It binds two moles of GTP, one at an exchangeable site on the beta chain and one at a non-exchangeable site on the alpha chain (By similarity)	P18258	TBA1	RecName: Full=Tubulin alpha-1 chain	v1g186216	NVE24202	sp|P18258|TBA1_PARLI^sp|P18258|TBA1_PARLI^Q:200-1501,H:1-434^97.696%ID^E:0^.^.`sp|P18258|TBA1_PARLI^sp|P18258|TBA1_PARLI^Q:1502-2794,H:2-432^94.896%ID^E:0^.^.	NVE24202	200-2848[+]	sp|P18258|TBA1_PARLI^sp|P18258|TBA1_PARLI^Q:200-1501,H:1-434^97.696%ID^E:0^.^.`sp|P18258|TBA1_PARLI^sp|P18258|TBA1_PARLI^Q:1502-2794,H:2-432^94.896%ID^E:0^.^.	PF00091.28^Tubulin^Tubulin/FtsZ family, GTPase domain^3-213^E:2.8e-66`PF03953.20^Tubulin_C^Tubulin C-terminal domain^263-392^E:2e-51`PF00091.28^Tubulin^Tubulin/FtsZ family, GTPase domain^436-646^E:2.9e-67`PF03953.20^Tubulin_C^Tubulin C-terminal domain^696-825^E:1.3e-51	GO:0003924^molecular_function^GTPase activity	NVE24202	NEMVEDRAFT_v1g186216	Tubulin alpha-1 chain;	GO:0003924^molecular_function^GTPase activity	TBA1-like6	NVE24202	NVE24202	168.201	1.53921	0.220117	6.99269	2.69673e-12	1.12699e-10	NVE24202	84.1141	80.9586	245.995	261.737
NEMVEDRAFT_v1g200034 NEMVEDRAFT_v1g88892		GP2_CANFA .		P25291	GP2	RecName: Full=Pancreatic secretory granule membrane major glycoprotein GP2; AltName: Full=Pancreatic zymogen granule membrane protein GP-2; Flags: Precursor [Canis lupus familiaris]	v1g200034,v1g88892	NVE7460	sp|P25291|GP2_CANLF^sp|P25291|GP2_CANLF^Q:236-655,H:30-163^43.262%ID^E:2e-29^.^.	NVE7460	182-760[+]	sp|P25291|GP2_CANLF^sp|P25291|GP2_CANLF^Q:236-655,H:30-163^43.262%ID^E:2e-29^.^.	.	.	NVE7460	NEMVEDRAFT_v1g200034,NEMVEDRAFT_v1g88892		.	GP2-like18	NVE7460	NVE7460	1232.73	0.79766	0.114177	6.98615	2.82538e-12	1.17825e-10	NVE7460	942.257	849.54	1580.42	1558.72
		TEX43_HUMANTestis-expressed sequence 43 protein;	Inherit from opiNOG: chromosome 5 open reading frame 48	Q6ZNM6	TEX43	testis-expressed sequence 43 protein [Rattus norvegicus]		NVE4015	sp|Q6ZNM6|TEX43_HUMAN^sp|Q6ZNM6|TEX43_HUMAN^Q:387-758,H:1-125^30.709%ID^E:3.7e-07^.^.	NVE4015	456-773[+]	sp|Q6ZNM6|TEX43_HUMAN^sp|Q6ZNM6|TEX43_HUMAN^Q:387-758,H:1-125^30.709%ID^E:3.7e-07^.^.	PF14983.9^DUF4513^Domain of unknown function (DUF4513)^8-101^E:2.5e-13	.	NVE4015	.	Testis-expressed sequence 43 protein;	.	TEX43-like	NVE4015	NVE4015	239.068	1.33263	0.191325	6.96524	3.27845e-12	1.36428e-10	NVE4015	124.381	140.889	349.469	341.534
NEMVEDRAFT_v1g158520	LRP6	LRP6_HUMANLow-density lipoprotein receptor-related protein 6;	Low density lipoprotein receptor-related protein	O75581	LRP6	low-density lipoprotein receptor-related protein 6 precursor [Macaca mulatta]	v1g158520	NVE16348	sp|O75581|LRP6_HUMAN^sp|O75581|LRP6_HUMAN^Q:70-4968,H:4-1597^47.847%ID^E:0^.^.	NVE16348	70-5025[+]	sp|O75581|LRP6_HUMAN^sp|O75581|LRP6_HUMAN^Q:70-4968,H:4-1597^47.847%ID^E:0^.^.	PF00058.20^Ldl_recept_b^Low-density lipoprotein receptor repeat class B^65-106^E:0.00024`PF00058.20^Ldl_recept_b^Low-density lipoprotein receptor repeat class B^110-151^E:4.3e-09`PF00058.20^Ldl_recept_b^Low-density lipoprotein receptor repeat class B^154-195^E:1.3e-12`PF00058.20^Ldl_recept_b^Low-density lipoprotein receptor repeat class B^199-234^E:6.9e-06`PF14670.9^FXa_inhibition^Coagulation Fac…	GO:0005515^molecular_function^protein binding	NVE16348	NEMVEDRAFT_v1g158520	Low-density lipoprotein receptor-related protein 6; LRP6_HUMAN	GO:0005515^molecular_function^protein binding	NvLRP5/6	NVE16348	NVE16348	1384.39	0.747472	0.107422	6.95826	3.44503e-12	1.42754e-10	NVE16348	1035.32	1024.07	1750.27	1727.89
NEMVEDRAFT_v1g101645		DKK3_HUMANDickkopf-related protein 3;	Inherit from NOG: dickkopf 3 homolog (Xenopus laevis)	Q9UBP4	DKK3	Dickkopf-related protein 3 [Dicentrarchus labrax]	v1g101645	NVE21288	sp|Q9UBP4|DKK3_HUMAN^sp|Q9UBP4|DKK3_HUMAN^Q:151-531,H:135-274^30.714%ID^E:1.58e-09^.^.	NVE21288	1-612[+]	sp|Q9UBP4|DKK3_HUMAN^sp|Q9UBP4|DKK3_HUMAN^Q:151-531,H:135-274^30.714%ID^E:1.58e-09^.^.	PF04706.15^Dickkopf_N^Dickkopf N-terminal cysteine-rich region^53-100^E:3.5e-12	GO:0007275^biological_process^multicellular organism development`GO:0030178^biological_process^negative regulation of Wnt signaling pathway`GO:0005576^cellular_component^extracellular region	NVE21288	NEMVEDRAFT_v1g101645	Dickkopf-related protein 3;	GO:0007275^biological_process^multicellular organism development`GO:0030178^biological_process^negative regulation of Wnt signaling pathway`GO:0005576^cellular_component^extracellular region	NvDickkopf-like	NVE21288	NVE21288	77.5014	2.14711	0.309066	6.94709	3.729e-12	1.52905e-10	NVE21288	24.1604	25.2339	130.807	129.804
NEMVEDRAFT_v1g242829							v1g242829	NVE23019	.	NVE23019	85-2652[+]	.	.	.	NVE23019	NEMVEDRAFT_v1g242829		.	NVE23019	NVE23019	NVE23019	2702.33	0.79242	0.114104	6.94469	3.79301e-12	1.55204e-10	NVE23019	2085.85	1851.53	3137.41	3734.54
NEMVEDRAFT_v1g184843	RAX	RX2_CHICKRetinal homeobox protein Rx2;	Retina and anterior neural fold homeobox	Q9PVX0	RX2	retinal homeobox protein Rx3 [Danio rerio]	v1g184843	NVE21445	sp|Q9PVX0|RX2_CHICK^sp|Q9PVX0|RX2_CHICK^Q:316-870,H:113-312^47.596%ID^E:4.86e-45^.^.	NVE21445	1-891[+]	sp|Q9PVX0|RX2_CHICK^sp|Q9PVX0|RX2_CHICK^Q:316-870,H:113-312^47.596%ID^E:4.86e-45^.^.	PF00046.32^Homeodomain^Homeodomain^86-142^E:2.5e-22`PF03826.20^OAR^OAR motif^238-256^E:2.1e-08	GO:0003677^molecular_function^DNA binding	NVE21445	NEMVEDRAFT_v1g184843	Retinal homeobox protein Rx2;	GO:0003677^molecular_function^DNA binding	NvRx	NVE21445	NVE21445	273.615	1.25417	0.180847	6.93496	4.06328e-12	1.64887e-10	NVE21445	162.859	153.506	374.849	403.245
NEMVEDRAFT_v1g247652							v1g247652	NVE14359	.	NVE14359	158-1528[+]	.	.	.	NVE14359	NEMVEDRAFT_v1g247652		.	NVE14359	NVE14359	NVE14359	225.895	1.37524	0.198951	6.91248	4.76262e-12	1.92073e-10	NVE14359	133.33	110.398	317.255	342.598
		GAPR1_HUMANGolgi-associated plant pathogenesis-related protein 1;	GLI pathogenesis-related 2	Q9H4G4	GAPR1	GLI pathogenesis-related 2 [Xenopus (Silurana) tropicalis]		NVE25769	sp|Q9H4G4|GAPR1_HUMAN^sp|Q9H4G4|GAPR1_HUMAN^Q:108-536,H:6-152^34.228%ID^E:3.93e-17^.^.	NVE25769	3-689[+]	sp|Q9H4G4|GAPR1_HUMAN^sp|Q9H4G4|GAPR1_HUMAN^Q:108-536,H:6-152^34.228%ID^E:3.93e-17^.^.	PF00188.29^CAP^Cysteine-rich secretory protein family^34-148^E:6.1e-13	.	NVE25769	.	Golgi-associated plant pathogenesis-related protein 1;	.	GAPR1-like7	NVE25769	NVE25769	91.4536	2.05619	0.297678	6.90744	4.93471e-12	1.98197e-10	NVE25769	24.1604	38.9022	159.116	143.636
NEMVEDRAFT_v1g116722		SYNE1_MOUSENesprin-1;		Q8NF91	SYNE1		v1g116722	NVE4004	sp|Q6ZWR6|SYNE1_MOUSE^sp|Q6ZWR6|SYNE1_MOUSE^Q:24234-28454,H:6687-8099^21.963%ID^E:8.12e-49^.^.`sp|Q6ZWR6|SYNE1_MOUSE^sp|Q6ZWR6|SYNE1_MOUSE^Q:339-1022,H:18-278^44.106%ID^E:2.57e-40^.^.`sp|Q6ZWR6|SYNE1_MOUSE^sp|Q6ZWR6|SYNE1_MOUSE^Q:2661-3725,H:446-800^20.95%ID^E:9.02e-11^.^.	NVE4004	204-29021[+]	sp|Q6ZWR6|SYNE1_MOUSE^sp|Q6ZWR6|SYNE1_MOUSE^Q:24234-28454,H:6687-8099^21.963%ID^E:8.12e-49^.^.`sp|Q6ZWR6|SYNE1_MOUSE^sp|Q6ZWR6|SYNE1_MOUSE^Q:339-1022,H:18-278^44.106%ID^E:2.57e-40^.^.`sp|Q6ZWR6|SYNE1_MOUSE^sp|Q6ZWR6|SYNE1_MOUSE^Q:2661-3725,H:446-800^20.95%ID^E:9.02e-11^.^.	PF00307.34^CH^Calponin homology (CH) domain^56-160^E:7.6e-18`PF00307.34^CH^Calponin homology (CH) domain^174-274^E:9.8e-16`PF00435.24^Spectrin^Spectrin repeat^1083-1185^E:4.2e-05`PF00435.24^Spectrin^Spectrin repeat^2089-2189^E:2.1e-05`PF00435.24^Spectrin^Spectrin repeat^2194-2295^E:1.3e-12`PF00435.24^Spectrin^Spectrin repeat^3617-3717^E:1.7e-07`PF00435.24^Spectrin^Spectrin repeat^3725-3828^E:2.5e…	GO:0005515^molecular_function^protein binding	NVE4004	NEMVEDRAFT_v1g116722	Nesprin-1;	GO:0005515^molecular_function^protein binding	SYNE1-like	NVE4004	NVE4004	4540.19	0.620139	0.0900476	6.88679	5.70662e-12	2.278e-10	NVE4004	3550.69	3592.67	5406.03	5611.38
NEMVEDRAFT_v1g237994							v1g237994	NVE8255	.	NVE8255	267-1175[+]	.	.	.	NVE8255	NEMVEDRAFT_v1g237994		.	NVE8255	NVE8255	NVE8255	938.176	0.875875	0.127435	6.8731	6.28207e-12	2.49248e-10	NVE8255	602.221	713.908	1193.86	1242.72
NEMVEDRAFT_v1g212118							v1g212118	NVE4616	.	NVE4616	37-462[+]	.	.	.	NVE4616	NEMVEDRAFT_v1g212118		.	NVE4616	NVE4616	NVE4616	93.2426	2.02568	0.294787	6.87168	6.34506e-12	2.51239e-10	NVE4616	37.5829	27.3367	135.688	172.363
NEMVEDRAFT_v1g117279 NEMVEDRAFT_v1g117242		KCBP_ARATHKinesin-like calmodulin-binding protein;	Kinesin family member	Q7XPJ0	KN14I	calmodulin-binding carboxy-terminal kinesin [Strongylocentrotus purpuratus]	v1g117279,v1g117242	NVE4314	sp|Q7XPJ0|KN14I_ORYSJ^sp|Q7XPJ0|KN14I_ORYSJ^Q:4554-5666,H:848-1217^58.511%ID^E:7.46e-122^.^.	NVE4314	33-5702[+]	sp|Q7XPJ0|KN14I_ORYSJ^sp|Q7XPJ0|KN14I_ORYSJ^Q:4554-5666,H:848-1217^58.511%ID^E:7.46e-122^.^.	PF00400.35^WD40^WD domain, G-beta repeat^886-922^E:0.074`PF16796.8^Microtub_bd^Microtubule binding^1514-1672^E:1.1e-44`PF00225.26^Kinesin^Kinesin motor domain^1538-1854^E:1.2e-104	GO:0005515^molecular_function^protein binding`GO:0008017^molecular_function^microtubule binding`GO:0005524^molecular_function^ATP binding`GO:0007018^biological_process^microtubule-based movement	NVE4314	NEMVEDRAFT_v1g117279,NEMVEDRAFT_v1g117242	Kinesin-like calmodulin-binding protein;	GO:0005515^molecular_function^protein binding`GO:0008017^molecular_function^microtubule binding`GO:0003777^molecular_function^microtubule motor activity`GO:0005524^molecular_function^ATP binding`GO:0007018^biological_process^microtubule-based movement	KCBP-like	NVE4314	NVE4314	2036.69	0.735253	0.107093	6.86559	6.6218e-12	2.61668e-10	NVE4314	1507.79	1538.21	2388.69	2712.06
NEMVEDRAFT_v1g243450	CAPN9	CANB_DROMECalpain-B;	calpain 2, (m II) large subunit	Q9VT65	CANB	calpain-B [Apis mellifera]	v1g243450	NVE25082	sp|Q9VT65|CANB_DROME^sp|Q9VT65|CANB_DROME^Q:404-2395,H:249-919^45.066%ID^E:0^.^.	NVE25082	380-2416[+]	sp|Q9VT65|CANB_DROME^sp|Q9VT65|CANB_DROME^Q:404-2395,H:249-919^45.066%ID^E:0^.^.	PF00648.24^Peptidase_C2^Calpain family cysteine protease^15-314^E:2.2e-120`PF01067.25^Calpain_III^Calpain large subunit, domain III^335-470^E:1.2e-47`PF13833.9^EF-hand_8^EF-hand domain pair^519-573^E:0.0012	GO:0004198^molecular_function^calcium-dependent cysteine-type endopeptidase activity`GO:0006508^biological_process^proteolysis`GO:0005509^molecular_function^calcium ion binding	NVE25082	NEMVEDRAFT_v1g243450	Calpain-B;	GO:0004198^molecular_function^calcium-dependent cysteine-type endopeptidase activity`GO:0006508^biological_process^proteolysis`GO:0005622^cellular_component^intracellular`GO:0005509^molecular_function^calcium ion binding	CANB-like2	NVE25082	NVE25082	7085.6	0.601025	0.0875819	6.86243	6.76993e-12	2.66983e-10	NVE25082	5726.02	5513.6	8700.61	8402.17
NEMVEDRAFT_v1g246842	KLHL17	KLHDB_CULQUKelch-like protein diablo {ECO:0000250|UniProtKB:Q9VUU5};	kelch-like	B0WWP2	KLHDB	ring canal kelch protein [Loa loa]	v1g246842	NVE10656	sp|Q16RL8|KLHDB_AEDAE^sp|Q16RL8|KLHDB_AEDAE^Q:27-1157,H:157-558^30.414%ID^E:4.89e-43^.^.	NVE10656	3-1211[+]	sp|Q16RL8|KLHDB_AEDAE^sp|Q16RL8|KLHDB_AEDAE^Q:27-1157,H:157-558^30.414%ID^E:4.89e-43^.^.	PF07707.18^BACK^BTB And C-terminal Kelch^2-87^E:1.4e-23`PF01344.28^Kelch_1^Kelch motif^243-288^E:2.8e-12`PF13418.9^Kelch_4^Galactose oxidase, central domain^251-284^E:1.4e-06`PF13964.9^Kelch_6^Kelch motif^252-291^E:1.9e-07`PF01344.28^Kelch_1^Kelch motif^290-330^E:8.1e-12`PF13418.9^Kelch_4^Galactose oxidase, central domain^290-330^E:0.00017`PF07646.18^Kelch_2^Kelch motif^290-330^E:1.4e-05`PF13964.…	GO:0005515^molecular_function^protein binding	NVE10656	NEMVEDRAFT_v1g246842	Kelch-like protein diablo {ECO:0000250|UniProtKB:Q9VUU5};	GO:0005515^molecular_function^protein binding	KLHDB-like3	NVE10656	NVE10656	210.574	1.37128	0.200775	6.82991	8.49696e-12	3.33081e-10	NVE10656	107.38	120.912	306.518	307.487
								NVE14130	.	.	.	.	.	.	NVE14130	.		.	NVE14130	NVE14130	NVE14130	80.6874	2.13745	0.313431	6.81952	9.13426e-12	3.57348e-10	NVE14130	23.2656	28.3881	156.187	114.909
NEMVEDRAFT_v1g201155	ARMC4	ARMC4_MOUSEArmadillo repeat-containing protein 4;	Armadillo repeat containing 4	B2RY50	ARMC4	AGAP008223-PA [Anopheles gambiae str. PEST]	v1g201155	NVE11299	sp|Q5T2S8|ODAD2_HUMAN^sp|Q5T2S8|ODAD2_HUMAN^Q:1331-3121,H:446-1032^37.043%ID^E:1.28e-106^.^.	NVE11299	2-2881[+]	sp|Q5T2S8|ODAD2_HUMAN^sp|Q5T2S8|ODAD2_HUMAN^Q:1331-3121,H:446-1032^37.043%ID^E:1.28e-106^.^.	PF00514.26^Arm^Armadillo/beta-catenin-like repeat^523-554^E:1.8e-05	GO:0005515^molecular_function^protein binding	NVE11299	NEMVEDRAFT_v1g201155	Armadillo repeat-containing protein 4;	GO:0005515^molecular_function^protein binding	ARMC4-like1	NVE11299	NVE11299	366.492	1.10435	0.162067	6.81413	9.48335e-12	3.6953e-10	NVE11299	217.444	241.824	506.632	500.066
NEMVEDRAFT_v1g82183 NEMVEDRAFT_v1g81870	PGP-2	MDR1_HUMANMultidrug resistance protein 1;	ATP-binding cassette, subfamily B (MDR TAP), member	P08183	MDR1	ATP-binding cassette, sub-family B (MDR/TAP), member 1A [Rattus norvegicus]	v1g82183,v1g81870	NVE18878	sp|P08183|MDR1_HUMAN^sp|P08183|MDR1_HUMAN^Q:203-3802,H:34-1274^49.443%ID^E:0^.^.`sp|P08183|MDR1_HUMAN^sp|P08183|MDR1_HUMAN^Q:2093-3817,H:44-634^40.94%ID^E:1.27e-115^.^.	NVE18878	32-3829[+]	sp|P08183|MDR1_HUMAN^sp|P08183|MDR1_HUMAN^Q:203-3802,H:34-1274^49.443%ID^E:0^.^.`sp|P08183|MDR1_HUMAN^sp|P08183|MDR1_HUMAN^Q:2093-3817,H:44-634^40.94%ID^E:1.27e-115^.^.	PF00664.26^ABC_membrane^ABC transporter transmembrane region^75-337^E:1.1e-58`PF00005.30^ABC_tran^ABC transporter^421-529^E:6e-20`PF00664.26^ABC_membrane^ABC transporter transmembrane region^696-967^E:1e-51`PF00005.30^ABC_tran^ABC transporter^1036-1187^E:4.5e-35	GO:0005524^molecular_function^ATP binding`GO:0042626^molecular_function^ATPase-coupled transmembrane transporter activity`GO:0055085^biological_process^transmembrane transport`GO:0016021^cellular_component^integral component of membrane	NVE18878	NEMVEDRAFT_v1g82183,NEMVEDRAFT_v1g81870	Multidrug resistance protein 1;	GO:0005524^molecular_function^ATP binding`GO:0042626^molecular_function^ATPase activity, coupled to transmembrane movement of substances`GO:0006810^biological_process^transport`GO:0055085^biological_process^transmembrane transport`GO:0016021^cellular_component^integral component of membrane`GO:0016887^molecular_function^ATPase activity	MDR1-like2	NVE18878	NVE18878	448.141	1.08367	0.159905	6.77696	1.22728e-11	4.7445e-10	NVE18878	252.342	315.423	589.607	635.19
	AGRN	AGRIN_RATAgrin;	K06254 agrin	P25304	AGRIN	Agrin [Pteropus alecto]		NVE23806	sp|P25304|AGRIN_RAT^sp|P25304|AGRIN_RAT^Q:278-538,H:366-454^42.222%ID^E:9.24e-10^.^.	NVE23806	188-541[+]	sp|P25304|AGRIN_RAT^sp|P25304|AGRIN_RAT^Q:278-538,H:366-454^42.222%ID^E:9.24e-10^.^.	PF07648.18^Kazal_2^Kazal-type serine protease inhibitor domain^50-95^E:5.4e-09`PF00050.24^Kazal_1^Kazal-type serine protease inhibitor domain^53-95^E:1.9e-06	GO:0005515^molecular_function^protein binding	NVE23806	.	Agrin;	GO:0005515^molecular_function^protein binding	AGRIN-like11	NVE23806	NVE23806	92.7226	1.95454	0.289155	6.75949	1.3848e-11	5.32198e-10	NVE23806	28.6346	39.9536	152.283	150.02
NEMVEDRAFT_v1g75924		TC1D1_MOUSETctex1 domain-containing protein 1;	Tctex-1 family	Q9D5I4	TC1D1	Tctex1 domain-containing protein 1-B [Crassostrea gigas]	v1g75924	NVE6197	sp|Q9D5I4|DYLT5_MOUSE^sp|Q9D5I4|DYLT5_MOUSE^Q:257-667,H:39-173^31.429%ID^E:3.32e-13^.^.	NVE6197	62-736[+]	sp|Q9D5I4|DYLT5_MOUSE^sp|Q9D5I4|DYLT5_MOUSE^Q:257-667,H:39-173^31.429%ID^E:3.32e-13^.^.	PF03645.16^Tctex-1^Tctex-1 family^98-197^E:5.1e-17	.	NVE6197	NEMVEDRAFT_v1g75924	Tctex1 domain-containing protein 1;	.	TC1D1-like8	NVE6197	NVE6197	46.3926	2.63101	0.389342	6.7576	1.40297e-11	5.38124e-10	NVE6197	6.26382	11.5655	86.8792	80.8617
NEMVEDRAFT_v1g110593 NEMVEDRAFT_v1g168256 NEMVEDRAFT_v1g110590	MEP1A	MLRP1_ACRMIMAM and LDL-receptor class A domain-containing protein 1;	Meprin A, alpha (PABA peptide hydrolase)	B3EWZ6	MLRP2		v1g110593,v1g168256,v1g110590	NVE576	sp|B3EWZ6|MLRP2_ACRMI^sp|B3EWZ6|MLRP2_ACRMI^Q:1263-2297,H:197-528^38.095%ID^E:1.94e-48^.^.`sp|B3EWZ6|MLRP2_ACRMI^sp|B3EWZ6|MLRP2_ACRMI^Q:1272-2297,H:728-1048^35.159%ID^E:1.15e-47^.^.`sp|B3EWZ6|MLRP2_ACRMI^sp|B3EWZ6|MLRP2_ACRMI^Q:1275-2297,H:365-693^35.876%ID^E:4.27e-46^.^.`sp|B3EWZ6|MLRP2_ACRMI^sp|B3EWZ6|MLRP2_ACRMI^Q:1275-2354,H:1396-1735^37.5%ID^E:5.68e-46^.^.`sp|B3EWZ6|MLRP2_ACRMI^sp|B3EWZ6|ML…	NVE576	3-2303[+]	sp|B3EWZ6|MLRP2_ACRMI^sp|B3EWZ6|MLRP2_ACRMI^Q:1263-2297,H:197-528^38.095%ID^E:1.94e-48^.^.`sp|B3EWZ6|MLRP2_ACRMI^sp|B3EWZ6|MLRP2_ACRMI^Q:1272-2297,H:728-1048^35.159%ID^E:1.15e-47^.^.`sp|B3EWZ6|MLRP2_ACRMI^sp|B3EWZ6|MLRP2_ACRMI^Q:1275-2297,H:365-693^35.876%ID^E:4.27e-46^.^.`sp|B3EWZ6|MLRP2_ACRMI^sp|B3EWZ6|MLRP2_ACRMI^Q:1275-2354,H:1396-1735^37.5%ID^E:5.68e-46^.^.`sp|B3EWZ6|MLRP2_ACRMI^sp|B3EWZ6|ML…	PF01400.27^Astacin^Astacin (Peptidase family M12A)^107-294^E:1.3e-59`PF00090.22^TSP_1^Thrombospondin type 1 domain^359-408^E:3.6e-12`PF00629.26^MAM^MAM domain, meprin/A5/mu^415-568^E:2.3e-40`PF00629.26^MAM^MAM domain, meprin/A5/mu^592-755^E:5.3e-35	GO:0004222^molecular_function^metalloendopeptidase activity`GO:0006508^biological_process^proteolysis`GO:0016020^cellular_component^membrane	NVE576	NEMVEDRAFT_v1g110593,NEMVEDRAFT_v1g168256,NEMVEDRAFT_v1g110590	MAM and LDL-receptor class A domain-containing protein 1;	GO:0004222^molecular_function^metalloendopeptidase activity`GO:0006508^biological_process^proteolysis`GO:0016020^cellular_component^membrane	MLRP1-like12	NVE576	NVE576	381.448	1.07908	0.160367	6.72881	1.71058e-11	6.54832e-10	NVE576	255.027	228.156	509.561	533.049
NEMVEDRAFT_v1g112480	GPRNPY2	TLR1_DROMETachykinin-like peptides receptor 86C;	neuropeptide Y receptor	P30974	TLR1	GG17272 [Drosophila erecta]	v1g112480	NVE1550	sp|P30974|TLR1_DROME^sp|P30974|TLR1_DROME^Q:168-1286,H:70-448^26.598%ID^E:5.08e-25^.^.	NVE1550	135-1388[+]	sp|P30974|TLR1_DROME^sp|P30974|TLR1_DROME^Q:168-1286,H:70-448^26.598%ID^E:5.08e-25^.^.	PF10324.12^7TM_GPCR_Srw^Serpentine type 7TM GPCR chemoreceptor Srw^37-322^E:2.3e-08`PF00001.24^7tm_1^7 transmembrane receptor (rhodopsin family)^41-305^E:9.8e-40`PF10328.12^7TM_GPCR_Srx^Serpentine type 7TM GPCR chemoreceptor Srx^42-243^E:4.3e-10	GO:0008528^molecular_function^G protein-coupled peptide receptor activity`GO:0004930^molecular_function^G protein-coupled receptor activity`GO:0007186^biological_process^G protein-coupled receptor signaling pathway`GO:0016021^cellular_component^integral component of membrane	NVE1550	NEMVEDRAFT_v1g112480	Tachykinin-like peptides receptor 86C;	GO:0004930^molecular_function^G-protein coupled receptor activity`GO:0007186^biological_process^G-protein coupled receptor signaling pathway`GO:0016021^cellular_component^integral component of membrane	TLR1-like4	NVE1550	NVE1550	117.355	1.76471	0.262798	6.71508	1.87964e-11	7.16751e-10	NVE1550	46.5312	52.5705	164.973	205.346
NEMVEDRAFT_v1g138173	SCF	CALU_BOVINCalumenin;	Reticulocalbin 1, EF-hand calcium binding domain	Q6XLQ7	CALU	GM14396 [Drosophila sechellia]	v1g138173	NVE17217	sp|Q6XLQ7|CALU_RABIT^sp|Q6XLQ7|CALU_RABIT^Q:197-991,H:44-311^41.241%ID^E:3.72e-52^.^.	NVE17217	53-1000[+]	sp|Q6XLQ7|CALU_RABIT^sp|Q6XLQ7|CALU_RABIT^Q:197-991,H:44-311^41.241%ID^E:3.72e-52^.^.	PF13499.9^EF-hand_7^EF-hand domain pair^76-136^E:1.9e-09`PF13202.9^EF-hand_5^EF hand^119-134^E:0.00036`PF13499.9^EF-hand_7^EF-hand domain pair^164-220^E:2.1e-08`PF13202.9^EF-hand_5^EF hand^204-219^E:0.014`PF13499.9^EF-hand_7^EF-hand domain pair^237-296^E:9.2e-08`PF13202.9^EF-hand_5^EF hand^243-258^E:0.0078	GO:0005509^molecular_function^calcium ion binding	NVE17217	NEMVEDRAFT_v1g138173	Calumenin;	GO:0005509^molecular_function^calcium ion binding	CALU-like1	NVE17217	NVE17217	4196.94	0.632155	0.0945478	6.68609	2.2921e-11	8.68958e-10	NVE17217	3257.18	3310.89	4882.8	5336.88
NEMVEDRAFT_v1g241870	SLC22A13	ORCT_DROMEOrganic cation transporter protein;	solute carrier family 22	Q6NUB3	S22AF	GF16120 [Drosophila ananassae]	v1g241870	NVE19726	sp|Q9VCA2|ORCT_DROME^sp|Q9VCA2|ORCT_DROME^Q:218-1657,H:4-517^31.731%ID^E:2.34e-65^.^.	NVE19726	203-1729[+]	sp|Q9VCA2|ORCT_DROME^sp|Q9VCA2|ORCT_DROME^Q:218-1657,H:4-517^31.731%ID^E:2.34e-65^.^.	PF00083.27^Sugar_tr^Sugar (and other) transporter^86-482^E:7e-38`PF07690.19^MFS_1^Major Facilitator Superfamily^106-438^E:1.4e-20	GO:0022857^molecular_function^transmembrane transporter activity`GO:0055085^biological_process^transmembrane transport`GO:0016021^cellular_component^integral component of membrane	NVE19726	NEMVEDRAFT_v1g241870	Organic cation transporter protein;	GO:0022857^molecular_function^transmembrane transporter activity`GO:0055085^biological_process^transmembrane transport`GO:0016021^cellular_component^integral component of membrane	ORCT-like2	NVE19726	NVE19726	216.984	1.3358	0.199802	6.68559	2.2999e-11	8.70231e-10	NVE19726	121.697	117.758	334.826	293.656
NEMVEDRAFT_v1g219959		F166B_XENTRProtein FAM166B;	Family with sequence similarity 166, member B	A8E5W8	F166B	protein FAM166B [Xenopus (Silurana) tropicalis]	v1g219959	NVE18005	sp|A8E5W8|F166B_XENTR^sp|A8E5W8|F166B_XENTR^Q:587-1456,H:12-295^38.305%ID^E:1.28e-54^.^.	NVE18005	467-1465[+]	sp|A8E5W8|F166B_XENTR^sp|A8E5W8|F166B_XENTR^Q:587-1456,H:12-295^38.305%ID^E:1.28e-54^.^.	PF10629.12^DUF2475^Protein of unknown function (DUF2475)^46-78^E:8.5e-14`PF10629.12^DUF2475^Protein of unknown function (DUF2475)^123-166^E:4.4e-07	.	NVE18005	NEMVEDRAFT_v1g219959	Protein FAM166B;	.	F166B-like2	NVE18005	NVE18005	326.527	1.13614	0.170028	6.68208	2.35573e-11	8.87001e-10	NVE18005	196.863	205.025	427.563	476.659
NEMVEDRAFT_v1g235000	TUBA3D	TBA2_PATVUTubulin alpha-2/alpha-4 chain;	Tubulin is the major constituent of microtubules. It binds two moles of GTP, one at an exchangeable site on the beta chain and one at a non-exchangeable site on the alpha chain (By similarity)	P68370	TBA1A	alpha-1 tubulin [Hirudo medicinalis]	v1g235000	NVE24200	sp|P41383|TBA2_PATVU^sp|P41383|TBA2_PATVU^Q:293-1588,H:1-432^98.38%ID^E:0^.^.	NVE24200	293-1648[+]	sp|P41383|TBA2_PATVU^sp|P41383|TBA2_PATVU^Q:293-1588,H:1-432^98.38%ID^E:0^.^.	PF00091.28^Tubulin^Tubulin/FtsZ family, GTPase domain^3-213^E:1.1e-67`PF03953.20^Tubulin_C^Tubulin C-terminal domain^263-392^E:3.5e-52	GO:0003924^molecular_function^GTPase activity	NVE24200	NEMVEDRAFT_v1g235000	Tubulin alpha-2_alpha-4 chain;	GO:0003924^molecular_function^GTPase activity	TBA2-like3	NVE24200	NVE24200	425.627	1.01826	0.15239	6.68195	2.35779e-11	8.87001e-10	NVE24200	280.977	275.47	589.607	556.456
NEMVEDRAFT_v1g234046	KNDC1	VKIND_MOUSEProtein very KIND;	kinase non-catalytic C-lobe domain (KIND) containing 1	Q76NI1	KNDC1		v1g234046	NVE21048	sp|Q0KK55|KNDC1_MOUSE^sp|Q0KK55|KNDC1_MOUSE^Q:5797-7695,H:1115-1741^32.782%ID^E:3.28e-93^.^.`sp|Q0KK55|KNDC1_MOUSE^sp|Q0KK55|KNDC1_MOUSE^Q:5206-5454,H:869-946^43.373%ID^E:8.19e-12^.^.	NVE21048	1-7707[+]	sp|Q0KK55|KNDC1_MOUSE^sp|Q0KK55|KNDC1_MOUSE^Q:5797-7695,H:1115-1741^32.782%ID^E:3.28e-93^.^.`sp|Q0KK55|KNDC1_MOUSE^sp|Q0KK55|KNDC1_MOUSE^Q:5206-5454,H:869-946^43.373%ID^E:8.19e-12^.^.	PF00618.23^RasGEF_N^RasGEF N-terminal motif^2015-2115^E:2.7e-10`PF00617.22^RasGEF^RasGEF domain^2219-2443^E:1.8e-22	GO:0005085^molecular_function^guanyl-nucleotide exchange factor activity`GO:0007264^biological_process^small GTPase mediated signal transduction	NVE21048	NEMVEDRAFT_v1g234046	Protein very KIND;	GO:0005085^molecular_function^guanyl-nucleotide exchange factor activity`GO:0007264^biological_process^small GTPase mediated signal transduction	VKIND-like2	NVE21048	NVE21048	2395.17	0.656994	0.0984432	6.67384	2.49202e-11	9.30353e-10	NVE21048	1865.72	1842.07	2853.35	3019.55
NEMVEDRAFT_v1g198285		NK2R_RATSubstance-K receptor;		P16610	NK2R	GH22190 [Drosophila grimshawi]	v1g198285	NVE25245	sp|P16610|NK2R_RAT^sp|P16610|NK2R_RAT^Q:353-1309,H:69-380^25.816%ID^E:5.26e-16^.^.	NVE25245	167-1459[+]	sp|P16610|NK2R_RAT^sp|P16610|NK2R_RAT^Q:353-1309,H:69-380^25.816%ID^E:5.26e-16^.^.	PF10320.12^7TM_GPCR_Srsx^Serpentine type 7TM GPCR chemoreceptor Srsx^39-316^E:1.2e-09`PF00001.24^7tm_1^7 transmembrane receptor (rhodopsin family)^43-301^E:2.1e-36	GO:0004930^molecular_function^G protein-coupled receptor activity`GO:0007186^biological_process^G protein-coupled receptor signaling pathway`GO:0016021^cellular_component^integral component of membrane	NVE25245	NEMVEDRAFT_v1g198285	Substance-K receptor;	GO:0004930^molecular_function^G-protein coupled receptor activity`GO:0007186^biological_process^G-protein coupled receptor signaling pathway`GO:0016021^cellular_component^integral component of membrane	NK2R-like21	NVE25245	NVE25245	124.945	1.66263	0.249161	6.67294	2.50736e-11	9.34301e-10	NVE25245	59.0588	53.6219	191.329	195.771
NEMVEDRAFT_v1g117067	HMCN1	HMCN1_HUMANHemicentin-1;	G2F domain	D3YXG0	HMCN1		v1g117067	NVE4175	sp|D3YXG0|HMCN1_MOUSE^sp|D3YXG0|HMCN1_MOUSE^Q:166-564,H:4698-4824^46.617%ID^E:7.59e-31^.^.`sp|D3YXG0|HMCN1_MOUSE^sp|D3YXG0|HMCN1_MOUSE^Q:166-561,H:4584-4709^45.455%ID^E:3.39e-30^.^.`sp|D3YXG0|HMCN1_MOUSE^sp|D3YXG0|HMCN1_MOUSE^Q:166-552,H:4641-4763^41.86%ID^E:1.13e-25^.^.`sp|D3YXG0|HMCN1_MOUSE^sp|D3YXG0|HMCN1_MOUSE^Q:148-561,H:4521-4652^40.58%ID^E:7.75e-25^.^.`sp|D3YXG0|HMCN1_MOUSE^sp|D3YXG0|HMCN1…	NVE4175	70-939[+]	sp|D3YXG0|HMCN1_MOUSE^sp|D3YXG0|HMCN1_MOUSE^Q:166-564,H:4698-4824^46.617%ID^E:7.59e-31^.^.`sp|D3YXG0|HMCN1_MOUSE^sp|D3YXG0|HMCN1_MOUSE^Q:166-561,H:4584-4709^45.455%ID^E:3.39e-30^.^.`sp|D3YXG0|HMCN1_MOUSE^sp|D3YXG0|HMCN1_MOUSE^Q:166-552,H:4641-4763^41.86%ID^E:1.13e-25^.^.`sp|D3YXG0|HMCN1_MOUSE^sp|D3YXG0|HMCN1_MOUSE^Q:148-561,H:4521-4652^40.58%ID^E:7.75e-25^.^.`sp|D3YXG0|HMCN1_MOUSE^sp|D3YXG0|HMCN1…	PF00090.22^TSP_1^Thrombospondin type 1 domain^38-77^E:1.1e-08`PF19030.3^TSP1_ADAMTS^Thrombospondin type 1 domain^42-90^E:5.4e-08`PF00090.22^TSP_1^Thrombospondin type 1 domain^97-151^E:1e-10`PF00090.22^TSP_1^Thrombospondin type 1 domain^158-208^E:3.5e-13	.	NVE4175	NEMVEDRAFT_v1g117067	Hemicentin-1;	.	HMCN1-like43	NVE4175	NVE4175	200.945	1.48644	0.223148	6.66121	2.71582e-11	1.01006e-09	NVE4175	79.6399	124.066	295.78	304.296
NEMVEDRAFT_v1g123388		NCKX2_HUMANSodium/potassium/calcium exchanger 2;	Solute carrier family 24 (Sodium potassium calcium exchanger), member	Q9UI40	NCKX2	testis potassium dependent sodium/calcium [Strongylocentrotus purpuratus]	v1g123388	NVE7961	sp|Q9UI40|NCKX2_HUMAN^sp|Q9UI40|NCKX2_HUMAN^Q:583-2118,H:153-596^32.759%ID^E:2.44e-57^.^.	NVE7961	253-2349[+]	sp|Q9UI40|NCKX2_HUMAN^sp|Q9UI40|NCKX2_HUMAN^Q:583-2118,H:153-596^32.759%ID^E:2.44e-57^.^.	PF01699.27^Na_Ca_ex^Sodium/calcium exchanger protein^97-237^E:3.5e-26`PF01699.27^Na_Ca_ex^Sodium/calcium exchanger protein^526-688^E:9.4e-25	GO:0055085^biological_process^transmembrane transport`GO:0016021^cellular_component^integral component of membrane	NVE7961	NEMVEDRAFT_v1g123388	Sodium_potassium_calcium exchanger 2;	GO:0055085^biological_process^transmembrane transport`GO:0016021^cellular_component^integral component of membrane	NCKX2-like1	NVE7961	NVE7961	310.099	1.16646	0.175337	6.65269	2.87786e-11	1.06426e-09	NVE7961	178.071	197.665	406.087	458.571
NEMVEDRAFT_v1g237766							v1g237766	NVE114	.	NVE114	399-1427[+]	.	.	.	NVE114	NEMVEDRAFT_v1g237766		.	NVE114	NVE114	NVE114	1093.97	0.786947	0.118504	6.64068	3.12237e-11	1.15035e-09	NVE114	796.399	801.175	1310.02	1468.28
NEMVEDRAFT_v1g159852		ANO3_HUMANAnoctamin-3;	Anoctamin	Q9BYT9	ANO3	Anoctamin-4 [Crassostrea gigas]	v1g159852	NVE401	sp|Q9BYT9|ANO3_HUMAN^sp|Q9BYT9|ANO3_HUMAN^Q:445-2937,H:145-958^40.258%ID^E:3.51e-175^.^.	NVE401	376-3006[+]	sp|Q9BYT9|ANO3_HUMAN^sp|Q9BYT9|ANO3_HUMAN^Q:445-2937,H:145-958^40.258%ID^E:3.51e-175^.^.	PF16178.8^Anoct_dimer^Dimerisation domain of Ca+-activated chloride-channel, anoctamin^35-271^E:1.9e-53`PF04547.15^Anoctamin^Calcium-activated chloride channel^275-845^E:4e-140	GO:0046983^molecular_function^protein dimerization activity	NVE401	NEMVEDRAFT_v1g159852	Anoctamin-3;	GO:0046983^molecular_function^protein dimerization activity	ANO3-like1	NVE401	NVE401	1388.48	0.718598	0.108266	6.63732	3.19429e-11	1.17464e-09	NVE401	1069.32	1021.97	1710.25	1752.36
NEMVEDRAFT_v1g162231		UBIQP_XENLAPolyubiquitin;	Ubiquitin exists either covalently attached to another protein, or free (unanchored). When covalently bound, it is conjugated to target proteins via an isopeptide bond either as a monomer (monoubiquitin), a polymer linked via different Lys residues of the ubiquitin (polyubiquitin chains) or a linear polymer linked via the initiator Met of the ubiquitin (linear polyubiquitin chains). Polyubiquitin…	P62972	UBIQP	Ubiquitin D, putative [Perkinsus marinus ATCC 50983]	v1g162231	NVE12138	sp|P62972|UBIQP_XENLA^sp|P62972|UBIQP_XENLA^Q:84-509,H:20-162^79.021%ID^E:1.44e-71^.^.`sp|P62972|UBIQP_XENLA^sp|P62972|UBIQP_XENLA^Q:84-299,H:96-167^100%ID^E:5.55e-42^.^.`sp|P62972|UBIQP_XENLA^sp|P62972|UBIQP_XENLA^Q:255-509,H:1-86^65.116%ID^E:8.51e-28^.^.	NVE12138	72-515[+]	sp|P62972|UBIQP_XENLA^sp|P62972|UBIQP_XENLA^Q:84-509,H:20-162^79.021%ID^E:1.44e-71^.^.`sp|P62972|UBIQP_XENLA^sp|P62972|UBIQP_XENLA^Q:84-299,H:96-167^100%ID^E:5.55e-42^.^.`sp|P62972|UBIQP_XENLA^sp|P62972|UBIQP_XENLA^Q:255-509,H:1-86^65.116%ID^E:8.51e-28^.^.	PF11976.11^Rad60-SLD^Ubiquitin-2 like Rad60 SUMO-like^1-71^E:8.1e-17`PF00240.26^ubiquitin^Ubiquitin family^3-74^E:4.4e-34`PF13881.9^Rad60-SLD_2^Ubiquitin-2 like Rad60 SUMO-like^10-72^E:0.016`PF14560.9^Ubiquitin_2^Ubiquitin-like domain^11-69^E:6.6e-05`PF00240.26^ubiquitin^Ubiquitin family^79-146^E:8.9e-22`PF11976.11^Rad60-SLD^Ubiquitin-2 like Rad60 SUMO-like^85-145^E:1.2e-08`PF14560.9^Ubiquitin_2^…	GO:0005515^molecular_function^protein binding	NVE12138	NEMVEDRAFT_v1g162231	Polyubiquitin;	GO:0005515^molecular_function^protein binding	UBIQP-like2	NVE12138	NVE12138	197.136	1.3662	0.207223	6.59288	4.31372e-11	1.57154e-09	NVE12138	115.433	97.7812	286.994	288.336
NEMVEDRAFT_v1g244866							v1g244866	NVE3575	.	NVE3575	240-1475[+]	.	.	.	NVE3575	NEMVEDRAFT_v1g244866		.	NVE3575	NVE3575	NVE3575	257.423	1.32245	0.200604	6.59233	4.32981e-11	1.57448e-09	NVE3575	145.857	139.838	316.279	427.716
NEMVEDRAFT_v1g117995	STK17B	ST17A_RABITSerine/threonine-protein kinase 17A;	serine threonine kinase	Q9GM70	ST17A	serine/threonine-protein kinase 17A [Bos taurus]	v1g117995	NVE4777	sp|Q9GM70|ST17A_RABIT^sp|Q9GM70|ST17A_RABIT^Q:116-943,H:35-305^51.613%ID^E:1.78e-94^.^.	NVE4777	95-1102[+]	sp|Q9GM70|ST17A_RABIT^sp|Q9GM70|ST17A_RABIT^Q:116-943,H:35-305^51.613%ID^E:1.78e-94^.^.	PF00069.28^Pkinase^Protein kinase domain^15-282^E:3.4e-64`PF07714.20^PK_Tyr_Ser-Thr^Protein tyrosine and serine/threonine kinase^17-277^E:6.8e-29`PF03109.19^ABC1^ABC1 atypical kinase-like domain^72-179^E:1.2e-05`PF17667.4^Pkinase_fungal^Fungal protein kinase^117-197^E:2.7e-07	GO:0004672^molecular_function^protein kinase activity`GO:0005524^molecular_function^ATP binding`GO:0006468^biological_process^protein phosphorylation	NVE4777	NEMVEDRAFT_v1g117995	Serine_threonine-protein kinase 17A;	GO:0004672^molecular_function^protein kinase activity`GO:0005524^molecular_function^ATP binding`GO:0006468^biological_process^protein phosphorylation	ST17A-like	NVE4777	NVE4777	369.306	1.056	0.16163	6.53344	6.42762e-11	2.31583e-09	NVE4777	246.973	226.053	487.109	517.09
								NVE647	.	NVE647	262-14793[+]	.	.	.	NVE647	.		.	NVE647	NVE647	NVE647	768.681	0.865875	0.132675	6.52628	6.74212e-11	2.42469e-09	NVE647	528.845	553.042	922.481	1070.35
NEMVEDRAFT_v1g29874	IRX4	IRX4_MOUSEIroquois-class homeodomain protein IRX-4;	Iroquois homeobox	Q9QY61	IRX4	iroquois A isoform 2 [Branchiostoma lanceolatum]	v1g29874	NVE21618	sp|Q9QY61|IRX4_MOUSE^sp|Q9QY61|IRX4_MOUSE^Q:74-709,H:5-219^47.368%ID^E:2.79e-43^.^.	NVE21618	2-1393[+]	sp|Q9QY61|IRX4_MOUSE^sp|Q9QY61|IRX4_MOUSE^Q:74-709,H:5-219^47.368%ID^E:2.79e-43^.^.	PF00046.32^Homeodomain^Homeodomain^151-208^E:3e-07`PF05920.14^Homeobox_KN^Homeobox KN domain^166-205^E:3.4e-15	GO:0003677^molecular_function^DNA binding`GO:0006355^biological_process^regulation of transcription, DNA-templated	NVE21618	NEMVEDRAFT_v1g29874	Iroquois-class homeodomain protein IRX-4;	GO:0003677^molecular_function^DNA binding`GO:0006355^biological_process^regulation of transcription, DNA-templated	NvIrx	NVE21618	NVE21618	584.083	0.889344	0.136385	6.52081	6.99266e-11	2.5056e-09	NVE21618	400.884	412.153	748.723	774.57
								NVE4634	.	.	.	.	.	.	NVE4634	.		.	NVE4634	NVE4634	NVE4634	1360.3	1.58779	0.243752	6.51398	7.31865e-11	2.61762e-09	NVE4634	723.023	562.505	1800.06	2355.63
NEMVEDRAFT_v1g164783	ENKUR	ENKUR_HUMANEnkurin;	enkurin, TRPC channel interacting protein	Q8TC29	ENKUR	enkurin, TRPC channel interacting protein [Saccoglossus kowalevskii]	v1g164783	NVE19785	sp|Q8TC29|ENKUR_HUMAN^sp|Q8TC29|ENKUR_HUMAN^Q:82-828,H:8-254^54.217%ID^E:7.49e-90^.^.	NVE19785	40-831[+]	sp|Q8TC29|ENKUR_HUMAN^sp|Q8TC29|ENKUR_HUMAN^Q:82-828,H:8-254^54.217%ID^E:7.49e-90^.^.	PF13864.9^Enkurin^Calmodulin-binding^161-257^E:1e-29	.	NVE19785	NEMVEDRAFT_v1g164783	Enkurin;	.	ENKUR-like	NVE19785	NVE19785	2137.93	0.799311	0.123028	6.49699	8.19408e-11	2.90949e-09	NVE19785	1404.88	1700.13	2493.14	2953.58
								NVE7831	.	NVE7831	102-623[+]	.	PF02493.23^MORN^MORN repeat^14-25^E:5.3`PF02493.23^MORN^MORN repeat^27-49^E:3e-07`PF02493.23^MORN^MORN repeat^54-61^E:4300	.	NVE7831	.		.	NVE7831	NVE7831	NVE7831	188.109	1.40222	0.21607	6.48967	8.60229e-11	3.04341e-09	NVE7831	91.2727	108.295	252.828	300.04
								NVE20110	.	NVE20110	808-494[-]	.	.	.	NVE20110	.		.	NVE20110	NVE20110	NVE20110	397.391	1.02251	0.157582	6.48874	8.65562e-11	3.05676e-09	NVE20110	246.078	272.315	523.227	547.945
NEMVEDRAFT_v1g241284							v1g241284	NVE17339	.	NVE17339	153-602[+]	.	.	.	NVE17339	NEMVEDRAFT_v1g241284		.	NVE17339	NVE17339	NVE17339	267.406	1.198	0.184737	6.48489	8.87957e-11	3.13021e-09	NVE17339	160.175	157.712	348.493	403.245
		STAM1_MOUSESignal transducing adapter molecule 1;	Ion transport protein	P70297	STAM1			NVE19109	sp|P70297|STAM1_MOUSE^sp|P70297|STAM1_MOUSE^Q:231-443,H:210-280^38.889%ID^E:8.02e-06^.^.	NVE19109	195-1544[+]	sp|P70297|STAM1_MOUSE^sp|P70297|STAM1_MOUSE^Q:231-443,H:210-280^38.889%ID^E:8.02e-06^.^.	PF07653.20^SH3_2^Variant SH3 domain^18-66^E:2.2e-09`PF00018.31^SH3_1^SH3 domain^24-63^E:8.7e-10	GO:0005515^molecular_function^protein binding	NVE19109	.	Signal transducing adapter molecule 1; two pore calcium channel protein 2-like	GO:0005515^molecular_function^protein binding	NvCaChannel2	NVE19109	NVE19109	651.967	0.916099	0.141677	6.46612	1.00552e-10	3.52563e-09	NVE19109	418.781	477.34	794.603	917.142
NEMVEDRAFT_v1g96685		FOXI2_RATForkhead box protein I2;	forkhead	Q63248	FOXI2	forkhead box L2A [Rhizoprionodon lalandii]	v1g96685	NVE17371	sp|Q63248|FOXI2_RAT^sp|Q63248|FOXI2_RAT^Q:371-625,H:7-92^51.724%ID^E:8.57e-22^.^.	NVE17371	104-1009[+]	sp|Q63248|FOXI2_RAT^sp|Q63248|FOXI2_RAT^Q:371-625,H:7-92^51.724%ID^E:8.57e-22^.^.	PF00250.21^Forkhead^Forkhead domain^90-169^E:3.2e-27	GO:0003700^molecular_function^DNA-binding transcription factor activity`GO:0043565^molecular_function^sequence-specific DNA binding`GO:0006355^biological_process^regulation of transcription, DNA-templated	NVE17371	NEMVEDRAFT_v1g96685	Forkhead box protein I2;	GO:0003700^molecular_function^transcription factor activity, sequence-specific DNA binding`GO:0043565^molecular_function^sequence-specific DNA binding`GO:0006355^biological_process^regulation of transcription, DNA-templated	NvFoxQ2d	NVE17371	NVE17371	167.603	1.44722	0.223954	6.46214	1.03236e-10	3.61325e-09	NVE17371	96.6417	75.7016	246.971	251.097
NEMVEDRAFT_v1g240405	LARP6	LARP6_HUMANLa-related protein 6;	La ribonucleoprotein domain family member 6	Q9BRS8	LARP6	uncharacterized protein LOC100137645 [Xenopus laevis]	v1g240405	NVE12172	sp|Q9BRS8|LARP6_HUMAN^sp|Q9BRS8|LARP6_HUMAN^Q:408-950,H:72-272^39.303%ID^E:1.9e-37^.^.	NVE12172	231-1580[+]	sp|Q9BRS8|LARP6_HUMAN^sp|Q9BRS8|LARP6_HUMAN^Q:408-950,H:72-272^39.303%ID^E:1.9e-37^.^.	PF05383.20^La^La domain^84-142^E:2.4e-22`PF12901.10^SUZ-C^SUZ-C motif^425-437^E:2e-05	.	NVE12172	NEMVEDRAFT_v1g240405	La-related protein 6;	.	LARP6-like	NVE12172	NVE12172	651.094	0.901075	0.139645	6.45261	1.09937e-10	3.84093e-09	NVE12172	409.833	492.06	850.244	852.24
NEMVEDRAFT_v1g243257	GLUL	GLNA2_DROMEGlutamine synthetase 2 cytoplasmic;	glutamine synthetase	P20478	GLNA2	glutamine synthetase [Aiptasia pallida]	v1g243257	NVE24520	sp|P20478|GLNA2_DROME^sp|P20478|GLNA2_DROME^Q:351-1457,H:1-368^65.946%ID^E:0^.^.	NVE24520	363-1469[+]	sp|P20478|GLNA2_DROME^sp|P20478|GLNA2_DROME^Q:351-1457,H:1-368^65.946%ID^E:0^.^.	PF03951.22^Gln-synt_N^Glutamine synthetase, beta-Grasp domain^31-104^E:1.9e-11`PF00120.27^Gln-synt_C^Glutamine synthetase, catalytic domain^175-261^E:4.4e-13	GO:0004356^molecular_function^glutamate-ammonia ligase activity`GO:0006542^biological_process^glutamine biosynthetic process`GO:0006807^biological_process^nitrogen compound metabolic process	NVE24520	NEMVEDRAFT_v1g243257	Glutamine synthetase 2 cytoplasmic;	GO:0004356^molecular_function^glutamate-ammonia ligase activity`GO:0006542^biological_process^glutamine biosynthetic process`GO:0006807^biological_process^nitrogen compound metabolic process	GLNA2-like	NVE24520	NVE24520	4083.62	0.630147	0.0977253	6.44815	1.13227e-10	3.94183e-09	NVE24520	3120.28	3275.14	4702.21	5236.86
NEMVEDRAFT_v1g162401	TRX-2	THIO_GEOCYThioredoxin;	Thioredoxin	O96952	THIO	thioredoxin H [Helicosporidium sp. ex Simulium jonesi]	v1g162401	NVE13151	sp|O96952|THIO_GEOCY^sp|O96952|THIO_GEOCY^Q:423-728,H:5-106^54.369%ID^E:5.83e-24^.^.	NVE13151	381-731[+]	sp|O96952|THIO_GEOCY^sp|O96952|THIO_GEOCY^Q:423-728,H:5-106^54.369%ID^E:5.83e-24^.^.	PF00085.23^Thioredoxin^Thioredoxin^17-112^E:1.6e-29`PF13098.9^Thioredoxin_2^Thioredoxin-like domain^29-103^E:4.5e-06`PF04756.16^OST3_OST6^OST3 / OST6 family, transporter family^29-96^E:2.3e-06	.	NVE13151	NEMVEDRAFT_v1g162401	Thioredoxin;	GO:0000398^biological_process^mRNA splicing, via spliceosome`GO:0005681^cellular_component^spliceosomal complex`GO:0045454^biological_process^cell redox homeostasis`GO:0016209^molecular_function^antioxidant activity`GO:0016491^molecular_function^oxidoreductase activity`GO:0055114^biological_process^oxidation-reduction process	THIO-like	NVE13151	NVE13151	323.34	1.08381	0.168391	6.43626	1.22451e-10	4.24786e-09	NVE13151	200.442	208.179	454.895	429.844
NEMVEDRAFT_v1g203716	C5ORF49	CE049_MOUSEUncharacterized protein C5orf49 homolog;	chromosome 5 open reading frame 49	Q9DAR0	CE049	uncharacterized protein C5orf49 homolog [Mus musculus]	v1g203716	NVE17819	sp|Q9DAR0|CE049_MOUSE^sp|Q9DAR0|CE049_MOUSE^Q:336-644,H:77-176^45.631%ID^E:1.38e-16^.^.	NVE17819	3-611[+]	sp|Q9DAR0|CE049_MOUSE^sp|Q9DAR0|CE049_MOUSE^Q:336-644,H:77-176^45.631%ID^E:1.38e-16^.^.	PF15074.9^DUF4541^Domain of unknown function (DUF4541)^81-168^E:1.1e-30	.	NVE17819	NEMVEDRAFT_v1g203716	Uncharacterized protein C5orf49 homolog;	.	CE049-like2	NVE17819	NVE17819	350.245	1.06295	0.165401	6.42653	1.3055e-10	4.52081e-09	NVE17819	212.97	234.465	458.8	494.746
NEMVEDRAFT_v1g247499					Halomucin	Halomucin [Crassostrea gigas]	v1g247499	NVE13449	.	NVE13449	202-1089[+]	.	.	.	NVE13449	NEMVEDRAFT_v1g247499		.	NVE13449	NVE13449	NVE13449	342.115	1.05673	0.165031	6.40322	1.52136e-10	5.22839e-09	NVE13449	225.497	212.385	453.919	476.659
								NVE10359	.	NVE10359	290-9502[+]	.	.	.	NVE10359	.		.	NVE10359	NVE10359	NVE10359	3553.58	0.627876	0.0980591	6.40304	1.52317e-10	5.22839e-09	NVE10359	2636.17	2935.54	4388.86	4253.75
NEMVEDRAFT_v1g95867	C2ORF70	C070A_XENLAUPF0573 protein C2orf70 homolog A;	chromosome 2 open reading frame 70	Q5M7F8	F16CA	UPF0573 protein C2orf70 [Macaca mulatta]	v1g95867	NVE16794	sp|Q5M7F8|F16CA_XENLA^sp|Q5M7F8|F16CA_XENLA^Q:31-465,H:8-149^37.671%ID^E:1.01e-27^.^.	NVE16794	19-615[+]	sp|Q5M7F8|F16CA_XENLA^sp|Q5M7F8|F16CA_XENLA^Q:31-465,H:8-149^37.671%ID^E:1.01e-27^.^.	PF10629.12^DUF2475^Protein of unknown function (DUF2475)^6-76^E:6.4e-30	.	NVE16794	NEMVEDRAFT_v1g95867	UPF0573 protein C2orf70 homolog A;	.	C070A-like	NVE16794	NVE16794	467.61	1.0091	0.157877	6.39166	1.64097e-10	5.62291e-09	NVE16794	275.608	338.554	594.488	661.79
NEMVEDRAFT_v1g108687 NEMVEDRAFT_v1g108631		GLC7A_CAEELSerine/threonine-protein phosphatase PP1-alpha;		Q27497	GLC7A	PREDICTED: serine/threonine-protein phosphatase PP1-gamma catalytic subunit [Sorex araneus]	v1g108687,v1g108631	NVE25493	sp|P48462|PP1B_DROME^sp|P48462|PP1B_DROME^Q:126-1010,H:3-298^69.932%ID^E:4.64e-156^.^.	NVE25493	108-1094[+]	sp|P48462|PP1B_DROME^sp|P48462|PP1B_DROME^Q:126-1010,H:3-298^69.932%ID^E:4.64e-156^.^.	PF00149.31^Metallophos^Calcineurin-like phosphoesterase^4-58^E:0.00013	GO:0016787^molecular_function^hydrolase activity	NVE25493	NEMVEDRAFT_v1g108687,NEMVEDRAFT_v1g108631	Serine_threonine-protein phosphatase PP1-alpha;	GO:0016787^molecular_function^hydrolase activity	GLC7A-like	NVE25493	NVE25493	268.811	1.14665	0.180051	6.36846	1.90931e-10	6.51961e-09	NVE25493	166.439	161.917	378.754	368.134
NEMVEDRAFT_v1g79012		THIOM_BOVINThioredoxin, mitochondrial;	Thioredoxin	Q95108	THIOM	uncharacterized protein LOC100225362 [Taeniopygia guttata]	v1g79012	NVE76	sp|Q95108|THIOM_BOVIN^sp|Q95108|THIOM_BOVIN^Q:321-704,H:30-164^46.667%ID^E:4.91e-34^.^.	NVE76	279-716[+]	sp|Q95108|THIOM_BOVIN^sp|Q95108|THIOM_BOVIN^Q:321-704,H:30-164^46.667%ID^E:4.91e-34^.^.	PF00085.23^Thioredoxin^Thioredoxin^39-135^E:1.4e-22	.	NVE76	NEMVEDRAFT_v1g79012	Thioredoxin, mitochondrial;	GO:0045454^biological_process^cell redox homeostasis	THIOM-like	NVE76	NVE76	831.488	0.805466	0.126639	6.36032	2.01333e-10	6.86284e-09	NVE76	568.218	636.103	1087.45	1034.18
								NVE6406	.	.	.	.	.	.	NVE6406	.		.	NVE6406	NVE6406	NVE6406	150.281	1.73549	0.27308	6.35523	2.08115e-10	7.08168e-09	NVE6406	59.0588	69.3931	304.565	168.107
NEMVEDRAFT_v1g179171		MOT10_DANREMonocarboxylate transporter 10;	solute carrier family 16, member	A1L1W9	MOT10	PREDICTED: monocarboxylate transporter 10-like [Heterocephalus glaber]	v1g179171	NVE1242	sp|A1L1W9|MOT10_DANRE^sp|A1L1W9|MOT10_DANRE^Q:441-1592,H:84-474^31.202%ID^E:1.6e-56^.^.	NVE1242	348-1922[+]	sp|A1L1W9|MOT10_DANRE^sp|A1L1W9|MOT10_DANRE^Q:441-1592,H:84-474^31.202%ID^E:1.6e-56^.^.	PF07690.19^MFS_1^Major Facilitator Superfamily^31-361^E:1.1e-30`PF07690.19^MFS_1^Major Facilitator Superfamily^253-411^E:9.4e-14	GO:0022857^molecular_function^transmembrane transporter activity`GO:0055085^biological_process^transmembrane transport	NVE1242	NEMVEDRAFT_v1g179171	Monocarboxylate transporter 10;	GO:0055085^biological_process^transmembrane transport`GO:0016021^cellular_component^integral component of membrane	MOT10-like12	NVE1242	NVE1242	203.257	1.27963	0.201376	6.35444	2.09192e-10	7.10599e-09	NVE1242	117.223	113.552	292.851	289.4
NEMVEDRAFT_v1g204906		PP12C_MOUSEProtein phosphatase 1 regulatory subunit 12C;		Q3UMT1	PP12C	protein phosphatase 1 regulatory subunit 12C [Mus musculus]	v1g204906	NVE20091	sp|Q3UMT1|PP12C_MOUSE^sp|Q3UMT1|PP12C_MOUSE^Q:507-680,H:106-163^46.552%ID^E:3.43e-08^.^.	NVE20091	324-767[+]	sp|Q3UMT1|PP12C_MOUSE^sp|Q3UMT1|PP12C_MOUSE^Q:507-680,H:106-163^46.552%ID^E:3.43e-08^.^.	PF13637.9^Ank_4^Ankyrin repeats (many copies)^65-114^E:4.1e-09`PF12796.10^Ank_2^Ankyrin repeats (3 copies)^65-119^E:1.3e-07`PF13606.9^Ank_3^Ankyrin repeat^93-119^E:0.00024`PF00023.33^Ank^Ankyrin repeat^94-119^E:0.009	GO:0005515^molecular_function^protein binding	NVE20091	NEMVEDRAFT_v1g204906	Protein phosphatase 1 regulatory subunit 12C;	GO:0005515^molecular_function^protein binding	PP12C-like2	NVE20091	NVE20091	154.133	1.4672	0.230942	6.35311	2.1101e-10	7.15536e-09	NVE20091	85.9038	70.4445	218.662	241.521
NEMVEDRAFT_v1g246524		FRRS1_DANREPutative ferric-chelate reductase 1;	Ferric-chelate reductase 1	Q8K385	FRRS1	hypothetical protein AaeL_AAEL006322 [Aedes aegypti]	v1g246524	NVE9638	sp|A4QP81|FRRS1_DANRE^sp|A4QP81|FRRS1_DANRE^Q:1280-2140,H:192-477^31.164%ID^E:8.28e-38^.^.`sp|A4QP81|FRRS1_DANRE^sp|A4QP81|FRRS1_DANRE^Q:233-1219,H:32-355^28.116%ID^E:2.03e-25^.^.	NVE9638	137-2494[+]	sp|A4QP81|FRRS1_DANRE^sp|A4QP81|FRRS1_DANRE^Q:1280-2140,H:192-477^31.164%ID^E:8.28e-38^.^.`sp|A4QP81|FRRS1_DANRE^sp|A4QP81|FRRS1_DANRE^Q:233-1219,H:32-355^28.116%ID^E:2.03e-25^.^.	PF02014.19^Reeler^Reeler domain^3-55^E:2.2e-05`PF03351.20^DOMON^DOMON domain^104-218^E:7.9e-21`PF03351.20^DOMON^DOMON domain^287-401^E:8.2e-22`PF03188.19^Cytochrom_B561^Eukaryotic cytochrome b561^444-574^E:2.4e-05	.	NVE9638	NEMVEDRAFT_v1g246524	Putative ferric-chelate reductase 1;	GO:0016021^cellular_component^integral component of membrane	FRRS1-like1	NVE9638	NVE9638	450.285	0.978184	0.154274	6.34055	2.28944e-10	7.72342e-09	NVE9638	312.296	287.035	561.298	640.51
								NVE23576	sp|Q6DCH7|SBP1B_XENLA^sp|Q6DCH7|SBP1B_XENLA^Q:299-406,H:30-65^86.111%ID^E:4.36e-14^.^.	.	.	.	.	.	NVE23576	.		.	NVE23576	NVE23576	NVE23576	139.017	1.57907	0.249533	6.32811	2.48182e-10	8.35802e-09	NVE23576	73.3761	57.8276	185.472	239.393
NEMVEDRAFT_v1g245286							v1g245286	NVE4966	.	NVE4966	141-968[+]	.	.	.	NVE4966	NEMVEDRAFT_v1g245286		.	NVE4966	NVE4966	NVE4966	3713.68	0.643761	0.101807	6.32333	2.5599e-10	8.59145e-09	NVE4966	2681.81	3100.61	4591.91	4480.38
NEMVEDRAFT_v1g242774				A9CB34	SFI1		v1g242774	NVE22757	.	NVE22757	2-2020[+]	.	.	.	NVE22757	NEMVEDRAFT_v1g242774		.	NVE22757	NVE22757	NVE22757	847.248	0.793118	0.125542	6.31757	2.65701e-10	8.90211e-09	NVE22757	624.592	608.767	1135.29	1020.35
NEMVEDRAFT_v1g90602				P62294	ASPM	Sperm surface protein Sp17 [Crassostrea gigas]	v1g90602	NVE10357	sp|Q62252|SP17_MOUSE^sp|Q62252|SP17_MOUSE^Q:359-748,H:18-146^44.118%ID^E:2.66e-14^.^.	NVE10357	509-1603[+]	sp|Q62252|SP17_MOUSE^sp|Q62252|SP17_MOUSE^Q:359-748,H:18-146^44.118%ID^E:2.66e-14^.^.	PF00612.30^IQ^IQ calmodulin-binding motif^17-34^E:0.00013`PF00612.30^IQ^IQ calmodulin-binding motif^47-65^E:0.00023`PF00612.30^IQ^IQ calmodulin-binding motif^108-125^E:0.00054`PF00612.30^IQ^IQ calmodulin-binding motif^178-194^E:0.027`PF00612.30^IQ^IQ calmodulin-binding motif^244-263^E:4.5e-06	GO:0005515^molecular_function^protein binding	NVE10357	NEMVEDRAFT_v1g90602		GO:0005515^molecular_function^protein binding	NVE10357	NVE10357	NVE10357	963.083	0.822169	0.130161	6.31656	2.67443e-10	8.94518e-09	NVE10357	621.907	762.273	1209.48	1258.68
NEMVEDRAFT_v1g201669		HYAL_LYTVAHyalin;	HYR domain	O96530	HYAL		v1g201669	NVE13062	sp|O96530|HYAL_LYTVA^sp|O96530|HYAL_LYTVA^Q:474-776,H:236-329^36.893%ID^E:5.06e-08^.^.	NVE13062	180-2498[+]	sp|O96530|HYAL_LYTVA^sp|O96530|HYAL_LYTVA^Q:474-776,H:236-329^36.893%ID^E:5.06e-08^.^.	PF02494.19^HYR^HYR domain^99-183^E:5.4e-15`PF13927.9^Ig_3^Immunoglobulin domain^190-260^E:1.4e-08`PF07679.19^I-set^Immunoglobulin I-set domain^190-277^E:5e-07`PF13895.9^Ig_2^Immunoglobulin domain^199-276^E:1.6e-08`PF00047.28^ig^Immunoglobulin domain^201-264^E:1.6e-05`PF00090.22^TSP_1^Thrombospondin type 1 domain^284-328^E:0.035	.	NVE13062	NEMVEDRAFT_v1g201669	Hyalin;	GO:0005515^molecular_function^protein binding	HYAL-like	NVE13062	NVE13062	62.8974	2.17701	0.344693	6.3158	2.68764e-10	8.97408e-09	NVE13062	22.3708	14.7197	122.997	91.5014
		XYLT_DROPSXylosyltransferase oxt;	Animal haem peroxidase	Q5QQ53	XYLT	WSC domain-containing protein [Dictyostelium fasciculatum]		NVE8586	sp|Q924S4|KREM1_RAT^sp|Q924S4|KREM1_RAT^Q:361-660,H:111-209^33.01%ID^E:7.33e-08^.^.	NVE8586	190-843[+]	sp|Q924S4|KREM1_RAT^sp|Q924S4|KREM1_RAT^Q:361-660,H:111-209^33.01%ID^E:7.33e-08^.^.	PF01822.22^WSC^WSC domain^71-148^E:7.5e-15	.	NVE8586	.	Xylosyltransferase oxt;	.	XYLT-like5	NVE8586	NVE8586	115.945	1.61686	0.256754	6.29732	3.02829e-10	1.00092e-08	NVE8586	56.3743	50.4677	171.806	185.131
NEMVEDRAFT_v1g92285	MEP1A	NAS13_CAEELZinc metalloproteinase nas-13;	Meprin A, alpha (PABA peptide hydrolase)	Q20191	NAS13		v1g92285	NVE12485	sp|Q20191|NAS13_CAEEL^sp|Q20191|NAS13_CAEEL^Q:582-1088,H:140-305^50%ID^E:1.13e-44^.^.	NVE12485	216-2267[+]	sp|Q20191|NAS13_CAEEL^sp|Q20191|NAS13_CAEEL^Q:582-1088,H:140-305^50%ID^E:1.13e-44^.^.	PF01400.27^Astacin^Astacin (Peptidase family M12A)^33-220^E:5e-56`PF01549.27^ShK^ShK domain-like^228-247^E:3800`PF00090.22^TSP_1^Thrombospondin type 1 domain^287-336^E:9.9e-11`PF01549.27^ShK^ShK domain-like^293-299^E:20000`PF01549.27^ShK^ShK domain-like^306-313^E:3200`PF00629.26^MAM^MAM domain, meprin/A5/mu^343-500^E:1.7e-27`PF01549.27^ShK^ShK domain-like^501-536^E:3.4e-07`PF01549.27^ShK^ShK doma…	GO:0004222^molecular_function^metalloendopeptidase activity`GO:0006508^biological_process^proteolysis`GO:0016020^cellular_component^membrane	NVE12485	NEMVEDRAFT_v1g92285	Zinc metalloproteinase nas-13;	GO:0004222^molecular_function^metalloendopeptidase activity`GO:0006508^biological_process^proteolysis`GO:0016020^cellular_component^membrane	NAS13-like1	NVE12485	NVE12485	422.824	0.966264	0.15357	6.29202	3.13366e-10	1.03053e-08	NVE12485	269.344	297.549	558.369	566.032
								NVE18642	.	.	.	.	.	.	NVE18642	.		.	NVE18642	NVE18642	NVE18642	172.426	1.35904	0.216044	6.29056	3.1633e-10	1.03854e-08	NVE18642	90.3779	96.7298	255.757	246.841
NEMVEDRAFT_v1g87565	HLF	DBP_RATD site-binding protein;	Hepatic leukemia factor	Q64709	HLF	Carbonic anhydrase-related protein 11 [Tupaia chinensis]	v1g87565	NVE5408	sp|P16443|DBP_RAT^sp|P16443|DBP_RAT^Q:348-623,H:231-322^51.087%ID^E:1.82e-08^.^.	NVE5408	279-626[+]	sp|P16443|DBP_RAT^sp|P16443|DBP_RAT^Q:348-623,H:231-322^51.087%ID^E:1.82e-08^.^.	PF07716.18^bZIP_2^Basic region leucine zipper^47-98^E:6.1e-16`PF00170.24^bZIP_1^bZIP transcription factor^52-108^E:2.8e-07	GO:0003700^molecular_function^DNA-binding transcription factor activity`GO:0006355^biological_process^regulation of transcription, DNA-templated	NVE5408	NEMVEDRAFT_v1g87565	D site-binding protein;	GO:0003700^molecular_function^transcription factor activity, sequence-specific DNA binding`GO:0043565^molecular_function^sequence-specific DNA binding`GO:0006355^biological_process^regulation of transcription, DNA-templated	DBP-like2	NVE5408	NVE5408	769.029	0.810957	0.128965	6.28818	3.21205e-10	1.05278e-08	NVE5408	572.692	537.271	1029.86	936.294
NEMVEDRAFT_v1g242253		GP2_CANFA .	EGF-like domain	P25291	GP2	uncharacterized protein LOC100009638 precursor [Danio rerio]	v1g242253	NVE20813	sp|P25291|GP2_CANLF^sp|P25291|GP2_CANLF^Q:653-1024,H:38-158^46.4%ID^E:5.85e-28^.^.`sp|P25291|GP2_CANLF^sp|P25291|GP2_CANLF^Q:236-613,H:36-158^44.882%ID^E:5.15e-26^.^.`sp|P25291|GP2_CANLF^sp|P25291|GP2_CANLF^Q:1064-1429,H:38-156^43.902%ID^E:5.46e-25^.^.	NVE20813	179-1735[+]	sp|P25291|GP2_CANLF^sp|P25291|GP2_CANLF^Q:653-1024,H:38-158^46.4%ID^E:5.85e-28^.^.`sp|P25291|GP2_CANLF^sp|P25291|GP2_CANLF^Q:236-613,H:36-158^44.882%ID^E:5.15e-26^.^.`sp|P25291|GP2_CANLF^sp|P25291|GP2_CANLF^Q:1064-1429,H:38-156^43.902%ID^E:5.46e-25^.^.	.	.	NVE20813	NEMVEDRAFT_v1g242253		.	GP2-like2	NVE20813	NVE20813	21710.2	0.536768	0.0854622	6.28076	3.36921e-10	1.10244e-08	NVE20813	18327	17050.7	25837.3	25625.7
NEMVEDRAFT_v1g2605 NEMVEDRAFT_v1g148281	DYSF	MYOF_XENTRMyoferlin;	Dysferlin, limb girdle muscular dystrophy 2B (Autosomal recessive)	B3DLH6	MYOF	myoferlin [Clonorchis sinensis]	v1g2605,v1g148281	NVE10127	sp|B3DLH6|MYOF_XENTR^sp|B3DLH6|MYOF_XENTR^Q:49-1164,H:1432-1805^54.813%ID^E:5.82e-139^.^.	NVE10127	76-1176[+]	sp|B3DLH6|MYOF_XENTR^sp|B3DLH6|MYOF_XENTR^Q:49-1164,H:1432-1805^54.813%ID^E:5.82e-139^.^.	PF00168.33^C2^C2 domain^1-76^E:3.7e-11`PF00168.33^C2^C2 domain^305-345^E:0.00033	.	NVE10127	NEMVEDRAFT_v1g2605,NEMVEDRAFT_v1g148281	Myoferlin;	GO:0005515^molecular_function^protein binding	MYOF-like9	NVE10127	NVE10127	90.3746	1.86839	0.29786	6.27269	3.54857e-10	1.1592e-08	NVE10127	25.9501	44.1592	143.497	147.892
								NVE2638	.	NVE2638	248-1159[+]	.	.	.	NVE2638	.		.	NVE2638	NVE2638	NVE2638	934.777	1.53468	0.244802	6.26906	3.63234e-10	1.18459e-08	NVE2638	384.777	525.705	1270.97	1557.65
NEMVEDRAFT_v1g239785		GP2_CANFA .		P25291	GP2	GP2 THP-like protein [Montipora capitata]	v1g239785	NVE8264	sp|P25291|GP2_CANLF^sp|P25291|GP2_CANLF^Q:128-649,H:1-164^38.286%ID^E:1.37e-27^.^.`sp|P25291|GP2_CANLF^sp|P25291|GP2_CANLF^Q:641-1003,H:38-155^45.902%ID^E:4.16e-26^.^.`sp|P25291|GP2_CANLF^sp|P25291|GP2_CANLF^Q:1469-1846,H:27-152^46.923%ID^E:1.31e-25^.^.	NVE8264	122-1861[+]	sp|P25291|GP2_CANLF^sp|P25291|GP2_CANLF^Q:128-649,H:1-164^38.286%ID^E:1.37e-27^.^.`sp|P25291|GP2_CANLF^sp|P25291|GP2_CANLF^Q:641-1003,H:38-155^45.902%ID^E:4.16e-26^.^.`sp|P25291|GP2_CANLF^sp|P25291|GP2_CANLF^Q:1469-1846,H:27-152^46.923%ID^E:1.31e-25^.^.	.	.	NVE8264	NEMVEDRAFT_v1g239785		.	GP2-like24	NVE8264	NVE8264	557.763	0.911002	0.145327	6.26862	3.64261e-10	1.18597e-08	NVE8264	405.358	361.685	686.248	777.762
NEMVEDRAFT_v1g94692		MRP4_HUMANMultidrug resistance-associated protein 4;	ATP-binding cassette, sub-family C (CFTR MRP), member	Q09YH0	CFTR	multidrug resistance-associated protein 4 [Canis lupus familiaris]	v1g94692	NVE15479	sp|O15439|MRP4_HUMAN^sp|O15439|MRP4_HUMAN^Q:3018-4775,H:669-1275^41.351%ID^E:4.25e-134^.^.`sp|O15439|MRP4_HUMAN^sp|O15439|MRP4_HUMAN^Q:465-2408,H:22-613^31.231%ID^E:2.27e-75^.^.`sp|O15439|MRP4_HUMAN^sp|O15439|MRP4_HUMAN^Q:4122-4790,H:428-638^30.222%ID^E:4.56e-15^.^.`sp|O15439|MRP4_HUMAN^sp|O15439|MRP4_HUMAN^Q:1980-2408,H:1113-1254^25.676%ID^E:1.34e-06^.^.	NVE15479	414-4811[+]	sp|O15439|MRP4_HUMAN^sp|O15439|MRP4_HUMAN^Q:3018-4775,H:669-1275^41.351%ID^E:4.25e-134^.^.`sp|O15439|MRP4_HUMAN^sp|O15439|MRP4_HUMAN^Q:465-2408,H:22-613^31.231%ID^E:2.27e-75^.^.`sp|O15439|MRP4_HUMAN^sp|O15439|MRP4_HUMAN^Q:4122-4790,H:428-638^30.222%ID^E:4.56e-15^.^.`sp|O15439|MRP4_HUMAN^sp|O15439|MRP4_HUMAN^Q:1980-2408,H:1113-1254^25.676%ID^E:1.34e-06^.^.	PF00664.26^ABC_membrane^ABC transporter transmembrane region^68-335^E:1.2e-12`PF00005.30^ABC_tran^ABC transporter^460-592^E:1.8e-15`PF00664.26^ABC_membrane^ABC transporter transmembrane region^897-1144^E:2.9e-28`PF00005.30^ABC_tran^ABC transporter^1215-1362^E:3.1e-29	GO:0005524^molecular_function^ATP binding`GO:0042626^molecular_function^ATPase-coupled transmembrane transporter activity`GO:0055085^biological_process^transmembrane transport`GO:0016021^cellular_component^integral component of membrane	NVE15479	NEMVEDRAFT_v1g94692	Multidrug resistance-associated protein 4;	GO:0005524^molecular_function^ATP binding`GO:0042626^molecular_function^ATPase activity, coupled to transmembrane movement of substances`GO:0006810^biological_process^transport`GO:0055085^biological_process^transmembrane transport`GO:0016021^cellular_component^integral component of membrane`GO:0016887^molecular_function^ATPase activity	MRP4-like35	NVE15479	NVE15479	160.382	1.42272	0.227011	6.26716	3.67691e-10	1.19339e-08	NVE15479	91.2727	75.7016	224.519	250.033
								NVE22558	.	NVE22558	70-3180[+]	.	.	.	NVE22558	.		.	NVE22558	NVE22558	NVE22558	730.048	0.797809	0.127342	6.2651	3.72587e-10	1.20577e-08	NVE22558	526.161	534.117	909.791	950.126
								NVE1804	.	NVE1804	1-462[+]	.	.	.	NVE1804	.		.	NVE1804	NVE1804	NVE1804	158.703	1.44837	0.232053	6.24155	4.33245e-10	1.39895e-08	NVE1804	68.902	94.627	237.209	234.073
								NVE107	.	NVE107	851-1951[+]	.	.	.	NVE107	.		.	NVE107	NVE107	NVE107	90.0285	1.78413	0.285901	6.24039	4.36481e-10	1.40708e-08	NVE107	34.0036	39.9536	142.521	143.636
NEMVEDRAFT_v1g30268	MYO7B	MYO7A_HUMANUnconventional myosin-VIIa;	Myosin VIIA	Q13402	MYO7A	unconventional myosin-VIIa isoform 3 [Homo sapiens]	v1g30268	NVE12141	sp|Q13402|MYO7A_HUMAN^sp|Q13402|MYO7A_HUMAN^Q:340-2745,H:1-806^53.656%ID^E:0^.^.	NVE12141	340-3573[+]	sp|Q13402|MYO7A_HUMAN^sp|Q13402|MYO7A_HUMAN^Q:340-2745,H:1-806^53.656%ID^E:0^.^.	PF00063.24^Myosin_head^Myosin head (motor domain)^66-725^E:1.7e-232`PF00612.30^IQ^IQ calmodulin-binding motif^764-783^E:0.00026	GO:0003774^molecular_function^cytoskeletal motor activity`GO:0005524^molecular_function^ATP binding`GO:0016459^cellular_component^myosin complex`GO:0005515^molecular_function^protein binding	NVE12141	NEMVEDRAFT_v1g30268	Unconventional myosin-VIIa;	GO:0003774^molecular_function^motor activity`GO:0005524^molecular_function^ATP binding`GO:0016459^cellular_component^myosin complex`GO:0005515^molecular_function^protein binding	MYO7A-like5	NVE12141	NVE12141	864.537	0.760777	0.122021	6.23481	4.52328e-10	1.45577e-08	NVE12141	659.49	617.178	1084.53	1096.95
NEMVEDRAFT_v1g242883	SYT4	SYT7_HUMANSynaptotagmin-7;	synaptotagmin	P50232	SYT4	synaptotagmin, putative [Ixodes scapularis]	v1g242883	NVE23188	sp|O43581|SYT7_HUMAN^sp|O43581|SYT7_HUMAN^Q:1236-2111,H:110-401^36.61%ID^E:3.07e-45^.^.	NVE23188	402-2120[+]	sp|O43581|SYT7_HUMAN^sp|O43581|SYT7_HUMAN^Q:1236-2111,H:110-401^36.61%ID^E:3.07e-45^.^.	PF00168.33^C2^C2 domain^318-424^E:1.5e-14`PF00168.33^C2^C2 domain^450-553^E:3e-17	.	NVE23188	NEMVEDRAFT_v1g242883	Synaptotagmin-7;	GO:0005515^molecular_function^protein binding	SYT7-like6	NVE23188	NVE23188	469.921	0.945578	0.151997	6.22103	4.93909e-10	1.5818e-08	NVE23188	311.401	324.886	666.724	576.672
								NVE23043	.	NVE23043	1-324[+]	.	.	.	NVE23043	.		.	NVE23043	NVE23043	NVE23043	124.047	1.56426	0.251467	6.22055	4.95419e-10	1.58405e-08	NVE23043	55.4795	63.0846	202.067	175.555
NEMVEDRAFT_v1g79617	PRICKLE2	PRIC3_HUMANPrickle-like protein 3;	Prickle homolog	O43900	PRIC3		v1g79617	NVE8194	sp|O43900|PRIC3_HUMAN^sp|O43900|PRIC3_HUMAN^Q:84-1145,H:19-372^57.865%ID^E:2.09e-136^.^.	NVE8194	45-2300[+]	sp|O43900|PRIC3_HUMAN^sp|O43900|PRIC3_HUMAN^Q:84-1145,H:19-372^57.865%ID^E:2.09e-136^.^.	PF06297.17^PET^PET Domain^87-170^E:1e-32`PF00412.25^LIM^LIM domain^181-240^E:3.5e-08`PF00412.25^LIM^LIM domain^246-300^E:4.1e-09`PF00412.25^LIM^LIM domain^306-360^E:3.7e-08	GO:0008270^molecular_function^zinc ion binding	NVE8194	NEMVEDRAFT_v1g79617	Prickle-like protein 3;	GO:0008270^molecular_function^zinc ion binding^DNA binding	Nvplp2	NVE8194	NVE8194	763.935	0.804779	0.129432	6.21779	5.04216e-10	1.60955e-08	NVE8194	562.849	542.528	921.505	1028.86
NEMVEDRAFT_v1g189712		G6PI_PIGGlucose-6-phosphate isomerase;		P08059	G6PI	phosphoglucose isomerase [Lepisosteus osseus]	v1g189712	NVE4573	sp|P08059|G6PI_PIG^sp|P08059|G6PI_PIG^Q:225-1823,H:1-552^68.659%ID^E:0^.^.	NVE4573	189-1835[+]	sp|P08059|G6PI_PIG^sp|P08059|G6PI_PIG^Q:225-1823,H:1-552^68.659%ID^E:0^.^.	PF00342.22^PGI^Phosphoglucose isomerase^54-315^E:6e-130`PF00342.22^PGI^Phosphoglucose isomerase^315-527^E:1.1e-98	GO:0004347^molecular_function^glucose-6-phosphate isomerase activity`GO:0006094^biological_process^gluconeogenesis`GO:0006096^biological_process^glycolytic process	NVE4573	NEMVEDRAFT_v1g189712	Glucose-6-phosphate isomerase;	GO:0004347^molecular_function^glucose-6-phosphate isomerase activity`GO:0006094^biological_process^gluconeogenesis`GO:0006096^biological_process^glycolytic process	G6PI-like	NVE4573	NVE4573	656.325	0.842394	0.135824	6.20209	5.57172e-10	1.77282e-08	NVE4573	476.05	457.364	897.101	794.786
								NVE12736	.	NVE12736	122-937[+]	.	.	.	NVE12736	.		.	NVE12736	NVE12736	NVE12736	49.1807	2.29579	0.37173	6.17598	6.57555e-10	2.07538e-08	NVE12736	9.84314	15.7712	84.9268	86.1816
NEMVEDRAFT_v1g237330							v1g237330	NVE6977	.	NVE6977	98-1159[+]	.	.	.	NVE6977	NEMVEDRAFT_v1g237330		.	NVE6977	NVE6977	NVE6977	450.743	1.06687	0.173076	6.16414	7.08673e-10	2.22953e-08	NVE6977	237.13	337.503	585.702	642.638
NEMVEDRAFT_v1g244897			chromosome 17 open reading frame 98		chromosome 17 open reading frame 98		v1g244897	NVE3640	sp|A8MV24|CQ098_HUMAN^sp|A8MV24|CQ098_HUMAN^Q:484-903,H:5-145^49.645%ID^E:1.14e-33^.^.	NVE3640	418-939[+]	sp|A8MV24|CQ098_HUMAN^sp|A8MV24|CQ098_HUMAN^Q:484-903,H:5-145^49.645%ID^E:1.14e-33^.^.	PF15075.9^DUF4542^Domain of unknown function (DUF4542)^1-30^E:3.6e-09	.	NVE3640	NEMVEDRAFT_v1g244897		.	NVE3640	NVE3640	NVE3640	262.178	1.14545	0.186503	6.14174	8.16232e-10	2.55154e-08	NVE3640	144.963	175.586	362.159	366.006
NEMVEDRAFT_v1g239929							v1g239929	NVE9410	.	.	.	.	.	.	NVE9410	NEMVEDRAFT_v1g239929		.	NVE9410	NVE9410	NVE9410	713.319	0.796137	0.13032	6.10909	1.00199e-09	3.08789e-08	NVE9410	537.793	498.369	936.147	880.967
NEMVEDRAFT_v1g88758		GP2_CANFA .		P25291	GP2	uncharacterized protein LOC100009638 precursor [Danio rerio]	v1g88758	NVE7457	sp|P25291|GP2_CANLF^sp|P25291|GP2_CANLF^Q:841-1230,H:38-164^45.038%ID^E:2.34e-27^.^.`sp|P25291|GP2_CANLF^sp|P25291|GP2_CANLF^Q:49-408,H:38-154^47.107%ID^E:1.14e-26^.^.`sp|P25291|GP2_CANLF^sp|P25291|GP2_CANLF^Q:445-804,H:38-154^47.107%ID^E:3.72e-26^.^.	NVE7457	64-1212[+]	sp|P25291|GP2_CANLF^sp|P25291|GP2_CANLF^Q:841-1230,H:38-164^45.038%ID^E:2.34e-27^.^.`sp|P25291|GP2_CANLF^sp|P25291|GP2_CANLF^Q:49-408,H:38-154^47.107%ID^E:1.14e-26^.^.`sp|P25291|GP2_CANLF^sp|P25291|GP2_CANLF^Q:445-804,H:38-154^47.107%ID^E:3.72e-26^.^.	.	.	NVE7457	NEMVEDRAFT_v1g88758		.	GP2-like16	NVE7457	NVE7457	2621.97	1.27426	0.208931	6.09895	1.06765e-09	3.27993e-08	NVE7457	1404.88	1575.01	4287.34	3220.64
NEMVEDRAFT_v1g234439 NEMVEDRAFT_v1g201788		MRP4_HUMANMultidrug resistance-associated protein 4;	ATP-binding cassette, sub-family C (CFTR MRP), member	O15439	MRP4	ABC transporter family C protein ABCC2 [Plutella xylostella]	v1g234439,v1g201788	NVE13154	sp|E9Q236|MRP4_MOUSE^sp|E9Q236|MRP4_MOUSE^Q:366-2558,H:11-738^31.193%ID^E:1.71e-92^.^.`sp|E9Q236|MRP4_MOUSE^sp|E9Q236|MRP4_MOUSE^Q:1653-2255,H:1049-1257^25.806%ID^E:1.03e-11^.^.	NVE13154	342-2564[+]	sp|E9Q236|MRP4_MOUSE^sp|E9Q236|MRP4_MOUSE^Q:366-2558,H:11-738^31.193%ID^E:1.71e-92^.^.`sp|E9Q236|MRP4_MOUSE^sp|E9Q236|MRP4_MOUSE^Q:1653-2255,H:1049-1257^25.806%ID^E:1.03e-11^.^.	PF00664.26^ABC_membrane^ABC transporter transmembrane region^94-346^E:3.4e-17`PF00005.30^ABC_tran^ABC transporter^447-581^E:8.9e-16	GO:0005524^molecular_function^ATP binding`GO:0042626^molecular_function^ATPase-coupled transmembrane transporter activity`GO:0055085^biological_process^transmembrane transport`GO:0016021^cellular_component^integral component of membrane	NVE13154	NEMVEDRAFT_v1g234439,NEMVEDRAFT_v1g201788	Multidrug resistance-associated protein 4;	GO:0005524^molecular_function^ATP binding`GO:0042626^molecular_function^ATPase activity, coupled to transmembrane movement of substances`GO:0006810^biological_process^transport`GO:0055085^biological_process^transmembrane transport`GO:0016021^cellular_component^integral component of membrane`GO:0016887^molecular_function^ATPase activity	MRP4-like32	NVE13154	NVE13154	128.301	1.49684	0.245751	6.09088	1.1229e-09	3.43887e-08	NVE13154	65.3227	62.0332	181.568	204.282
NEMVEDRAFT_v1g191355		DOX1_ARATHAlpha-dioxygenase 1;	Animal haem peroxidase	Q9SGH6	DOX1	putative peroxidase [Mycobacterium farcinogenes]	v1g191355	NVE8588	sp|Q9C9U3|DOX2_ARATH^sp|Q9C9U3|DOX2_ARATH^Q:6-998,H:282-615^34.503%ID^E:1.52e-60^.^.	NVE8588	3-1004[+]	sp|Q9C9U3|DOX2_ARATH^sp|Q9C9U3|DOX2_ARATH^Q:6-998,H:282-615^34.503%ID^E:1.52e-60^.^.	PF03098.18^An_peroxidase^Animal haem peroxidase^2-292^E:6.5e-52	.	NVE8588	NEMVEDRAFT_v1g191355	Alpha-dioxygenase 1;	.	DOX1-like	NVE8588	NVE8588	207.045	1.31249	0.216087	6.07389	1.24852e-09	3.80575e-08	NVE8588	101.116	129.324	262.59	335.151
NEMVEDRAFT_v1g233379					AGAP001193-PA	AGAP001193-PA [Anopheles gambiae str. PEST]	v1g233379	NVE8524	.	NVE8524	107-484[+]	.	.	.	NVE8524	NEMVEDRAFT_v1g233379		.	NVE8524	NVE8524	NVE8524	307.109	1.06967	0.176231	6.06972	1.28137e-09	3.89379e-08	NVE8524	205.811	183.997	447.086	391.541
NEMVEDRAFT_v1g204768	RSPH1	RSPH1_MOUSERadial spoke head 1 homolog;	Radial spoke head 1 homolog	Q8VIG3	RSPH1	uncharacterized protein LOC100177304 [Ciona intestinalis]	v1g204768	NVE19811	sp|Q6VTH5|RSPH1_CYPCA^sp|Q6VTH5|RSPH1_CYPCA^Q:261-920,H:1-218^60.633%ID^E:5.56e-86^.^.	NVE19811	261-935[+]	sp|Q6VTH5|RSPH1_CYPCA^sp|Q6VTH5|RSPH1_CYPCA^Q:261-920,H:1-218^60.633%ID^E:5.56e-86^.^.	PF02493.23^MORN^MORN repeat^30-43^E:6.6`PF02493.23^MORN^MORN repeat^44-65^E:1.1e-06`PF02493.23^MORN^MORN repeat^67-89^E:2.1e-07`PF02493.23^MORN^MORN repeat^90-112^E:3e-07`PF02493.23^MORN^MORN repeat^113-132^E:5.3e-06`PF02493.23^MORN^MORN repeat^137-156^E:0.0016`PF02493.23^MORN^MORN repeat^159-180^E:0.026	.	NVE19811	NEMVEDRAFT_v1g204768	Radial spoke head 1 homolog;	.	RSPH1-like8	NVE19811	NVE19811	1260.85	0.846245	0.139465	6.06779	1.29678e-09	3.92916e-08	NVE19811	769.555	1020.92	1510.14	1742.78
NEMVEDRAFT_v1g131384	DNAAF1	DAAF1_MOUSEDynein assembly factor 1, axonemal;	dynein, axonemal, assembly factor 1	Q9D2H9	DAAF1		v1g131384	NVE12672	sp|Q9D2H9|DAAF1_MOUSE^sp|Q9D2H9|DAAF1_MOUSE^Q:81-869,H:61-323^58.555%ID^E:2.44e-103^.^.	NVE12672	87-2888[+]	sp|Q9D2H9|DAAF1_MOUSE^sp|Q9D2H9|DAAF1_MOUSE^Q:81-869,H:61-323^58.555%ID^E:2.44e-103^.^.	PF14580.9^LRR_9^Leucine-rich repeat^98-225^E:8.8e-14`PF13516.9^LRR_6^Leucine Rich repeat^109-115^E:16000`PF13516.9^LRR_6^Leucine Rich repeat^129-143^E:790`PF13516.9^LRR_6^Leucine Rich repeat^150-166^E:0.78`PF00078.30^RVT_1^Reverse transcriptase (RNA-dependent DNA polymerase)^652-776^E:4.8e-15	GO:0005515^molecular_function^protein binding	NVE12672	NEMVEDRAFT_v1g131384	Dynein assembly factor 1, axonemal;	GO:0005515^molecular_function^protein binding	DAAF1-like	NVE12672	NVE12672	366.493	1.10137	0.181625	6.06399	1.32785e-09	4.01635e-08	NVE12672	198.652	259.698	449.038	558.584
NEMVEDRAFT_v1g201898	LAT-1	LPLT2_CAEELLatrophilin-like protein LAT-2 {ECO:0000312|EMBL:CCD61661.1, ECO:0000312|WormBase:B0286.2b};	LATrophilin	Q9Z173	AGRL3	serine/threonine-protein kinase RIO3 [Trichinella spiralis]	v1g201898	NVE13547	sp|Q9Z173|AGRL3_RAT^sp|Q9Z173|AGRL3_RAT^Q:227-1678,H:805-1306^27.938%ID^E:1.56e-42^.^.	NVE13547	2-2104[+]	sp|Q9Z173|AGRL3_RAT^sp|Q9Z173|AGRL3_RAT^Q:227-1678,H:805-1306^27.938%ID^E:1.56e-42^.^.	PF01825.24^GPS^GPCR proteolysis site, GPS, motif^52-93^E:1.2e-08`PF00002.27^7tm_2^7 transmembrane receptor (Secretin family)^112-353^E:1.3e-44	GO:0004930^molecular_function^G protein-coupled receptor activity`GO:0007186^biological_process^G protein-coupled receptor signaling pathway`GO:0016021^cellular_component^integral component of membrane	NVE13547	NEMVEDRAFT_v1g201898	Latrophilin-like protein LAT-2 {ECO:0000312|EMBL:CCD61661.1, ECO:0000312|WormBase:B0286.2b};	GO:0016020^cellular_component^membrane`GO:0004930^molecular_function^G-protein coupled receptor activity`GO:0007186^biological_process^G-protein coupled receptor signaling pathway`GO:0016021^cellular_component^integral component of membrane	LPLT2-like1	NVE13547	NVE13547	59.7147	2.05396	0.339333	6.05294	1.42228e-09	4.29311e-08	NVE13547	17.8966	21.0282	95.6647	104.269
NEMVEDRAFT_v1g248144							v1g248144	NVE17285	.	NVE17285	1-3075[+]	.	.	.	NVE17285	NEMVEDRAFT_v1g248144		.	NVE17285	NVE17285	NVE17285	865.356	0.741153	0.12259	6.04579	1.48677e-09	4.47629e-08	NVE17285	634.435	655.029	1048.41	1123.55
NEMVEDRAFT_v1g218393					DUF229 domain containing protein	DUF229 domain containing protein [Trichuris trichiura]	v1g218393	NVE14730	.	NVE14730	440-3262[+]	.	PF02995.20^DUF229^Protein of unknown function (DUF229)^382-835^E:1.6e-102`PF00884.26^Sulfatase^Sulfatase^647-697^E:1.2e-07	GO:0008484^molecular_function^sulfuric ester hydrolase activity	NVE14730	NEMVEDRAFT_v1g218393		GO:0008484^molecular_function^sulfuric ester hydrolase activity`GO:0008152^biological_process^metabolic process	NVE14730	NVE14730	NVE14730	94.6897	1.75853	0.291786	6.02679	1.67247e-09	5.01996e-08	NVE14730	29.5294	49.4163	144.473	155.34
								NVE17843	.	.	.	.	.	.	NVE17843	.		.	NVE17843	NVE17843	NVE17843	3210.04	0.637033	0.105721	6.02559	1.68492e-09	5.0496e-08	NVE17843	2444.68	2566.49	4219.98	3608.99
NEMVEDRAFT_v1g119563	SLC44A2	CTL4_XENLACholine transporter-like protein 4;	Solute carrier family 44 member	Q6IP59	CTL2	choline transporter-like protein 4 [Xenopus laevis]	v1g119563	NVE5648	sp|Q6GN42|CTL4_XENLA^sp|Q6GN42|CTL4_XENLA^Q:91-1518,H:3-491^36.821%ID^E:5.63e-90^.^.	NVE5648	31-2124[+]	sp|Q6GN42|CTL4_XENLA^sp|Q6GN42|CTL4_XENLA^Q:91-1518,H:3-491^36.821%ID^E:5.63e-90^.^.	PF04515.15^Choline_transpo^Plasma-membrane choline transporter^326-496^E:9e-35`PF05891.15^Methyltransf_PK^AdoMet dependent proline di-methyltransferase^566-671^E:9.6e-27	GO:0022857^molecular_function^transmembrane transporter activity`GO:0055085^biological_process^transmembrane transport`GO:0008168^molecular_function^methyltransferase activity`GO:0006480^biological_process^N-terminal protein amino acid methylation	NVE5648	NEMVEDRAFT_v1g119563	Choline transporter-like protein 4;	GO:0008168^molecular_function^methyltransferase activity`GO:0006480^biological_process^N-terminal protein amino acid methylation	CTL4-like3	NVE5648	NVE5648	920.57	0.756946	0.125724	6.0207	1.73667e-09	5.18883e-08	NVE5648	652.332	709.702	1091.36	1228.89
NEMVEDRAFT_v1g79108	RBPMS2	SCW1_SCHPOCell wall integrity protein scw1;	RNA binding protein with multiple splicing 2	O74452	SCW1	RNA-binding family protein [Theobroma cacao]	v1g79108	NVE19	sp|Q01617|CPO_DROME^sp|Q01617|CPO_DROME^Q:428-787,H:429-549^60.331%ID^E:1.41e-38^.^.	NVE19	428-1390[+]	sp|Q01617|CPO_DROME^sp|Q01617|CPO_DROME^Q:428-787,H:429-549^60.331%ID^E:1.41e-38^.^.	PF00076.25^RRM_1^RNA recognition motif. (a.k.a. RRM, RBD, or RNP domain)^18-81^E:1.4e-10	GO:0003676^molecular_function^nucleic acid binding	NVE19	NEMVEDRAFT_v1g79108	Cell wall integrity protein scw1;	GO:0003676^molecular_function^nucleic acid binding	SCW1-like	NVE19	NVE19	793.151	0.773528	0.128605	6.01474	1.8018e-09	5.37524e-08	NVE19	595.063	568.813	946.885	1061.84
NEMVEDRAFT_v1g243618							v1g243618	NVE25675	.	NVE25675	84-1079[+]	.	.	.	NVE25675	NEMVEDRAFT_v1g243618		.	NVE25675	NVE25675	NVE25675	45.421	2.29219	0.381827	6.00321	1.9345e-09	5.76234e-08	NVE25675	14.3173	8.41128	78.0936	80.8617
NEMVEDRAFT_v1g238589	JUN	JUN_CHICKTranscription factor AP-1;	jun proto-oncogene	P18870	JUN	jun protein [Hydra vulgaris]	v1g238589	NVE21090							NVE21090	NEMVEDRAFT_v1g238589	Transcription factor AP-1;	GO:0003700^molecular_function^transcription factor activity, sequence-specific DNA binding`GO:0043565^molecular_function^sequence-specific DNA binding`GO:0006355^biological_process^regulation of transcription, DNA-templated`GO:0003677^molecular_function^DNA binding`GO:0005634^cellular_component^nucleus	Nve-c-jun	NVE21090	NVE21090	2322.29	1.66879	0.278474	5.99262	2.06489e-09	6.1414e-08	NVE21090	986.104	1066.13	2865.06	4371.85
NEMVEDRAFT_v1g82117 NEMVEDRAFT_v1g82205		B4GN4_MOUSEN-acetyl-beta-glucosaminyl-glycoprotein 4-beta-N-acetylgalactosaminyltransferase 1;	Beta-1,4-N-acetylgalactosaminyl transferase	Q766D5	B4GN4	beta-1,4-N-acetyl-galactosaminyl transferase 3 [Capsaspora owczarzaki ATCC 30864]	v1g82117,v1g82205	NVE19064	sp|Q766D5|B4GN4_MOUSE^sp|Q766D5|B4GN4_MOUSE^Q:1117-2019,H:704-1026^38.957%ID^E:5.92e-72^.^.`sp|Q766D5|B4GN4_MOUSE^sp|Q766D5|B4GN4_MOUSE^Q:253-1077,H:101-378^34.471%ID^E:1.69e-37^.^.	NVE19064	1-2025[+]	sp|Q766D5|B4GN4_MOUSE^sp|Q766D5|B4GN4_MOUSE^Q:1117-2019,H:704-1026^38.957%ID^E:5.92e-72^.^.`sp|Q766D5|B4GN4_MOUSE^sp|Q766D5|B4GN4_MOUSE^Q:253-1077,H:101-378^34.471%ID^E:1.69e-37^.^.	PF07691.15^PA14^PA14 domain^126-156^E:3.9e-06`PF05679.19^CHGN^Chondroitin N-acetylgalactosaminyltransferase^357-644^E:1.1e-13`PF02709.17^Glyco_transf_7C^N-terminal domain of galactosyltransferase^572-641^E:3.8e-11	GO:0008376^molecular_function^acetylgalactosaminyltransferase activity`GO:0032580^cellular_component^Golgi cisterna membrane	NVE19064	NEMVEDRAFT_v1g82117,NEMVEDRAFT_v1g82205	N-acetyl-beta-glucosaminyl-glycoprotein 4-beta-N-acetylgalactosaminyltransferase 1;	GO:0008376^molecular_function^acetylgalactosaminyltransferase activity`GO:0032580^cellular_component^Golgi cisterna membrane	B4GN4-like15	NVE19064	NVE19064	194.564	1.2547	0.210565	5.95873	2.54208e-09	7.50374e-08	NVE19064	105.59	117.758	253.804	301.104
NEMVEDRAFT_v1g166171	PCK1	PCKGM_MOUSEPhosphoenolpyruvate carboxykinase [GTP], mitochondrial;	phosphoenolpyruvate carboxykinase	Q16822	PCKGM		v1g166171	NVE22317	sp|Q16822|PCKGM_HUMAN^sp|Q16822|PCKGM_HUMAN^Q:343-2172,H:35-637^61.827%ID^E:0^.^.	NVE22317	304-2187[+]	sp|Q16822|PCKGM_HUMAN^sp|Q16822|PCKGM_HUMAN^Q:343-2172,H:35-637^61.827%ID^E:0^.^.	PF17297.5^PEPCK_N^Phosphoenolpyruvate carboxykinase N-terminal domain^25-252^E:5.7e-97`PF00821.21^PEPCK_GTP^Phosphoenolpyruvate carboxykinase C-terminal P-loop domain^256-622^E:8.4e-162	GO:0004611^molecular_function^phosphoenolpyruvate carboxykinase activity`GO:0006094^biological_process^gluconeogenesis	NVE22317	NEMVEDRAFT_v1g166171	Phosphoenolpyruvate carboxykinase [GTP], mitochondrial;	GO:0004611^molecular_function^phosphoenolpyruvate carboxykinase activity`GO:0005525^molecular_function^GTP binding`GO:0006094^biological_process^gluconeogenesis	PCKGM-like1	NVE22317	NVE22317	5562.58	0.521965	0.0878222	5.94343	2.79116e-09	8.19459e-08	NVE22317	4550.21	4569.43	6645.77	6484.9
NEMVEDRAFT_v1g173194		DYH2_MOUSEDynein heavy chain 2, axonemal;		P0C6F1	DYH2	Dynein heavy chain 2, axonemal [Myotis davidii]	v1g173194	NVE10293	sp|P0C6F1|DYH2_MOUSE^sp|P0C6F1|DYH2_MOUSE^Q:1455-12569,H:425-4131^70.571%ID^E:0^.^.`sp|P0C6F1|DYH2_MOUSE^sp|P0C6F1|DYH2_MOUSE^Q:273-1214,H:113-426^52.866%ID^E:2.23e-96^.^.	NVE10293	54-12587[+]	sp|P0C6F1|DYH2_MOUSE^sp|P0C6F1|DYH2_MOUSE^Q:1455-12569,H:425-4131^70.571%ID^E:0^.^.`sp|P0C6F1|DYH2_MOUSE^sp|P0C6F1|DYH2_MOUSE^Q:273-1214,H:113-426^52.866%ID^E:2.23e-96^.^.	PF08385.15^DHC_N1^Dynein heavy chain, N-terminal region 1^238-803^E:5e-164`PF08393.16^DHC_N2^Dynein heavy chain, N-terminal region 2^1292-1699^E:6.3e-141`PF12774.10^AAA_6^Hydrolytic ATP binding site of dynein motor region^1836-2162^E:2.2e-154`PF07728.17^AAA_5^AAA domain (dynein-related subfamily)^2151-2293^E:6.1e-05`PF17852.4^Dynein_AAA_lid^Dynein heavy chain AAA lid domain^2325-2442^E:3.6e-34`PF…	GO:0005524^molecular_function^ATP binding`GO:0016887^molecular_function^ATP hydrolysis activity`GO:0008569^molecular_function^minus-end-directed microtubule motor activity`GO:0007018^biological_process^microtubule-based movement`GO:0030286^cellular_component^dynein complex	NVE10293	NEMVEDRAFT_v1g173194	Dynein heavy chain 2, axonemal;	GO:0005524^molecular_function^ATP binding`GO:0016887^molecular_function^ATPase activity`GO:0003777^molecular_function^microtubule motor activity`GO:0007018^biological_process^microtubule-based movement`GO:0030286^cellular_component^dynein complex	DYH2-like3	NVE10293	NVE10293	1436.19	0.671883	0.113048	5.94333	2.79285e-09	8.19459e-08	NVE10293	1046.06	1161.81	1700.49	1836.41
NEMVEDRAFT_v1g27718	ANKUB1	ANKUB_HUMANProtein ANKUB1;	ankyrin repeat and ubiquitin domain containing 1	A6NFN9	ANKUB		v1g27718	NVE7567	sp|A6NFN9|ANKUB_HUMAN^sp|A6NFN9|ANKUB_HUMAN^Q:29-838,H:100-359^42.279%ID^E:2.64e-59^.^.	NVE7567	2-1915[+]	sp|A6NFN9|ANKUB_HUMAN^sp|A6NFN9|ANKUB_HUMAN^Q:29-838,H:100-359^42.279%ID^E:2.64e-59^.^.	.	.	NVE7567	NEMVEDRAFT_v1g27718	Protein ANKUB1;	.	ANKUB-like	NVE7567	NVE7567	130.299	1.44157	0.242612	5.94188	2.81771e-09	8.25517e-08	NVE7567	64.4278	69.3931	200.115	187.259
NEMVEDRAFT_v1g197770			NAD dependent epimerase dehydratase		NAD dependent epimerase dehydratase		v1g197770	NVE22405	.	NVE22405	55-765[+]	.	PF17784.4^Sulfotransfer_4^Sulfotransferase domain^2-192^E:3.6e-47	.	NVE22405	NEMVEDRAFT_v1g197770		.	NVE22405	NVE22405	NVE22405	219.536	1.16828	0.19693	5.93247	2.98412e-09	8.69074e-08	NVE22405	137.804	126.169	292.851	321.319
NEMVEDRAFT_v1g85341		COMP_BOVINCartilage oligomeric matrix protein;	Thrombospondin C-terminal region	P35445	COMP	Thrombospondin-4 [Crassostrea gigas]	v1g85341	NVE1285	sp|P35445|COMP_BOVIN^sp|P35445|COMP_BOVIN^Q:4842-6809,H:95-744^46.375%ID^E:1.62e-126^.^.	NVE1285	3-7523[+]	sp|P35445|COMP_BOVIN^sp|P35445|COMP_BOVIN^Q:4842-6809,H:95-744^46.375%ID^E:1.62e-126^.^.	PF00560.36^LRR_1^Leucine Rich Repeat^65-85^E:12000`PF13516.9^LRR_6^Leucine Rich repeat^113-126^E:140`PF00560.36^LRR_1^Leucine Rich Repeat^115-126^E:1600`PF13855.9^LRR_8^Leucine rich repeat^175-219^E:2.7e-06`PF13516.9^LRR_6^Leucine Rich repeat^175-188^E:31`PF00560.36^LRR_1^Leucine Rich Repeat^177-192^E:1800`PF13306.9^LRR_5^BspA type Leucine rich repeat region (6 copies)^185-279^E:3.6e-07`PF13855.9…	GO:0005515^molecular_function^protein binding`GO:0005509^molecular_function^calcium ion binding`GO:0007155^biological_process^cell adhesion`GO:0005576^cellular_component^extracellular region	NVE1285	NEMVEDRAFT_v1g85341	Cartilage oligomeric matrix protein;	GO:0005515^molecular_function^protein binding`GO:0005509^molecular_function^calcium ion binding`GO:0007155^biological_process^cell adhesion`GO:0005576^cellular_component^extracellular region	COMP-like1	NVE1285	NVE1285	1444.11	0.639602	0.107858	5.93003	3.02879e-09	8.80776e-08	NVE1285	1130.17	1120.8	1709.27	1816.2
NEMVEDRAFT_v1g233391	C1ORF177	CA177_RATUncharacterized protein C1orf177 homolog;	chromosome 1 open reading frame 177	B1H283	LEXM	LOC733356 protein [Xenopus laevis]	v1g233391	NVE8741	sp|B1H283|LEXM_RAT^sp|B1H283|LEXM_RAT^Q:112-1212,H:18-382^38.005%ID^E:1.28e-59^.^.	NVE8741	94-1260[+]	sp|B1H283|LEXM_RAT^sp|B1H283|LEXM_RAT^Q:112-1212,H:18-382^38.005%ID^E:1.28e-59^.^.	.	.	NVE8741	NEMVEDRAFT_v1g233391	Uncharacterized protein C1orf177 homolog;	.	CA177-like	NVE8741	NVE8741	378.647	1.0414	0.175634	5.92937	3.04107e-09	8.83036e-08	NVE8741	206.706	281.778	491.99	534.113
NEMVEDRAFT_v1g198839	ABHD14B	ABHEA_RATProtein ABHD14A {ECO:0000305};	abhydrolase domain containing 14b	Q5I0C4	ABHEA		v1g198839	NVE2101	sp|Q5I0C4|ABHEA_RAT^sp|Q5I0C4|ABHEA_RAT^Q:1407-1970,H:53-238^41.361%ID^E:1.03e-39^.^.	NVE2101	3-2087[+]	sp|Q5I0C4|ABHEA_RAT^sp|Q5I0C4|ABHEA_RAT^Q:1407-1970,H:53-238^41.361%ID^E:1.03e-39^.^.	.	.	NVE2101	NEMVEDRAFT_v1g198839	Protein ABHD14A {ECO:0000305};	.	ABHEA-like2	NVE2101	NVE2101	151.808	1.41627	0.239196	5.92096	3.20062e-09	9.2799e-08	NVE2101	67.1123	91.4727	204.996	243.649
NEMVEDRAFT_v1g237037	CD63	CD63_FELCACD63 antigen;	Cd63 molecule	P08962	CD63	CD63 antigen [Ictalurus punctatus]	v1g237037	NVE25792	sp|Q76B49|CD63_FELCA^sp|Q76B49|CD63_FELCA^Q:647-1189,H:54-233^38.798%ID^E:1.15e-31^.^.	NVE25792	488-1204[+]	sp|Q76B49|CD63_FELCA^sp|Q76B49|CD63_FELCA^Q:647-1189,H:54-233^38.798%ID^E:1.15e-31^.^.	PF00335.23^Tetraspanin^Tetraspanin family^10-231^E:1.5e-57	GO:0016021^cellular_component^integral component of membrane	NVE25792	NEMVEDRAFT_v1g237037	CD63 antigen;	GO:0016021^cellular_component^integral component of membrane	CD63-like1	NVE25792	NVE25792	2156.71	0.610453	0.103703	5.88654	3.94376e-09	1.1384e-07	NVE25792	1708.23	1696.98	2747.92	2473.73
NEMVEDRAFT_v1g245327							v1g245327	NVE5074	.	NVE5074	1-546[+]	.	.	.	NVE5074	NEMVEDRAFT_v1g245327		.	NVE5074	NVE5074	NVE5074	711.84	0.900019	0.153063	5.88005	4.10138e-09	1.18043e-07	NVE5074	429.519	555.145	843.411	1019.28
NEMVEDRAFT_v1g247677	GPC4	GPC6_HUMANGlypican-6;	Cell surface proteoglycan that bears heparan sulfate (By similarity)	Q9Y625	GPC6	glypican-6 precursor [Homo sapiens]	v1g247677	NVE14419	sp|Q9Y625|GPC6_HUMAN^sp|Q9Y625|GPC6_HUMAN^Q:589-1701,H:108-477^39.687%ID^E:9.03e-93^.^.	NVE14419	58-1986[+]	sp|Q9Y625|GPC6_HUMAN^sp|Q9Y625|GPC6_HUMAN^Q:589-1701,H:108-477^39.687%ID^E:9.03e-93^.^.	PF01153.22^Glypican^Glypican^177-591^E:4.1e-102	GO:0009966^biological_process^regulation of signal transduction`GO:0046658^cellular_component^anchored component of plasma membrane`GO:0062023^cellular_component^collagen-containing extracellular matrix	NVE14419	NEMVEDRAFT_v1g247677	NvGlypican1_2_4_6	GO:0043395^molecular_function^heparan sulfate proteoglycan binding`GO:0005578^cellular_component^proteinaceous extracellular matrix`GO:0016020^cellular_component^membrane	NvGpc6	NVE14419	NVE14419	1315.63	0.671276	0.114188	5.87869	4.13537e-09	1.18846e-07	NVE14419	981.629	1040.9	1535.52	1704.48
								NVE5875	.	NVE5875	2-7996[+]	.	.	.	NVE5875	.		.	NVE5875	NVE5875	NVE5875	19049.8	0.601817	0.102394	5.87748	4.16551e-09	1.19363e-07	NVE5875	16396	13789.2	21963.8	24050
								NVE1143	.	.	.	.	.	.	NVE1143	.		.	NVE1143	NVE1143	NVE1143	500.81	0.958157	0.163052	5.87637	4.1935e-09	1.19989e-07	NVE1143	302.453	371.148	737.009	592.631
								NVE10379	.	NVE10379	221-757[+]	.	.	.	NVE10379	.		.	NVE10379	NVE10379	NVE10379	99.9426	1.61213	0.274658	5.8696	4.36858e-09	1.24817e-07	NVE10379	40.2674	51.5191	160.092	147.892
NEMVEDRAFT_v1g127225 NEMVEDRAFT_v1g127197		B4GN3_MOUSEBeta-1,4-N-acetylgalactosaminyltransferase 3;		Q6L8S8	B4GN3	beta-1,4-N-acetyl-galactosaminyl transferase 3 [Capsaspora owczarzaki ATCC 30864]	v1g127225,v1g127197	NVE10195	sp|Q766D5|B4GN4_MOUSE^sp|Q766D5|B4GN4_MOUSE^Q:1311-1724,H:804-940^32.609%ID^E:9.38e-28^.^.`sp|Q766D5|B4GN4_MOUSE^sp|Q766D5|B4GN4_MOUSE^Q:1093-1293,H:707-773^36.765%ID^E:9.38e-28^.^.`sp|Q766D5|B4GN4_MOUSE^sp|Q766D5|B4GN4_MOUSE^Q:310-885,H:122-312^31.282%ID^E:5.67e-17^.^.	NVE10195	127-1356[+]	sp|Q766D5|B4GN4_MOUSE^sp|Q766D5|B4GN4_MOUSE^Q:1311-1724,H:804-940^32.609%ID^E:9.38e-28^.^.`sp|Q766D5|B4GN4_MOUSE^sp|Q766D5|B4GN4_MOUSE^Q:1093-1293,H:707-773^36.765%ID^E:9.38e-28^.^.`sp|Q766D5|B4GN4_MOUSE^sp|Q766D5|B4GN4_MOUSE^Q:310-885,H:122-312^31.282%ID^E:5.67e-17^.^.	PF07691.15^PA14^PA14 domain^50-177^E:5.4e-12	.	NVE10195	NEMVEDRAFT_v1g127225,NEMVEDRAFT_v1g127197	Beta-1,4-N-acetylgalactosaminyltransferase 3;	.	B4GN3-like5	NVE10195	NVE10195	70.3285	1.86081	0.317207	5.86623	4.45803e-09	1.27002e-07	NVE10195	25.0553	28.3881	104.45	123.421
NEMVEDRAFT_v1g239910							v1g239910	NVE8927	.	NVE8927	86-622[+]	.	PF00277.21^SAA^Serum amyloid A protein^84-155^E:7.3e-07	GO:0005576^cellular_component^extracellular region	NVE8927	NEMVEDRAFT_v1g239910		GO:0006953^biological_process^acute-phase response`GO:0005576^cellular_component^extracellular region	NVE8927	NVE8927	NVE8927	249.779	1.1213	0.191354	5.85984	4.63324e-09	1.31611e-07	NVE8927	170.018	137.735	357.278	334.087
NEMVEDRAFT_v1g184716	SPAG6	SPAG6_MOUSESperm-associated antigen 6;	Sperm associated antigen 6	Q9JLI7	SPAG6	Sperm-associated antigen 6 [Crassostrea gigas]	v1g184716	NVE21264	sp|Q9JLI7|SPAG6_MOUSE^sp|Q9JLI7|SPAG6_MOUSE^Q:299-1819,H:1-507^86.193%ID^E:0^.^.	NVE21264	299-1825[+]	sp|Q9JLI7|SPAG6_MOUSE^sp|Q9JLI7|SPAG6_MOUSE^Q:299-1819,H:1-507^86.193%ID^E:0^.^.	PF00514.26^Arm^Armadillo/beta-catenin-like repeat^116-154^E:1.4e-09`PF00514.26^Arm^Armadillo/beta-catenin-like repeat^157-195^E:0.00016`PF00514.26^Arm^Armadillo/beta-catenin-like repeat^198-237^E:2.9e-05`PF03130.19^HEAT_PBS^PBS lyase HEAT-like repeat^353-384^E:0.15	GO:0005515^molecular_function^protein binding	NVE21264	NEMVEDRAFT_v1g184716	Sperm-associated antigen 6;	GO:0005515^molecular_function^protein binding	SPAG6-like	NVE21264	NVE21264	812.793	0.778153	0.133019	5.84996	4.91704e-09	1.39269e-07	NVE21264	541.373	649.772	1003.5	1056.52
NEMVEDRAFT_v1g242630							v1g242630	NVE22058	.	NVE22058	128-1279[+]	.	.	.	NVE22058	NEMVEDRAFT_v1g242630		.	NVE22058	NVE22058	NVE22058	52.4833	2.07763	0.35546	5.84489	5.06909e-09	1.43047e-07	NVE22058	17.8966	14.7197	86.8792	90.4375
NEMVEDRAFT_v1g241341		CD63_MOUSECD63 antigen;	Cd63 molecule	P08962	CD63	CD63 antigen [Rana catesbeiana]	v1g241341	NVE17574	sp|P28648|CD63_RAT^sp|P28648|CD63_RAT^Q:201-857,H:5-238^32.479%ID^E:2.17e-23^.^.	NVE17574	192-860[+]	sp|P28648|CD63_RAT^sp|P28648|CD63_RAT^Q:201-857,H:5-238^32.479%ID^E:2.17e-23^.^.	PF00335.23^Tetraspanin^Tetraspanin family^9-213^E:3.8e-53	GO:0016021^cellular_component^integral component of membrane	NVE17574	NEMVEDRAFT_v1g241341	CD63 antigen;	GO:0016021^cellular_component^integral component of membrane	CD63-like3	NVE17574	NVE17574	5105.17	0.515631	0.0882307	5.84412	5.09249e-09	1.43409e-07	NVE17574	4162.75	4228.77	6022	6007.18
NEMVEDRAFT_v1g2153							v1g2153	NVE17466	.	NVE17466	88-993[+]	.	.	.	NVE17466	NEMVEDRAFT_v1g2153		GO:0005198^molecular_function^structural molecule activity	NVE17466	NVE17466	NVE17466	200.169	1.18059	0.202114	5.84119	5.18283e-09	1.45744e-07	NVE17466	117.223	121.964	275.28	286.208
NEMVEDRAFT_v1g93943		IQCD_HUMANIQ domain-containing protein D;		Q17QH9	DRC10	IQ domain-containing protein D [Crassostrea gigas]	v1g93943	NVE14614	sp|Q96DY2|DRC10_HUMAN^sp|Q96DY2|DRC10_HUMAN^Q:671-1447,H:162-420^40.927%ID^E:3.04e-43^.^.	NVE14614	29-1513[+]	sp|Q96DY2|DRC10_HUMAN^sp|Q96DY2|DRC10_HUMAN^Q:671-1447,H:162-420^40.927%ID^E:3.04e-43^.^.	PF00612.30^IQ^IQ calmodulin-binding motif^455-473^E:0.0088	GO:0005515^molecular_function^protein binding	NVE14614	NEMVEDRAFT_v1g93943	IQ domain-containing protein D;	GO:0005515^molecular_function^protein binding	IQCD-like2	NVE14614	NVE14614	752.488	0.884153	0.151947	5.81883	5.9262e-09	1.65225e-07	NVE14614	439.362	609.818	959.575	1001.2
NEMVEDRAFT_v1g216404	CCDC153	CC153_DANRECoiled-coil domain-containing protein 153;	coiled-coil domain containing 153	A8KB59	CC153	coiled-coil domain-containing protein 153 [Danio rerio]	v1g216404	NVE11207	sp|A8KB59|CC153_DANRE^sp|A8KB59|CC153_DANRE^Q:152-670,H:30-202^35.838%ID^E:6.69e-19^.^.	NVE11207	2-673[+]	sp|A8KB59|CC153_DANRE^sp|A8KB59|CC153_DANRE^Q:152-670,H:30-202^35.838%ID^E:6.69e-19^.^.	.	.	NVE11207	NEMVEDRAFT_v1g216404	Coiled-coil domain-containing protein 153;	.	CC153-like	NVE11207	NVE11207	1630.14	0.657751	0.113332	5.80374	6.48501e-09	1.80037e-07	NVE11207	1162.39	1359.47	2019.7	1978.98
								NVE4323	.	NVE4323	170-469[+]	.	PF00095.24^WAP^WAP-type (Whey Acidic Protein) 'four-disulfide core'^26-75^E:1.1e-07	GO:0030414^molecular_function^peptidase inhibitor activity`GO:0005576^cellular_component^extracellular region	NVE4323	.		GO:0030414^molecular_function^peptidase inhibitor activity`GO:0005576^cellular_component^extracellular region	NVE4323	NVE4323	NVE4323	38.8264	2.31686	0.399418	5.80057	6.6088e-09	1.83214e-07	NVE4323	9.84314	8.41128	73.2128	63.8382
	MGAT4C	MGT4C_PIGAlpha-1,3-mannosyl-glycoprotein 4-beta-N-acetylglucosaminyltransferase C;	mannosyl (alpha-1,3-)-glycoprotein beta-1,4-N-acetylglucosaminyltransferase, isozyme C	Q6ITT3	MGT4C	Alpha-1,3-mannosyl-glycoprotein 4-beta-N-acetylglucosaminyltransferase C [Columba livia]		NVE13389	sp|Q6ITT3|MGT4C_PIG^sp|Q6ITT3|MGT4C_PIG^Q:358-1584,H:53-476^23.356%ID^E:1.23e-18^.^.	NVE13389	154-1611[+]	sp|Q6ITT3|MGT4C_PIG^sp|Q6ITT3|MGT4C_PIG^Q:358-1584,H:53-476^23.356%ID^E:1.23e-18^.^.	PF04666.16^Glyco_transf_54^N-Acetylglucosaminyltransferase-IV (GnT-IV) conserved region^9-182^E:2.8e-19	.	NVE13389	.	Alpha-1,3-mannosyl-glycoprotein 4-beta-N-acetylglucosaminyltransferase C;	GO:0016758^molecular_function^transferase activity, transferring hexosyl groups`GO:0005975^biological_process^carbohydrate metabolic process`GO:0016020^cellular_component^membrane	MGT4C-like3	NVE13389	NVE13389	120.336	1.53793	0.265214	5.79882	6.67845e-09	1.84884e-07	NVE13389	44.7415	71.4959	187.425	177.683
NEMVEDRAFT_v1g120496		FGFR1_RATFibroblast growth factor receptor 1;	Fibroblast growth factor receptor	Q04589	FGFR1	Chain A, Structure Of The Mutant Fibroblast Growth Factor Receptor 1	v1g120496	NVE6310	sp|Q04589|FGFR1_RAT^sp|Q04589|FGFR1_RAT^Q:122-1024,H:459-758^43.648%ID^E:1.02e-73^.^.	NVE6310	2-1036[+]	sp|Q04589|FGFR1_RAT^sp|Q04589|FGFR1_RAT^Q:122-1024,H:459-758^43.648%ID^E:1.02e-73^.^.	PF07714.20^PK_Tyr_Ser-Thr^Protein tyrosine and serine/threonine kinase^44-316^E:2.3e-86`PF00069.28^Pkinase^Protein kinase domain^45-314^E:2e-35	GO:0004672^molecular_function^protein kinase activity`GO:0006468^biological_process^protein phosphorylation`GO:0005524^molecular_function^ATP binding	NVE6310	NEMVEDRAFT_v1g120496	Tentacle gene Nv520 Babonis paper (FGFR1_RAT)	GO:0004672^molecular_function^protein kinase activity`GO:0006468^biological_process^protein phosphorylation`GO:0005524^molecular_function^ATP binding	NvFGFR1	NVE6310	NVE6310	433.236	0.978942	0.169037	5.79128	6.98524e-09	1.93104e-07	NVE6310	244.289	332.246	557.393	599.015
NEMVEDRAFT_v1g246249	HELT	HEY_DROMEHairy/enhancer-of-split related with YRPW motif protein;	helt bHLH transcription factor	Q7KM13	HEY		v1g246249	NVE8679	sp|Q7KM13|HEY_DROME^sp|Q7KM13|HEY_DROME^Q:263-631,H:107-212^46.341%ID^E:5.79e-20^.^.	NVE8679	110-1555[+]	sp|Q7KM13|HEY_DROME^sp|Q7KM13|HEY_DROME^Q:263-631,H:107-212^46.341%ID^E:5.79e-20^.^.	PF00010.29^HLH^Helix-loop-helix DNA-binding domain^49-100^E:2.4e-17`PF07527.16^Hairy_orange^Hairy Orange^136-175^E:7.3e-12	GO:0046983^molecular_function^protein dimerization activity`GO:0003677^molecular_function^DNA binding`GO:0006355^biological_process^regulation of transcription, DNA-templated	NVE8679	NEMVEDRAFT_v1g246249	Hairy_enhancer-of-split related with YRPW motif protein;	GO:0046983^molecular_function^protein dimerization activity`GO:0003677^molecular_function^DNA binding`GO:0006355^biological_process^regulation of transcription, DNA-templated	NvHey-like	NVE8679	NVE8679	1337.16	0.657067	0.113519	5.78816	7.11604e-09	1.96167e-07	NVE8679	981.629	1087.16	1589.21	1690.65
NEMVEDRAFT_v1g119949	ZNF846	ZN112_HUMANZinc finger protein 112;	Zinc finger protein 846	Q9UJU3	ZN112	zinc finger protein 934 isoform 1 [Mus musculus]	v1g119949	NVE5907	sp|Q0VAW7|ZN112_MOUSE^sp|Q0VAW7|ZN112_MOUSE^Q:945-1922,H:522-852^41.667%ID^E:1.32e-75^.^.`sp|Q0VAW7|ZN112_MOUSE^sp|Q0VAW7|ZN112_MOUSE^Q:1092-1913,H:520-765^40.364%ID^E:1.83e-57^.^.`sp|Q0VAW7|ZN112_MOUSE^sp|Q0VAW7|ZN112_MOUSE^Q:1362-1913,H:475-681^41.546%ID^E:6.29e-44^.^.`sp|Q0VAW7|ZN112_MOUSE^sp|Q0VAW7|ZN112_MOUSE^Q:453-1550,H:575-868^25.806%ID^E:9.11e-28^.^.	NVE5907	84-1940[+]	sp|Q0VAW7|ZN112_MOUSE^sp|Q0VAW7|ZN112_MOUSE^Q:945-1922,H:522-852^41.667%ID^E:1.32e-75^.^.`sp|Q0VAW7|ZN112_MOUSE^sp|Q0VAW7|ZN112_MOUSE^Q:1092-1913,H:520-765^40.364%ID^E:1.83e-57^.^.`sp|Q0VAW7|ZN112_MOUSE^sp|Q0VAW7|ZN112_MOUSE^Q:1362-1913,H:475-681^41.546%ID^E:6.29e-44^.^.`sp|Q0VAW7|ZN112_MOUSE^sp|Q0VAW7|ZN112_MOUSE^Q:453-1550,H:575-868^25.806%ID^E:9.11e-28^.^.	PF00096.29^zf-C2H2^Zinc finger, C2H2 type^83-105^E:0.0024`PF00096.29^zf-C2H2^Zinc finger, C2H2 type^295-317^E:5.8e-05`PF00096.29^zf-C2H2^Zinc finger, C2H2 type^379-401^E:9.1e-05`PF00096.29^zf-C2H2^Zinc finger, C2H2 type^407-429^E:0.00012`PF00096.29^zf-C2H2^Zinc finger, C2H2 type^435-457^E:0.0009`PF13912.9^zf-C2H2_6^C2H2-type zinc finger^435-458^E:0.075`PF00096.29^zf-C2H2^Zinc finger, C2H2 type^46…	.	NVE5907	NEMVEDRAFT_v1g119949	Zinc finger protein 112;	GO:0046872^molecular_function^metal ion binding	ZN112-like	NVE5907	NVE5907	89.2553	1.64651	0.284974	5.77777	7.56952e-09	2.0721e-07	NVE5907	37.5829	42.0564	145.449	131.932
NEMVEDRAFT_v1g50066	PKD1L2	PK1L2_MOUSEPolycystic kidney disease protein 1-like 2;	polycystic kidney disease 1-like 2	Q7TN88	PK1L2	receptor for egg jelly 5 [Strongylocentrotus purpuratus]	v1g50066	NVE14139	sp|Q7TN88|PK1L2_MOUSE^sp|Q7TN88|PK1L2_MOUSE^Q:1939-3870,H:1809-2433^32.148%ID^E:1.21e-92^.^.`sp|Q7TN88|PK1L2_MOUSE^sp|Q7TN88|PK1L2_MOUSE^Q:43-1704,H:1111-1643^34.806%ID^E:2.52e-82^.^.	NVE14139	1-4113[+]	sp|Q7TN88|PK1L2_MOUSE^sp|Q7TN88|PK1L2_MOUSE^Q:1939-3870,H:1809-2433^32.148%ID^E:1.21e-92^.^.`sp|Q7TN88|PK1L2_MOUSE^sp|Q7TN88|PK1L2_MOUSE^Q:43-1704,H:1111-1643^34.806%ID^E:2.52e-82^.^.	PF01825.24^GPS^GPCR proteolysis site, GPS, motif^184-223^E:3.2e-07`PF01477.26^PLAT^PLAT/LH2 domain^291-400^E:3.2e-18`PF20519.1^Polycystin_dom^Polycystin domain^799-1004^E:1.3e-43`PF08016.15^PKD_channel^Polycystin cation channel^1006-1228^E:7.9e-49`PF00520.34^Ion_trans^Ion transport protein^1006-1231^E:1.3e-09	GO:0005515^molecular_function^protein binding`GO:0005216^molecular_function^ion channel activity`GO:0006811^biological_process^ion transport`GO:0055085^biological_process^transmembrane transport`GO:0016020^cellular_component^membrane	NVE14139	NEMVEDRAFT_v1g50066	Polycystic kidney disease protein 1-like 2;	GO:0016020^cellular_component^membrane`GO:0005515^molecular_function^protein binding`GO:0005216^molecular_function^ion channel activity`GO:0006811^biological_process^ion transport`GO:0055085^biological_process^transmembrane transport	PK1L2-like21	NVE14139	NVE14139	736.7	0.746231	0.12926	5.77311	7.78216e-09	2.12734e-07	NVE14139	567.323	526.757	895.148	957.573
NEMVEDRAFT_v1g57796		ENAM_MOUSEEnamelin;	Inherit from KOG: HSPB (Heat shock 27kDa) associated protein 1	E1C7T6	TYW5	2-oxoglutarate (2OG) and Fe(II)-dependent oxygenase superfamily protein [Arabidopsis thaliana]	v1g57796	NVE1679	sp|B2GUS6|KDM8_XENTR^sp|B2GUS6|KDM8_XENTR^Q:328-957,H:226-443^27.679%ID^E:2.3e-16^.^.	NVE1679	142-1779[+]	sp|B2GUS6|KDM8_XENTR^sp|B2GUS6|KDM8_XENTR^Q:328-957,H:226-443^27.679%ID^E:2.3e-16^.^.	PF13621.9^Cupin_8^Cupin-like domain^1-108^E:1.4e-24`PF02373.25^JmjC^JmjC domain, hydroxylase^68-104^E:2.6e-05	.	NVE1679	NEMVEDRAFT_v1g57796	Enamelin;	.	ENAM-like2	NVE1679	NVE1679	788.885	0.727887	0.126237	5.76603	8.11592e-09	2.21549e-07	NVE1679	595.063	586.687	944.933	1028.86
	GM9047			B9EJX3	VAFNB	uncharacterized protein LOC668210 [Mus musculus]		NVE25614	sp|B9EJX3|VAFNB_MOUSE^sp|B9EJX3|VAFNB_MOUSE^Q:158-694,H:1-167^38.378%ID^E:4.61e-25^.^.	NVE25614	158-706[+]	sp|B9EJX3|VAFNB_MOUSE^sp|B9EJX3|VAFNB_MOUSE^Q:158-694,H:1-167^38.378%ID^E:4.61e-25^.^.	.	.	NVE25614	.		.	NVE25614	NVE25614	NVE25614	597.89	0.890906	0.154574	5.7636	8.23384e-09	2.24144e-07	NVE25614	360.617	469.981	732.128	828.833
NEMVEDRAFT_v1g110599 NEMVEDRAFT_v1g110546	MPDZ	NOS1_RABITNitric oxide synthase, brain;	Multiple PDZ domain protein	O19132	NOS1	Nitric oxide synthase, brain [Myotis brandtii]	v1g110599,v1g110546	NVE573	sp|O19132|NOS1_RABIT^sp|O19132|NOS1_RABIT^Q:173-493,H:16-126^43.363%ID^E:7.05e-18^.^.`sp|O19132|NOS1_RABIT^sp|O19132|NOS1_RABIT^Q:633-869,H:319-393^44.304%ID^E:3.96e-07^.^.	NVE573	158-721[+]	sp|O19132|NOS1_RABIT^sp|O19132|NOS1_RABIT^Q:173-493,H:16-126^43.363%ID^E:7.05e-18^.^.`sp|O19132|NOS1_RABIT^sp|O19132|NOS1_RABIT^Q:633-869,H:319-393^44.304%ID^E:3.96e-07^.^.	PF00595.27^PDZ^PDZ domain^8-87^E:5.6e-13`PF02163.25^Peptidase_M50^Peptidase family M50^19-117^E:2.4e-07`PF17820.4^PDZ_6^PDZ domain^33-88^E:4e-09	GO:0005515^molecular_function^protein binding`GO:0004222^molecular_function^metalloendopeptidase activity`GO:0006508^biological_process^proteolysis	NVE573	NEMVEDRAFT_v1g110599,NEMVEDRAFT_v1g110546	Nitric oxide synthase, brain;	GO:0005515^molecular_function^protein binding	NOS1-like2	NVE573	NVE573	183.037	1.23805	0.214874	5.76175	8.32447e-09	2.26296e-07	NVE573	114.538	96.7298	277.232	243.649
NEMVEDRAFT_v1g239375		RSH4A_HUMANRadial spoke head protein 4 homolog A;	radial spoke head 4 homolog A (Chlamydomonas)	Q8BYM7	RSH4A	uncharacterized protein LOC100180393 [Ciona intestinalis]	v1g239375	NVE3831	sp|Q5TD94|RSH4A_HUMAN^sp|Q5TD94|RSH4A_HUMAN^Q:110-1468,H:207-657^55.556%ID^E:9.85e-131^.^.	NVE3831	98-1642[+]	sp|Q5TD94|RSH4A_HUMAN^sp|Q5TD94|RSH4A_HUMAN^Q:110-1468,H:207-657^55.556%ID^E:9.85e-131^.^.	PF04712.15^Radial_spoke^Radial spokehead-like protein^12-487^E:3.6e-194	GO:0060271^biological_process^cilium assembly`GO:0060294^biological_process^cilium movement involved in cell motility`GO:0001534^cellular_component^radial spoke	NVE3831	NEMVEDRAFT_v1g239375	Radial spoke head protein 4 homolog A;	.	RSH4A-like1	NVE3831	NVE3831	763.106	0.835138	0.144989	5.75999	8.4118e-09	2.28354e-07	NVE3831	470.681	618.229	952.742	1010.77
NEMVEDRAFT_v1g8907	NOTO	NOT2_XENLAHomeobox protein not2;	homeobox	Q91770	NOT2		v1g8907	NVE2174	sp|Q91770|NOT2_XENLA^sp|Q91770|NOT2_XENLA^Q:511-684,H:140-197^72.414%ID^E:3.03e-21^.^.	NVE2174	79-723[+]	sp|Q91770|NOT2_XENLA^sp|Q91770|NOT2_XENLA^Q:511-684,H:140-197^72.414%ID^E:3.03e-21^.^.	PF00046.32^Homeodomain^Homeodomain^141-197^E:1.3e-23	GO:0003677^molecular_function^DNA binding	NVE2174	NEMVEDRAFT_v1g8907	Homeobox protein not2;	GO:0003677^molecular_function^DNA binding	NOT2-like2	NVE2174	NVE2174	154.163	1.30464	0.226573	5.75815	8.50423e-09	2.30544e-07	NVE2174	91.2727	79.9072	228.424	217.05
NEMVEDRAFT_v1g218339							v1g218339	NVE14672	.	NVE14672	3-1169[+]	.	PF07653.20^SH3_2^Variant SH3 domain^299-348^E:1.1e-05	GO:0005515^molecular_function^protein binding	NVE14672	NEMVEDRAFT_v1g218339		GO:0005515^molecular_function^protein binding	NVE14672	NVE14672	NVE14672	42.447	2.2348	0.388278	5.75567	8.62985e-09	2.33305e-07	NVE14672	13.4225	8.41128	70.2843	77.6698
NEMVEDRAFT_v1g245773		TBB_PARLITubulin beta chain;		P11833	TBB	PREDICTED: tubulin beta-4B chain [Nomascus leucogenys]	v1g245773	NVE6608	sp|P11833|TBB_PARLI^sp|P11833|TBB_PARLI^Q:2-1009,H:92-427^98.512%ID^E:0^.^.	NVE6608	2-1069[+]	sp|P11833|TBB_PARLI^sp|P11833|TBB_PARLI^Q:2-1009,H:92-427^98.512%ID^E:0^.^.	PF00091.28^Tubulin^Tubulin/FtsZ family, GTPase domain^1-99^E:3.8e-33`PF03953.20^Tubulin_C^Tubulin C-terminal domain^149-270^E:6e-43	GO:0003924^molecular_function^GTPase activity	NVE6608	NEMVEDRAFT_v1g245773	Tubulin beta chain;	GO:0003924^molecular_function^GTPase activity	TBB-like5	NVE6608	NVE6608	369.802	0.936007	0.162623	5.75567	8.6299e-09	2.33305e-07	NVE6608	236.235	266.007	470.514	506.45
NEMVEDRAFT_v1g195162	CCDC105	CC105_MOUSECoiled-coil domain-containing protein 105;	coiled-coil domain containing 105	Q9D4K7	CC105	Coiled-coil domain-containing protein 105 [Myotis brandtii]	v1g195162	NVE19481	sp|Q9D4K7|CC105_MOUSE^sp|Q9D4K7|CC105_MOUSE^Q:226-1263,H:110-466^30.532%ID^E:4.12e-41^.^.	NVE19481	103-1305[+]	sp|Q9D4K7|CC105_MOUSE^sp|Q9D4K7|CC105_MOUSE^Q:226-1263,H:110-466^30.532%ID^E:4.12e-41^.^.	PF03148.17^Tektin^Tektin family^12-387^E:6.7e-51	.	NVE19481	NEMVEDRAFT_v1g195162	Coiled-coil domain-containing protein 105;	.	CC105-like	NVE19481	NVE19481	567.2	0.829617	0.144304	5.74907	8.97331e-09	2.41921e-07	NVE19481	382.988	427.924	683.319	774.57
					sterile alpha motif domain-containing protein	sterile alpha motif domain-containing protein [Micromonas sp. RCC299]		NVE11080	.	NVE11080	65-1903[+]	.	PF13676.9^TIR_2^TIR domain^392-501^E:5.7e-21`PF00536.33^SAM_1^SAM domain (Sterile alpha motif)^540-576^E:6e-05	GO:0005515^molecular_function^protein binding`GO:0007165^biological_process^signal transduction	NVE11080	.		GO:0005515^molecular_function^protein binding`GO:0007165^biological_process^signal transduction	NVE11080	NVE11080	NVE11080	1456.19	0.645238	0.112368	5.7422	9.34564e-09	2.51268e-07	NVE11080	1097.06	1167.07	1684.87	1875.78
NEMVEDRAFT_v1g238199							v1g238199	NVE16377	.	NVE16377	70-1029[+]	.	.	.	NVE16377	NEMVEDRAFT_v1g238199		.	Nvao165	NVE16377	NVE16377	294.064	1.14466	0.199368	5.74145	9.38676e-09	2.52028e-07	NVE16377	141.383	217.642	412.92	404.309
NEMVEDRAFT_v1g211957		B4GT1_MOUSEBeta-1,4-galactosyltransferase 1;	Pfam:Galactosyl_T_2	P15535	B4GT1	UDP-Gal:betaGlcNAc beta 1,4- galactosyltransferase, polypeptide 3 [Xenopus laevis]	v1g211957	NVE4418	sp|P15535|B4GT1_MOUSE^sp|P15535|B4GT1_MOUSE^Q:921-1562,H:185-399^45.116%ID^E:4.86e-56^.^.	NVE4418	235-978[+]	sp|P15535|B4GT1_MOUSE^sp|P15535|B4GT1_MOUSE^Q:921-1562,H:185-399^45.116%ID^E:4.86e-56^.^.	PF13733.9^Glyco_transf_7N^N-terminal region of glycosyl transferase group 7^2-44^E:3.9e-18`PF02709.17^Glyco_transf_7C^N-terminal domain of galactosyltransferase^48-124^E:2.3e-31	.	NVE4418	NEMVEDRAFT_v1g211957	Beta-1,4-galactosyltransferase 1;	.	B4GT1-like1	NVE4418	NVE4418	104.267	1.60817	0.280273	5.73787	9.58752e-09	2.56715e-07	NVE4418	51.9002	43.1078	133.735	188.323
NEMVEDRAFT_v1g172654	THEG	THEG_MOUSETesticular haploid expressed gene protein;	theg spermatid protein	Q9JMB1	THEG	PREDICTED: testicular haploid expressed gene protein isoform X2 [Rattus norvegicus]	v1g172654	NVE9355	sp|Q9JMB1|THEG_MOUSE^sp|Q9JMB1|THEG_MOUSE^Q:306-968,H:162-375^33.913%ID^E:4.74e-18^.^.	NVE9355	171-980[+]	sp|Q9JMB1|THEG_MOUSE^sp|Q9JMB1|THEG_MOUSE^Q:306-968,H:162-375^33.913%ID^E:4.74e-18^.^.	PF14912.9^THEG^Testicular haploid expressed repeat^22-45^E:0.026`PF14912.9^THEG^Testicular haploid expressed repeat^88-142^E:3.8e-13`PF14912.9^THEG^Testicular haploid expressed repeat^123-156^E:0.00019`PF14912.9^THEG^Testicular haploid expressed repeat^162-221^E:2.4e-15`PF14912.9^THEG^Testicular haploid expressed repeat^199-257^E:4.5e-16	.	NVE9355	NEMVEDRAFT_v1g172654	Testicular haploid expressed gene protein;	.	THEG-like	NVE9355	NVE9355	448.514	0.967538	0.168987	5.72552	1.03116e-08	2.75351e-07	NVE9355	254.132	345.914	565.203	628.806
NEMVEDRAFT_v1g204127							v1g204127	NVE18501	.	NVE18501	316-3129[+]	.	.	.	NVE18501	NEMVEDRAFT_v1g204127		.	NVE18501	NVE18501	NVE18501	365.725	0.960936	0.168051	5.71812	1.0771e-08	2.86836e-07	NVE18501	267.554	221.848	461.729	511.77
NEMVEDRAFT_v1g243788	PLEKHG5	PKHG5_HUMANPleckstrin homology domain-containing family G member 5;	pleckstrin homology domain containing, family G (with RhoGef domain) member	O94827	PKHG5	TPA: pleckstrin homology domain containing, family G (with RhoGef domain) member 5 [Bos taurus]	v1g243788	NVE26110	sp|O94827|PKHG5_HUMAN^sp|O94827|PKHG5_HUMAN^Q:265-2337,H:6-686^36.173%ID^E:8.2e-114^.^.	NVE26110	49-4140[+]	sp|O94827|PKHG5_HUMAN^sp|O94827|PKHG5_HUMAN^Q:265-2337,H:6-686^36.173%ID^E:8.2e-114^.^.	PF00621.23^RhoGEF^RhoGEF domain^421-607^E:1.6e-35	GO:0005085^molecular_function^guanyl-nucleotide exchange factor activity	NVE26110	NEMVEDRAFT_v1g243788	Pleckstrin homology domain-containing family G member 5;	GO:0005089^molecular_function^Rho guanyl-nucleotide exchange factor activity`GO:0035023^biological_process^regulation of Rho protein signal transduction	PKHG5-like	NVE26110	NVE26110	1027.29	0.66315	0.116067	5.71351	1.10669e-08	2.94317e-07	NVE26110	807.137	776.992	1239.74	1285.28
NEMVEDRAFT_v1g86037		NAS6_CAEELZinc metalloproteinase nas-6;	astacin-like metalloendopeptidase (M12 family)	Q9U3S9	NAS6	shTK domain protein [Necator americanus]	v1g86037	NVE2077	sp|Q9U3S9|NAS6_CAEEL^sp|Q9U3S9|NAS6_CAEEL^Q:138-746,H:69-265^42.157%ID^E:4.09e-42^.^.	NVE2077	339-1121[+]	sp|Q9U3S9|NAS6_CAEEL^sp|Q9U3S9|NAS6_CAEEL^Q:138-746,H:69-265^42.157%ID^E:4.09e-42^.^.	PF01400.27^Astacin^Astacin (Peptidase family M12A)^3-137^E:2.1e-48`PF01477.26^PLAT^PLAT/LH2 domain^146-251^E:4.4e-18	GO:0004222^molecular_function^metalloendopeptidase activity`GO:0006508^biological_process^proteolysis`GO:0005515^molecular_function^protein binding	NVE2077	NEMVEDRAFT_v1g86037	Zinc metalloproteinase nas-6;	GO:0004222^molecular_function^metalloendopeptidase activity`GO:0006508^biological_process^proteolysis`GO:0005515^molecular_function^protein binding	NAS6-like2	NVE2077	NVE2077	395.512	0.918427	0.161117	5.70037	1.19547e-08	3.16235e-07	NVE2077	286.346	254.441	489.061	552.201
NEMVEDRAFT_v1g38684							v1g38684	NVE13585	.	NVE13585	501-175[-]	.	.	.	NVE13585	NEMVEDRAFT_v1g38684		.	NVE13585	NVE13585	NVE13585	130.85	1.46148	0.256545	5.6968	1.2208e-08	3.22042e-07	NVE13585	61.7433	70.4445	228.424	162.787
NEMVEDRAFT_v1g239678							v1g239678	NVE6870	.	NVE6870	105-1754[+]	.	.	.	NVE6870	NEMVEDRAFT_v1g239678		.	NVE6870	NVE6870	NVE6870	121.86	1.41207	0.247942	5.69515	1.23267e-08	3.24299e-07	NVE6870	62.6382	64.136	177.663	183.003
								NVE21239	.	NVE21239	234-902[+]	.	.	.	NVE21239	.		.	NVE21239	NVE21239	NVE21239	92.659	1.63182	0.287067	5.68446	1.31223e-08	3.44307e-07	NVE21239	41.1622	42.0564	163.997	123.421
	BST1	NADA_APLKUADP-ribosyl cyclase/cyclic ADP-ribose hydrolase;	Bone marrow stromal cell antigen 1	Q27312	NADA	RecName: Full=ADP-ribosyl cyclase/cyclic ADP-ribose hydrolase; AltName: Full=2'-phospho-ADP-ribosyl cyclase; AltName: Full=2'-phospho-ADP-ribosyl cyclase/2'-phospho-cyclic-ADP-ribose transferase; AltName: Full=2'-phospho-cyclic-ADP-ribose transferase; AltName: Full=ADP-ribosyl cyclase; Short=ADPRC; Short=ADRC; AltName: Full=NAD glycohydrolase; AltName: Full=NAD(+) nucleosidase; Short=NADase; Flag…		NVE23044	sp|Q27312|NADA_APLKU^sp|Q27312|NADA_APLKU^Q:133-687,H:2-169^33.514%ID^E:1.55e-21^.^.	NVE23044	100-909[+]	sp|Q27312|NADA_APLKU^sp|Q27312|NADA_APLKU^Q:133-687,H:2-169^33.514%ID^E:1.55e-21^.^.	PF02267.20^Rib_hydrolayse^ADP-ribosyl cyclase^44-197^E:3.8e-31	GO:0003953^molecular_function^NAD+ nucleosidase activity	NVE23044	.	ADP-ribosyl cyclase_cyclic ADP-ribose hydrolase;	GO:0003953^molecular_function^NAD+ nucleosidase activity	NADA-like3	NVE23044	NVE23044	188.428	1.1832	0.208182	5.68347	1.31991e-08	3.45859e-07	NVE23044	119.013	105.141	263.566	265.993
NEMVEDRAFT_v1g195992	GLUL	GLNA_XENLAGlutamine synthetase;	glutamine synthetase	P51121	GLNA	glutamine synthetase [Aiptasia pallida]	v1g195992	NVE16721	sp|P51121|GLNA_XENLA^sp|P51121|GLNA_XENLA^Q:40-360,H:256-362^69.159%ID^E:1.37e-45^.^.	NVE16721	1-372[+]	sp|P51121|GLNA_XENLA^sp|P51121|GLNA_XENLA^Q:40-360,H:256-362^69.159%ID^E:1.37e-45^.^.	.	.	NVE16721	NEMVEDRAFT_v1g195992	Glutamine synthetase;	.	GLNA-like	NVE16721	NVE16721	213.626	1.13506	0.199787	5.68133	1.33654e-08	3.49283e-07	NVE16721	120.802	140.889	305.541	287.272
			cNMP		cNMP			NVE17467	.	NVE17467	39-704[+]	.	.	.	NVE17467	.		.	NVE17467	NVE17467	NVE17467	124.905	1.42826	0.252187	5.66351	1.48308e-08	3.86546e-07	NVE17467	57.2692	71.4959	170.83	200.026
NEMVEDRAFT_v1g130783		SYT15_RATSynaptotagmin-15;		P59926	SYT15	Synaptotagmin-15 [Crassostrea gigas]	v1g130783	NVE12323	sp|P59926|SYT15_RAT^sp|P59926|SYT15_RAT^Q:1055-1891,H:149-416^32.028%ID^E:4.86e-39^.^.	NVE12323	836-1900[+]	sp|P59926|SYT15_RAT^sp|P59926|SYT15_RAT^Q:1055-1891,H:149-416^32.028%ID^E:4.86e-39^.^.	PF00168.33^C2^C2 domain^89-192^E:4.4e-09`PF00168.33^C2^C2 domain^231-335^E:2e-06	.	NVE12323	NEMVEDRAFT_v1g130783	Synaptotagmin-15;	GO:0005515^molecular_function^protein binding	SYT15-like2	NVE12323	NVE12323	155.217	1.27382	0.225486	5.6492	1.61199e-08	4.1682e-07	NVE12323	92.1676	83.0614	214.757	230.882
NEMVEDRAFT_v1g136167	SYT12	SYT1_PONABSynaptotagmin-1;	synaptotagmin XII	Q5R4J5	SYT1	synaptotagmin-1 [Pongo abelii]	v1g136167	NVE15552	sp|Q5R4J5|SYT1_PONAB^sp|Q5R4J5|SYT1_PONAB^Q:685-1482,H:141-403^32.331%ID^E:5.48e-44^.^.	NVE15552	409-1503[+]	sp|Q5R4J5|SYT1_PONAB^sp|Q5R4J5|SYT1_PONAB^Q:685-1482,H:141-403^32.331%ID^E:5.48e-44^.^.	PF00168.33^C2^C2 domain^9-74^E:4.9e-06`PF00168.33^C2^C2 domain^100-192^E:9.9e-14	.	NVE15552	NEMVEDRAFT_v1g136167	Synaptotagmin-1;	GO:0005515^molecular_function^protein binding	SYT1-like3	NVE15552	NVE15552	252.06	1.0395	0.184113	5.64599	1.64235e-08	4.24112e-07	NVE15552	158.385	166.123	347.517	336.215
NEMVEDRAFT_v1g86573							v1g86573	NVE3057	.	NVE3057	182-1414[+]	.	PF00024.29^PAN_1^PAN domain^35-92^E:0.0001`PF12810.10^Gly_rich^Glycine rich protein^170-395^E:1.3e-11	.	NVE3057	NEMVEDRAFT_v1g86573		.	NVE3057	NVE3057	NVE3057	68.3495	1.80636	0.3209	5.62905	1.8121e-08	4.64276e-07	NVE3057	24.1604	29.4395	99.5694	120.229
NEMVEDRAFT_v1g94108		KIF28_MOUSEKinesin-like protein KIF28P;		D3YXS5	KIF28	Kinesin-related protein 1 [Crassostrea gigas]	v1g94108	NVE14891	sp|F8WLE0|KIF28_RAT^sp|F8WLE0|KIF28_RAT^Q:435-2804,H:25-838^35.301%ID^E:3.77e-151^.^.	NVE14891	483-3326[+]	sp|F8WLE0|KIF28_RAT^sp|F8WLE0|KIF28_RAT^Q:435-2804,H:25-838^35.301%ID^E:3.77e-151^.^.	PF00225.26^Kinesin^Kinesin motor domain^11-327^E:5.9e-99`PF16796.8^Microtub_bd^Microtubule binding^50-139^E:2.6e-15`PF00498.29^FHA^FHA domain^463-527^E:0.00019`PF12423.11^KIF1B^Kinesin protein 1B^642-682^E:9.8e-09`PF00168.33^C2^C2 domain^709-775^E:0.095	GO:0005524^molecular_function^ATP binding`GO:0008017^molecular_function^microtubule binding`GO:0007018^biological_process^microtubule-based movement`GO:0005515^molecular_function^protein binding	NVE14891	NEMVEDRAFT_v1g94108	Kinesin-like protein KIF28P;	GO:0003777^molecular_function^microtubule motor activity`GO:0005524^molecular_function^ATP binding`GO:0008017^molecular_function^microtubule binding`GO:0007018^biological_process^microtubule-based movement`GO:0005515^molecular_function^protein binding	KIF28-like1	NVE14891	NVE14891	1073.76	0.736175	0.130806	5.62797	1.8234e-08	4.66562e-07	NVE14891	735.551	867.414	1239.74	1452.32
NEMVEDRAFT_v1g241430							v1g241430	NVE17845	.	NVE17845	86-436[+]	.	.	.	NVE17845	NEMVEDRAFT_v1g241430		.	NVE17845	NVE17845	NVE17845	2171.99	0.666199	0.118453	5.62417	1.86398e-08	4.75704e-07	NVE17845	1758.34	1586.58	2936.32	2406.7
NEMVEDRAFT_v1g242774							v1g242774	NVE22758	.	NVE22758	29-4606[+]	.	PF08457.13^Sfi1^Sfi1 spindle body protein^544-807^E:9.8e-09	.	NVE22758	NEMVEDRAFT_v1g242774		.	NVE22758	NVE22758	NVE22758	1182.67	0.638459	0.11363	5.61876	1.92333e-08	4.88941e-07	NVE22758	901.989	942.064	1394.95	1491.69
NEMVEDRAFT_v1g50431		DVL3_XENTRSegment polarity protein dishevelled homolog DVL-3 {ECO:0000250|UniProtKB:Q92997};	Inherit from KOG: dishevelled, dsh homolog	B1WAP7	DVL3	dishevelled, dsh homolog [Saccoglossus kowalevskii]	v1g50431	NVE26097	sp|B1WAP7|DVL3_XENTR^sp|B1WAP7|DVL3_XENTR^Q:201-1904,H:1-549^60.696%ID^E:0^.^.	NVE26097	201-2246[+]	sp|B1WAP7|DVL3_XENTR^sp|B1WAP7|DVL3_XENTR^Q:201-1904,H:1-549^60.696%ID^E:0^.^.	PF00778.20^DIX^DIX domain^3-78^E:1.7e-31`PF02377.18^Dishevelled^Dishevelled specific domain^95-250^E:1.4e-43`PF00595.27^PDZ^PDZ domain^255-338^E:3.3e-18`PF00610.24^DEP^Domain found in Dishevelled, Egl-10, and Pleckstrin (DEP)^443-512^E:1.5e-16`PF12316.11^Dsh_C^Segment polarity protein dishevelled (Dsh) C terminal^518-642^E:3.8e-09	GO:0005515^molecular_function^protein binding`GO:0035556^biological_process^intracellular signal transduction	NVE26097	NEMVEDRAFT_v1g50431	Segment polarity protein dishevelled homolog DVL-3 {ECO:0000250|UniProtKB:Q92997};	GO:0005515^molecular_function^protein binding`GO:0035556^biological_process^intracellular signal transduction	NvDishevelled	NVE26097	NVE26097	856.342	0.693607	0.123556	5.6137	1.9805e-08	5.02171e-07	NVE26097	669.333	632.949	1024	1099.08
					HyTSR1 protein	HyTSR1 protein [Hydra vulgaris]		NVE3580	.	NVE3580	1533-244[-]	.	.	.	NVE3580	.		.	NVE3580	NVE3580	NVE3580	148.185	1.30344	0.232531	5.60543	2.07742e-08	5.26066e-07	NVE3580	89.4831	74.6502	203.043	225.562
NEMVEDRAFT_v1g238576							v1g238576	NVE21065	.	NVE21065	1208-1537[+]	.	.	.	NVE21065	NEMVEDRAFT_v1g238576		.	NVE21065	NVE21065	NVE21065	205.949	1.11789	0.199602	5.6006	2.13608e-08	5.38831e-07	NVE21065	128.856	125.118	277.232	292.592
NEMVEDRAFT_v1g238961			7 transmembrane receptor (rhodopsin family)	P30974	TLR1	melanocortin 4-receptor [Gallus gallus]	v1g238961	NVE334	.	NVE334	481-1587[+]	.	PF00001.24^7tm_1^7 transmembrane receptor (rhodopsin family)^44-260^E:1.4e-14	GO:0004930^molecular_function^G protein-coupled receptor activity`GO:0007186^biological_process^G protein-coupled receptor signaling pathway`GO:0016021^cellular_component^integral component of membrane	NVE334	NEMVEDRAFT_v1g238961		GO:0004930^molecular_function^G-protein coupled receptor activity`GO:0007186^biological_process^G-protein coupled receptor signaling pathway`GO:0016021^cellular_component^integral component of membrane	NVE334	NVE334	NVE334	59.0161	1.90097	0.33958	5.59802	2.16819e-08	5.46229e-07	NVE334	21.4759	21.0282	107.379	86.1816
NEMVEDRAFT_v1g25426	SH3PXD2B	SPD2B_MOUSESH3 and PX domain-containing protein 2B;	SH3 and PX domains	A2AAY5	SPD2B		v1g25426	NVE693	sp|A2AAY5|SPD2B_MOUSE^sp|A2AAY5|SPD2B_MOUSE^Q:380-1228,H:7-277^36.332%ID^E:1.99e-42^.^.`sp|A2AAY5|SPD2B_MOUSE^sp|A2AAY5|SPD2B_MOUSE^Q:851-1021,H:224-280^47.368%ID^E:3.17e-08^.^.	NVE693	365-2617[+]	sp|A2AAY5|SPD2B_MOUSE^sp|A2AAY5|SPD2B_MOUSE^Q:380-1228,H:7-277^36.332%ID^E:1.99e-42^.^.`sp|A2AAY5|SPD2B_MOUSE^sp|A2AAY5|SPD2B_MOUSE^Q:851-1021,H:224-280^47.368%ID^E:3.17e-08^.^.	PF00787.27^PX^PX domain^33-125^E:1.6e-05`PF07653.20^SH3_2^Variant SH3 domain^165-216^E:1.7e-08`PF00018.31^SH3_1^SH3 domain^167-211^E:3.9e-11`PF14604.9^SH3_9^Variant SH3 domain^167-215^E:1.3e-07`PF00018.31^SH3_1^SH3 domain^241-283^E:6.6e-06`PF07653.20^SH3_2^Variant SH3 domain^533-581^E:4.3e-08`PF00018.31^SH3_1^SH3 domain^536-578^E:1.3e-10`PF14604.9^SH3_9^Variant SH3 domain^537-581^E:1.6e-08	GO:0035091^molecular_function^phosphatidylinositol binding`GO:0005515^molecular_function^protein binding	NVE693	NEMVEDRAFT_v1g25426	SH3 and PX domain-containing protein 2B;	GO:0035091^molecular_function^phosphatidylinositol binding`GO:0005515^molecular_function^protein binding	SPD2B-like2	NVE693	NVE693	150.869	1.44128	0.25781	5.59046	2.26467e-08	5.69071e-07	NVE693	54.5847	99.884	212.805	236.201
NEMVEDRAFT_v1g182272	PACRG	PACRG_MOUSEParkin coregulated gene protein homolog;	PARK2 co-regulated	Q9DAK2	PACRG	parkin co-regulated gene protein [Salmo salar]	v1g182272	NVE15171	sp|Q9DAK2|PACRG_MOUSE^sp|Q9DAK2|PACRG_MOUSE^Q:356-1072,H:4-241^72.803%ID^E:6.79e-115^.^.	NVE15171	305-1075[+]	sp|Q9DAK2|PACRG_MOUSE^sp|Q9DAK2|PACRG_MOUSE^Q:356-1072,H:4-241^72.803%ID^E:6.79e-115^.^.	PF10274.12^ParcG^Parkin co-regulated protein^53-236^E:2.5e-83	.	NVE15171	NEMVEDRAFT_v1g182272	Parkin coregulated gene protein homolog;	.	PACRG-like2	NVE15171	NVE15171	1055.64	0.780437	0.139734	5.58516	2.33484e-08	5.84455e-07	NVE15171	694.389	849.54	1199.71	1478.92
NEMVEDRAFT_v1g244010	HMR-1	PCDL_ACRMIProtocadherin-like protein {ECO:0000303|PubMed:23765379};	Cadherins are calcium dependent cell adhesion proteins (By similarity)	B8V7Q1	PCDL	RecName: Full=Protocadherin-like protein; Flags: Precursor [Acropora millepora]	v1g244010	NVE818	sp|B8V7Q1|PCDL_ACRMI^sp|B8V7Q1|PCDL_ACRMI^Q:255-12167,H:49-3996^43.827%ID^E:0^.^.`sp|B8V7Q1|PCDL_ACRMI^sp|B8V7Q1|PCDL_ACRMI^Q:12276-13154,H:4165-4465^48.845%ID^E:8.04e-64^.^.	NVE818	96-13166[+]	sp|B8V7Q1|PCDL_ACRMI^sp|B8V7Q1|PCDL_ACRMI^Q:255-12167,H:49-3996^43.827%ID^E:0^.^.`sp|B8V7Q1|PCDL_ACRMI^sp|B8V7Q1|PCDL_ACRMI^Q:12276-13154,H:4165-4465^48.845%ID^E:8.04e-64^.^.	PF00028.20^Cadherin^Cadherin domain^257-344^E:7.5e-20`PF00028.20^Cadherin^Cadherin domain^373-467^E:9.1e-17`PF00028.20^Cadherin^Cadherin domain^486-579^E:3.1e-16`PF00028.20^Cadherin^Cadherin domain^594-680^E:8.7e-09`PF00028.20^Cadherin^Cadherin domain^908-994^E:6.4e-10`PF00028.20^Cadherin^Cadherin domain^1010-1101^E:6.8e-08`PF00028.20^Cadherin^Cadherin domain^1128-1211^E:3.8e-08`PF00028.20^Cadher…	GO:0005509^molecular_function^calcium ion binding`GO:0007156^biological_process^homophilic cell adhesion via plasma membrane adhesion molecules`GO:0016020^cellular_component^membrane	NVE818	NEMVEDRAFT_v1g244010	Protocadherin-like protein {ECO:0000303|PubMed:23765379}; PCDL_ACRMI7	GO:0005509^molecular_function^calcium ion binding`GO:0007156^biological_process^homophilic cell adhesion via plasma membrane adhesion molecules`GO:0016020^cellular_component^membrane`GO:0005515^molecular_function^protein binding	NvCadherin1	NVE818	NVE818	3410.29	0.545229	0.097722	5.57939	2.4137e-08	6.02657e-07	NVE818	2910.88	2623.27	4086.25	4020.74
NEMVEDRAFT_v1g245829	DNAH10	DYH10_HUMANDynein heavy chain 10, axonemal;	Dynein, axonemal, heavy chain	Q8IVF4	DYH10	Dynein heavy chain 10, axonemal [Crassostrea gigas]	v1g245829	NVE6779	sp|Q8IVF4|DYH10_HUMAN^sp|Q8IVF4|DYH10_HUMAN^Q:4-11706,H:557-4471^67.326%ID^E:0^.^.	NVE6779	1-11709[+]	sp|Q8IVF4|DYH10_HUMAN^sp|Q8IVF4|DYH10_HUMAN^Q:4-11706,H:557-4471^67.326%ID^E:0^.^.	PF08385.15^DHC_N1^Dynein heavy chain, N-terminal region 1^2-185^E:8.5e-39`PF08393.16^DHC_N2^Dynein heavy chain, N-terminal region 2^682-1088^E:7e-133`PF12774.10^AAA_6^Hydrolytic ATP binding site of dynein motor region^1223-1549^E:2e-152`PF07728.17^AAA_5^AAA domain (dynein-related subfamily)^1539-1673^E:2.8e-07`PF17852.4^Dynein_AAA_lid^Dynein heavy chain AAA lid domain^1706-1843^E:5.3e-20`PF12775.…	GO:0005524^molecular_function^ATP binding`GO:0016887^molecular_function^ATP hydrolysis activity`GO:0008569^molecular_function^minus-end-directed microtubule motor activity`GO:0007018^biological_process^microtubule-based movement`GO:0030286^cellular_component^dynein complex	NVE6779	NEMVEDRAFT_v1g245829	Dynein heavy chain 10, axonemal;	GO:0005524^molecular_function^ATP binding`GO:0016887^molecular_function^ATPase activity`GO:0003777^molecular_function^microtubule motor activity`GO:0007018^biological_process^microtubule-based movement`GO:0030286^cellular_component^dynein complex	DYH10-like4	NVE6779	NVE6779	1867.55	0.649	0.116533	5.56924	2.55849e-08	6.37185e-07	NVE6779	1306.45	1592.89	2247.14	2323.71
NEMVEDRAFT_v1g236423		BTN1_NEUCRProtein btn-1;		Q7SC45	BTN1	hypothetical protein NCU10272 [Neurospora crassa OR74A]	v1g236423	NVE25266	sp|Q7SC45|BTN1_NEUCR^sp|Q7SC45|BTN1_NEUCR^Q:416-1645,H:17-429^24.146%ID^E:1.41e-27^.^.	NVE25266	413-1726[+]	sp|Q7SC45|BTN1_NEUCR^sp|Q7SC45|BTN1_NEUCR^Q:416-1645,H:17-429^24.146%ID^E:1.41e-27^.^.	PF02487.20^CLN3^CLN3 protein^37-422^E:6.8e-58	GO:0016020^cellular_component^membrane	NVE25266	NEMVEDRAFT_v1g236423	Protein btn-1;	GO:0016020^cellular_component^membrane	BTN1-like5	NVE25266	NVE25266	358.924	0.906016	0.163076	5.55578	2.76379e-08	6.83968e-07	NVE25266	232.656	261.801	477.347	463.891
NEMVEDRAFT_v1g120454 NEMVEDRAFT_v1g52068	DLL1	FBP1_STRPUFibropellin-1;	Notch ligand involved in the mediation of Notch signaling (By similarity)	P10079	FBP1	GK17279 [Drosophila willistoni]	v1g120454,v1g52068	NVE6282	sp|P10079|FBP1_STRPU^sp|P10079|FBP1_STRPU^Q:1119-3161,H:178-858^59.325%ID^E:0^.^.`sp|P10079|FBP1_STRPU^sp|P10079|FBP1_STRPU^Q:996-3182,H:215-941^55.967%ID^E:0^.^.`sp|P10079|FBP1_STRPU^sp|P10079|FBP1_STRPU^Q:984-3167,H:173-898^54.67%ID^E:0^.^.`sp|P10079|FBP1_STRPU^sp|P10079|FBP1_STRPU^Q:990-2591,H:403-934^53.933%ID^E:3.43e-167^.^.`sp|P10079|FBP1_STRPU^sp|P10079|FBP1_STRPU^Q:1797-3170,H:176-633^55.…	NVE6282	627-5102[+]	sp|P10079|FBP1_STRPU^sp|P10079|FBP1_STRPU^Q:1119-3161,H:178-858^59.325%ID^E:0^.^.`sp|P10079|FBP1_STRPU^sp|P10079|FBP1_STRPU^Q:996-3182,H:215-941^55.967%ID^E:0^.^.`sp|P10079|FBP1_STRPU^sp|P10079|FBP1_STRPU^Q:984-3167,H:173-898^54.67%ID^E:0^.^.`sp|P10079|FBP1_STRPU^sp|P10079|FBP1_STRPU^Q:990-2591,H:403-934^53.933%ID^E:3.43e-167^.^.`sp|P10079|FBP1_STRPU^sp|P10079|FBP1_STRPU^Q:1797-3170,H:176-633^55.…	PF00008.30^EGF^EGF-like domain^167-197^E:2.3e-07`PF12661.10^hEGF^Human growth factor-like EGF^172-193^E:0.0002`PF00008.30^EGF^EGF-like domain^205-235^E:7.4e-08`PF12661.10^hEGF^Human growth factor-like EGF^210-231^E:2.3e-05`PF00008.30^EGF^EGF-like domain^243-273^E:1.6e-06`PF12661.10^hEGF^Human growth factor-like EGF^248-269^E:1.3e-06`PF00008.30^EGF^EGF-like domain^281-311^E:1.3e-05`PF12661.10^hEGF…	GO:0005509^molecular_function^calcium ion binding	NVE6282	NEMVEDRAFT_v1g120454,NEMVEDRAFT_v1g52068	Fibropellin-1;	GO:0005515^molecular_function^protein binding`GO:0005509^molecular_function^calcium ion binding	FBP1-like5	NVE6282	NVE6282	145.865	1.28206	0.231221	5.54472	2.94425e-08	7.24057e-07	NVE6282	85.9038	77.8044	218.662	201.09
NEMVEDRAFT_v1g116716	CHRNA9	ACH10_CHICKNeuronal acetylcholine receptor subunit alpha-10;	Cholinergic receptor, nicotinic, alpha	Q9I8C7	ACH10	neuronal acetylcholine receptor subunit alpha-10 precursor [Gallus gallus]	v1g116716	NVE4045	sp|Q9I8C7|ACH10_CHICK^sp|Q9I8C7|ACH10_CHICK^Q:1343-2731,H:34-448^34.681%ID^E:1.26e-84^.^.	NVE4045	257-2776[+]	sp|Q9I8C7|ACH10_CHICK^sp|Q9I8C7|ACH10_CHICK^Q:1343-2731,H:34-448^34.681%ID^E:1.26e-84^.^.	PF07679.19^I-set^Immunoglobulin I-set domain^60-151^E:1.8e-09`PF13895.9^Ig_2^Immunoglobulin domain^60-142^E:8e-07`PF13927.9^Ig_3^Immunoglobulin domain^61-135^E:1.3e-08`PF00047.28^ig^Immunoglobulin domain^62-146^E:1.2e-10`PF13927.9^Ig_3^Immunoglobulin domain^157-240^E:5.5e-09`PF07679.19^I-set^Immunoglobulin I-set domain^158-245^E:3.4e-06`PF00047.28^ig^Immunoglobulin domain^165-251^E:4.2e-05`PF0293…	GO:0005230^molecular_function^extracellular ligand-gated ion channel activity`GO:0006811^biological_process^ion transport`GO:0016021^cellular_component^integral component of membrane	NVE4045	NEMVEDRAFT_v1g116716	Neuronal acetylcholine receptor subunit alpha-10;	GO:0005515^molecular_function^protein binding`GO:0005230^molecular_function^extracellular ligand-gated ion channel activity`GO:0006810^biological_process^transport`GO:0016020^cellular_component^membrane`GO:0006811^biological_process^ion transport	ACH10-like3	NVE4045	NVE4045	153.084	1.32064	0.238215	5.54388	2.9584e-08	7.26625e-07	NVE4045	69.7968	98.8326	236.233	207.474
NEMVEDRAFT_v1g60834		MFNA_META3Probable L-tyrosine/L-aspartate decarboxylase {ECO:0000255|HAMAP-Rule:MF_01610};	Pyridoxal-dependent decarboxylase conserved domain		MFNA_META3Probable L-tyrosine/L-aspartate decarboxylase		v1g60834	NVE13841	sp|J7GQ11|TYRDC_LEVBR^sp|J7GQ11|TYRDC_LEVBR^Q:108-1544,H:15-466^31.213%ID^E:1.89e-72^.^.	NVE13841	3-2840[+]	sp|J7GQ11|TYRDC_LEVBR^sp|J7GQ11|TYRDC_LEVBR^Q:108-1544,H:15-466^31.213%ID^E:1.89e-72^.^.	.	.	NVE13841	NEMVEDRAFT_v1g60834	Probable L-tyrosine_L-aspartate decarboxylase {ECO:0000255|HAMAP-Rule:MF_01610};	GO:0016831^molecular_function^carboxy-lyase activity`GO:0030170^molecular_function^pyridoxal phosphate binding`GO:0019752^biological_process^carboxylic acid metabolic process	MFNA-like1	NVE13841	NVE13841	1663.01	0.578604	0.10443	5.54058	3.01477e-08	7.38618e-07	NVE13841	1361.93	1298.49	1967.96	2023.67
NEMVEDRAFT_v1g83199	PRSS23	PRS23_BOVINSerine protease 23;	Protease, serine	Q1LZE9	PRS23	protease, serine, 23 precursor [Xenopus (Silurana) tropicalis]	v1g83199	NVE22465	sp|Q1LZE9|PRS23_BOVIN^sp|Q1LZE9|PRS23_BOVIN^Q:494-1405,H:79-365^36.335%ID^E:3.93e-51^.^.	NVE22465	287-1588[+]	sp|Q1LZE9|PRS23_BOVIN^sp|Q1LZE9|PRS23_BOVIN^Q:494-1405,H:79-365^36.335%ID^E:3.93e-51^.^.	PF00089.29^Trypsin^Trypsin^155-256^E:1.4e-08`PF13365.9^Trypsin_2^Trypsin-like peptidase domain^168-311^E:4.9e-07	GO:0004252^molecular_function^serine-type endopeptidase activity`GO:0006508^biological_process^proteolysis	NVE22465	NEMVEDRAFT_v1g83199	Serine protease 23;	GO:0004252^molecular_function^serine-type endopeptidase activity`GO:0006508^biological_process^proteolysis	PRS23-like1	NVE22465	NVE22465	189.937	1.14558	0.206987	5.53453	3.12055e-08	7.63581e-07	NVE22465	119.013	111.45	254.78	274.504
NEMVEDRAFT_v1g168076		PPD_STRHYPhosphonopyruvate decarboxylase;	Thiamine pyrophosphate enzyme, C-terminal TPP binding domain	Q54271	PPD	Phosphonopyruvate decarboxylase [Crassostrea gigas]	v1g168076	NVE26113	sp|Q54271|PPD_STRHY^sp|Q54271|PPD_STRHY^Q:277-1395,H:1-377^31.105%ID^E:4.73e-48^.^.	NVE26113	1-1413[+]	sp|Q54271|PPD_STRHY^sp|Q54271|PPD_STRHY^Q:277-1395,H:1-377^31.105%ID^E:4.73e-48^.^.	PF02776.21^TPP_enzyme_N^Thiamine pyrophosphate enzyme, N-terminal TPP binding domain^79-235^E:1.9e-18`PF02775.24^TPP_enzyme_C^Thiamine pyrophosphate enzyme, C-terminal TPP binding domain^294-418^E:1.2e-21	GO:0030976^molecular_function^thiamine pyrophosphate binding`GO:0003824^molecular_function^catalytic activity	NVE26113	NEMVEDRAFT_v1g168076	Phosphonopyruvate decarboxylase;	GO:0030976^molecular_function^thiamine pyrophosphate binding`GO:0003824^molecular_function^catalytic activity	PPD-like	NVE26113	NVE26113	1379.37	0.603804	0.109273	5.52565	3.28265e-08	8.00247e-07	NVE26113	1123.01	1059.82	1701.46	1633.19
								NVE6311	.	NVE6311	379-918[+]	.	.	.	NVE6311	.		.	NVE6311	NVE6311	NVE6311	482.539	0.918101	0.166505	5.51395	3.50864e-08	8.52161e-07	NVE6311	292.61	367.994	565.203	704.348
NEMVEDRAFT_v1g247730							v1g247730	NVE14714	.	NVE14714	254-2140[+]	.	.	.	NVE14714	NEMVEDRAFT_v1g247730		.	NVE14714	NVE14714	NVE14714	668.967	0.789203	0.143575	5.49678	3.8678e-08	9.34758e-07	NVE14714	432.203	542.528	829.745	871.392
NEMVEDRAFT_v1g196629 NEMVEDRAFT_v1g237973	SLC25A33	S2536_CHICKSolute carrier family 25 member 36;	solute carrier family 25 (pyrimidine nucleotide carrier	Q5ZKP7	S2536	GK14935 [Drosophila willistoni]	v1g196629,v1g237973	NVE8219	sp|Q5ZKP7|S2536_CHICK^sp|Q5ZKP7|S2536_CHICK^Q:327-1220,H:24-311^46.926%ID^E:1.13e-80^.^.`sp|Q5ZKP7|S2536_CHICK^sp|Q5ZKP7|S2536_CHICK^Q:660-1208,H:6-202^25.98%ID^E:1.68e-08^.^.	NVE8219	252-1235[+]	sp|Q5ZKP7|S2536_CHICK^sp|Q5ZKP7|S2536_CHICK^Q:327-1220,H:24-311^46.926%ID^E:1.13e-80^.^.`sp|Q5ZKP7|S2536_CHICK^sp|Q5ZKP7|S2536_CHICK^Q:660-1208,H:6-202^25.98%ID^E:1.68e-08^.^.	PF00153.30^Mito_carr^Mitochondrial carrier protein^7-128^E:6.5e-21`PF00153.30^Mito_carr^Mitochondrial carrier protein^138-223^E:1.2e-17`PF00153.30^Mito_carr^Mitochondrial carrier protein^233-323^E:8e-21	.	NVE8219	NEMVEDRAFT_v1g196629,NEMVEDRAFT_v1g237973	Solute carrier family 25 member 36;	.	S2536-like2	NVE8219	NVE8219	620.053	0.767391	0.139704	5.49296	3.95244e-08	9.51694e-07	NVE8219	420.57	492.06	800.46	767.123
NEMVEDRAFT_v1g242923		KDM2B_MOUSELysine-specific demethylase 2B;		Q6P1G2	KDM2B	F-box protein FBL10 [Mus musculus]	v1g242923	NVE23289	sp|Q8NHM5|KDM2B_HUMAN^sp|Q8NHM5|KDM2B_HUMAN^Q:1-792,H:1074-1331^43.071%ID^E:2.26e-49^.^.	NVE23289	1-810[+]	sp|Q8NHM5|KDM2B_HUMAN^sp|Q8NHM5|KDM2B_HUMAN^Q:1-792,H:1074-1331^43.071%ID^E:2.26e-49^.^.	PF13516.9^LRR_6^Leucine Rich repeat^30-39^E:230`PF00560.36^LRR_1^Leucine Rich Repeat^31-43^E:1300`PF13516.9^LRR_6^Leucine Rich repeat^52-61^E:2700`PF00560.36^LRR_1^Leucine Rich Repeat^53-61^E:340`PF13516.9^LRR_6^Leucine Rich repeat^75-91^E:300`PF13516.9^LRR_6^Leucine Rich repeat^122-132^E:270`PF00560.36^LRR_1^Leucine Rich Repeat^122-131^E:1700`PF13516.9^LRR_6^Leucine Rich repeat^141-164^E:0.63`PF…	GO:0005515^molecular_function^protein binding	NVE23289	NEMVEDRAFT_v1g242923	Lysine-specific demethylase 2B;	GO:0005515^molecular_function^protein binding	KDM2B-like1	NVE23289	NVE23289	387.136	0.891752	0.162459	5.4891	4.03976e-08	9.69785e-07	NVE23289	284.556	251.287	475.395	537.305
NEMVEDRAFT_v1g242269				Q16534	HLF		v1g242269	NVE21132	.	NVE21132	540-1208[+]	.	PF07716.18^bZIP_2^Basic region leucine zipper^158-206^E:9.5e-08	GO:0003700^molecular_function^DNA-binding transcription factor activity`GO:0006355^biological_process^regulation of transcription, DNA-templated	NVE21132	NEMVEDRAFT_v1g242269		GO:0003700^molecular_function^transcription factor activity, sequence-specific DNA binding`GO:0043565^molecular_function^sequence-specific DNA binding`GO:0006355^biological_process^regulation of transcription, DNA-templated	NVE21132	NVE21132	NVE21132	1697.49	0.568741	0.10381	5.47869	4.28487e-08	1.02544e-06	NVE21132	1343.14	1384.71	2071.43	1990.69
NEMVEDRAFT_v1g11161		CC14A_MOUSEDual specificity protein phosphatase CDC14A;		Q6GQT0	CC14A	dual specificity protein phosphatase CDC14A isoform 1 [Mus musculus]	v1g11161	NVE2517	sp|Q6GQT0|CC14A_MOUSE^sp|Q6GQT0|CC14A_MOUSE^Q:642-2189,H:3-483^59.459%ID^E:0^.^.	NVE2517	639-2204[+]	sp|Q6GQT0|CC14A_MOUSE^sp|Q6GQT0|CC14A_MOUSE^Q:642-2189,H:3-483^59.459%ID^E:0^.^.	PF14671.9^DSPn^Dual specificity protein phosphatase, N-terminal half^12-152^E:8.6e-60`PF00782.23^DSPc^Dual specificity phosphatase, catalytic domain^259-323^E:1.6e-12	.	NVE2517	NEMVEDRAFT_v1g11161	Dual specificity protein phosphatase CDC14A;	GO:0008138^molecular_function^protein tyrosine_serine_threonine phosphatase activity`GO:0006470^biological_process^protein dephosphorylation	CC14A-like2	NVE2517	NVE2517	1592.38	0.577703	0.105494	5.47618	4.34606e-08	1.03755e-06	NVE2517	1241.13	1307.95	1884.01	1936.43
NEMVEDRAFT_v1g235524		RIT2_HUMANGTP-binding protein Rit2;		Q99578	RIT2	GTP-binding protein Rit1 [Harpegnathos saltator]	v1g235524	NVE5824	sp|Q99578|RIT2_HUMAN^sp|Q99578|RIT2_HUMAN^Q:351-872,H:12-185^68.966%ID^E:4.72e-69^.^.	NVE5824	132-971[+]	sp|Q99578|RIT2_HUMAN^sp|Q99578|RIT2_HUMAN^Q:351-872,H:12-185^68.966%ID^E:4.72e-69^.^.	PF00025.24^Arf^ADP-ribosylation factor family^18-178^E:1e-08`PF00071.25^Ras^Ras family^22-182^E:8.4e-52`PF08477.16^Roc^Ras of Complex, Roc, domain of DAPkinase^22-136^E:1.5e-19	GO:0005525^molecular_function^GTP binding`GO:0003924^molecular_function^GTPase activity	NVE5824	NEMVEDRAFT_v1g235524	GTP-binding protein Rit2;	GO:0005525^molecular_function^GTP binding`GO:0007264^biological_process^small GTPase mediated signal transduction	RIT2-like	NVE5824	NVE5824	302.026	0.948905	0.173704	5.46276	4.68782e-08	1.11371e-06	NVE5824	191.494	215.539	391.444	409.629
NEMVEDRAFT_v1g55658							v1g55658	NVE2859	sp|Q96M20|CNBD2_HUMAN^sp|Q96M20|CNBD2_HUMAN^Q:83-709,H:88-295^29.493%ID^E:1.13e-17^.^.	NVE2859	2-1171[+]	sp|Q96M20|CNBD2_HUMAN^sp|Q96M20|CNBD2_HUMAN^Q:83-709,H:88-295^29.493%ID^E:1.13e-17^.^.	.	.	NVE2859	NEMVEDRAFT_v1g55658		.	NVE2859	NVE2859	NVE2859	99.1598	1.53534	0.281231	5.45935	4.77871e-08	1.13393e-06	NVE2859	50.1105	44.1592	127.878	174.491
NEMVEDRAFT_v1g238666							v1g238666	NVE22479	.	NVE22479	64-762[+]	.	.	.	NVE22479	NEMVEDRAFT_v1g238666		.	NVE22479	NVE22479	NVE22479	253.828	1.09565	0.201081	5.44879	5.07138e-08	1.19902e-06	NVE22479	146.752	170.329	399.254	298.976
NEMVEDRAFT_v1g137747	SPEF2	SPEF2_PIGSperm flagellar protein 2;	sperm flagellar 2	Q2IA00	SPEF2	Sperm flagellar protein 2 [Crassostrea gigas]	v1g137747	NVE16886	sp|Q2IA00|SPEF2_PIG^sp|Q2IA00|SPEF2_PIG^Q:328-3123,H:1-863^40.963%ID^E:4.02e-165^.^.`sp|Q2IA00|SPEF2_PIG^sp|Q2IA00|SPEF2_PIG^Q:4831-5766,H:1336-1646^42.006%ID^E:2.41e-59^.^.`sp|Q2IA00|SPEF2_PIG^sp|Q2IA00|SPEF2_PIG^Q:3694-4257,H:1005-1189^48.404%ID^E:1.21e-51^.^.	NVE16886	328-6000[+]	sp|Q2IA00|SPEF2_PIG^sp|Q2IA00|SPEF2_PIG^Q:328-3123,H:1-863^40.963%ID^E:4.02e-165^.^.`sp|Q2IA00|SPEF2_PIG^sp|Q2IA00|SPEF2_PIG^Q:4831-5766,H:1336-1646^42.006%ID^E:2.41e-59^.^.`sp|Q2IA00|SPEF2_PIG^sp|Q2IA00|SPEF2_PIG^Q:3694-4257,H:1005-1189^48.404%ID^E:1.21e-51^.^.	PF06294.14^CH_2^CH-like domain in sperm protein^5-101^E:2.1e-19`PF00406.25^ADK^Adenylate kinase^728-791^E:5.9e-09	.	NVE16886	NEMVEDRAFT_v1g137747	Sperm flagellar protein 2;	.	SPEF2-like	NVE16886	NVE16886	1486.4	0.66798	0.123071	5.42759	5.71195e-08	1.3453e-06	NVE16886	1021	1266.95	1777.61	1880.04
NEMVEDRAFT_v1g248528							v1g248528	NVE21357	.	NVE21357	9-830[+]	.	.	.	NVE21357	NEMVEDRAFT_v1g248528		.	NVE21357	NVE21357	NVE21357	51.5855	1.92409	0.35459	5.42623	5.7556e-08	1.35263e-06	NVE21357	17.8966	17.874	79.0698	91.5014
								NVE9101	.	NVE9101	568-3564[+]	.	.	.	NVE9101	.		.	NVE9101	NVE9101	NVE9101	504.141	0.813157	0.149953	5.42273	5.86953e-08	1.37611e-06	NVE9101	395.515	329.092	635.487	656.47
NEMVEDRAFT_v1g243069	SOX2	SOX2_CHICKTranscription factor SOX-2;	SRY (sex determining region Y)-box 2	P48430	SOX2	SoxB1 [Acropora millepora]	v1g243069	NVE23709	sp|P48430|SOX2_CHICK^sp|P48430|SOX2_CHICK^Q:25-1053,H:4-315^42.234%ID^E:6.24e-58^.^.	NVE23709	1-1056[+]	sp|P48430|SOX2_CHICK^sp|P48430|SOX2_CHICK^Q:25-1053,H:4-315^42.234%ID^E:6.24e-58^.^.	PF09011.13^HMG_box_2^HMG-box domain^31-100^E:1.1e-12`PF00505.22^HMG_box^HMG (high mobility group) box^33-101^E:6.3e-27`PF12336.11^SOXp^SOX transcription factor^102-181^E:6.6e-09	GO:0006355^biological_process^regulation of transcription, DNA-templated	NVE23709	NEMVEDRAFT_v1g243069	Transcription factor SOX-2;	GO:0006355^biological_process^regulation of transcription, DNA-templated^DNA binding	NvSoxB1	NVE23709	NVE23709	627.099	0.72105	0.133153	5.41518	6.1227e-08	1.43204e-06	NVE23709	483.209	458.415	785.817	780.954
NEMVEDRAFT_v1g110384 NEMVEDRAFT_v1g209051 NEMVEDRAFT_v1g209049	STAB2	STAB2_HUMANStabilin-2;	Stabilin 2	Q8WWQ8	STAB2	stabilin 2, isoform CRA_a [Homo sapiens]	v1g110384,v1g209051,v1g209049	NVE470	sp|Q8WWQ8|STAB2_HUMAN^sp|Q8WWQ8|STAB2_HUMAN^Q:18-6170,H:82-2171^35.267%ID^E:0^.^.`sp|Q8WWQ8|STAB2_HUMAN^sp|Q8WWQ8|STAB2_HUMAN^Q:30-4463,H:714-2187^32.385%ID^E:0^.^.`sp|Q8WWQ8|STAB2_HUMAN^sp|Q8WWQ8|STAB2_HUMAN^Q:1908-6527,H:72-1722^29.854%ID^E:0^.^.`sp|Q8WWQ8|STAB2_HUMAN^sp|Q8WWQ8|STAB2_HUMAN^Q:9-2717,H:1315-2188^32.576%ID^E:2.51e-113^.^.`sp|Q8WWQ8|STAB2_HUMAN^sp|Q8WWQ8|STAB2_HUMAN^Q:6102-6527,H:2…	NVE470	3-7604[+]	sp|Q8WWQ8|STAB2_HUMAN^sp|Q8WWQ8|STAB2_HUMAN^Q:18-6170,H:82-2171^35.267%ID^E:0^.^.`sp|Q8WWQ8|STAB2_HUMAN^sp|Q8WWQ8|STAB2_HUMAN^Q:30-4463,H:714-2187^32.385%ID^E:0^.^.`sp|Q8WWQ8|STAB2_HUMAN^sp|Q8WWQ8|STAB2_HUMAN^Q:1908-6527,H:72-1722^29.854%ID^E:0^.^.`sp|Q8WWQ8|STAB2_HUMAN^sp|Q8WWQ8|STAB2_HUMAN^Q:9-2717,H:1315-2188^32.576%ID^E:2.51e-113^.^.`sp|Q8WWQ8|STAB2_HUMAN^sp|Q8WWQ8|STAB2_HUMAN^Q:6102-6527,H:2…	PF02469.25^Fasciclin^Fasciclin domain^74-187^E:1.6e-12`PF02469.25^Fasciclin^Fasciclin domain^210-336^E:7.8e-18`PF12947.10^EGF_3^EGF domain^563-597^E:9.2e-07`PF12947.10^EGF_3^EGF domain^606-640^E:1.1e-07`PF12947.10^EGF_3^EGF domain^646-682^E:1e-08`PF02469.25^Fasciclin^Fasciclin domain^695-815^E:2.2e-16`PF02469.25^Fasciclin^Fasciclin domain^836-947^E:2.2e-15`PF12947.10^EGF_3^EGF domain^1142-1180^E:…	.	NVE470	NEMVEDRAFT_v1g110384,NEMVEDRAFT_v1g209051,NEMVEDRAFT_v1g209049	Stabilin-2;	.	STAB2-like1	NVE470	NVE470	778.886	0.679446	0.125537	5.41231	6.22162e-08	1.45344e-06	NVE470	616.538	575.122	955.671	968.213
NEMVEDRAFT_v1g92717	MGAT4C	MGT4C_PIGAlpha-1,3-mannosyl-glycoprotein 4-beta-N-acetylglucosaminyltransferase C;	mannosyl (alpha-1,3-)-glycoprotein beta-1,4-N-acetylglucosaminyltransferase, isozyme C	Q6ITT3	MGT4C	MGAT4C protein [Homo sapiens]	v1g92717	NVE13506	sp|Q6ITT3|MGT4C_PIG^sp|Q6ITT3|MGT4C_PIG^Q:256-957,H:94-321^41.026%ID^E:2.16e-51^.^.	NVE13506	1-960[+]	sp|Q6ITT3|MGT4C_PIG^sp|Q6ITT3|MGT4C_PIG^Q:256-957,H:94-321^41.026%ID^E:2.16e-51^.^.	PF04666.16^Glyco_transf_54^N-Acetylglucosaminyltransferase-IV (GnT-IV) conserved region^67-300^E:4.4e-63	.	NVE13506	NEMVEDRAFT_v1g92717	Alpha-1,3-mannosyl-glycoprotein 4-beta-N-acetylglucosaminyltransferase C;	GO:0016758^molecular_function^transferase activity, transferring hexosyl groups`GO:0005975^biological_process^carbohydrate metabolic process`GO:0016020^cellular_component^membrane	MGT4C-like4	NVE13506	NVE13506	60.392	1.80243	0.333494	5.4047	6.4916e-08	1.51291e-06	NVE13506	20.5811	26.2853	94.6885	100.013
NEMVEDRAFT_v1g98446	AK8	KAD8_XENTRAdenylate kinase 8;	adenylate kinase 8	Q6P618	KAD8	Putative adenylate kinase-like protein C9orf98-like protein [Crassostrea gigas]	v1g98446	NVE18699	sp|Q6P618|KAD8_XENTR^sp|Q6P618|KAD8_XENTR^Q:56-1018,H:1-322^51.242%ID^E:8.76e-111^.^.`sp|Q6P618|KAD8_XENTR^sp|Q6P618|KAD8_XENTR^Q:1085-1414,H:187-296^57.273%ID^E:1.6e-30^.^.`sp|Q6P618|KAD8_XENTR^sp|Q6P618|KAD8_XENTR^Q:119-802,H:228-463^29.114%ID^E:2.54e-25^.^.`sp|Q6P618|KAD8_XENTR^sp|Q6P618|KAD8_XENTR^Q:1376-1723,H:361-472^50%ID^E:1.66e-16^.^.	NVE18699	56-1744[+]	sp|Q6P618|KAD8_XENTR^sp|Q6P618|KAD8_XENTR^Q:56-1018,H:1-322^51.242%ID^E:8.76e-111^.^.`sp|Q6P618|KAD8_XENTR^sp|Q6P618|KAD8_XENTR^Q:1085-1414,H:187-296^57.273%ID^E:1.6e-30^.^.`sp|Q6P618|KAD8_XENTR^sp|Q6P618|KAD8_XENTR^Q:119-802,H:228-463^29.114%ID^E:2.54e-25^.^.`sp|Q6P618|KAD8_XENTR^sp|Q6P618|KAD8_XENTR^Q:1376-1723,H:361-472^50%ID^E:1.66e-16^.^.	PF13238.9^AAA_18^AAA domain^59-175^E:4e-07`PF00406.25^ADK^Adenylate kinase^61-234^E:3e-18`PF13207.9^AAA_17^AAA domain^63-178^E:4.5e-13`PF00406.25^ADK^Adenylate kinase^272-322^E:1.1e-06	.	NVE18699	NEMVEDRAFT_v1g98446	Adenylate kinase 8;	.	KAD8-like	NVE18699	NVE18699	358.371	0.981584	0.181777	5.39994	6.66623e-08	1.55176e-06	NVE18699	197.758	277.572	454.895	503.258
NEMVEDRAFT_v1g86315	FER1L6	OTOF_HUMANOtoferlin;	Dysferlin, limb girdle muscular dystrophy 2B (Autosomal recessive)	Q5SPC5	OTOF	otoferlin [Bos taurus]	v1g86315	NVE2951	sp|Q9HC10|OTOF_HUMAN^sp|Q9HC10|OTOF_HUMAN^Q:339-6182,H:1-1997^47.374%ID^E:0^.^.	NVE2951	339-6185[+]	sp|Q9HC10|OTOF_HUMAN^sp|Q9HC10|OTOF_HUMAN^Q:339-6182,H:1-1997^47.374%ID^E:0^.^.	PF00168.33^C2^C2 domain^14-91^E:4.6e-07`PF00168.33^C2^C2 domain^281-370^E:6e-08`PF08151.15^FerI^FerI (NUC094) domain^386-439^E:6.5e-17`PF00168.33^C2^C2 domain^448-560^E:6.7e-19`PF08150.15^FerB^FerB (NUC096) domain^862-937^E:6e-31`PF00168.33^C2^C2 domain^980-1069^E:3.3e-08`PF00168.33^C2^C2 domain^1173-1242^E:0.22`PF00168.33^C2^C2 domain^1447-1535^E:1.3e-15`PF00168.33^C2^C2 domain^1772-1813^E:0.002…	GO:0016021^cellular_component^integral component of membrane	NVE2951	NEMVEDRAFT_v1g86315	Otoferlin;	GO:0005515^molecular_function^protein binding`GO:0016021^cellular_component^integral component of membrane	OTOF-like2	NVE2951	NVE2951	1789.7	0.581593	0.107738	5.39822	6.73056e-08	1.56488e-06	NVE2951	1468.42	1391.02	2260.81	2038.57
NEMVEDRAFT_v1g244590	TUBA3D	TBA1D_BOVINTubulin alpha-1D chain;	Tubulin is the major constituent of microtubules. It binds two moles of GTP, one at an exchangeable site on the beta chain and one at a non-exchangeable site on the alpha chain (By similarity)	P68370	TBA1A	alpha-tubulin [Urechis caupo]	v1g244590	NVE2702	sp|Q2HJ86|TBA1D_BOVIN^sp|Q2HJ86|TBA1D_BOVIN^Q:124-1419,H:1-432^98.38%ID^E:0^.^.	NVE2702	124-1479[+]	sp|Q2HJ86|TBA1D_BOVIN^sp|Q2HJ86|TBA1D_BOVIN^Q:124-1419,H:1-432^98.38%ID^E:0^.^.	PF00091.28^Tubulin^Tubulin/FtsZ family, GTPase domain^3-213^E:3.5e-68`PF03953.20^Tubulin_C^Tubulin C-terminal domain^263-392^E:1.8e-52	GO:0003924^molecular_function^GTPase activity	NVE2702	NEMVEDRAFT_v1g244590	Tubulin alpha-1D chain;	GO:0003924^molecular_function^GTPase activity	TBA1D-like2	NVE2702	NVE2702	6787.63	0.571522	0.105998	5.39182	6.97475e-08	1.61781e-06	NVE2702	4946.62	5946.78	7799.6	8457.5
NEMVEDRAFT_v1g103092	PPID	PPID_RATPeptidyl-prolyl cis-trans isomerase D;	peptidylprolyl isomerase D	Q6DGG0	PPID	peptidyl-prolyl cis-trans isomerase D [Danio rerio]	v1g103092	NVE21969	sp|Q6DGG0|PPID_RAT^sp|Q6DGG0|PPID_RAT^Q:82-1242,H:1-370^55.814%ID^E:1.06e-140^.^.	NVE21969	82-1245[+]	sp|Q6DGG0|PPID_RAT^sp|Q6DGG0|PPID_RAT^Q:82-1242,H:1-370^55.814%ID^E:1.06e-140^.^.	PF00160.24^Pro_isomerase^Cyclophilin type peptidyl-prolyl cis-trans isomerase/CLD^20-182^E:4.9e-51`PF13432.9^TPR_16^Tetratricopeptide repeat^302-357^E:0.0012`PF07719.20^TPR_2^Tetratricopeptide repeat^324-357^E:9.1e-06`PF13181.9^TPR_8^Tetratricopeptide repeat^324-356^E:0.0001`PF13174.9^TPR_6^Tetratricopeptide repeat^326-355^E:0.031	GO:0003755^molecular_function^peptidyl-prolyl cis-trans isomerase activity`GO:0000413^biological_process^protein peptidyl-prolyl isomerization`GO:0005515^molecular_function^protein binding	NVE21969	NEMVEDRAFT_v1g103092	Peptidyl-prolyl cis-trans isomerase D;	GO:0003755^molecular_function^peptidyl-prolyl cis-trans isomerase activity`GO:0000413^biological_process^protein peptidyl-prolyl isomerization`GO:0006457^biological_process^protein folding`GO:0005515^molecular_function^protein binding	PPID-like	NVE21969	NVE21969	1428.65	0.604118	0.112101	5.38904	7.08368e-08	1.64114e-06	NVE21969	1195.49	1064.03	1699.51	1755.55
NEMVEDRAFT_v1g207296		PTPRF_BOVINReceptor-type tyrosine-protein phosphatase F;	Fibronectin type III domain	A7MBJ4	PTPRF		v1g207296	NVE23803	sp|A7MBJ4|PTPRF_BOVIN^sp|A7MBJ4|PTPRF_BOVIN^Q:614-1405,H:540-810^31.159%ID^E:9.84e-21^.^.`sp|A7MBJ4|PTPRF_BOVIN^sp|A7MBJ4|PTPRF_BOVIN^Q:815-1381,H:315-497^30.303%ID^E:1.54e-10^.^.`sp|A7MBJ4|PTPRF_BOVIN^sp|A7MBJ4|PTPRF_BOVIN^Q:533-1381,H:711-988^25.51%ID^E:2.6e-10^.^.`sp|A7MBJ4|PTPRF_BOVIN^sp|A7MBJ4|PTPRF_BOVIN^Q:533-1381,H:321-591^26.829%ID^E:3.27e-08^.^.	NVE23803	71-2872[+]	sp|A7MBJ4|PTPRF_BOVIN^sp|A7MBJ4|PTPRF_BOVIN^Q:614-1405,H:540-810^31.159%ID^E:9.84e-21^.^.`sp|A7MBJ4|PTPRF_BOVIN^sp|A7MBJ4|PTPRF_BOVIN^Q:815-1381,H:315-497^30.303%ID^E:1.54e-10^.^.`sp|A7MBJ4|PTPRF_BOVIN^sp|A7MBJ4|PTPRF_BOVIN^Q:533-1381,H:711-988^25.51%ID^E:2.6e-10^.^.`sp|A7MBJ4|PTPRF_BOVIN^sp|A7MBJ4|PTPRF_BOVIN^Q:533-1381,H:321-591^26.829%ID^E:3.27e-08^.^.	PF01390.23^SEA^SEA domain^48-122^E:3.7e-06`PF00041.24^fn3^Fibronectin type III domain^152-228^E:1.9e-10`PF00041.24^fn3^Fibronectin type III domain^251-332^E:8.9e-08`PF00041.24^fn3^Fibronectin type III domain^348-435^E:1e-12`PF07885.19^Ion_trans_2^Ion channel^615-670^E:1.6e-13	GO:0005515^molecular_function^protein binding	NVE23803	NEMVEDRAFT_v1g207296	Receptor-type tyrosine-protein phosphatase F;	GO:0005515^molecular_function^protein binding	PTPRF-like2	NVE23803	NVE23803	61.577	1.8146	0.336759	5.38842	7.10792e-08	1.64481e-06	NVE23803	25.9501	21.0282	114.212	85.1176
NEMVEDRAFT_v1g57172 NEMVEDRAFT_v1g94426 NEMVEDRAFT_v1g59988		DYH5_HUMANDynein heavy chain 5, axonemal;	Inherit from KOG: heavy chain	M0R8U1	DYH5	Dynein beta chain, ciliary [Crassostrea gigas]	v1g57172,v1g94426,v1g59988	NVE15183	sp|Q8TE73|DYH5_HUMAN^sp|Q8TE73|DYH5_HUMAN^Q:1133-5911,H:1764-3259^28.108%ID^E:0^.^.`sp|Q8TE73|DYH5_HUMAN^sp|Q8TE73|DYH5_HUMAN^Q:6983-9691,H:3455-4317^27.024%ID^E:1.75e-93^.^.`sp|Q8TE73|DYH5_HUMAN^sp|Q8TE73|DYH5_HUMAN^Q:32-844,H:1478-1752^37.319%ID^E:3.02e-51^.^.`sp|Q8TE73|DYH5_HUMAN^sp|Q8TE73|DYH5_HUMAN^Q:9965-10831,H:4363-4618^27.986%ID^E:9.51e-23^.^.	NVE15183	2-5368[+]	sp|Q8TE73|DYH5_HUMAN^sp|Q8TE73|DYH5_HUMAN^Q:1133-5911,H:1764-3259^28.108%ID^E:0^.^.`sp|Q8TE73|DYH5_HUMAN^sp|Q8TE73|DYH5_HUMAN^Q:6983-9691,H:3455-4317^27.024%ID^E:1.75e-93^.^.`sp|Q8TE73|DYH5_HUMAN^sp|Q8TE73|DYH5_HUMAN^Q:32-844,H:1478-1752^37.319%ID^E:3.02e-51^.^.`sp|Q8TE73|DYH5_HUMAN^sp|Q8TE73|DYH5_HUMAN^Q:9965-10831,H:4363-4618^27.986%ID^E:9.51e-23^.^.	PF08393.16^DHC_N2^Dynein heavy chain, N-terminal region 2^12-394^E:4.3e-70`PF12774.10^AAA_6^Hydrolytic ATP binding site of dynein motor region^557-785^E:1.1e-57`PF12774.10^AAA_6^Hydrolytic ATP binding site of dynein motor region^840-941^E:7.2e-10`PF17852.4^Dynein_AAA_lid^Dynein heavy chain AAA lid domain^1109-1222^E:1.3e-17`PF12775.10^AAA_7^P-loop containing dynein motor region^1238-1414^E:8.6e-4…	GO:0005524^molecular_function^ATP binding`GO:0008569^molecular_function^minus-end-directed microtubule motor activity`GO:0007018^biological_process^microtubule-based movement`GO:0030286^cellular_component^dynein complex	NVE15183	NEMVEDRAFT_v1g57172,NEMVEDRAFT_v1g94426,NEMVEDRAFT_v1g59988	Dynein heavy chain 5, axonemal;	.	DYH5-like1	NVE15183	NVE15183	1450.02	0.613318	0.113975	5.38115	7.40102e-08	1.7086e-06	NVE15183	1061.27	1224.89	1766.87	1747.04
NEMVEDRAFT_v1g11044	ADRB2	OAR_DROMETyramine/octopamine receptor;	adrenoceptor beta	Q8IS44	DRD2L	GM22697 [Drosophila sechellia]	v1g11044	NVE7261	sp|Q8IS44|DRD2L_DROME^sp|Q8IS44|DRD2L_DROME^Q:358-645,H:392-490^36.364%ID^E:1.83e-10^.^.	NVE7261	328-660[+]	sp|Q8IS44|DRD2L_DROME^sp|Q8IS44|DRD2L_DROME^Q:358-645,H:392-490^36.364%ID^E:1.83e-10^.^.	PF10320.12^7TM_GPCR_Srsx^Serpentine type 7TM GPCR chemoreceptor Srsx^6-101^E:8.9e-06`PF00001.24^7tm_1^7 transmembrane receptor (rhodopsin family)^13-107^E:7.1e-19	GO:0004930^molecular_function^G protein-coupled receptor activity`GO:0007186^biological_process^G protein-coupled receptor signaling pathway`GO:0016021^cellular_component^integral component of membrane	NVE7261	NEMVEDRAFT_v1g11044	Tyramine_octopamine receptor;	GO:0004930^molecular_function^G-protein coupled receptor activity`GO:0007186^biological_process^G-protein coupled receptor signaling pathway`GO:0016021^cellular_component^integral component of membrane	OAR-like1	NVE7261	NVE7261	54.1571	1.86214	0.346101	5.38034	7.43452e-08	1.71382e-06	NVE7261	19.6863	19.9768	90.7838	86.1816
NEMVEDRAFT_v1g203489	EDIL3	EDIL3_MOUSEEGF-like repeat and discoidin I-like domain-containing protein 3;	Milk fat globule-EGF factor 8 protein	O35474	EDIL3	rCG44653, isoform CRA_b [Rattus norvegicus]	v1g203489	NVE17370	sp|O35474|EDIL3_MOUSE^sp|O35474|EDIL3_MOUSE^Q:456-1115,H:87-315^28.692%ID^E:4.98e-20^.^.`sp|O35474|EDIL3_MOUSE^sp|O35474|EDIL3_MOUSE^Q:603-1118,H:304-478^24.862%ID^E:2.54e-08^.^.	NVE17370	120-1139[+]	sp|O35474|EDIL3_MOUSE^sp|O35474|EDIL3_MOUSE^Q:456-1115,H:87-315^28.692%ID^E:4.98e-20^.^.`sp|O35474|EDIL3_MOUSE^sp|O35474|EDIL3_MOUSE^Q:603-1118,H:304-478^24.862%ID^E:2.54e-08^.^.	PF00024.29^PAN_1^PAN domain^53-108^E:2.4e-06`PF00053.27^Laminin_EGF^Laminin EGF domain^126-164^E:0.046`PF00754.28^F5_F8_type_C^F5/8 type C domain^210-312^E:7e-15	.	NVE17370	NEMVEDRAFT_v1g203489	EGF-like repeat and discoidin I-like domain-containing protein 3;	.	EDIL3-like16	NVE17370	NVE17370	98.7295	1.48549	0.276653	5.36949	7.89576e-08	1.81484e-06	NVE17370	45.6364	51.5191	131.783	165.979
								NVE25497	.	NVE25497	1-342[+]	.	.	.	NVE25497	.		.	NVE25497	NVE25497	NVE25497	63.8619	1.76635	0.329409	5.36218	8.22248e-08	1.88492e-06	NVE25497	20.5811	30.4909	105.426	98.9492
								NVE6224	.	NVE6224	159-2564[+]	.	.	.	NVE6224	.		.	NVE6224	NVE6224	NVE6224	386.728	0.847739	0.158203	5.35854	8.38953e-08	1.91873e-06	NVE6224	288.136	258.647	496.871	503.258
NEMVEDRAFT_v1g192646		GST36_CAEELProbable glutathione S-transferase gst-36;	Glutathione S-transferase, C-terminal domain	Q09607	GST36		v1g192646	NVE10968	sp|Q09607|GST36_CAEEL^sp|Q09607|GST36_CAEEL^Q:60-689,H:2-209^35.349%ID^E:4.98e-32^.^.	NVE10968	54-707[+]	sp|Q09607|GST36_CAEEL^sp|Q09607|GST36_CAEEL^Q:60-689,H:2-209^35.349%ID^E:4.98e-32^.^.	PF02798.23^GST_N^Glutathione S-transferase, N-terminal domain^8-76^E:2.7e-07`PF14497.9^GST_C_3^Glutathione S-transferase, C-terminal domain^100-208^E:1.5e-24`PF00043.28^GST_C^Glutathione S-transferase, C-terminal domain^101-198^E:5.7e-11	GO:0005515^molecular_function^protein binding`GO:0006749^biological_process^glutathione metabolic process	NVE10968	NEMVEDRAFT_v1g192646	Probable glutathione S-transferase gst-36;	GO:0005515^molecular_function^protein binding	GST36-like1	NVE10968	NVE10968	1067.94	0.63078	0.117735	5.35762	8.43275e-08	1.92636e-06	NVE10968	878.724	790.661	1302.21	1300.17
NEMVEDRAFT_v1g239997		HDAC6_MOUSEHistone deacetylase 6;		Q9Z2V5	HDAC6	Histone deacetylase 6 [Acromyrmex echinatior]	v1g239997	NVE9879	sp|Q9Z2V5|HDAC6_MOUSE^sp|Q9Z2V5|HDAC6_MOUSE^Q:196-495,H:1038-1136^50%ID^E:3.35e-25^.^.	NVE9879	178-522[+]	sp|Q9Z2V5|HDAC6_MOUSE^sp|Q9Z2V5|HDAC6_MOUSE^Q:196-495,H:1038-1136^50%ID^E:3.35e-25^.^.	PF02148.22^zf-UBP^Zn-finger in ubiquitin-hydrolases and other protein^37-97^E:8e-21	GO:0008270^molecular_function^zinc ion binding	NVE9879	NEMVEDRAFT_v1g239997	Histone deacetylase 6;	GO:0008270^molecular_function^zinc ion binding	HDAC6-like2	NVE9879	NVE9879	58.5501	1.79465	0.336284	5.33673	9.46372e-08	2.15434e-06	NVE9879	23.2656	22.0796	100.546	88.3095
NEMVEDRAFT_v1g174414	IFT81	IFT81_MOUSEIntraflagellar transport protein 81 homolog;	intraflagellar transport 81 homolog (Chlamydomonas)	O35594	IFT81	carnitine deficiency-associated gene expressed in ventricle 1 [Rattus norvegicus]	v1g174414	NVE13350	sp|O35594|IFT81_MOUSE^sp|O35594|IFT81_MOUSE^Q:105-2114,H:1-669^58.507%ID^E:0^.^.	NVE13350	105-2135[+]	sp|O35594|IFT81_MOUSE^sp|O35594|IFT81_MOUSE^Q:105-2114,H:1-669^58.507%ID^E:0^.^.	PF18383.4^IFT81_CH^Intraflagellar transport 81 calponin homology domain^3-125^E:1.2e-51	.	NVE13350	NEMVEDRAFT_v1g174414	Intraflagellar transport protein 81 homolog;	.	IFT81-like2	NVE13350	NVE13350	1184.37	0.674579	0.126425	5.33579	9.51296e-08	2.16304e-06	NVE13350	853.669	963.092	1335.4	1585.32
		K2012_HUMANUncharacterized protein KIAA2012 {ECO:0000305};		A7YY35	K2012			NVE2583	sp|Q0VF49|K2012_HUMAN^sp|Q0VF49|K2012_HUMAN^Q:425-817,H:47-185^34.532%ID^E:1.86e-06^.^.	NVE2583	209-4423[+]	sp|Q0VF49|K2012_HUMAN^sp|Q0VF49|K2012_HUMAN^Q:425-817,H:47-185^34.532%ID^E:1.86e-06^.^.	.	.	NVE2583	.	Uncharacterized protein KIAA2012 {ECO:0000305};	.	K2012-like	NVE2583	NVE2583	867.759	0.689575	0.129354	5.3309	9.77291e-08	2.21957e-06	NVE2583	613.854	708.651	1024.98	1123.55
NEMVEDRAFT_v1g221347	WBSCR27	WBS27_HUMANWilliams-Beuren syndrome chromosomal region 27 protein;	Williams Beuren syndrome chromosome region 27	Q8N6F8	MET27	methyltransferase type 11 [Desulfovibrio sp. L21-Syr-AB]	v1g221347	NVE23092	sp|Q8N6F8|MET27_HUMAN^sp|Q8N6F8|MET27_HUMAN^Q:221-721,H:32-193^29.762%ID^E:7.17e-17^.^.	NVE23092	380-808[+]	sp|Q8N6F8|MET27_HUMAN^sp|Q8N6F8|MET27_HUMAN^Q:221-721,H:32-193^29.762%ID^E:7.17e-17^.^.	PF08241.15^Methyltransf_11^Methyltransferase domain^11-87^E:2.3e-05	GO:0008168^molecular_function^methyltransferase activity	NVE23092	NEMVEDRAFT_v1g221347	Williams-Beuren syndrome chromosomal region 27 protein;	GO:0008168^molecular_function^methyltransferase activity`GO:0008152^biological_process^metabolic process	WBS27-like2	NVE23092	NVE23092	40.0597	2.0804	0.390343	5.32967	9.8394e-08	2.23209e-06	NVE23092	11.6328	11.5655	61.4987	75.5419
NEMVEDRAFT_v1g237606		BODG_PSESKGamma-butyrobetaine dioxygenase;	butyrobetaine (gamma), 2-oxoglutarate dioxygenase (gamma-butyrobetaine hydroxylase) 1	P80193	BODG	taurine catabolism dioxygenase TauD [Moorea producens]	v1g237606	NVE17279	sp|P80193|BODG_PSESK^sp|P80193|BODG_PSESK^Q:240-1307,H:25-359^25.269%ID^E:5.77e-16^.^.	NVE17279	147-1460[+]	sp|P80193|BODG_PSESK^sp|P80193|BODG_PSESK^Q:240-1307,H:25-359^25.269%ID^E:5.77e-16^.^.	PF06155.15^GBBH-like_N^Gamma-butyrobetaine hydroxylase-like, N-terminal^29-110^E:6.4e-05`PF02668.19^TauD^Taurine catabolism dioxygenase TauD, TfdA family^130-392^E:1e-33	GO:0016491^molecular_function^oxidoreductase activity`GO:0055114^biological_process^obsolete oxidation-reduction process	NVE17279	NEMVEDRAFT_v1g237606	Gamma-butyrobetaine dioxygenase;	GO:0016491^molecular_function^oxidoreductase activity`GO:0055114^biological_process^oxidation-reduction process	BODG-like5	NVE17279	NVE17279	237.272	1.02771	0.192867	5.32858	9.8985e-08	2.2429e-06	NVE17279	153.911	152.455	294.803	347.918
NEMVEDRAFT_v1g241064			7 transmembrane receptor (Secretin family)		7 transmembrane receptor (Secretin family)		v1g241064	NVE16064	.	NVE16064	3-2111[+]	.	.	.	NVE16064	NEMVEDRAFT_v1g241064		.	NVE16064	NVE16064	NVE16064	66.1026	1.7061	0.320266	5.32715	9.97669e-08	2.2554e-06	NVE16064	27.7398	27.3367	97.617	111.717
NEMVEDRAFT_v1g96973	ARMC4	ARMC4_MOUSEArmadillo repeat-containing protein 4;	Armadillo repeat containing 4	B2RY50	ARMC4	Armadillo repeat-containing protein 4 [Crassostrea gigas]	v1g96973	NVE17698	sp|B2RY50|ODAD2_MOUSE^sp|B2RY50|ODAD2_MOUSE^Q:124-3345,H:1-1037^56.498%ID^E:0^.^.	NVE17698	565-3348[+]	sp|B2RY50|ODAD2_MOUSE^sp|B2RY50|ODAD2_MOUSE^Q:124-3345,H:1-1037^56.498%ID^E:0^.^.	PF00514.26^Arm^Armadillo/beta-catenin-like repeat^505-543^E:3.3e-06`PF00514.26^Arm^Armadillo/beta-catenin-like repeat^589-623^E:0.00014`PF00514.26^Arm^Armadillo/beta-catenin-like repeat^838-875^E:0.00013`PF00514.26^Arm^Armadillo/beta-catenin-like repeat^877-914^E:0.00025	GO:0005515^molecular_function^protein binding	NVE17698	NEMVEDRAFT_v1g96973	Armadillo repeat-containing protein 4;	GO:0005515^molecular_function^protein binding	ARMC4-like2	NVE17698	NVE17698	660.237	0.753398	0.141447	5.32635	1.00206e-07	2.26273e-06	NVE17698	439.362	538.322	813.15	850.112
NEMVEDRAFT_v1g170937	AK7	KAD7_HUMANAdenylate kinase 7;	Adenylate kinase 7	Q96M32	KAD7	Putative adenylate kinase 7 [Crassostrea gigas]	v1g170937	NVE5619	sp|Q96M32|KAD7_HUMAN^sp|Q96M32|KAD7_HUMAN^Q:161-2242,H:16-721^51.977%ID^E:0^.^.	NVE5619	77-2251[+]	sp|Q96M32|KAD7_HUMAN^sp|Q96M32|KAD7_HUMAN^Q:161-2242,H:16-721^51.977%ID^E:0^.^.	PF00406.25^ADK^Adenylate kinase^441-558^E:6.5e-08`PF05186.16^Dpy-30^Dpy-30 motif^663-704^E:7.9e-18	.	NVE5619	NEMVEDRAFT_v1g170937	Adenylate kinase 7;	.	KAD7-like2	NVE5619	NVE5619	839.529	0.717175	0.134695	5.32442	1.01278e-07	2.2843e-06	NVE5619	570.902	692.88	1000.57	1093.76
NEMVEDRAFT_v1g209704	PROM1	PROM1_MOUSEProminin-1;	Prominin 1	O54990	PROM1	prominin-1.s14 splice variant [Ambystoma mexicanum]	v1g209704	NVE1392	sp|Q9W735|PRM1A_DANRE^sp|Q9W735|PRM1A_DANRE^Q:901-2592,H:98-661^31.624%ID^E:3.46e-82^.^.`sp|Q9W735|PRM1A_DANRE^sp|Q9W735|PRM1A_DANRE^Q:2658-3125,H:671-826^28.846%ID^E:3.46e-82^.^.	NVE1392	607-2703[+]	sp|Q9W735|PRM1A_DANRE^sp|Q9W735|PRM1A_DANRE^Q:901-2592,H:98-661^31.624%ID^E:3.46e-82^.^.`sp|Q9W735|PRM1A_DANRE^sp|Q9W735|PRM1A_DANRE^Q:2658-3125,H:671-826^28.846%ID^E:3.46e-82^.^.	PF05478.14^Prominin^Prominin^20-670^E:4.1e-208	GO:0016021^cellular_component^integral component of membrane	NVE1392	NEMVEDRAFT_v1g209704	Prominin-1;	GO:0016021^cellular_component^integral component of membrane	PROM1-like	NVE1392	NVE1392	1487.63	0.562523	0.105769	5.31842	1.04671e-07	2.35811e-06	NVE1392	1182.07	1214.38	1769.8	1784.28
	RSPH9	RSPH9_DANRERadial spoke head protein 9 homolog;	radial spoke head 9 homolog (Chlamydomonas)	Q5TYW6	RSPH9	radial spoke head 9 homolog-like [Saccoglossus kowalevskii]		NVE10932	sp|Q5TYW6|RSPH9_DANRE^sp|Q5TYW6|RSPH9_DANRE^Q:88-927,H:1-276^51.601%ID^E:3.7e-98^.^.	NVE10932	88-933[+]	sp|Q5TYW6|RSPH9_DANRE^sp|Q5TYW6|RSPH9_DANRE^Q:88-927,H:1-276^51.601%ID^E:3.7e-98^.^.	.	.	NVE10932	.	Radial spoke head protein 9 homolog;	.	RSPH9-like2	NVE10932	NVE10932	373.474	0.903981	0.169979	5.3182	1.04799e-07	2.35827e-06	NVE10932	224.603	290.189	482.228	496.874
								NVE910	.	.	.	.	.	.	NVE910	.		.	NVE910	NVE910	NVE910	179.887	1.12335	0.211249	5.31765	1.05114e-07	2.36265e-06	NVE910	116.328	104.09	246.971	252.161
NEMVEDRAFT_v1g160941	HAL	HUTH_BOVINHistidine ammonia-lyase;	histidine ammonia-lyase	P21213	HUTH	Histidine ammonia-lyase [Chaetura pelagica]	v1g160941	NVE6114	sp|A7YWP4|HUTH_BOVIN^sp|A7YWP4|HUTH_BOVIN^Q:54-1964,H:3-641^63.467%ID^E:0^.^.	NVE6114	51-1970[+]	sp|A7YWP4|HUTH_BOVIN^sp|A7YWP4|HUTH_BOVIN^Q:54-1964,H:3-641^63.467%ID^E:0^.^.	PF12053.11^Par3_HAL_N_term^N-terminal of Par3 and HAL proteins^1-75^E:0.00025`PF00221.22^Lyase_aromatic^Aromatic amino acid lyase^114-579^E:3.7e-183	.	NVE6114	NEMVEDRAFT_v1g160941	Histidine ammonia-lyase;	.	HUTH-like	NVE6114	NVE6114	388.045	0.842052	0.158696	5.30607	1.12011e-07	2.50905e-06	NVE6114	258.606	292.292	495.895	505.386
NEMVEDRAFT_v1g195148		BAF_DANREBarrier-to-autointegration factor;	Barrier to autointegration factor	Q6P026	BAF	hypothetical protein [Salmo salar]	v1g195148	NVE19300	sp|Q6P026|BAF_DANRE^sp|Q6P026|BAF_DANRE^Q:227-484,H:4-90^44.828%ID^E:2.4e-19^.^.	.	.	.	.	.	NVE19300	NEMVEDRAFT_v1g195148	Barrier-to-autointegration factor;	.	BAF-like1	NVE19300	NVE19300	1112.76	0.712677	0.134326	5.30556	1.12327e-07	2.51326e-06	NVE19300	816.981	861.105	1558.94	1213.99
NEMVEDRAFT_v1g141906	TTC26	IFT56_XENTRIntraflagellar transport protein 56 {ECO:0000250|UniProtKB:Q8BS45};	tetratricopeptide repeat domain 26	A4III8	IFT56	tetratricopeptide repeat protein 26 [Xenopus (Silurana) tropicalis]	v1g141906	NVE21359	sp|A4III8|IFT56_XENTR^sp|A4III8|IFT56_XENTR^Q:1-711,H:318-554^87.342%ID^E:1.93e-153^.^.	NVE21359	1-717[+]	sp|A4III8|IFT56_XENTR^sp|A4III8|IFT56_XENTR^Q:1-711,H:318-554^87.342%ID^E:1.93e-153^.^.	PF01535.23^PPR^PPR repeat^89-105^E:25`PF01535.23^PPR^PPR repeat^119-141^E:6.1`PF01535.23^PPR^PPR repeat^156-169^E:8400	.	NVE21359	NEMVEDRAFT_v1g141906	Intraflagellar transport protein 56 {ECO:0000250|UniProtKB:Q8BS45};	.	IFT56-like2	NVE21359	NVE21359	399.36	0.817929	0.154393	5.29773	1.17253e-07	2.6175e-06	NVE21359	280.977	292.292	513.466	510.706
NEMVEDRAFT_v1g176892	MNS1	MNS1_XENTRMeiosis-specific nuclear structural protein 1;	Meiosis-specific nuclear structural 1	Q6PBA8	MNS1	meiosis-specific nuclear structural protein 1 [Xenopus (Silurana) tropicalis]	v1g176892	NVE18	sp|A4IJ21|MNS1_XENTR^sp|A4IJ21|MNS1_XENTR^Q:172-1659,H:5-496^55.444%ID^E:5.17e-82^.^.	NVE18	157-1665[+]	sp|A4IJ21|MNS1_XENTR^sp|A4IJ21|MNS1_XENTR^Q:172-1659,H:5-496^55.444%ID^E:5.17e-82^.^.	PF13868.9^TPH^Trichohyalin-plectin-homology domain^114-465^E:1.3e-84	.	NVE18	NEMVEDRAFT_v1g176892	Meiosis-specific nuclear structural protein 1;	.	MNS1-like	NVE18	NVE18	1301.44	0.715938	0.135188	5.29586	1.18457e-07	2.64136e-06	NVE18	852.774	1107.14	1517.94	1727.89
NEMVEDRAFT_v1g114897		BAFB_XENLABarrier-to-autointegration factor B;	Barrier to autointegration factor	Q66KV4	BAFB	hypothetical protein [Salmo salar]	v1g114897	NVE2767	sp|Q6P026|BAF_DANRE^sp|Q6P026|BAF_DANRE^Q:127-375,H:7-90^42.857%ID^E:1.09e-16^.^.	.	.	.	.	.	NVE2767	NEMVEDRAFT_v1g114897	Barrier-to-autointegration factor B;	.	BAFB-like	NVE2767	NVE2767	396.598	0.86016	0.163016	5.27654	1.31644e-07	2.92875e-06	NVE2767	272.029	285.984	561.298	467.083
NEMVEDRAFT_v1g91086	MGAT5	MGT5A_CRIGRAlpha-1,6-mannosylglycoprotein 6-beta-N-acetylglucosaminyltransferase A;	mannosyl (alpha-1,6-)-glycoprotein beta-1,6-N-acetyl-glucosaminyltransferase	P97259	MGT5A	mannosyl (alpha-1,6-)-glycoprotein beta-1,6-N-acetyl-glucosaminyltransferase [Xenopus (Silurana) tropicalis]	v1g91086	NVE11242	sp|P97259|MGT5A_CRIGR^sp|P97259|MGT5A_CRIGR^Q:705-2690,H:81-739^39.586%ID^E:3.29e-163^.^.	NVE11242	378-2696[+]	sp|P97259|MGT5A_CRIGR^sp|P97259|MGT5A_CRIGR^Q:705-2690,H:81-739^39.586%ID^E:3.29e-163^.^.	PF15024.9^Glyco_transf_18^Glycosyltransferase family 18^124-672^E:7.2e-187	GO:0030144^molecular_function^alpha-1,6-mannosylglycoprotein 6-beta-N-acetylglucosaminyltransferase activity`GO:0006487^biological_process^protein N-linked glycosylation	NVE11242	NEMVEDRAFT_v1g91086	Alpha-1,6-mannosylglycoprotein 6-beta-N-acetylglucosaminyltransferase A;	.	MGT5A-like1	NVE11242	NVE11242	227.261	1.0886	0.206422	5.27368	1.33718e-07	2.9648e-06	NVE11242	122.592	161.917	284.066	340.471
NEMVEDRAFT_v1g163923	TRAF3IP1	MIPT3_DANRETRAF3-interacting protein 1;	TNF receptor-associated factor 3 interacting protein 1	Q6PGZ3	MIPT3	Elipsa [Danio rerio]	v1g163923	NVE17689	sp|Q6PGZ3|MIPT3_DANRE^sp|Q6PGZ3|MIPT3_DANRE^Q:248-646,H:1-133^68.421%ID^E:5.05e-54^.^.`sp|Q6PGZ3|MIPT3_DANRE^sp|Q6PGZ3|MIPT3_DANRE^Q:944-1876,H:311-627^48.318%ID^E:5.63e-52^.^.	NVE17689	248-1879[+]	sp|Q6PGZ3|MIPT3_DANRE^sp|Q6PGZ3|MIPT3_DANRE^Q:248-646,H:1-133^68.421%ID^E:5.05e-54^.^.`sp|Q6PGZ3|MIPT3_DANRE^sp|Q6PGZ3|MIPT3_DANRE^Q:944-1876,H:311-627^48.318%ID^E:5.63e-52^.^.	PF10243.12^MIP-T3^Microtubule-binding protein MIP-T3 CH-like domain^6-115^E:7.5e-47`PF17749.4^MIP-T3_C^Microtubule-binding protein MIP-T3 C-terminal region^384-539^E:9.6e-50	.	NVE17689	NEMVEDRAFT_v1g163923	TRAF3-interacting protein 1;	.	MIPT3-like	NVE17689	NVE17689	867.858	0.66382	0.125911	5.27214	1.34839e-07	2.98626e-06	NVE17689	628.171	709.702	1037.67	1095.89
NEMVEDRAFT_v1g243823	ODF3L2	ODF3A_XENLAOuter dense fiber protein 3;	outer dense fiber of sperm tails 3-like 2	Q8AVY1	ODF3A	outer dense fiber protein 3 [Saccoglossus kowalevskii]	v1g243823	NVE26201	sp|Q8AVY1|ODF3A_XENLA^sp|Q8AVY1|ODF3A_XENLA^Q:85-807,H:19-256^54.357%ID^E:2.24e-84^.^.	NVE26201	43-810[+]	sp|Q8AVY1|ODF3A_XENLA^sp|Q8AVY1|ODF3A_XENLA^Q:85-807,H:19-256^54.357%ID^E:2.24e-84^.^.	PF07004.15^SHIPPO-rpt^Sperm-tail PG-rich repeat^18-44^E:0.00091`PF07004.15^SHIPPO-rpt^Sperm-tail PG-rich repeat^54-81^E:3.3e-06	.	NVE26201	NEMVEDRAFT_v1g243823	Outer dense fiber protein 3;	.	ODF3A-like1	NVE26201	NVE26201	1412.23	0.710685	0.135109	5.26007	1.44001e-07	3.1841e-06	NVE26201	935.993	1195.45	1608.73	1908.76
NEMVEDRAFT_v1g203495	ADRB1	TAAR1_RATTrace amine-associated receptor 1;	adrenoceptor beta	P34969	5HT7R	neuropeptide receptor A23 [Danaus plexippus]	v1g203495	NVE17372	sp|Q923Y9|TAAR1_RAT^sp|Q923Y9|TAAR1_RAT^Q:466-1368,H:18-325^27.795%ID^E:8.99e-14^.^.	NVE17372	376-1497[+]	sp|Q923Y9|TAAR1_RAT^sp|Q923Y9|TAAR1_RAT^Q:466-1368,H:18-325^27.795%ID^E:8.99e-14^.^.	PF00001.24^7tm_1^7 transmembrane receptor (rhodopsin family)^51-307^E:1.8e-31	GO:0004930^molecular_function^G protein-coupled receptor activity`GO:0007186^biological_process^G protein-coupled receptor signaling pathway`GO:0016021^cellular_component^integral component of membrane	NVE17372	NEMVEDRAFT_v1g203495	Trace amine-associated receptor 1;	GO:0004930^molecular_function^G-protein coupled receptor activity`GO:0007186^biological_process^G-protein coupled receptor signaling pathway`GO:0016021^cellular_component^integral component of membrane	TAAR1-like3	NVE17372	NVE17372	38.3133	2.0698	0.394002	5.25327	1.49421e-07	3.29431e-06	NVE17372	11.6328	10.5141	68.3319	62.7742
NEMVEDRAFT_v1g12337	CLVS2	CLVS2_DANREClavesin-2;	clavesin	Q5SPP0	CLVS2	clavesin-2 [Danio rerio]	v1g12337	NVE10981	sp|Q5SPP0|CLVS2_DANRE^sp|Q5SPP0|CLVS2_DANRE^Q:560-1273,H:28-267^38.333%ID^E:3.6e-48^.^.	NVE10981	404-1408[+]	sp|Q5SPP0|CLVS2_DANRE^sp|Q5SPP0|CLVS2_DANRE^Q:560-1273,H:28-267^38.333%ID^E:3.6e-48^.^.	PF00650.23^CRAL_TRIO^CRAL/TRIO domain^126-274^E:2.7e-28`PF13716.9^CRAL_TRIO_2^Divergent CRAL/TRIO domain^154-274^E:2.2e-09	.	NVE10981	NEMVEDRAFT_v1g12337	Clavesin-2;	.	CLVS2-like	NVE10981	NVE10981	123.504	1.29183	0.245962	5.25214	1.5034e-07	3.31087e-06	NVE10981	68.902	68.3417	185.472	171.299
	ZNF541	TREF1_MOUSETranscriptional-regulating factor 1;	ELM2 and Myb SANT-like domain containing 1	Q8BXJ2	TREF1			NVE6843	sp|Q8BXJ2|TREF1_MOUSE^sp|Q8BXJ2|TREF1_MOUSE^Q:992-1501,H:784-952^41.52%ID^E:2.87e-32^.^.	NVE6843	2-1912[+]	sp|Q8BXJ2|TREF1_MOUSE^sp|Q8BXJ2|TREF1_MOUSE^Q:992-1501,H:784-952^41.52%ID^E:2.87e-32^.^.	PF01448.27^ELM2^ELM2 domain^316-370^E:4.7e-10`PF13912.9^zf-C2H2_6^C2H2-type zinc finger^581-603^E:0.11	.	NVE6843	.	Transcriptional-regulating factor 1;	^DNA binding	NvTRERF1-like	NVE6843	NVE6843	908.427	0.630381	0.120111	5.24831	1.535e-07	3.37287e-06	NVE6843	693.494	727.576	1128.45	1084.19
NEMVEDRAFT_v1g230104 NEMVEDRAFT_v1g211545	KIF17	KIF17_MOUSEKinesin-like protein KIF17;	kinesin family member 17	Q99PW8	KIF17		v1g230104,v1g211545	NVE3743	sp|Q99PW8|KIF17_MOUSE^sp|Q99PW8|KIF17_MOUSE^Q:378-1772,H:1-464^63.753%ID^E:0^.^.`sp|Q99PW8|KIF17_MOUSE^sp|Q99PW8|KIF17_MOUSE^Q:2010-2762,H:749-971^37.354%ID^E:1.01e-40^.^.	NVE3743	381-2993[+]	sp|Q99PW8|KIF17_MOUSE^sp|Q99PW8|KIF17_MOUSE^Q:378-1772,H:1-464^63.753%ID^E:0^.^.`sp|Q99PW8|KIF17_MOUSE^sp|Q99PW8|KIF17_MOUSE^Q:2010-2762,H:749-971^37.354%ID^E:1.01e-40^.^.	PF16796.8^Microtub_bd^Microtubule binding^5-150^E:4.4e-21`PF00225.26^Kinesin^Kinesin motor domain^10-334^E:2.9e-118	GO:0008017^molecular_function^microtubule binding`GO:0005524^molecular_function^ATP binding`GO:0007018^biological_process^microtubule-based movement	NVE3743	NEMVEDRAFT_v1g230104,NEMVEDRAFT_v1g211545	Kinesin-like protein KIF17;	GO:0008017^molecular_function^microtubule binding`GO:0003777^molecular_function^microtubule motor activity`GO:0005524^molecular_function^ATP binding`GO:0007018^biological_process^microtubule-based movement	KIF17-like2	NVE3743	NVE3743	394.61	0.855643	0.163075	5.24692	1.54659e-07	3.39074e-06	NVE3743	249.658	307.012	504.68	517.09
NEMVEDRAFT_v1g202325		ROBO3_MOUSERoundabout homolog 3;		Q8NDA2	HMCN2	Protein CBG16014 [Caenorhabditis briggsae]	v1g202325	NVE14541	sp|Q9Z2I4|ROBO3_MOUSE^sp|Q9Z2I4|ROBO3_MOUSE^Q:164-625,H:174-330^26.667%ID^E:2.6e-09^.^.	NVE14541	95-1081[+]	sp|Q9Z2I4|ROBO3_MOUSE^sp|Q9Z2I4|ROBO3_MOUSE^Q:164-625,H:174-330^26.667%ID^E:2.6e-09^.^.	PF13895.9^Ig_2^Immunoglobulin domain^20-79^E:1.7e-07`PF13927.9^Ig_3^Immunoglobulin domain^21-80^E:4.9e-10`PF07679.19^I-set^Immunoglobulin I-set domain^97-187^E:5.3e-08`PF13895.9^Ig_2^Immunoglobulin domain^108-189^E:2.5e-07`PF13927.9^Ig_3^Immunoglobulin domain^112-177^E:1.9e-07	.	NVE14541	NEMVEDRAFT_v1g202325	Roundabout homolog 3;	GO:0005515^molecular_function^protein binding	ROBO3-like	NVE14541	NVE14541	84.8855	1.51477	0.289	5.24142	1.59345e-07	3.48568e-06	NVE14541	38.4777	43.1078	136.664	121.293
NEMVEDRAFT_v1g237368	MEIG1	MEIG1_NEMVEMeiosis expressed gene 1 protein homolog;	meiosis expressed gene 1	A7SMR0	MEIG1	Meiosis expressed protein 1 protein like protein [Pteropus alecto]	v1g237368	NVE8638	sp|A7SMR0|MEIG1_NEMVE^sp|A7SMR0|MEIG1_NEMVE^Q:169-435,H:1-89^100%ID^E:4.78e-60^.^.	.	.	.	.	.	NVE8638	NEMVEDRAFT_v1g237368	Meiosis expressed gene 1 protein homolog;	.	MEIG1-like	NVE8638	NVE8638	823.189	0.758968	0.14492	5.23717	1.63057e-07	3.55893e-06	NVE8638	521.686	693.931	1002.53	1074.61
NEMVEDRAFT_v1g120202	DYRK4	DYRK4_HUMANDual specificity tyrosine-phosphorylation-regulated kinase 4;	dual-specificity tyrosine-(Y)-phosphorylation regulated kinase	Q8BI55	DYRK4	Dual specificity tyrosine-phosphorylation-regulated kinase 4 [Crassostrea gigas]	v1g120202	NVE6012	sp|Q9NR20|DYRK4_HUMAN^sp|Q9NR20|DYRK4_HUMAN^Q:522-1883,H:19-476^58.225%ID^E:0^.^.	NVE6012	36-2096[+]	sp|Q9NR20|DYRK4_HUMAN^sp|Q9NR20|DYRK4_HUMAN^Q:522-1883,H:19-476^58.225%ID^E:0^.^.	PF00069.28^Pkinase^Protein kinase domain^249-545^E:1.6e-58`PF07714.20^PK_Tyr_Ser-Thr^Protein tyrosine and serine/threonine kinase^251-470^E:3.4e-23	GO:0004672^molecular_function^protein kinase activity`GO:0005524^molecular_function^ATP binding`GO:0006468^biological_process^protein phosphorylation	NVE6012	NEMVEDRAFT_v1g120202	Dual specificity tyrosine-phosphorylation-regulated kinase 4;	GO:0004672^molecular_function^protein kinase activity`GO:0005524^molecular_function^ATP binding`GO:0006468^biological_process^protein phosphorylation	DYRK4-like	NVE6012	NVE6012	472.388	0.864146	0.165207	5.2307	1.6887e-07	3.6776e-06	NVE6012	280.082	383.765	614.987	610.719
NEMVEDRAFT_v1g237299	C2ORF81	CB081_MOUSEUncharacterized protein C2orf81 homolog;	chromosome 2 open reading frame 81	A8NIX5	CB081	Putative protein C2orf81 like protein [Chelonia mydas]	v1g237299	NVE6004	sp|Q9DAQ4|CB081_MOUSE^sp|Q9DAQ4|CB081_MOUSE^Q:67-456,H:14-139^47.692%ID^E:4.48e-29^.^.	NVE6004	67-1464[+]	sp|Q9DAQ4|CB081_MOUSE^sp|Q9DAQ4|CB081_MOUSE^Q:67-456,H:14-139^47.692%ID^E:4.48e-29^.^.	PF15479.9^DUF4639^Domain of unknown function (DUF4639)^2-145^E:3.9e-40	.	NVE6004	NEMVEDRAFT_v1g237299	Uncharacterized protein C2orf81 homolog;	.	CB081-like	NVE6004	NVE6004	485.359	0.764204	0.146183	5.22772	1.71609e-07	3.72897e-06	NVE6004	352.563	361.685	586.678	640.51
NEMVEDRAFT_v1g91883 NEMVEDRAFT_v1g92001		GR101_LYMSTG-protein coupled receptor GRL101;	7 transmembrane receptor (rhodopsin family)	P46023	GR101		v1g91883,v1g92001	NVE12192	sp|P46023|GR101_LYMST^sp|P46023|GR101_LYMST^Q:1792-2988,H:658-1045^42.356%ID^E:2.46e-85^.^.	NVE12192	298-4026[+]	sp|P46023|GR101_LYMST^sp|P46023|GR101_LYMST^Q:1792-2988,H:658-1045^42.356%ID^E:2.46e-85^.^.	PF00354.20^Pentaxin^Pentaxin family^17-181^E:2.6e-09`PF00629.26^MAM^MAM domain, meprin/A5/mu^210-324^E:7.5e-10`PF00431.23^CUB^CUB domain^335-442^E:6.9e-27`PF13855.9^LRR_8^Leucine rich repeat^500-555^E:9.9e-14`PF13306.9^LRR_5^BspA type Leucine rich repeat region (6 copies)^506-574^E:1.8e-05`PF00560.36^LRR_1^Leucine Rich Repeat^521-542^E:7.4`PF00560.36^LRR_1^Leucine Rich Repeat^545-567^E:7.9`PF1032…	GO:0016020^cellular_component^membrane`GO:0005515^molecular_function^protein binding`GO:0004930^molecular_function^G protein-coupled receptor activity`GO:0007186^biological_process^G protein-coupled receptor signaling pathway`GO:0016021^cellular_component^integral component of membrane	NVE12192	NEMVEDRAFT_v1g91883,NEMVEDRAFT_v1g92001	G-protein coupled receptor GRL101;	GO:0016020^cellular_component^membrane`GO:0005515^molecular_function^protein binding`GO:0004930^molecular_function^G-protein coupled receptor activity`GO:0007186^biological_process^G-protein coupled receptor signaling pathway`GO:0016021^cellular_component^integral component of membrane	GR101-like10	NVE12192	NVE12192	742.623	0.658724	0.126032	5.22665	1.72609e-07	3.74655e-06	NVE12192	572.692	574.07	898.077	925.654
NEMVEDRAFT_v1g82763		HMX3_DANREHomeobox protein HMX3;	H6 family homeobox	Q504H8	HMX3	Homeobox protein HMX1 [Crassostrea gigas]	v1g82763	NVE20898	sp|Q504H8|HMX3_DANRE^sp|Q504H8|HMX3_DANRE^Q:508-870,H:176-294^63.115%ID^E:1.22e-36^.^.	NVE20898	166-876[+]	sp|Q504H8|HMX3_DANRE^sp|Q504H8|HMX3_DANRE^Q:508-870,H:176-294^63.115%ID^E:1.22e-36^.^.	PF00046.32^Homeodomain^Homeodomain^110-166^E:1e-21	GO:0003677^molecular_function^DNA binding	NVE20898	NEMVEDRAFT_v1g82763	Homeobox protein HMX3;	GO:0003677^molecular_function^DNA binding	NvHox3-like	NVE20898	NVE20898	328.733	0.922436	0.176547	5.22489	1.74258e-07	3.77817e-06	NVE20898	248.763	198.717	457.824	409.629
NEMVEDRAFT_v1g11327	ENSG00000187695	YC006_HUMANUncharacterized protein FLJ43738;		Q6ZUG5	YC006	TPA: hCG20001-like [Bos taurus]	v1g11327	NVE13245	sp|Q6ZUG5|YC006_HUMAN^sp|Q6ZUG5|YC006_HUMAN^Q:1445-2665,H:2-406^40.291%ID^E:1.89e-96^.^.`sp|Q6ZUG5|YC006_HUMAN^sp|Q6ZUG5|YC006_HUMAN^Q:3002-3340,H:440-550^38.938%ID^E:2.33e-12^.^.	NVE13245	122-3925[+]	sp|Q6ZUG5|YC006_HUMAN^sp|Q6ZUG5|YC006_HUMAN^Q:1445-2665,H:2-406^40.291%ID^E:1.89e-96^.^.`sp|Q6ZUG5|YC006_HUMAN^sp|Q6ZUG5|YC006_HUMAN^Q:3002-3340,H:440-550^38.938%ID^E:2.33e-12^.^.	PF15084.9^DUF4550^Domain of unknown function (DUF4550)^77-171^E:6e-38	.	NVE13245	NEMVEDRAFT_v1g11327	Uncharacterized protein FLJ43738;	.	YC006-like	NVE13245	NVE13245	692.653	0.808166	0.154831	5.21966	1.79248e-07	3.87776e-06	NVE13245	423.255	576.173	831.697	939.486
								NVE25988	.	NVE25988	20-751[+]	.	.	.	NVE25988	.		.	NVE25988	NVE25988	NVE25988	454.043	0.826857	0.158465	5.21792	1.80944e-07	3.91015e-06	NVE25988	306.032	342.76	530.061	637.318
NEMVEDRAFT_v1g140505		MOT10_DANREMonocarboxylate transporter 10;	solute carrier family 16, member	A1L1W9	MOT10	Monocarboxylate transporter 10 [Acromyrmex echinatior]	v1g140505	NVE19670	sp|A1L1W9|MOT10_DANRE^sp|A1L1W9|MOT10_DANRE^Q:222-1430,H:66-454^31.951%ID^E:2.96e-51^.^.	NVE19670	201-2597[+]	sp|A1L1W9|MOT10_DANRE^sp|A1L1W9|MOT10_DANRE^Q:222-1430,H:66-454^31.951%ID^E:2.96e-51^.^.	PF07690.19^MFS_1^Major Facilitator Superfamily^4-196^E:2.6e-15`PF06779.17^MFS_4^Uncharacterised MFS-type transporter YbfB^178-351^E:1.9e-07`PF07690.19^MFS_1^Major Facilitator Superfamily^195-356^E:3.8e-13	GO:0022857^molecular_function^transmembrane transporter activity`GO:0055085^biological_process^transmembrane transport	NVE19670	NEMVEDRAFT_v1g140505	Monocarboxylate transporter 10;	GO:0055085^biological_process^transmembrane transport`GO:0016021^cellular_component^integral component of membrane	MOT10-like4	NVE19670	NVE19670	339.334	0.874142	0.167588	5.216	1.82826e-07	3.94647e-06	NVE19670	245.184	228.156	415.849	468.147
								NVE13842	.	NVE13842	735-1430[+]	.	.	.	NVE13842	.		.	NVE13842	NVE13842	NVE13842	87.4826	1.56478	0.300095	5.21429	1.84518e-07	3.97424e-06	NVE13842	35.7932	45.2107	109.331	159.596
NEMVEDRAFT_v1g170650 NEMVEDRAFT_v1g50268	MYOF	MYOF_HUMANMyoferlin;	myoferlin	Q9NZM1	MYOF	dysferlin [Patiria miniata]	v1g170650,v1g50268	NVE4950	sp|Q9NZM1|MYOF_HUMAN^sp|Q9NZM1|MYOF_HUMAN^Q:141-4847,H:373-2026^47.813%ID^E:0^.^.`sp|Q9NZM1|MYOF_HUMAN^sp|Q9NZM1|MYOF_HUMAN^Q:21-209,H:431-496^39.394%ID^E:3.93e-06^.^.	NVE4950	3-4949[+]	sp|Q9NZM1|MYOF_HUMAN^sp|Q9NZM1|MYOF_HUMAN^Q:141-4847,H:373-2026^47.813%ID^E:0^.^.`sp|Q9NZM1|MYOF_HUMAN^sp|Q9NZM1|MYOF_HUMAN^Q:21-209,H:431-496^39.394%ID^E:3.93e-06^.^.	PF00168.33^C2^C2 domain^2-32^E:0.037`PF00168.33^C2^C2 domain^57-136^E:4.3e-12`PF08165.14^FerA^FerA (NUC095) domain^281-345^E:2.2e-16`PF08150.15^FerB^FerB (NUC096) domain^372-448^E:5.4e-31`PF00168.33^C2^C2 domain^727-820^E:4.6e-11`PF00168.33^C2^C2 domain^898-978^E:0.017`PF00168.33^C2^C2 domain^1132-1221^E:3.7e-14`PF00168.33^C2^C2 domain^1457-1489^E:0.0063`PF16165.8^Ferlin_C^Ferlin C-terminus^1539-…	GO:0016021^cellular_component^integral component of membrane	NVE4950	NEMVEDRAFT_v1g170650,NEMVEDRAFT_v1g50268	Myoferlin;	GO:0005515^molecular_function^protein binding`GO:0016021^cellular_component^integral component of membrane	MYOF-like3	NVE4950	NVE4950	683.489	0.681562	0.13072	5.21389	1.84924e-07	3.9786e-06	NVE4950	539.583	504.677	826.816	862.88
NEMVEDRAFT_v1g180397	CYCS	CYC_SCHGRCytochrome c;	Electron carrier protein. The oxidized form of the cytochrome c heme group can accept an electron from the heme group of the cytochrome c1 subunit of cytochrome reductase. Cytochrome c then transfers this electron to the cytochrome oxidase complex, the final protein carrier in the mitochondrial electron-transport chain	P00040	CYC	cytochrome C [Aiptasia pulchella]	v1g180397	NVE6951	sp|P00040|CYC_SCHGR^sp|P00040|CYC_SCHGR^Q:96-416,H:1-107^75.701%ID^E:1.41e-57^.^.	NVE6951	96-425[+]	sp|P00040|CYC_SCHGR^sp|P00040|CYC_SCHGR^Q:96-416,H:1-107^75.701%ID^E:1.41e-57^.^.	PF13442.9^Cytochrome_CBB3^Cytochrome C oxidase, cbb3-type, subunit III^7-103^E:3.3e-06`PF00034.24^Cytochrom_C^Cytochrome c^9-106^E:4.7e-14	GO:0009055^molecular_function^electron transfer activity`GO:0020037^molecular_function^heme binding	NVE6951	NEMVEDRAFT_v1g180397	Cytochrome c;	GO:0009055^molecular_function^electron carrier activity`GO:0020037^molecular_function^heme binding	CYC-like	NVE6951	NVE6951	166.383	1.14738	0.220158	5.21161	1.87204e-07	4.02324e-06	NVE6951	93.0624	108.295	221.591	242.585
NEMVEDRAFT_v1g243040	FAT4	FAT1_HUMANProtocadherin Fat 1;	Cadherins are calcium dependent cell adhesion proteins (By similarity)	Q14517	FAT1	TPA: FAT tumor suppressor homolog 1-like [Bos taurus]	v1g243040	NVE23608	sp|Q14517|FAT1_HUMAN^sp|Q14517|FAT1_HUMAN^Q:387-2492,H:2701-3420^31.132%ID^E:2.31e-59^.^.`sp|Q14517|FAT1_HUMAN^sp|Q14517|FAT1_HUMAN^Q:372-2486,H:2802-3523^29.65%ID^E:2.42e-50^.^.`sp|Q14517|FAT1_HUMAN^sp|Q14517|FAT1_HUMAN^Q:375-2480,H:2176-2893^27.177%ID^E:7.53e-39^.^.`sp|Q14517|FAT1_HUMAN^sp|Q14517|FAT1_HUMAN^Q:372-2276,H:3016-3662^28.378%ID^E:9.62e-38^.^.`sp|Q14517|FAT1_HUMAN^sp|Q14517|FAT1_HUMA…	NVE23608	309-3533[+]	sp|Q14517|FAT1_HUMAN^sp|Q14517|FAT1_HUMAN^Q:387-2492,H:2701-3420^31.132%ID^E:2.31e-59^.^.`sp|Q14517|FAT1_HUMAN^sp|Q14517|FAT1_HUMAN^Q:372-2486,H:2802-3523^29.65%ID^E:2.42e-50^.^.`sp|Q14517|FAT1_HUMAN^sp|Q14517|FAT1_HUMAN^Q:375-2480,H:2176-2893^27.177%ID^E:7.53e-39^.^.`sp|Q14517|FAT1_HUMAN^sp|Q14517|FAT1_HUMAN^Q:372-2276,H:3016-3662^28.378%ID^E:9.62e-38^.^.`sp|Q14517|FAT1_HUMAN^sp|Q14517|FAT1_HUMA…	PF00028.20^Cadherin^Cadherin domain^48-138^E:4e-19`PF00028.20^Cadherin^Cadherin domain^152-237^E:1.3e-08`PF00028.20^Cadherin^Cadherin domain^344-434^E:3.7e-26`PF00028.20^Cadherin^Cadherin domain^450-540^E:1.6e-14`PF00028.20^Cadherin^Cadherin domain^569-643^E:8.9e-11	GO:0005509^molecular_function^calcium ion binding`GO:0007156^biological_process^homophilic cell adhesion via plasma membrane adhesion molecules`GO:0016020^cellular_component^membrane	NVE23608	NEMVEDRAFT_v1g243040	Protocadherin Fat 1;	GO:0005509^molecular_function^calcium ion binding`GO:0007156^biological_process^homophilic cell adhesion via plasma membrane adhesion molecules`GO:0016020^cellular_component^membrane	FAT1-like5	NVE23608	NVE23608	531.788	0.764488	0.146802	5.20762	1.91275e-07	4.10174e-06	NVE23608	404.464	377.456	622.797	722.436
NEMVEDRAFT_v1g83192 NEMVEDRAFT_v1g83556		PK1L2_MOUSEPolycystic kidney disease protein 1-like 2;	polycystic kidney disease 1-like 2	Q7TN88	PK1L2		v1g83192,v1g83556	NVE22451	sp|Q7TN88|PK1L2_MOUSE^sp|Q7TN88|PK1L2_MOUSE^Q:3360-4412,H:1271-1619^38.136%ID^E:4.16e-67^.^.`sp|Q7TN88|PK1L2_MOUSE^sp|Q7TN88|PK1L2_MOUSE^Q:4473-6314,H:1813-2402^25.812%ID^E:2.96e-57^.^.	NVE22451	3-6965[+]	sp|Q7TN88|PK1L2_MOUSE^sp|Q7TN88|PK1L2_MOUSE^Q:3360-4412,H:1271-1619^38.136%ID^E:4.16e-67^.^.`sp|Q7TN88|PK1L2_MOUSE^sp|Q7TN88|PK1L2_MOUSE^Q:4473-6314,H:1813-2402^25.812%ID^E:2.96e-57^.^.	PF02010.18^REJ^REJ domain^217-655^E:7.7e-57`PF01825.24^GPS^GPCR proteolysis site, GPS, motif^1119-1156^E:3e-08`PF01477.26^PLAT^PLAT/LH2 domain^1232-1338^E:2.1e-18`PF20519.1^Polycystin_dom^Polycystin domain^1650-1868^E:1.2e-30`PF08016.15^PKD_channel^Polycystin cation channel^1876-2095^E:2.8e-44`PF00520.34^Ion_trans^Ion transport protein^1880-2096^E:2.5e-14	GO:0005515^molecular_function^protein binding`GO:0005216^molecular_function^ion channel activity`GO:0006811^biological_process^ion transport`GO:0055085^biological_process^transmembrane transport`GO:0016020^cellular_component^membrane	NVE22451	NEMVEDRAFT_v1g83192,NEMVEDRAFT_v1g83556	Polycystic kidney disease protein 1-like 2;	GO:0016020^cellular_component^membrane`GO:0005515^molecular_function^protein binding`GO:0005216^molecular_function^ion channel activity`GO:0006811^biological_process^ion transport`GO:0055085^biological_process^transmembrane transport	PK1L2-like7	NVE22451	NVE22451	338.457	0.854455	0.16458	5.19173	2.08352e-07	4.45819e-06	NVE22451	236.235	240.773	424.634	452.187
NEMVEDRAFT_v1g189103		GGT1_PIGGamma-glutamyltranspeptidase 1;	Gamma-glutamyltransferase	P19440	GGT1	Gamma-glutamyltranspeptidase 1 [Crassostrea gigas]	v1g189103	NVE3462	sp|P20735|GGT1_PIG^sp|P20735|GGT1_PIG^Q:535-2145,H:37-568^45.826%ID^E:1.56e-157^.^.	NVE3462	388-2148[+]	sp|P20735|GGT1_PIG^sp|P20735|GGT1_PIG^Q:535-2145,H:37-568^45.826%ID^E:1.56e-157^.^.	PF01019.24^G_glu_transpept^Gamma-glutamyltranspeptidase^68-579^E:1.8e-164	.	NVE3462	NEMVEDRAFT_v1g189103	Gamma-glutamyltranspeptidase 1;	GO:0003840^molecular_function^gamma-glutamyltransferase activity`GO:0006749^biological_process^glutathione metabolic process	GGT1-like9	NVE3462	NVE3462	834.345	0.644066	0.124074	5.191	2.09165e-07	4.4707e-06	NVE3462	673.808	622.435	1000.57	1040.56
NEMVEDRAFT_v1g60046 NEMVEDRAFT_v1g100259 NEMVEDRAFT_v1g229146 NEMVEDRAFT_v1g100311	DNAH1	DYH1_HUMANDynein heavy chain 1, axonemal;	Dynein, axonemal, heavy chain	E9Q8T7	DYH1	Dynein heavy chain 1, axonemal [Bos mutus]	v1g60046,v1g100259,v1g229146,v1g100311	NVE20323	sp|E9Q8T7|DYH1_MOUSE^sp|E9Q8T7|DYH1_MOUSE^Q:152-7066,H:74-2372^62.484%ID^E:0^.^.`sp|E9Q8T7|DYH1_MOUSE^sp|E9Q8T7|DYH1_MOUSE^Q:7061-11257,H:2286-3694^68.108%ID^E:0^.^.	NVE20323	44-12154[+]	sp|E9Q8T7|DYH1_MOUSE^sp|E9Q8T7|DYH1_MOUSE^Q:152-7066,H:74-2372^62.484%ID^E:0^.^.`sp|E9Q8T7|DYH1_MOUSE^sp|E9Q8T7|DYH1_MOUSE^Q:7061-11257,H:2286-3694^68.108%ID^E:0^.^.	PF08393.16^DHC_N2^Dynein heavy chain, N-terminal region 2^958-1359^E:1.4e-144`PF12774.10^AAA_6^Hydrolytic ATP binding site of dynein motor region^1485-1811^E:5e-158`PF07728.17^AAA_5^AAA domain (dynein-related subfamily)^1800-1945^E:3.8e-05`PF17852.4^Dynein_AAA_lid^Dynein heavy chain AAA lid domain^1979-2096^E:5e-31`PF12775.10^AAA_7^P-loop containing dynein motor region^2131-2310^E:9.4e-76`PF12775…	GO:0005524^molecular_function^ATP binding`GO:0016887^molecular_function^ATP hydrolysis activity`GO:0008569^molecular_function^minus-end-directed microtubule motor activity`GO:0007018^biological_process^microtubule-based movement`GO:0030286^cellular_component^dynein complex	NVE20323	NEMVEDRAFT_v1g60046,NEMVEDRAFT_v1g100259,NEMVEDRAFT_v1g229146,NEMVEDRAFT_v1g100311	Dynein heavy chain 1, axonemal;	GO:0005524^molecular_function^ATP binding`GO:0016887^molecular_function^ATPase activity`GO:0003777^molecular_function^microtubule motor activity`GO:0007018^biological_process^microtubule-based movement`GO:0030286^cellular_component^dynein complex	DYH1-like1	NVE20323	NVE20323	1613.79	0.564096	0.108748	5.18719	2.13491e-07	4.5582e-06	NVE20323	1251.87	1345.81	1850.82	2006.65
		TRPA1_DROMETransient receptor potential cation channel subfamily A member 1;	Transient receptor potential cation channel subfamily A member	Q7Z020	TRPA1	Transient receptor potential cation channel subfamily A member 1 [Crassostrea gigas]		NVE1852	sp|Q7Z020|TRPA1_DROME^sp|Q7Z020|TRPA1_DROME^Q:293-3286,H:87-1145^28.293%ID^E:1.84e-112^.^.`sp|Q7Z020|TRPA1_DROME^sp|Q7Z020|TRPA1_DROME^Q:944-1978,H:63-419^22.314%ID^E:1.89e-11^.^.	NVE1852	2-3397[+]	sp|Q7Z020|TRPA1_DROME^sp|Q7Z020|TRPA1_DROME^Q:293-3286,H:87-1145^28.293%ID^E:1.84e-112^.^.`sp|Q7Z020|TRPA1_DROME^sp|Q7Z020|TRPA1_DROME^Q:944-1978,H:63-419^22.314%ID^E:1.89e-11^.^.	PF13857.9^Ank_5^Ankyrin repeats (many copies)^83-129^E:2.1e-07`PF12796.10^Ank_2^Ankyrin repeats (3 copies)^114-181^E:6.2e-07`PF13637.9^Ank_4^Ankyrin repeats (many copies)^135-175^E:1.3e-05`PF00023.33^Ank^Ankyrin repeat^154-176^E:0.022`PF12796.10^Ank_2^Ankyrin repeats (3 copies)^169-244^E:4.4e-11`PF13606.9^Ank_3^Ankyrin repeat^189-216^E:0.0057`PF00023.33^Ank^Ankyrin repeat^190-218^E:0.0059`PF13637…	GO:0005515^molecular_function^protein binding`GO:0005216^molecular_function^ion channel activity`GO:0006811^biological_process^ion transport`GO:0055085^biological_process^transmembrane transport`GO:0016020^cellular_component^membrane	NVE1852	.	Transient receptor potential cation channel subfamily A member 1;	GO:0005515^molecular_function^protein binding`GO:0005216^molecular_function^ion channel activity`GO:0006811^biological_process^ion transport`GO:0055085^biological_process^transmembrane transport`GO:0016020^cellular_component^membrane	TRPA1-like5	NVE1852	NVE1852	209.492	1.06539	0.205459	5.1854	2.15552e-07	4.59719e-06	NVE1852	118.118	147.197	269.423	303.232
	SWI5	SWI5_SALSADNA repair protein SWI5 homolog;	SWI5 recombination repair homolog (yeast)	B5X601	SWI5	RecName: Full=DNA repair protein SWI5 homolog; AltName: Full=Protein SAE3 homolog [Anoplopoma fimbria]		NVE6976	sp|B5X601|SWI5_SALSA^sp|B5X601|SWI5_SALSA^Q:179-475,H:42-138^47.525%ID^E:8.14e-22^.^.	NVE6976	2-478[+]	sp|B5X601|SWI5_SALSA^sp|B5X601|SWI5_SALSA^Q:179-475,H:42-138^47.525%ID^E:8.14e-22^.^.	PF07061.14^Swi5^Swi5^55-124^E:2.5e-20	.	NVE6976	.	DNA repair protein SWI5 homolog;	.	SWI5-like	NVE6976	NVE6976	323.701	0.914575	0.176575	5.17952	2.22452e-07	4.73406e-06	NVE6976	215.654	227.105	380.706	471.339
NEMVEDRAFT_v1g238315							v1g238315	NVE18910	.	NVE18910	426-1055[+]	.	.	.	NVE18910	NEMVEDRAFT_v1g238315		.	NVE18910	NVE18910	NVE18910	76.3933	1.57483	0.304385	5.17381	2.29365e-07	4.8706e-06	NVE18910	40.2674	29.4395	122.021	113.845
NEMVEDRAFT_v1g83869		GUNA_BACPUEndoglucanase A;	Glycosyl hydrolase family 9	Q5YLG1	GUNA	Endoglucanase E-4 [Crassostrea gigas]	v1g83869	NVE23932	sp|Q5YLG1|GUNA_BACPU^sp|Q5YLG1|GUNA_BACPU^Q:507-1808,H:45-485^53.229%ID^E:1.74e-124^.^.	NVE23932	3-1811[+]	sp|Q5YLG1|GUNA_BACPU^sp|Q5YLG1|GUNA_BACPU^Q:507-1808,H:45-485^53.229%ID^E:1.74e-124^.^.	PF00759.22^Glyco_hydro_9^Glycosyl hydrolase family 9^155-577^E:7.5e-145	GO:0004553^molecular_function^hydrolase activity, hydrolyzing O-glycosyl compounds`GO:0005975^biological_process^carbohydrate metabolic process	NVE23932	NEMVEDRAFT_v1g83869	Endoglucanase A; GUNA_BACPU	GO:0004553^molecular_function^hydrolase activity, hydrolyzing O-glycosyl compounds`GO:0005975^biological_process^carbohydrate metabolic process	NvCellulase	NVE23932	NVE23932	230.354	0.983751	0.190191	5.17244	2.31062e-07	4.89924e-06	NVE23932	147.647	156.66	307.494	309.615
NEMVEDRAFT_v1g203775		TYRO_STRGATyrosinase;	Common central domain of tyrosinase	P06845	TYRO	tyrosinase [Bradyrhizobium sp. DOA9]	v1g203775	NVE17874	sp|P06845|TYRO_STRGA^sp|P06845|TYRO_STRGA^Q:1149-1724,H:54-255^33.81%ID^E:3.25e-21^.^.	NVE17874	573-1793[+]	sp|P06845|TYRO_STRGA^sp|P06845|TYRO_STRGA^Q:1149-1724,H:54-255^33.81%ID^E:3.25e-21^.^.	PF00264.23^Tyrosinase^Common central domain of tyrosinase^191-254^E:2.1e-11`PF00264.23^Tyrosinase^Common central domain of tyrosinase^315-358^E:2.9e-07	GO:0016491^molecular_function^oxidoreductase activity	NVE17874	NEMVEDRAFT_v1g203775	Tyrosinase;	GO:0016491^molecular_function^oxidoreductase activity`GO:0008152^biological_process^metabolic process	TYRO-like1	NVE17874	NVE17874	299.819	0.964192	0.186414	5.17231	2.31214e-07	4.89924e-06	NVE17874	182.545	217.642	354.35	444.74
NEMVEDRAFT_v1g248535	TRPM2	TRPM3_HUMANTransient receptor potential cation channel subfamily M member 3;	transient receptor potential cation channel subfamily m member	A7T1N0	TMP2L	transient receptor potential cation channel, subfamily M, member 2 [Danio rerio]	v1g248535	NVE21472	sp|A7T1N0|TMP2L_NEMVE^sp|A7T1N0|TMP2L_NEMVE^Q:391-4962,H:28-1551^99.869%ID^E:0^.^.	NVE21472	250-4965[+]	sp|A7T1N0|TMP2L_NEMVE^sp|A7T1N0|TMP2L_NEMVE^Q:391-4962,H:28-1551^99.869%ID^E:0^.^.	PF18139.4^LSDAT_euk^SLOG in TRPM^129-405^E:2.8e-83`PF18171.4^LSDAT_prok^SLOG in TRPM, prokaryote^159-356^E:2.1e-23`PF00520.34^Ion_trans^Ion transport protein^869-1116^E:1.1e-17`PF08016.15^PKD_channel^Polycystin cation channel^960-1111^E:2.7e-07`PF00293.31^NUDIX^NUDIX domain^1415-1546^E:7.7e-06	GO:0005216^molecular_function^ion channel activity`GO:0006811^biological_process^ion transport`GO:0055085^biological_process^transmembrane transport`GO:0016020^cellular_component^membrane`GO:0016787^molecular_function^hydrolase activity	NVE21472	NEMVEDRAFT_v1g248535	Transient receptor potential cation channel subfamily M member 3;	GO:0005216^molecular_function^ion channel activity`GO:0006811^biological_process^ion transport`GO:0055085^biological_process^transmembrane transport`GO:0016020^cellular_component^membrane`GO:0016787^molecular_function^hydrolase activity	TRPM3-like1	NVE21472	NVE21472	1568.93	0.552411	0.106839	5.17052	2.33446e-07	4.94118e-06	NVE21472	1225.02	1313.21	1836.18	1901.31
NEMVEDRAFT_v1g242083							v1g242083	NVE20337	.	NVE20337	1-447[+]	.	.	.	NVE20337	NEMVEDRAFT_v1g242083		.	NVE20337	NVE20337	NVE20337	1520.13	0.553661	0.107369	5.15661	2.51455e-07	5.29888e-06	NVE20337	1231.29	1225.94	1745.39	1877.91
NEMVEDRAFT_v1g112540		B4GN4_HUMANN-acetyl-beta-glucosaminyl-glycoprotein 4-beta-N-acetylgalactosaminyltransferase 1;	Beta-1,4-N-acetylgalactosaminyl transferase	Q76KP1	B4GN4	beta-1,4-N-acetyl-galactosaminyl transferase 4 [Capsaspora owczarzaki ATCC 30864]	v1g112540	NVE1519	sp|Q76KP1|B4GN4_HUMAN^sp|Q76KP1|B4GN4_HUMAN^Q:757-1608,H:721-1027^40.645%ID^E:1.53e-80^.^.`sp|Q76KP1|B4GN4_HUMAN^sp|Q76KP1|B4GN4_HUMAN^Q:4-738,H:143-395^24.812%ID^E:4.49e-12^.^.	NVE1519	1-1641[+]	sp|Q76KP1|B4GN4_HUMAN^sp|Q76KP1|B4GN4_HUMAN^Q:757-1608,H:721-1027^40.645%ID^E:1.53e-80^.^.`sp|Q76KP1|B4GN4_HUMAN^sp|Q76KP1|B4GN4_HUMAN^Q:4-738,H:143-395^24.812%ID^E:4.49e-12^.^.	PF07691.15^PA14^PA14 domain^3-116^E:1.6e-08`PF05679.19^CHGN^Chondroitin N-acetylgalactosaminyltransferase^241-500^E:2.1e-15`PF02709.17^Glyco_transf_7C^N-terminal domain of galactosyltransferase^443-512^E:9.4e-11	GO:0008376^molecular_function^acetylgalactosaminyltransferase activity`GO:0032580^cellular_component^Golgi cisterna membrane	NVE1519	NEMVEDRAFT_v1g112540	N-acetyl-beta-glucosaminyl-glycoprotein 4-beta-N-acetylgalactosaminyltransferase 1;	GO:0008376^molecular_function^acetylgalactosaminyltransferase activity`GO:0032580^cellular_component^Golgi cisterna membrane	B4GN4-like5	NVE1519	NVE1519	125.693	1.26516	0.245356	5.15643	2.51697e-07	5.29888e-06	NVE1519	66.2175	75.7016	187.425	173.427
NEMVEDRAFT_v1g41471		CAD96_DROMETyrosine kinase receptor Cad96Ca;	Fibroblast growth factor receptor	Q9VBW3	CAD96		v1g41471	NVE4218	sp|Q9VBW3|CAD96_DROME^sp|Q9VBW3|CAD96_DROME^Q:2391-2816,H:423-572^42%ID^E:2.46e-22^.^.	NVE4218	516-3368[+]	sp|Q9VBW3|CAD96_DROME^sp|Q9VBW3|CAD96_DROME^Q:2391-2816,H:423-572^42%ID^E:2.46e-22^.^.	PF07714.20^PK_Tyr_Ser-Thr^Protein tyrosine and serine/threonine kinase^665-766^E:5.9e-24`PF00069.28^Pkinase^Protein kinase domain^667-761^E:5.5e-12	GO:0004672^molecular_function^protein kinase activity`GO:0006468^biological_process^protein phosphorylation`GO:0005524^molecular_function^ATP binding	NVE4218	NEMVEDRAFT_v1g41471	Tyrosine kinase receptor Cad96Ca;	GO:0004672^molecular_function^protein kinase activity`GO:0006468^biological_process^protein phosphorylation`GO:0005524^molecular_function^ATP binding	CAD96-like4	NVE4218	NVE4218	84.0251	1.48884	0.288879	5.15384	2.55207e-07	5.36125e-06	NVE4218	43.8467	37.8508	128.854	125.548
NEMVEDRAFT_v1g239601	NIM1	NIM1_HUMANSerine/threonine-protein kinase NIM1;	serine threonine-protein kinase	Q8IY84	NIM1	Serine/threonine-protein kinase NIM1 [Crassostrea gigas]	v1g239601	NVE6137	sp|Q8IY84|NIM1_HUMAN^sp|Q8IY84|NIM1_HUMAN^Q:97-1338,H:27-436^58.095%ID^E:3.71e-168^.^.	NVE6137	55-1341[+]	sp|Q8IY84|NIM1_HUMAN^sp|Q8IY84|NIM1_HUMAN^Q:97-1338,H:27-436^58.095%ID^E:3.71e-168^.^.	PF00069.28^Pkinase^Protein kinase domain^61-312^E:7.2e-67`PF07714.20^PK_Tyr_Ser-Thr^Protein tyrosine and serine/threonine kinase^64-307^E:9.5e-38`PF14531.9^Kinase-like^Kinase-like^160-299^E:7.7e-07	GO:0004672^molecular_function^protein kinase activity`GO:0005524^molecular_function^ATP binding`GO:0006468^biological_process^protein phosphorylation	NVE6137	NEMVEDRAFT_v1g239601	Serine_threonine-protein kinase NIM1;	GO:0004672^molecular_function^protein kinase activity`GO:0005524^molecular_function^ATP binding`GO:0006468^biological_process^protein phosphorylation	NIM1-like	NVE6137	NVE6137	419.42	0.884666	0.171679	5.15301	2.56335e-07	5.37919e-06	NVE6137	248.763	334.349	511.513	583.056
NEMVEDRAFT_v1g247835							v1g247835	NVE15121	.	NVE15121	52-357[+]	.	.	.	NVE15121	NEMVEDRAFT_v1g247835		.	NVE15121	NVE15121	NVE15121	302.996	0.946975	0.184169	5.14187	2.72016e-07	5.6946e-06	NVE15121	177.177	231.31	423.658	379.837
NEMVEDRAFT_v1g158054	CCDC146	CC146_HUMANCoiled-coil domain-containing protein 146;	Coiled-coil domain containing 146	Q8IYE0	CC146	Coiled-coil domain-containing protein 146 [Pygoscelis adeliae]	v1g158054	NVE8168	sp|Q8IYE0|CC146_HUMAN^sp|Q8IYE0|CC146_HUMAN^Q:164-2917,H:24-942^44.178%ID^E:0^.^.	NVE8168	113-2959[+]	sp|Q8IYE0|CC146_HUMAN^sp|Q8IYE0|CC146_HUMAN^Q:164-2917,H:24-942^44.178%ID^E:0^.^.	.	.	NVE8168	NEMVEDRAFT_v1g158054	Coiled-coil domain-containing protein 146;	.	CC146-like	NVE8168	NVE8168	1048.75	0.670753	0.130453	5.14172	2.72237e-07	5.6946e-06	NVE8168	729.287	882.133	1215.33	1368.27
NEMVEDRAFT_v1g79805	CCNI	CCNI_HUMANCyclin-I;	cyclin I	Q14094	CCNI	PREDICTED: cyclin-I [Myotis davidii]	v1g79805	NVE7996	sp|Q14094|CCNI_HUMAN^sp|Q14094|CCNI_HUMAN^Q:140-1000,H:1-288^38.851%ID^E:6.82e-51^.^.	NVE7996	140-1249[+]	sp|Q14094|CCNI_HUMAN^sp|Q14094|CCNI_HUMAN^Q:140-1000,H:1-288^38.851%ID^E:6.82e-51^.^.	PF00134.26^Cyclin_N^Cyclin, N-terminal domain^41-148^E:5.3e-19	.	NVE7996	NEMVEDRAFT_v1g79805	Cyclin-I;	GO:0005634^cellular_component^nucleus	CCNI-like2	NVE7996	NVE7996	4287.05	0.463082	0.0900781	5.14089	2.73434e-07	5.71355e-06	NVE7996	3549.79	3649.45	4947.23	5001.72
	LPHN2	LPHN2_MOUSE .	LATrophilin	O95490	AGRL2			NVE2418	sp|O95490|AGRL2_HUMAN^sp|O95490|AGRL2_HUMAN^Q:1421-2431,H:788-1131^40.922%ID^E:4.06e-48^.^.	NVE2418	68-2929[+]	sp|O95490|AGRL2_HUMAN^sp|O95490|AGRL2_HUMAN^Q:1421-2431,H:788-1131^40.922%ID^E:4.06e-48^.^.	PF07691.15^PA14^PA14 domain^130-220^E:1.3e-05`PF16489.8^GAIN^GPCR-Autoproteolysis INducing (GAIN) domain^273-418^E:2.3e-09`PF01825.24^GPS^GPCR proteolysis site, GPS, motif^450-492^E:1.8e-11`PF00002.27^7tm_2^7 transmembrane receptor (Secretin family)^510-745^E:1.1e-59	GO:0004930^molecular_function^G protein-coupled receptor activity`GO:0007186^biological_process^G protein-coupled receptor signaling pathway`GO:0016021^cellular_component^integral component of membrane	NVE2418	.		GO:0016020^cellular_component^membrane`GO:0004930^molecular_function^G-protein coupled receptor activity`GO:0007186^biological_process^G-protein coupled receptor signaling pathway`GO:0016021^cellular_component^integral component of membrane	LPHN2-like5	NVE2418	NVE2418	279.442	0.924864	0.179951	5.13954	2.75415e-07	5.7488e-06	NVE2418	202.232	177.688	384.611	353.238
		RGS22_HUMANRegulator of G-protein signaling 22;		Q8NE09	RGS22	Regulator of G-protein signaling 22 [Crassostrea gigas]		NVE14861	sp|Q8NE09|RGS22_HUMAN^sp|Q8NE09|RGS22_HUMAN^Q:2504-3493,H:853-1136^23.907%ID^E:8.1e-16^.^.	NVE14861	275-3817[+]	sp|Q8NE09|RGS22_HUMAN^sp|Q8NE09|RGS22_HUMAN^Q:2504-3493,H:853-1136^23.907%ID^E:8.1e-16^.^.	PF00615.22^RGS^Regulator of G protein signaling domain^297-397^E:5.7e-06`PF00615.22^RGS^Regulator of G protein signaling domain^744-854^E:1.7e-07	.	NVE14861	.	Regulator of G-protein signaling 22;	.	RGS22-like1	NVE14861	NVE14861	608.623	0.763709	0.148663	5.1372	2.78866e-07	5.80848e-06	NVE14861	399.095	497.317	726.271	811.809
				P24733	MYS			NVE3113	.	NVE3113	456-9077[+]	.	.	.	NVE3113	.		.	NVE3113	NVE3113	NVE3113	24720	0.438357	0.0856025	5.12084	3.04177e-07	6.30219e-06	NVE3113	21668.3	20263.8	27953.6	28994.3
NEMVEDRAFT_v1g215593 NEMVEDRAFT_v1g215592	ARGK	KARG_ANTJAArginine kinase;	creatine kinase	O15992	KARG	RecName: Full=Arginine kinase; Short=AK	v1g215593,v1g215592	NVE10075	sp|O15992|KARG_ANTJA^sp|O15992|KARG_ANTJA^Q:1506-3626,H:5-713^78.984%ID^E:0^.^.`sp|O15992|KARG_ANTJA^sp|O15992|KARG_ANTJA^Q:432-2555,H:2-708^77.684%ID^E:0^.^.`sp|O15992|KARG_ANTJA^sp|O15992|KARG_ANTJA^Q:465-1517,H:366-714^76.068%ID^E:3.74e-179^.^.	NVE10075	273-3629[+]	sp|O15992|KARG_ANTJA^sp|O15992|KARG_ANTJA^Q:1506-3626,H:5-713^78.984%ID^E:0^.^.`sp|O15992|KARG_ANTJA^sp|O15992|KARG_ANTJA^Q:432-2555,H:2-708^77.684%ID^E:0^.^.`sp|O15992|KARG_ANTJA^sp|O15992|KARG_ANTJA^Q:465-1517,H:366-714^76.068%ID^E:3.74e-179^.^.	PF02807.18^ATP-gua_PtransN^ATP:guanido phosphotransferase, N-terminal domain^46-111^E:1.1e-24`PF00217.22^ATP-gua_Ptrans^ATP:guanido phosphotransferase, C-terminal catalytic domain^172-381^E:5.5e-80`PF02807.18^ATP-gua_PtransN^ATP:guanido phosphotransferase, N-terminal domain^399-463^E:4.7e-29`PF00217.22^ATP-gua_Ptrans^ATP:guanido phosphotransferase, C-terminal catalytic domain^523-733^E:1.5e-81`PF…	GO:0016301^molecular_function^kinase activity`GO:0016772^molecular_function^transferase activity, transferring phosphorus-containing groups	NVE10075	NEMVEDRAFT_v1g215593,NEMVEDRAFT_v1g215592	Arginine kinase;	GO:0016301^molecular_function^kinase activity`GO:0016772^molecular_function^transferase activity, transferring phosphorus-containing groups	KARG-like1	NVE10075	NVE10075	4116.77	0.471438	0.0921308	5.11705	3.10343e-07	6.41638e-06	NVE10075	3354.72	3534.84	4711.97	4865.54
NEMVEDRAFT_v1g118526	NTN1	NET1_MOUSENetrin-1;	Netrin 1	O09118	NET1	Ntn1b protein [Danio rerio]	v1g118526	NVE5022	sp|O09118|NET1_MOUSE^sp|O09118|NET1_MOUSE^Q:543-2198,H:28-592^47.979%ID^E:0^.^.	NVE5022	477-2228[+]	sp|O09118|NET1_MOUSE^sp|O09118|NET1_MOUSE^Q:543-2198,H:28-592^47.979%ID^E:0^.^.	PF00055.20^Laminin_N^Laminin N-terminal (Domain VI)^46-266^E:1.9e-67`PF00053.27^Laminin_EGF^Laminin EGF domain^268-314^E:3.6e-05`PF00053.27^Laminin_EGF^Laminin EGF domain^324-376^E:1.1e-07`PF00053.27^Laminin_EGF^Laminin EGF domain^387-429^E:1.3e-11`PF01759.24^NTR^UNC-6/NTR/C345C module^467-574^E:7.4e-24	.	NVE5022	NEMVEDRAFT_v1g118526	Netrin-1;	.	NET1-like	NVE5022	NVE5022	180.145	1.10565	0.216093	5.11656	3.11156e-07	6.42641e-06	NVE5022	124.381	97.7812	243.066	255.353
NEMVEDRAFT_v1g246590		AWH_DROMELIM/homeobox protein Awh;		Q8IRC7	AWH	LIM class homeodomain transcription factor, Lhx6/8 subclass [Branchiostoma floridae]	v1g246590	NVE9807	sp|Q8IRC7|AWH_DROME^sp|Q8IRC7|AWH_DROME^Q:149-802,H:1-206^57.339%ID^E:1.16e-84^.^.	NVE9807	2-853[+]	sp|Q8IRC7|AWH_DROME^sp|Q8IRC7|AWH_DROME^Q:149-802,H:1-206^57.339%ID^E:1.16e-84^.^.	PF00412.25^LIM^LIM domain^30-87^E:3.6e-15`PF00412.25^LIM^LIM domain^91-147^E:5.4e-15`PF00046.32^Homeodomain^Homeodomain^183-239^E:8.5e-19	GO:0003677^molecular_function^DNA binding	NVE9807	NEMVEDRAFT_v1g246590	LIM_homeobox protein Awh;	GO:0008270^molecular_function^zinc ion binding`GO:0003677^molecular_function^DNA binding	NvLhx6-8	NVE9807	NVE9807	97.6323	1.3892	0.271776	5.11156	3.19502e-07	6.57798e-06	NVE9807	50.1105	51.5191	135.688	153.212
								NVE18428	.	NVE18428	209-862[+]	.	.	.	NVE18428	.		.	NVE18428	NVE18428	NVE18428	231.468	0.995426	0.194857	5.10849	3.24738e-07	6.67177e-06	NVE18428	144.963	158.763	286.994	335.151
NEMVEDRAFT_v1g59585 NEMVEDRAFT_v1g123824		SP17_RABITSperm surface protein Sp17;	IQ calmodulin-binding motif	P36425	SP17	Sperm surface protein Sp17 [Crassostrea gigas]	v1g59585,v1g123824	NVE8596	sp|P36425|SP17_RABIT^sp|P36425|SP17_RABIT^Q:112-513,H:12-131^34.815%ID^E:9.39e-16^.^.	NVE8596	58-1335[+]	sp|P36425|SP17_RABIT^sp|P36425|SP17_RABIT^Q:112-513,H:12-131^34.815%ID^E:9.39e-16^.^.	PF02197.20^RIIa^Regulatory subunit of type II PKA R-subunit^13-48^E:1e-10`PF00612.30^IQ^IQ calmodulin-binding motif^125-143^E:0.11`PF00612.30^IQ^IQ calmodulin-binding motif^147-164^E:7.9e-05`PF00612.30^IQ^IQ calmodulin-binding motif^187-205^E:0.00028`PF00612.30^IQ^IQ calmodulin-binding motif^239-258^E:0.00016`PF00612.30^IQ^IQ calmodulin-binding motif^262-281^E:0.00029`PF00612.30^IQ^IQ calmodulin-…	GO:0005515^molecular_function^protein binding	NVE8596	NEMVEDRAFT_v1g59585,NEMVEDRAFT_v1g123824	Sperm surface protein Sp17;	GO:0005515^molecular_function^protein binding	SP17-like	NVE8596	NVE8596	138.261	1.2259	0.240002	5.10788	3.25801e-07	6.6866e-06	NVE8596	88.5883	70.4445	185.472	208.538
NEMVEDRAFT_v1g233040		F188B_XENTRProtein FAM188B;	Family with sequence similarity 188, member B	Q0VA42	MINY4	Protein FAM188B [Macaca fascicularis]	v1g233040	NVE2349	sp|Q0VA42|MINY4_XENTR^sp|Q0VA42|MINY4_XENTR^Q:1484-2542,H:396-740^38.202%ID^E:2.9e-70^.^.	NVE2349	941-2578[+]	sp|Q0VA42|MINY4_XENTR^sp|Q0VA42|MINY4_XENTR^Q:1484-2542,H:396-740^38.202%ID^E:2.9e-70^.^.	PF13898.9^MINDY-3_4_CD^Deubiquitinating enzyme MINDY-3/4, conserved domain^194-534^E:1.2e-117	.	NVE2349	NEMVEDRAFT_v1g233040	Protein FAM188B;	.	F188B-like2	NVE2349	NVE2349	355.095	0.858271	0.168288	5.10001	3.39629e-07	6.93409e-06	NVE2349	225.497	274.418	448.062	472.403
								NVE16919	.	.	.	.	.	.	NVE16919	.		.	NVE16919	NVE16919	NVE16919	29.203	2.19698	0.431237	5.0946	3.49486e-07	7.12791e-06	NVE16919	7.15865	6.30846	57.5941	45.7507
NEMVEDRAFT_v1g210481 NEMVEDRAFT_v1g210482	CCDC83	CCD83_MACFACoiled-coil domain-containing protein 83;	Coiled-coil domain containing 83	Q95K40	CCD83	PREDICTED: coiled-coil domain-containing protein 83 isoform X1 [Tupaia chinensis]	v1g210481,v1g210482	NVE2390	sp|Q95K40|CCD83_MACFA^sp|Q95K40|CCD83_MACFA^Q:204-968,H:18-270^34.118%ID^E:3.23e-30^.^.	NVE2390	120-1313[+]	sp|Q95K40|CCD83_MACFA^sp|Q95K40|CCD83_MACFA^Q:204-968,H:18-270^34.118%ID^E:3.23e-30^.^.	.	.	NVE2390	NEMVEDRAFT_v1g210481,NEMVEDRAFT_v1g210482	Coiled-coil domain-containing protein 83;	.	CCD83-like	NVE2390	NVE2390	1093.12	0.651741	0.128339	5.07826	3.80901e-07	7.74446e-06	NVE2390	755.237	938.91	1345.16	1333.15
NEMVEDRAFT_v1g127893	NFE2L1	NF2L2_BOVINNuclear factor erythroid 2-related factor 2;	(Nuclear factor (Erythroid-derived 2)-like	Q5NUA6	NF2L2		v1g127893	NVE10575	sp|Q5NUA6|NF2L2_BOVIN^sp|Q5NUA6|NF2L2_BOVIN^Q:1244-1627,H:466-595^42.308%ID^E:8.72e-20^.^.	NVE10575	86-1675[+]	sp|Q5NUA6|NF2L2_BOVIN^sp|Q5NUA6|NF2L2_BOVIN^Q:1244-1627,H:466-595^42.308%ID^E:8.72e-20^.^.	PF03131.20^bZIP_Maf^bZIP Maf transcription factor^391-481^E:2.2e-15`PF00170.24^bZIP_1^bZIP transcription factor^419-478^E:6.2e-08	GO:0003677^molecular_function^DNA binding`GO:0006355^biological_process^regulation of transcription, DNA-templated`GO:0003700^molecular_function^DNA-binding transcription factor activity	NVE10575	NEMVEDRAFT_v1g127893	Nuclear factor erythroid 2-related factor 2;	GO:0003677^molecular_function^DNA binding`GO:0006355^biological_process^regulation of transcription, DNA-templated`GO:0005634^cellular_component^nucleus`GO:0003700^molecular_function^transcription factor activity, sequence-specific DNA binding`GO:0043565^molecular_function^sequence-specific DNA binding	NF2L2-like	NVE10575	NVE10575	1108.28	0.57717	0.113788	5.07235	3.92939e-07	7.95039e-06	NVE10575	898.41	874.774	1301.24	1358.69
		ADAM9_HUMANDisintegrin and metalloproteinase domain-containing protein 9;	FBG	Q13443	ADAM9			NVE20085	sp|Q61824|ADA12_MOUSE^sp|Q61824|ADA12_MOUSE^Q:573-1712,H:138-512^36.869%ID^E:6.31e-62^.^.`sp|Q61824|ADA12_MOUSE^sp|Q61824|ADA12_MOUSE^Q:356-580,H:65-140^35.526%ID^E:6.31e-62^.^.`sp|Q61824|ADA12_MOUSE^sp|Q61824|ADA12_MOUSE^Q:2598-3080,H:519-682^31.361%ID^E:1.02e-16^.^.	NVE20085	570-5783[+]	sp|Q61824|ADA12_MOUSE^sp|Q61824|ADA12_MOUSE^Q:573-1712,H:138-512^36.869%ID^E:6.31e-62^.^.`sp|Q61824|ADA12_MOUSE^sp|Q61824|ADA12_MOUSE^Q:356-580,H:65-140^35.526%ID^E:6.31e-62^.^.`sp|Q61824|ADA12_MOUSE^sp|Q61824|ADA12_MOUSE^Q:2598-3080,H:519-682^31.361%ID^E:1.02e-16^.^.	PF01421.22^Reprolysin^Reprolysin (M12B) family zinc metalloprotease^87-277^E:7.3e-39`PF13688.9^Reprolysin_5^Metallo-peptidase family M12^90-236^E:7.3e-20`PF13583.9^Reprolysin_4^Metallo-peptidase family M12B Reprolysin-like^97-236^E:7.7e-09`PF13574.9^Reprolysin_2^Metallo-peptidase family M12B Reprolysin-like^108-235^E:8.7e-11`PF13582.9^Reprolysin_3^Metallo-peptidase family M12B Reprolysin-like^113…	GO:0004222^molecular_function^metalloendopeptidase activity`GO:0006508^biological_process^proteolysis	NVE20085	.	Disintegrin and metalloproteinase domain-containing protein 9;	GO:0004222^molecular_function^metalloendopeptidase activity`GO:0006508^biological_process^proteolysis	ADAM9-like3	NVE20085	NVE20085	396.478	0.883682	0.174218	5.07229	3.93058e-07	7.95039e-06	NVE20085	314.98	234.465	483.204	553.265
NEMVEDRAFT_v1g101677		HMCN1_HUMANHemicentin-1;	Fibronectin type III domain	Q96RW7	HMCN1	Protein sidekick-2 [Dicentrarchus labrax]	v1g101677	NVE21238	sp|D3YXG0|HMCN1_MOUSE^sp|D3YXG0|HMCN1_MOUSE^Q:39-1055,H:4455-4812^37.228%ID^E:5.41e-59^.^.	NVE21238	3-3878[+]	sp|D3YXG0|HMCN1_MOUSE^sp|D3YXG0|HMCN1_MOUSE^Q:39-1055,H:4455-4812^37.228%ID^E:5.41e-59^.^.	PF00090.22^TSP_1^Thrombospondin type 1 domain^46-98^E:3.7e-08`PF00090.22^TSP_1^Thrombospondin type 1 domain^105-157^E:7.5e-08`PF00090.22^TSP_1^Thrombospondin type 1 domain^164-211^E:1.5e-07`PF01390.23^SEA^SEA domain^220-288^E:2.5e-05`PF00041.24^fn3^Fibronectin type III domain^326-419^E:2.3e-10`PF00041.24^fn3^Fibronectin type III domain^434-521^E:2.4e-10`PF00041.24^fn3^Fibronectin type III domain^…	GO:0005515^molecular_function^protein binding	NVE21238	NEMVEDRAFT_v1g101677	Hemicentin-1;	GO:0005515^molecular_function^protein binding	HMCN1-like25	NVE21238	NVE21238	229.535	0.97628	0.192486	5.07195	3.93755e-07	7.95628e-06	NVE21238	156.595	147.197	290.899	323.447
								NVE22704	.	NVE22704	3-836[+]	.	.	.	NVE22704	.		.	NVE22704	NVE22704	NVE22704	20.5139	2.39135	0.472044	5.06594	4.06381e-07	8.17768e-06	NVE22704	3.57932	2.10282	38.0706	38.3029
NEMVEDRAFT_v1g116976	TEKT2	TEKT2_HUMANTektin-2;	tektin 2 (testicular)	Q9UIF3	TEKT2	tektin 2 (testicular) [Xenopus (Silurana) tropicalis]	v1g116976	NVE4118	sp|Q9UIF3|TEKT2_HUMAN^sp|Q9UIF3|TEKT2_HUMAN^Q:128-1288,H:11-397^52.972%ID^E:1.34e-140^.^.	NVE4118	2-1540[+]	sp|Q9UIF3|TEKT2_HUMAN^sp|Q9UIF3|TEKT2_HUMAN^Q:128-1288,H:11-397^52.972%ID^E:1.34e-140^.^.	PF03148.17^Tektin^Tektin family^17-397^E:1e-143	.	NVE4118	NEMVEDRAFT_v1g116976	Tektin-2;	.	TEKT2-like	NVE4118	NVE4118	1697.63	0.662158	0.13081	5.06198	4.14927e-07	8.34109e-06	NVE4118	1135.54	1482.49	1967.96	2204.55
NEMVEDRAFT_v1g210772	TUBA3D	TBA2_PATVUTubulin alpha-2/alpha-4 chain;	Tubulin is the major constituent of microtubules. It binds two moles of GTP, one at an exchangeable site on the beta chain and one at a non-exchangeable site on the alpha chain (By similarity)	P41383	TBA2	rCG30111, isoform CRA_a [Rattus norvegicus]	v1g210772	NVE2698	sp|P41383|TBA2_PATVU^sp|P41383|TBA2_PATVU^Q:71-976,H:74-375^98.013%ID^E:0^.^.	NVE2698	2-1033[+]	sp|P41383|TBA2_PATVU^sp|P41383|TBA2_PATVU^Q:71-976,H:74-375^98.013%ID^E:0^.^.	PF00091.28^Tubulin^Tubulin/FtsZ family, GTPase domain^15-150^E:3.3e-42`PF03953.20^Tubulin_C^Tubulin C-terminal domain^200-303^E:1.1e-43	GO:0003924^molecular_function^GTPase activity	NVE2698	NEMVEDRAFT_v1g210772	Tubulin alpha-2_alpha-4 chain;	GO:0003924^molecular_function^GTPase activity	TBA2-like4	NVE2698	NVE2698	3287.35	0.569698	0.112628	5.0582	4.23222e-07	8.49912e-06	NVE2698	2426.78	2851.43	3655.76	4215.45
					carbamoylphosphate synthase large subunit	carbamoylphosphate synthase large subunit [Microcoleus sp. PCC 7113]		NVE6314	.	NVE6314	76-1287[+]	.	.	.	NVE6314	.		.	NVE6314	NVE6314	NVE6314	188.276	1.08381	0.214666	5.04883	4.44527e-07	8.90872e-06	NVE6314	120.802	114.604	288.946	228.754
NEMVEDRAFT_v1g244169				Q6AYN9	CC181		v1g244169	NVE1529	.	NVE1529	196-1443[+]	.	.	.	NVE1529	NEMVEDRAFT_v1g244169		.	NVE1529	NVE1529	NVE1529	936.94	0.635021	0.125827	5.04677	4.49351e-07	8.98702e-06	NVE1529	686.335	775.941	1087.45	1198.03
NEMVEDRAFT_v1g239724		TTC3_MOUSEE3 ubiquitin-protein ligase TTC3;		O88196	TTC3		v1g239724	NVE7443	sp|D3ZSP7|TTC3_RAT^sp|D3ZSP7|TTC3_RAT^Q:650-1078,H:222-369^38.158%ID^E:7.23e-21^.^.	NVE7443	32-1936[+]	sp|D3ZSP7|TTC3_RAT^sp|D3ZSP7|TTC3_RAT^Q:650-1078,H:222-369^38.158%ID^E:7.23e-21^.^.	PF13181.9^TPR_8^Tetratricopeptide repeat^299-325^E:0.074`PF13639.9^zf-RING_2^Ring finger domain^581-623^E:3.2e-11`PF17123.8^zf-RING_11^RING-like zinc finger^582-609^E:1.1e-06`PF13445.9^zf-RING_UBOX^RING-type zinc-finger^582-620^E:7e-05`PF00097.28^zf-C3HC4^Zinc finger, C3HC4 type (RING finger)^582-622^E:0.00015	GO:0005515^molecular_function^protein binding`GO:0046872^molecular_function^metal ion binding	NVE7443	NEMVEDRAFT_v1g239724	E3 ubiquitin-protein ligase TTC3;	GO:0005515^molecular_function^protein binding`GO:0008270^molecular_function^zinc ion binding`GO:0046872^molecular_function^metal ion binding	TTC3-like2	NVE7443	NVE7443	300.688	0.901221	0.178852	5.03893	4.68149e-07	9.33441e-06	NVE7443	212.97	200.819	431.467	357.494
NEMVEDRAFT_v1g30005	HYDIN	HYDIN_HUMANHydrocephalus-inducing protein homolog;	HYDIN, axonemal central pair apparatus protein	Q4G0P3	HYDIN	Hydrocephalus-inducing-like protein [Crassostrea gigas]	v1g30005	NVE3858	sp|Q4G0P3|HYDIN_HUMAN^sp|Q4G0P3|HYDIN_HUMAN^Q:4555-12414,H:2560-5120^44.981%ID^E:0^.^.`sp|Q4G0P3|HYDIN_HUMAN^sp|Q4G0P3|HYDIN_HUMAN^Q:934-2679,H:1322-1906^46.833%ID^E:5.5e-151^.^.`sp|Q4G0P3|HYDIN_HUMAN^sp|Q4G0P3|HYDIN_HUMAN^Q:10-705,H:979-1206^44.828%ID^E:3.83e-54^.^.`sp|Q4G0P3|HYDIN_HUMAN^sp|Q4G0P3|HYDIN_HUMAN^Q:2851-3102,H:1997-2080^55.952%ID^E:2.23e-20^.^.`sp|Q4G0P3|HYDIN_HUMAN^sp|Q4G0P3|HYDIN_…	NVE3858	1-12420[+]	sp|Q4G0P3|HYDIN_HUMAN^sp|Q4G0P3|HYDIN_HUMAN^Q:4555-12414,H:2560-5120^44.981%ID^E:0^.^.`sp|Q4G0P3|HYDIN_HUMAN^sp|Q4G0P3|HYDIN_HUMAN^Q:934-2679,H:1322-1906^46.833%ID^E:5.5e-151^.^.`sp|Q4G0P3|HYDIN_HUMAN^sp|Q4G0P3|HYDIN_HUMAN^Q:10-705,H:979-1206^44.828%ID^E:3.83e-54^.^.`sp|Q4G0P3|HYDIN_HUMAN^sp|Q4G0P3|HYDIN_HUMAN^Q:2851-3102,H:1997-2080^55.952%ID^E:2.23e-20^.^.`sp|Q4G0P3|HYDIN_HUMAN^sp|Q4G0P3|HYDIN_…	PF17213.6^Hydin_ADK^Hydin Adenylate kinase-like domain^974-1168^E:1.2e-58	.	NVE3858	NEMVEDRAFT_v1g30005	Hydrocephalus-inducing protein homolog;	.	HYDIN-like2	NVE3858	NVE3858	1956.67	0.616929	0.122645	5.03019	4.89994e-07	9.75013e-06	NVE3858	1356.56	1722.21	2455.07	2292.86
NEMVEDRAFT_v1g169317		EGTB_MYCTUHercynine oxygenase;		O69671	EGTB	generic methyltransferase [Salpingoeca rosetta]	v1g169317	NVE2495	sp|O69671|EGTB_MYCTU^sp|O69671|EGTB_MYCTU^Q:826-1563,H:189-394^24.597%ID^E:3.47e-10^.^.	NVE2495	148-2418[+]	sp|O69671|EGTB_MYCTU^sp|O69671|EGTB_MYCTU^Q:826-1563,H:189-394^24.597%ID^E:3.47e-10^.^.	PF03781.19^FGE-sulfatase^Sulfatase-modifying factor enzyme 1^95-174^E:1.6e-05`PF03781.19^FGE-sulfatase^Sulfatase-modifying factor enzyme 1^233-389^E:1.8e-22	.	NVE2495	NEMVEDRAFT_v1g169317	Hercynine oxygenase;	.	EGTB-like	NVE2495	NVE2495	184.392	1.07455	0.213935	5.02278	5.09276e-07	1.01133e-05	NVE2495	118.118	113.552	278.209	227.69
NEMVEDRAFT_v1g210496		GABR2_HUMANGamma-aminobutyric acid type B receptor subunit 2;	Gamma-aminobutyric acid (GABA) B receptor	O75899	GABR2	Gamma-aminobutyric acid type B receptor subunit [Cerapachys biroi]	v1g210496	NVE2398	sp|H2L0Q3|GABR1_CAEEL^sp|H2L0Q3|GABR1_CAEEL^Q:455-1576,H:24-400^35.789%ID^E:9.1e-60^.^.`sp|H2L0Q3|GABR1_CAEEL^sp|H2L0Q3|GABR1_CAEEL^Q:1598-2209,H:517-770^26.378%ID^E:7.53e-16^.^.	NVE2398	371-2326[+]	sp|H2L0Q3|GABR1_CAEEL^sp|H2L0Q3|GABR1_CAEEL^Q:455-1576,H:24-400^35.789%ID^E:9.1e-60^.^.`sp|H2L0Q3|GABR1_CAEEL^sp|H2L0Q3|GABR1_CAEEL^Q:1598-2209,H:517-770^26.378%ID^E:7.53e-16^.^.	PF01094.31^ANF_receptor^Receptor family ligand binding region^1-165^E:2.2e-10`PF00003.25^7tm_3^7 transmembrane sweet-taste receptor of 3 GCPR^168-370^E:3.6e-31	GO:0004930^molecular_function^G protein-coupled receptor activity`GO:0007186^biological_process^G protein-coupled receptor signaling pathway`GO:0016021^cellular_component^integral component of membrane	NVE2398	NEMVEDRAFT_v1g210496	Gamma-aminobutyric acid type B receptor subunit 2;	GO:0004930^molecular_function^G-protein coupled receptor activity`GO:0007186^biological_process^G-protein coupled receptor signaling pathway`GO:0016021^cellular_component^integral component of membrane	GABR2-like5	NVE2398	NVE2398	152.113	1.13221	0.225491	5.02107	5.13832e-07	1.01934e-05	NVE2398	97.5366	87.2671	210.853	212.794
								NVE12208	.	NVE12208	216-644[+]	.	.	.	NVE12208	.		.	NVE12208	NVE12208	NVE12208	933.706	0.593908	0.118377	5.01708	5.24637e-07	1.03868e-05	NVE12208	748.079	734.936	1106.98	1144.83
NEMVEDRAFT_v1g200856	C1ORF192	FLTOP_NEMVEProtein Flattop homolog {ECO:0000305};	chromosome 1 open reading frame 192	A7RR34	FLTOP		v1g200856	NVE10371	sp|A7RR34|FLTOP_NEMVE^sp|A7RR34|FLTOP_NEMVE^Q:195-701,H:1-169^100%ID^E:6.5e-108^.^.	NVE10371	195-704[+]	sp|A7RR34|FLTOP_NEMVE^sp|A7RR34|FLTOP_NEMVE^Q:195-701,H:1-169^100%ID^E:6.5e-108^.^.	.	.	NVE10371	NEMVEDRAFT_v1g200856	Protein Flattop homolog {ECO:0000305};	.	FLTOP-like	NVE10371	NVE10371	255.492	0.929172	0.185251	5.01574	5.28289e-07	1.04485e-05	NVE10371	162.859	183.997	325.065	350.046
NEMVEDRAFT_v1g238249	HDHD1	YQAB_ECOLIFructose-1-phosphate phosphatase YqaB;	haloacid dehalogenase-like hydrolase domain containing 1	P77475	YQAB	haloacid dehalogenase [Candidatus Koribacter versatilis]	v1g238249	NVE16455	sp|P77475|YQAB_ECOLI^sp|P77475|YQAB_ECOLI^Q:370-933,H:3-188^36.126%ID^E:3.29e-28^.^.	NVE16455	343-1029[+]	sp|P77475|YQAB_ECOLI^sp|P77475|YQAB_ECOLI^Q:370-933,H:3-188^36.126%ID^E:3.29e-28^.^.	PF00702.29^Hydrolase^haloacid dehalogenase-like hydrolase^12-187^E:2.2e-12`PF13419.9^HAD_2^Haloacid dehalogenase-like hydrolase^15-188^E:6.6e-27	.	NVE16455	NEMVEDRAFT_v1g238249	Fructose-1-phosphate phosphatase YqaB;	.	YQAB-like1	NVE16455	NVE16455	287.589	0.88054	0.175687	5.01197	5.38762e-07	1.06202e-05	NVE16455	204.021	195.562	359.231	391.541
NEMVEDRAFT_v1g9145		GP2_CANFA .	EGF-like domain	P25291	GP2	GP2 THP-like protein [Montipora capitata]	v1g9145	NVE10665	sp|P25291|GP2_CANLF^sp|P25291|GP2_CANLF^Q:71-442,H:38-158^48%ID^E:1.71e-31^.^.	NVE10665	38-640[+]	sp|P25291|GP2_CANLF^sp|P25291|GP2_CANLF^Q:71-442,H:38-158^48%ID^E:1.71e-31^.^.	.	.	NVE10665	NEMVEDRAFT_v1g9145		.	GP2-like12	NVE10665	NVE10665	6607.14	0.507751	0.10131	5.01183	5.39136e-07	1.06202e-05	NVE10665	5866.51	5021.54	7509.68	8030.85
NEMVEDRAFT_v1g99563	TTC25	TTC25_DANRETetratricopeptide repeat protein 25;	Tetratricopeptide repeat domain 25	Q7ZU45	TTC25	outer arm dynein binding protein [Heliocidaris crassispina]	v1g99563	NVE19757	sp|Q7ZU45|ODAD4_DANRE^sp|Q7ZU45|ODAD4_DANRE^Q:89-1552,H:9-486^50.902%ID^E:1.9e-171^.^.	NVE19757	2-1837[+]	sp|Q7ZU45|ODAD4_DANRE^sp|Q7ZU45|ODAD4_DANRE^Q:89-1552,H:9-486^50.902%ID^E:1.9e-171^.^.	PF13181.9^TPR_8^Tetratricopeptide repeat^18-49^E:0.097`PF17874.4^TPR_MalT^MalT-like TPR region^289-474^E:1.4e-08`PF13424.9^TPR_12^Tetratricopeptide repeat^328-387^E:5.8e-08`PF13424.9^TPR_12^Tetratricopeptide repeat^406-474^E:6.9e-09	GO:0005515^molecular_function^protein binding	NVE19757	NEMVEDRAFT_v1g99563	Tetratricopeptide repeat protein 25;	GO:0005515^molecular_function^protein binding	TTC25-like1	NVE19757	NVE19757	1231.44	0.668772	0.133482	5.01022	5.43669e-07	1.06987e-05	NVE19757	823.244	1070.34	1456.45	1575.74
NEMVEDRAFT_v1g245503		COCA1_HUMANCollagen alpha-1(XII) chain;		Q99715	COCA1		v1g245503	NVE5728	sp|Q99715|COCA1_HUMAN^sp|Q99715|COCA1_HUMAN^Q:350-991,H:413-617^25.909%ID^E:1.93e-13^.^.`sp|Q99715|COCA1_HUMAN^sp|Q99715|COCA1_HUMAN^Q:425-991,H:140-317^25.654%ID^E:1.68e-10^.^.`sp|Q99715|COCA1_HUMAN^sp|Q99715|COCA1_HUMAN^Q:419-955,H:1197-1364^25.414%ID^E:1.73e-08^.^.`sp|Q99715|COCA1_HUMAN^sp|Q99715|COCA1_HUMAN^Q:425-766,H:2323-2437^28.696%ID^E:1.37e-06^.^.	NVE5728	164-2299[+]	sp|Q99715|COCA1_HUMAN^sp|Q99715|COCA1_HUMAN^Q:350-991,H:413-617^25.909%ID^E:1.93e-13^.^.`sp|Q99715|COCA1_HUMAN^sp|Q99715|COCA1_HUMAN^Q:425-991,H:140-317^25.654%ID^E:1.68e-10^.^.`sp|Q99715|COCA1_HUMAN^sp|Q99715|COCA1_HUMAN^Q:419-955,H:1197-1364^25.414%ID^E:1.73e-08^.^.`sp|Q99715|COCA1_HUMAN^sp|Q99715|COCA1_HUMAN^Q:425-766,H:2323-2437^28.696%ID^E:1.37e-06^.^.	PF00092.31^VWA^von Willebrand factor type A domain^88-264^E:7.8e-31`PF13519.9^VWA_2^von Willebrand factor type A domain^90-200^E:1.4e-08	.	NVE5728	NEMVEDRAFT_v1g245503	Collagen alpha-1(XII) chain;	.	COCA1-like11	NVE5728	NVE5728	1379.3	0.544049	0.108824	4.99934	5.75283e-07	1.12868e-05	NVE5728	1083.64	1155.5	1644.85	1633.19
		YRD6_CAEELUncharacterized protein K02A2.6;	Inherit from opiNOG: to reverse transcriptase	Q09575	YRD6	gag-pol polyprotein [Silene latifolia]		NVE15524	sp|Q09575|YRD6_CAEEL^sp|Q09575|YRD6_CAEEL^Q:1043-1792,H:431-676^34.524%ID^E:4.2e-34^.^.`sp|Q09575|YRD6_CAEEL^sp|Q09575|YRD6_CAEEL^Q:2696-3109,H:866-1008^43.357%ID^E:7.15e-24^.^.`sp|Q09575|YRD6_CAEEL^sp|Q09575|YRD6_CAEEL^Q:2316-2693,H:758-883^41.27%ID^E:3.14e-20^.^.	NVE15524	1025-1894[+]	sp|Q09575|YRD6_CAEEL^sp|Q09575|YRD6_CAEEL^Q:1043-1792,H:431-676^34.524%ID^E:4.2e-34^.^.`sp|Q09575|YRD6_CAEEL^sp|Q09575|YRD6_CAEEL^Q:2696-3109,H:866-1008^43.357%ID^E:7.15e-24^.^.`sp|Q09575|YRD6_CAEEL^sp|Q09575|YRD6_CAEEL^Q:2316-2693,H:758-883^41.27%ID^E:3.14e-20^.^.	PF00078.30^RVT_1^Reverse transcriptase (RNA-dependent DNA polymerase)^100-222^E:1.6e-14	.	NVE15524	.	Uncharacterized protein K02A2.6;	.	YRD6-like7	NVE15524	NVE15524	446.176	0.754269	0.15097	4.99617	5.84816e-07	1.14509e-05	NVE15524	324.824	334.349	533.965	591.568
NEMVEDRAFT_v1g242445		VP13C_MOUSEVacuolar protein sorting-associated protein 13C;	vacuolar protein sorting 13 homolog	Q8BX70	VP13C	Vacuolar protein sorting-associated protein 13C [Crassostrea gigas]	v1g242445	NVE21559	sp|Q8BX70|VP13C_MOUSE^sp|Q8BX70|VP13C_MOUSE^Q:300-701,H:3559-3688^29.851%ID^E:2.07e-11^.^.	NVE21559	273-815[+]	sp|Q8BX70|VP13C_MOUSE^sp|Q8BX70|VP13C_MOUSE^Q:300-701,H:3559-3688^29.851%ID^E:2.07e-11^.^.	.	.	NVE21559	NEMVEDRAFT_v1g242445	Vacuolar protein sorting-associated protein 13C;	.	VP13C-like6	NVE21559	NVE21559	207.125	1.01509	0.203232	4.99476	5.89085e-07	1.15034e-05	NVE21559	120.802	148.249	274.304	285.144
		B4GN3_MOUSEBeta-1,4-N-acetylgalactosaminyltransferase 3;			B4GN3_MOUSEBeta-1,4-N-acetylgalactosaminyltransferase 3			NVE14687	sp|Q6L8S8|B4GN3_MOUSE^sp|Q6L8S8|B4GN3_MOUSE^Q:461-967,H:111-280^31.034%ID^E:2.36e-08^.^.	NVE14687	353-3433[+]	sp|Q6L8S8|B4GN3_MOUSE^sp|Q6L8S8|B4GN3_MOUSE^Q:461-967,H:111-280^31.034%ID^E:2.36e-08^.^.	PF05270.16^AbfB^Alpha-L-arabinofuranosidase B (ABFB) domain^515-577^E:1.8e-07	GO:0046556^molecular_function^alpha-L-arabinofuranosidase activity`GO:0046373^biological_process^L-arabinose metabolic process	NVE14687	.	Beta-1,4-N-acetylgalactosaminyltransferase 3;	GO:0046556^molecular_function^alpha-L-arabinofuranosidase activity`GO:0046373^biological_process^L-arabinose metabolic process	B4GN3-like7	NVE14687	NVE14687	340.724	0.84083	0.168701	4.98416	6.22329e-07	1.21129e-05	NVE14687	222.813	260.75	455.872	423.46
NEMVEDRAFT_v1g134245	LCA5	LCA5_RATLebercilin;	Leber congenital amaurosis 5	Q5U2Y9	LCA5		v1g134245	NVE14372	sp|Q5U2Y9|LCA5_RAT^sp|Q5U2Y9|LCA5_RAT^Q:289-1110,H:88-368^32.639%ID^E:2.75e-17^.^.	NVE14372	1-2472[+]	sp|Q5U2Y9|LCA5_RAT^sp|Q5U2Y9|LCA5_RAT^Q:289-1110,H:88-368^32.639%ID^E:2.75e-17^.^.	PF15619.9^Lebercilin^Ciliary protein causing Leber congenital amaurosis disease^102-294^E:7.5e-43	.	NVE14372	NEMVEDRAFT_v1g134245	Lebercilin;	.	LCA5-like	NVE14372	NVE14372	717.851	0.691061	0.139073	4.96907	6.72756e-07	1.30168e-05	NVE14372	504.685	587.739	827.792	951.189
NEMVEDRAFT_v1g131745	CXORF59	CX030_HUMAN .	chromosome X open reading frame 59	Q6ZTR5	CFA47	flagellar associated protein [Stylonychia lemnae]	v1g131745	NVE12801	sp|Q6ZTR5|CFA47_HUMAN^sp|Q6ZTR5|CFA47_HUMAN^Q:664-4329,H:1977-3187^33.2%ID^E:0^.^.`sp|Q6ZTR5|CFA47_HUMAN^sp|Q6ZTR5|CFA47_HUMAN^Q:7-663,H:1982-2182^32.127%ID^E:1.49e-16^.^.	NVE12801	1-4347[+]	sp|Q6ZTR5|CFA47_HUMAN^sp|Q6ZTR5|CFA47_HUMAN^Q:664-4329,H:1977-3187^33.2%ID^E:0^.^.`sp|Q6ZTR5|CFA47_HUMAN^sp|Q6ZTR5|CFA47_HUMAN^Q:7-663,H:1982-2182^32.127%ID^E:1.49e-16^.^.	.	.	NVE12801	NEMVEDRAFT_v1g131745		.	CX030-like1	NVE12801	NVE12801	444.981	0.831841	0.167731	4.95939	7.07145e-07	1.36552e-05	NVE12801	267.554	366.942	573.012	572.416
[truncated: 2,677 more rows]

## Sheet: ATE_0.049
#gene_id	transcript_id	sprot_Top_BLASTX_hit	prot_coords	sprot_Top_BLASTP_hit	Pfam	SignalP	gene_ontology_Pfam	Gene Id	baseMean	log2FoldChange	lfcSE	Wald statistic	Wald test p-value	padj	Gene Id	Acropora_tenuis_BI	Acropora_tenuis_BII	Acropora_tenuis_AOI	Acropora_tenuis_AOII
[truncated: 2,617 more rows]

[truncated: 12 more sheets: AMI_0.049, AAU_0.049, NVE_TFs, NVE_TFs with References, AMI_TFs, ATE_TFs, AAU_TFs, Stylophora_single cell, NVE_single cell, NVE_Cilia, NVE_Cilia Vs DGE , Singletons NVE unique]
