# Supplementary material for: Gene Regulatory Network that Shaped the Evolution of Larval Apical Organ in Cnidaria
Source: Mol Biol Evol. 2023 Dec 28;41(1):msad285. doi: 10.1093/molbev/msad285 (PMC10781443; doi:10.1093/molbev/msad285)
Supplement: msad285_Supplementary_Data [file msad285_supplementary_data.zip › Supplementary file 2.xlsx]

## Sheet: # Table of Contents
####################################################################################################
####################################################################################################
# Table of Contents
	# 1. Orthanalysis Analysis (Data related to Figure. 1E-G)
		# 1.1 Co-orthologs
		# 1.2 gene_families
		# 1.3 Orthologs
		# 1.4 unassigned-AMI
		# 1.5 unassigned-ATE
		# 1.6 unassigned-AUR
		# 1.7 unassigned-CHE
		# 1.8 unassigned-EPA
		# 1.9 unassigned-Hsp
		# 1.10 unassigned-NVE
		# 1.11 unassigned-SPU
		# 1.12 cafe5

## Sheet: # 1.1 Co-orthologs
#######################################
# 1. Apical organ Orthanalysis Analysis
########################################
#######################
# 1.1 Co-orthologs
#######################
NVE|NVE11224	Exaiptasia|XP_028512882.1	0.92337
NVE|NVE19543	SPU|XP_030855180.1	0.98897
NVE|NVE1913	AMI|XP_044184853.1	0.2119
NVE|NVE1913	SPU|XP_030842333.1	0.1
NVE|NVE24899	ATE|aten_s0029.g27.t1	1.19095
NVE|NVE24899	Exaiptasia|XP_020911768.1	2.23702
NVE|NVE24899	CHE|TCONS_00060529-protein	0.4799
NVE|NVE24899	AMI|XP_029205994.2	1.25922
NVE|NVE24899	AMI|XP_044178910.1	1.18419
NVE|NVE24899	AMI|XP_044177345.1	1.26428
NVE|NVE24899	AMI|XP_029179297.2	1.22365
NVE|NVE24899	Exaiptasia|XP_028518118.1	1.12516
NVE|NVE24899	CHE|TCONS_00071383-protein	0.3491
NVE|NVE24899	CHE|TCONS_00071260-protein	0.4326
NVE|NVE24899	CHE|TCONS_00062808-protein	0.3183
NVE|NVE24899	CHE|TCONS_00054893-protein	0.2158
NVE|NVE24899	CHE|TCONS_00052160-protein	0.2672
NVE|NVE24899	CHE|TCONS_00045788-protein	0.258
NVE|NVE24899	CHE|TCONS_00026143-protein	0.4802
NVE|NVE24899	ATE|aten_s0119.g5.t1	1.15282
NVE|NVE24899	ATE|aten_s0029.g26.t1	1.17958
NVE|NVE24899	ATE|aten_s0029.g25.t1	1.18016
NVE|NVE12206	Hsp|NP_001274740.1	0.1795
NVE|NVE12206	SPU|XP_030835079.1	0.3174
NVE|NVE1969	AMI|XP_029213454.1	0.1719
NVE|NVE1969	AMI|XP_044178652.1	0.1716
NVE|NVE1969	AMI|XP_029211244.2	0.172
NVE|NVE24693	AUR|scaffold146.g28	0.6436
NVE|NVE24693	AUR|scaffold31.g4	0.4345
NVE|NVE24693	AUR|scaffold89.g79	0.6251
NVE|NVE24693	AMI|XP_044184778.1	0.6499
NVE|NVE25126	Hsp|NP_112243.1	0.91272
NVE|NVE10390	AMI|XP_029200715.2	0.4058
NVE|NVE10390	SPU|XP_783908.3	0.4069
NVE|NVE18837	ATE|aten_s0100.g50.t1	0.3914
NVE|NVE18837	Exaiptasia|XP_028519306.1	0.8379
NVE|NVE18837	AMI|XP_029206983.2	0.4229
NVE|NVE4428	Hsp|NP_001356788.1	0.5337
NVE|NVE4428	Hsp|NP_001372194.1	0.4367
NVE|NVE12489	AMI|XP_029179920.1	0.22
NVE|NVE12489	AMI|XP_044181198.1	0.2202
NVE|NVE16883	AMI|XP_044168772.1	1.09159
NVE|NVE16883	SPU|XP_030836039.1	0.3966
NVE|NVE5998	Hsp|NP_067014.2	0.0727
NVE|NVE24183	CHE|TCONS_00009165-protein	0.1622
NVE|NVE24183	CHE|TCONS_00021475-protein	0.1072
NVE|NVE24183	CHE|TCONS_00021476-protein	0.1865
NVE|NVE24183	CHE|TCONS_00045150-protein	0.222
NVE|NVE24183	AMI|XP_029180427.2	1.50822
NVE|NVE24183	AMI|XP_029209668.2	1.36625
NVE|NVE24183	AMI|XP_044163161.1	0.3759
NVE|NVE24183	AMI|XP_044163304.1	0.86721
NVE|NVE24183	AMI|XP_044167298.1	0.99297
NVE|NVE24183	AMI|XP_044168689.1	0.97401
NVE|NVE24183	AMI|XP_044168757.1	0.5462
NVE|NVE24183	AMI|XP_044174543.1	0.5532
NVE|NVE24183	AMI|XP_044175331.1	0.85181
NVE|NVE24183	AMI|XP_044177038.1	0.3905
NVE|NVE24183	AMI|XP_044178665.1	1.53516
NVE|NVE24183	AMI|XP_044178892.1	0.4441
NVE|NVE24183	AMI|XP_044180022.1	0.87688
NVE|NVE24183	AMI|XP_044180599.1	0.5596
NVE|NVE24183	AMI|XP_044182099.1	1.53421
NVE|NVE24183	AMI|XP_044182788.1	0.87581
NVE|NVE8049	Hsp|NP_001273433.1	1.81271
NVE|NVE8049	Hsp|NP_001304310.1	1.92619
NVE|NVE23905	Exaiptasia|XP_028518761.1	0.395
NVE|NVE3087	Hsp|NP_001035737.1	0.1766
NVE|NVE3087	Hsp|NP_001135886.1	0.1752
NVE|NVE3087	SPU|XP_030831161.1	0.2434
NVE|NVE12726	ATE|aten_s0197.g40.t1	0.552
NVE|NVE12726	Exaiptasia|XP_020900182.1	0.8096
NVE|NVE12726	SPU|XP_011672068.2	0.3891
NVE|NVE12726	SPU|XP_779996.2	0.3525
NVE|NVE12726	SPU|XP_030830974.1	0.4072
NVE|NVE12726	SPU|XP_011672067.2	0.3891
NVE|NVE12726	SPU|XP_011672066.2	0.3891
NVE|NVE12726	AMI|XP_029195013.2	0.5915
NVE|NVE13474	Exaiptasia|XP_028513539.1	0.8528
NVE|NVE8814	Hsp|XP_016862373.1	1.04429
NVE|NVE8814	SPU|NP_999656.2	1.00072
NVE|NVE7080	SPU|XP_030850869.1	0.74016
NVE|NVE2869	Hsp|XP_047276453.1	1.07043
NVE|NVE2869	AMI|XP_029193343.2	1.32717
NVE|NVE18760	Exaiptasia|XP_028515967.1	0.6715
NVE|NVE18760	Hsp|NP_001186499.1	0.84965
NVE|NVE18760	Hsp|NP_056341.1	0.84965
NVE|NVE18760	AMI|XP_044176037.1	1.33738
NVE|NVE19762	Hsp|NP_005306.1	0.1452
NVE|NVE23032	SPU|XP_030831219.1	0.6482
NVE|NVE24200	Exaiptasia|XP_020894195.2	2.10978
NVE|NVE24200	Exaiptasia|XP_020906427.1	2.91903
NVE|NVE24200	SPU|XP_030851470.1	2.10319
NVE|NVE24200	SPU|XP_030851412.1	2.12347
NVE|NVE24200	SPU|XP_030850676.1	2.12347
NVE|NVE24200	Exaiptasia|XP_020894194.1	2.92561
NVE|NVE8417	ATE|aten_s0535.g2.t1	0.70368
NVE|NVE20978	Hsp|XP_016864488.1	0.6524
NVE|NVE20941	SPU|XP_030841757.1	1.48214
NVE|NVE5708	Exaiptasia|XP_028519149.1	0.17
NVE|NVE5708	Exaiptasia|XP_028519353.1	0.1731
NVE|NVE5708	Exaiptasia|XP_020916252.1	0.2415
NVE|NVE9290	AUR|scaffold47.g16	0.1506
NVE|NVE9290	Exaiptasia|XP_020912528.1	0.5398
NVE|NVE16993	ATE|aten_s0013.g80.t1	0.63271
NVE|NVE23363	Exaiptasia|XP_020893614.1	2.16287
NVE|NVE23363	Exaiptasia|XP_020897545.2	1.96997
NVE|NVE23363	Exaiptasia|XP_028519457.1	2.22667
NVE|NVE23363	AMI|XP_044166952.1	1.02382
NVE|NVE23363	AMI|XP_044172626.1	0.95749
NVE|NVE23363	ATE|aten_s0165.g3.t1	1.10023
NVE|NVE23363	ATE|aten_s0182.g22.t1	1.0529
NVE|NVE23363	ATE|aten_s0182.g23.t1	1.06328
NVE|NVE11600	Hsp|NP_064446.2	0.1618
NVE|NVE7971	Exaiptasia|XP_020894415.1	0.3198
NVE|NVE13658	SPU|XP_030833096.1	1.67172
NVE|NVE17616	Hsp|NP_001182555.1	0.6877
NVE|NVE17616	Hsp|NP_001311226.1	0.075
NVE|NVE17616	Hsp|NP_005928.2	0.6544
NVE|NVE22661	Hsp|NP_001397696.1	1.16933
NVE|NVE22661	Hsp|NP_055838.2	1.62783
NVE|NVE22661	SPU|XP_030851379.1	1.61363
NVE|NVE20748	SPU|XP_030843303.1	0.75672
NVE|NVE17260	ATE|aten_s0110.g65.t1	0.4087
NVE|NVE17260	Exaiptasia|XP_020916396.2	0.485
NVE|NVE17260	CHE|TCONS_00049548-protein	0.2011
NVE|NVE17260	AUR|scaffold17.g50	0.321
NVE|NVE17260	SPU|XP_030840225.1	0.1055
NVE|NVE17260	AMI|XP_044184968.1	0.4426
NVE|NVE17260	Hsp|NP_055674.4	0.1612
NVE|NVE17260	Hsp|XP_011544175.1	0.1547
NVE|NVE17260	Hsp|NP_061830.3	0.1197
NVE|NVE4993	ATE|aten_s0595.g1.t1	0.2437
NVE|NVE4993	Exaiptasia|XP_020907964.1	0.8148
NVE|NVE4993	Exaiptasia|XP_028516939.1	0.7528
NVE|NVE4993	Exaiptasia|XP_020904708.2	0.8593
NVE|NVE4993	ATE|aten_s0211.g24.t1	0.2515
NVE|NVE25613	Exaiptasia|XP_028518357.1	0.7471
NVE|NVE24016	ATE|aten_s0031.g91.t1	0.1777
NVE|NVE24016	AMI|XP_029194152.1	0.1864
NVE|NVE24016	Exaiptasia|XP_020917664.1	0.3636
NVE|NVE24016	SPU|XP_030840668.1	0.1627
NVE|NVE24016	SPU|NP_999722.1	0.1627
NVE|NVE24016	ATE|aten_s0176.g28.t1	0.1662
NVE|NVE24016	Exaiptasia|XP_020896796.1	0.3636
NVE|NVE24016	AUR|scaffold244.g15	0.2791
NVE|NVE24016	AMI|XP_029212999.2	0.1836
NVE|NVE24016	Hsp|NP_005309.1	0.1851
NVE|NVE14739	AUR|scaffold359.g15	0.3526
NVE|NVE14739	AUR|scaffold459.g9	0.3457
NVE|NVE14739	AUR|scaffold237.g7	0.3229
NVE|NVE14739	AUR|scaffold198.g16	0.2914
NVE|NVE14739	AUR|scaffold1930.g1	0.2451
NVE|NVE14739	ATE|aten_s0016.g43.t1	0.297
NVE|NVE14739	Exaiptasia|XP_028513656.1	0.626
NVE|NVE14739	AUR|scaffold295.g12	0.4075
NVE|NVE14739	AUR|scaffold92.g60	0.3733
NVE|NVE14739	AUR|scaffold358.g6	0.4296
NVE|NVE14739	AMI|XP_044164301.1	0.3823
NVE|NVE14739	AMI|XP_044164306.1	0.2895
NVE|NVE14739	SPU|XP_001177300.1	0.052
NVE|NVE14739	SPU|XP_003730207.3	0.052
NVE|NVE14739	SPU|XP_011661925.2	0.052
NVE|NVE14739	SPU|XP_011662033.2	0.052
NVE|NVE14739	SPU|XP_011669707.2	0.052
NVE|NVE14739	SPU|XP_030828746.1	0.052
NVE|NVE14739	SPU|XP_030831172.1	0.052
NVE|NVE14739	SPU|XP_030833431.1	0.054
NVE|NVE14739	SPU|XP_030833648.1	0.052
NVE|NVE14739	SPU|XP_030834071.1	0.052
NVE|NVE14739	SPU|XP_030834292.1	0.052
NVE|NVE14739	SPU|XP_030834773.1	0.047
NVE|NVE14739	SPU|XP_030834909.1	0.052
NVE|NVE14739	SPU|XP_030835044.1	0.052
NVE|NVE14739	SPU|XP_030835673.1	0.052
NVE|NVE14739	SPU|XP_030836560.1	0.052
NVE|NVE14739	SPU|XP_030838795.1	0.052
NVE|NVE14739	SPU|XP_030839143.1	0.051
NVE|NVE14739	SPU|XP_030839153.1	0.052
NVE|NVE14739	SPU|XP_030840427.1	0.052
NVE|NVE14739	SPU|XP_030842775.1	0.052
NVE|NVE14739	SPU|XP_030842853.1	0.052
NVE|NVE14739	SPU|XP_030844433.1	0.052
NVE|NVE14739	SPU|XP_030845210.1	0.051
NVE|NVE14739	SPU|XP_030845578.1	0.052
NVE|NVE14739	SPU|XP_030846316.1	0.051
NVE|NVE14739	SPU|XP_030847507.1	0.052
NVE|NVE14739	SPU|XP_030847877.1	0.052
NVE|NVE14739	SPU|XP_030849442.1	0.052
NVE|NVE14739	SPU|XP_030849749.1	0.047
NVE|NVE14739	SPU|XP_030851461.1	0.052
NVE|NVE14739	SPU|XP_030852351.1	0.052
NVE|NVE14739	SPU|XP_030852386.1	0.052
NVE|NVE14739	SPU|XP_030855593.1	0.052
NVE|NVE10164	ATE|aten_s0002.g240.t1	0.3453
NVE|NVE10164	Exaiptasia|XP_028515423.1	0.5782
NVE|NVE10164	AUR|scaffold5.g17	0.466
NVE|NVE10164	SPU|XP_030850843.1	0.2412
NVE|NVE10164	AMI|XP_029193535.2	0.3796
NVE|NVE10164	Hsp|NP_001017977.1	0.2741
NVE|NVE10164	Hsp|NP_060912.2	0.274
NVE|NVE10164	Hsp|NP_001380580.1	0.274
NVE|NVE10164	Hsp|NP_001380579.1	0.2741
NVE|NVE10164	Hsp|NP_001336702.1	0.2739
NVE|NVE10164	Hsp|NP_001185886.1	0.1432
NVE|NVE10164	Hsp|NP_001185885.1	0.2738
NVE|NVE21238	Exaiptasia|XP_020903382.1	2.28585
NVE|NVE21238	AMI|XP_029182684.2	1.65259
NVE|NVE21238	ATE|aten_s0052.g134.t1	1.55683
NVE|NVE20659	CHE|TCONS_00038992-protein	0.372
NVE|NVE20659	Hsp|XP_047280864.1	0.5372
NVE|NVE20456	Exaiptasia|XP_028516580.1	0.3624
NVE|NVE20456	Exaiptasia|XP_020906587.1	0.286
NVE|NVE24430	ATE|aten_s0005.g203.t1	0.1803
NVE|NVE24430	Exaiptasia|XP_028516355.1	0.4366
NVE|NVE14447	ATE|aten_s0083.g25.t1	0.2186
NVE|NVE14447	SPU|XP_003730095.2	0.2045
NVE|NVE14447	SPU|XP_030853136.1	0.1938
NVE|NVE14447	SPU|XP_030853135.1	0.1937
NVE|NVE14447	SPU|XP_003723300.1	0.1293
NVE|NVE14447	AMI|XP_029200779.2	0.2293
NVE|NVE14447	Hsp|XP_005264994.1	0.2467
NVE|NVE14447	Hsp|XP_047282759.1	0.2436
NVE|NVE14447	Hsp|NP_699162.3	0.2467
NVE|NVE14447	Hsp|NP_001121686.1	0.2467
NVE|NVE14447	Hsp|NP_001025030.1	0.2464
NVE|NVE3284	Hsp|NP_001304040.1	0.9952
NVE|NVE15050	Exaiptasia|XP_020907046.1	0.1462
NVE|NVE15050	Hsp|NP_001387553.1	0.1136
NVE|NVE15050	AUR|scaffold352.g9	0.2295
NVE|NVE15050	AUR|scaffold65.g66	0.06
NVE|NVE15050	Exaiptasia|XP_028517264.1	0.4822
NVE|NVE15050	Exaiptasia|XP_028516687.1	0.136
NVE|NVE12232	Hsp|NP_776173.3	0.7331
NVE|NVE12232	Hsp|XP_024304712.1	0.7057
NVE|NVE12232	SPU|XP_030846625.1	0.70272
NVE|NVE4336	SPU|XP_782882.1	0.325
NVE|NVE9453	ATE|aten_s0061.g46.t1	0.2864
NVE|NVE9453	AMI|XP_029212647.2	0.2954
NVE|NVE9453	Exaiptasia|XP_020916479.1	0.8664
NVE|NVE9453	Exaiptasia|XP_028519402.1	0.8664
NVE|NVE9453	Exaiptasia|XP_028519403.1	0.8664
NVE|NVE9453	Exaiptasia|XP_028519406.1	0.8664
NVE|NVE9453	Exaiptasia|XP_028519411.1	0.8664
NVE|NVE9453	Exaiptasia|XP_028519415.1	0.8664
NVE|NVE9453	Exaiptasia|XP_028519416.1	0.8664
NVE|NVE18227	SPU|XP_001177494.1	0.6238
NVE|NVE18227	SPU|XP_030835512.1	0.6014
NVE|NVE18227	SPU|XP_030835518.1	0.6014
NVE|NVE18227	SPU|XP_030842839.1	0.6014
NVE|NVE18476	Hsp|NP_001007794.1	1.33169
NVE|NVE15258	SPU|XP_030829364.1	1.56508
NVE|NVE18472	Hsp|NP_004780.3	0.3969
NVE|NVE18472	Hsp|XP_011508083.2	0.3896
NVE|NVE18472	AMI|XP_044163697.1	0.5042
NVE|NVE10152	AUR|scaffold202.g4	0.4434
NVE|NVE11279	Hsp|NP_001106674.2	0.4848
NVE|NVE11279	Hsp|NP_001307123.1	0.5237
NVE|NVE11279	Hsp|NP_001352825.1	0.4789
NVE|NVE11279	Hsp|NP_954984.1	0.4731
NVE|NVE17104	Exaiptasia|XP_020894269.1	1.90461
NVE|NVE12592	Exaiptasia|XP_020911298.1	0.1168
NVE|NVE19442	Exaiptasia|XP_020916527.1	0.7123
NVE|NVE19442	Exaiptasia|XP_020906583.1	0.7184
NVE|NVE19442	Exaiptasia|XP_020899546.1	0.7123
NVE|NVE19442	Exaiptasia|XP_020896924.1	0.7081
NVE|NVE19442	Exaiptasia|XP_020896923.1	0.7081
NVE|NVE19442	Exaiptasia|XP_020896799.1	0.7081
NVE|NVE19442	Exaiptasia|XP_020894113.1	0.7053
NVE|NVE19442	Exaiptasia|XP_020893577.1	0.7031
NVE|NVE19442	Exaiptasia|XP_020913118.1	0.7149
NVE|NVE7875	SPU|XP_030845159.1	0.5251
NVE|NVE25401	AUR|scaffold352.g9	0.2299
NVE|NVE25401	Exaiptasia|XP_028516686.1	0.1388
NVE|NVE12920	Hsp|NP_000202.3	1.18285
NVE|NVE12920	SPU|NP_999730.1	1.1792
NVE|NVE12920	SPU|NP_999731.2	1.01796
NVE|NVE12920	SPU|XP_030845944.1	1.12349
NVE|NVE2589	Hsp|XP_047280747.1	0.4284
NVE|NVE25548	Hsp|NP_149362.2	0.2002
NVE|NVE8159	Hsp|NP_001019820.1	0.82922
NVE|NVE8159	Hsp|NP_001350922.1	0.82435
NVE|NVE8159	Hsp|NP_001350923.1	0.82604
NVE|NVE8159	Hsp|NP_001350924.1	0.77733
NVE|NVE8159	Hsp|NP_001350925.1	0.82922
NVE|NVE8159	Hsp|NP_001350926.1	0.82922
NVE|NVE8159	Hsp|NP_001350927.1	0.82985
NVE|NVE8159	Hsp|NP_001350928.1	0.83156
NVE|NVE8159	Hsp|NP_001737.1	0.82922
NVE|NVE8159	Hsp|XP_011532967.1	0.82922
NVE|NVE6779	AUR|scaffold5.g76	2.50017
NVE|NVE6779	Exaiptasia|XP_020906037.1	2.61807
NVE|NVE6779	ATE|aten_s0842.g2.t1	0.79667
NVE|NVE6779	ATE|aten_s0059.g43.t1	0.72861
NVE|NVE6779	Exaiptasia|XP_028516891.1	2.79445
NVE|NVE6779	CHE|TCONS_00024409-protein	0.86413
NVE|NVE6779	CHE|TCONS_00016533-protein	1.51229
NVE|NVE6779	AUR|scaffold173.g19	0.2418
NVE|NVE6779	AUR|scaffold29.g5	1.95847
NVE|NVE6779	AUR|scaffold280.g16	2.41326
NVE|NVE6779	AUR|scaffold17.g82	2.31538
NVE|NVE6779	AUR|scaffold17.g81	2.53881
NVE|NVE6779	AUR|scaffold111.g62	2.82086
NVE|NVE6779	AMI|XP_044178521.1	0.76702
NVE|NVE6779	ATE|aten_s0123.g48.t1	1.75571
NVE|NVE6779	CHE|TCONS_00017446-protein	1.46975
NVE|NVE6779	ATE|aten_s0018.g20.t1	0.70597
NVE|NVE6779	Exaiptasia|XP_020914262.1	1.14186
NVE|NVE6779	CHE|TCONS_00069889-protein	1.56997
NVE|NVE6779	AUR|scaffold1116.g1	1.68372
NVE|NVE6779	ATE|aten_s0123.g49.t1	1.42715
NVE|NVE6779	Exaiptasia|XP_020906015.1	1.65499
NVE|NVE6779	CHE|TCONS_00069886-protein	0.98971
NVE|NVE6779	AUR|scaffold9.g87	1.09945
NVE|NVE6779	AUR|scaffold223.g11	2.72555
NVE|NVE6779	AUR|scaffold11.g84	0.5532
NVE|NVE6779	AUR|scaffold11.g83	0.5121
NVE|NVE6779	Exaiptasia|XP_020916329.1	0.7956
NVE|NVE16543	Exaiptasia|XP_020896857.1	0.6915
NVE|NVE16543	CHE|TCONS_00009403-protein	0.2286
NVE|NVE16543	AUR|scaffold15.g127	0.7943
NVE|NVE16543	SPU|XP_799303.3	0.4439
NVE|NVE16543	SPU|XP_011668584.2	0.4187
NVE|NVE16543	Hsp|NP_060015.1	0.5011
NVE|NVE16543	Exaiptasia|XP_020914230.1	0.6654
NVE|NVE16543	Exaiptasia|XP_020896912.1	0.6741
NVE|NVE16543	Exaiptasia|XP_020896858.1	0.5944
NVE|NVE16543	Exaiptasia|XP_020896852.2	0.5734
NVE|NVE16543	CHE|TCONS_00047875-protein	0.1278
NVE|NVE12522	Hsp|NP_003740.2	0.278
NVE|NVE12522	Hsp|XP_011529363.1	0.2698
NVE|NVE12522	SPU|XP_030830555.1	0.382
NVE|NVE12664	Hsp|NP_001129579.1	0.3679
NVE|NVE12664	Hsp|XP_011507534.1	0.373
NVE|NVE12664	AMI|XP_029206796.2	0.5398
NVE|NVE505	SPU|XP_030833051.1	0.3036
NVE|NVE15345	SPU|XP_030834326.1	0.5402
NVE|NVE21432	Hsp|NP_001276839.1	1.51703
NVE|NVE14746	Hsp|XP_047288744.1	0.2812
NVE|NVE14746	ATE|aten_s0112.g88.t1	0.4937
NVE|NVE13261	Hsp|NP_001106878.1	0.668
NVE|NVE13261	Hsp|NP_001124306.1	0.73256
NVE|NVE13261	Hsp|NP_001281.1	0.72816
NVE|NVE13261	Hsp|NP_001291363.1	0.72837
NVE|NVE13261	Hsp|XP_006714038.1	0.6702
NVE|NVE24187	SPU|XP_030834705.1	0.1167
NVE|NVE24187	SPU|XP_030834707.1	0.1275
NVE|NVE10196	Exaiptasia|XP_020895855.2	0.5886
NVE|NVE10196	Exaiptasia|XP_020900000.1	0.713
NVE|NVE10196	Exaiptasia|XP_028519483.1	0.7597
NVE|NVE8967	SPU|XP_030852563.1	1.88861
NVE|NVE8967	SPU|XP_030852564.1	0.73239
NVE|NVE14317	ATE|aten_s0059.g108.t1	0.3107
NVE|NVE14317	Exaiptasia|XP_020910359.1	0.6552
NVE|NVE14317	AUR|scaffold157.g30	0.2415
NVE|NVE14317	SPU|XP_030851566.1	0.2129
NVE|NVE14317	SPU|XP_030850701.1	0.2129
NVE|NVE14317	AMI|XP_029213963.2	0.3284
NVE|NVE14317	Hsp|NP_872578.1	0.2086
NVE|NVE14317	Hsp|XP_011509946.1	0.2169
NVE|NVE23786	SPU|XP_030850874.1	1.22638
NVE|NVE16757	Hsp|NP_001382909.1	0.3049
NVE|NVE16757	Hsp|NP_004107.1	0.3274
NVE|NVE3901	SPU|XP_782990.1	0.57
NVE|NVE11120	Hsp|NP_001121640.1	1.62022
NVE|NVE11120	Hsp|NP_001121644.1	1.63946
NVE|NVE11120	Hsp|NP_001121645.1	1.64563
NVE|NVE11120	Hsp|NP_001311256.1	1.64563
NVE|NVE11120	Hsp|NP_001311257.1	1.64563
NVE|NVE11120	Hsp|NP_001311258.1	1.64563
NVE|NVE11120	Hsp|NP_001311262.1	1.64563
NVE|NVE11120	Hsp|NP_002568.2	1.63317
NVE|NVE11120	Hsp|XP_011511172.1	1.63317
NVE|NVE11120	Hsp|XP_016885052.1	1.62022
NVE|NVE11120	Hsp|XP_047283002.1	1.5704
NVE|NVE16648	Exaiptasia|XP_028515509.1	0.3844
NVE|NVE16648	Exaiptasia|XP_020905713.1	0.3936
NVE|NVE16648	Exaiptasia|XP_020905699.2	0.378
NVE|NVE16648	AMI|XP_044184599.1	0.197
NVE|NVE16648	CHE|TCONS_00070498-protein	0.0911
NVE|NVE14559	AUR|scaffold152.g4	0.781
NVE|NVE14559	AMI|XP_044163102.1	0.5834
NVE|NVE14559	SPU|XP_785640.3	0.5042
NVE|NVE12513	Exaiptasia|XP_028519770.1	0.4588
NVE|NVE12513	Exaiptasia|XP_028519765.1	0.6979
NVE|NVE12513	Exaiptasia|XP_028519140.1	0.7169
NVE|NVE12513	Exaiptasia|XP_028518488.1	0.5811
NVE|NVE12513	Exaiptasia|XP_028518411.1	0.576
NVE|NVE12513	Exaiptasia|XP_028518408.1	0.6307
NVE|NVE12513	Exaiptasia|XP_028517914.1	0.615
NVE|NVE12513	Exaiptasia|XP_028516918.1	0.6157
NVE|NVE12513	Exaiptasia|XP_028516837.1	0.6807
NVE|NVE12513	Exaiptasia|XP_028516801.1	0.5657
NVE|NVE12513	Exaiptasia|XP_028516800.1	0.5657
NVE|NVE12513	Exaiptasia|XP_028516775.1	0.4697
NVE|NVE12513	Exaiptasia|XP_028516471.1	0.5988
NVE|NVE12513	Exaiptasia|XP_028515440.1	0.6241
NVE|NVE12513	Exaiptasia|XP_028515382.1	0.6356
NVE|NVE12513	Exaiptasia|XP_028514514.1	0.6695
NVE|NVE12513	Exaiptasia|XP_028514513.1	0.7271
NVE|NVE12513	Exaiptasia|XP_028514409.1	0.5468
NVE|NVE12513	Exaiptasia|XP_028514331.1	0.6551
NVE|NVE12513	Exaiptasia|XP_020917813.2	0.606
NVE|NVE12513	Exaiptasia|XP_020917644.1	0.6714
NVE|NVE12513	Exaiptasia|XP_020916886.2	0.6755
NVE|NVE12513	Exaiptasia|XP_020915442.1	0.5895
NVE|NVE12513	Exaiptasia|XP_020915441.1	0.5895
NVE|NVE12513	Exaiptasia|XP_020915422.1	0.6073
NVE|NVE12513	Exaiptasia|XP_020914514.1	0.692
NVE|NVE12513	Exaiptasia|XP_020913320.2	0.557
NVE|NVE12513	Exaiptasia|XP_020913112.1	0.5805
NVE|NVE12513	Exaiptasia|XP_020913001.1	0.6668
NVE|NVE12513	Exaiptasia|XP_020912999.1	0.6668
NVE|NVE12513	Exaiptasia|XP_020912761.1	0.5869
NVE|NVE12513	Exaiptasia|XP_020912760.1	0.5869
NVE|NVE12513	Exaiptasia|XP_020912739.1	0.6751
NVE|NVE12513	Exaiptasia|XP_020912738.1	0.7055
NVE|NVE12513	Exaiptasia|XP_020910102.2	0.5704
NVE|NVE12513	Exaiptasia|XP_020909837.1	0.5671
NVE|NVE12513	Exaiptasia|XP_020909816.1	0.534
NVE|NVE12513	Exaiptasia|XP_020908132.1	0.6867
NVE|NVE12513	Exaiptasia|XP_020907912.1	0.6669
NVE|NVE12513	Exaiptasia|XP_020907910.1	0.6351
NVE|NVE12513	Exaiptasia|XP_020907835.1	0.5485
NVE|NVE12513	Exaiptasia|XP_020907522.2	0.603
NVE|NVE12513	Exaiptasia|XP_020907494.2	0.5657
NVE|NVE12513	Exaiptasia|XP_020907371.1	0.6392
NVE|NVE12513	Exaiptasia|XP_020904615.1	0.6704
NVE|NVE12513	Exaiptasia|XP_020903809.1	0.6277
NVE|NVE12513	Exaiptasia|XP_020902948.1	0.593
NVE|NVE12513	Exaiptasia|XP_020902935.1	0.583
NVE|NVE12513	Exaiptasia|XP_020900343.1	0.6723
NVE|NVE12513	Exaiptasia|XP_020900324.1	0.6762
NVE|NVE12513	Exaiptasia|XP_020899802.1	0.6555
NVE|NVE12513	Exaiptasia|XP_020899791.2	0.5946
NVE|NVE12513	Exaiptasia|XP_020899719.1	0.5515
NVE|NVE12513	Exaiptasia|XP_020898592.1	0.6776
NVE|NVE12513	Exaiptasia|XP_020898240.1	0.6478
NVE|NVE12513	Exaiptasia|XP_020897104.1	0.6567
NVE|NVE12513	Exaiptasia|XP_020895919.1	0.7137
NVE|NVE12513	Exaiptasia|XP_020895757.1	0.7198
NVE|NVE12513	Exaiptasia|XP_020895187.1	0.6869
NVE|NVE12513	Exaiptasia|XP_020892237.1	0.6073
NVE|NVE12513	Exaiptasia|XP_028514993.1	0.3971
NVE|NVE12513	Exaiptasia|XP_028514685.1	0.6555
NVE|NVE12513	Exaiptasia|XP_020912957.1	0.5948
NVE|NVE12513	Exaiptasia|XP_020912737.1	0.4171
NVE|NVE12513	Exaiptasia|XP_020911100.1	0.1977
NVE|NVE12513	ATE|aten_s0252.g4.t1	0.3442
NVE|NVE12513	AMI|XP_044166722.1	0.3768
NVE|NVE12513	Exaiptasia|XP_028518537.1	0.4612
NVE|NVE12513	AMI|XP_044165889.1	0.2597
NVE|NVE12513	AUR|scaffold5.g6	0.4875
NVE|NVE12513	AUR|scaffold5.g9	0.2833
NVE|NVE12513	AUR|scaffold5.g7	0.4779
NVE|NVE12513	AUR|scaffold5.g12	0.4708
NVE|NVE12513	ATE|aten_s0176.g3.t1	0.2941
NVE|NVE12513	AMI|XP_044167747.1	0.3466
NVE|NVE12513	AMI|XP_044166250.1	0.311
NVE|NVE12513	Exaiptasia|XP_020905429.2	0.4916
NVE|NVE12513	Exaiptasia|XP_020898237.1	0.4162
NVE|NVE12513	Exaiptasia|XP_020898278.1	0.3242
NVE|NVE12513	ATE|aten_s0253.g8.t1	0.2884
NVE|NVE22896	Hsp|NP_001092906.3	1.08234
NVE|NVE22896	Hsp|NP_001271294.1	0.6519
NVE|NVE22896	Hsp|NP_001398011.1	0.98016
NVE|NVE22896	Hsp|XP_005254346.1	0.98016
NVE|NVE4825	SPU|XP_030836259.1	0.97737
NVE|NVE4825	SPU|NP_001239013.1	0.97737
NVE|NVE4825	Hsp|XP_011521840.1	0.5905
NVE|NVE4825	Hsp|NP_004095.4	0.5905
NVE|NVE4825	AUR|scaffold61.g40	1.69224
NVE|NVE4751	Exaiptasia|XP_028518299.1	0.3954
NVE|NVE4751	Exaiptasia|XP_028518298.1	0.3951
NVE|NVE4751	Exaiptasia|XP_028517171.1	0.3436
NVE|NVE4751	Exaiptasia|XP_028517170.1	0.3436
NVE|NVE4751	Exaiptasia|XP_028517166.1	0.3432
NVE|NVE4751	Exaiptasia|XP_028514914.1	0.4207
NVE|NVE4751	Exaiptasia|XP_028512797.1	0.3391
NVE|NVE4751	Exaiptasia|XP_028512796.1	0.3385
NVE|NVE4751	Exaiptasia|XP_020916276.1	0.3681
NVE|NVE4751	Exaiptasia|XP_020908695.1	0.4208
NVE|NVE4751	Exaiptasia|XP_020893982.1	0.3318
NVE|NVE4751	Exaiptasia|XP_028514913.1	0.3629
NVE|NVE4751	ATE|aten_s0706.g4.t1	0.4369
NVE|NVE4751	AMI|XP_044167296.1	0.5379
NVE|NVE4751	AMI|XP_044184738.1	0.5389
NVE|NVE4751	AMI|XP_044184736.1	0.5329
NVE|NVE4751	AMI|XP_044182190.1	0.4004
NVE|NVE4751	AMI|XP_044182189.1	0.5344
NVE|NVE4751	AMI|XP_044180044.1	0.5288
NVE|NVE4751	AMI|XP_044171501.1	0.5408
NVE|NVE4751	AMI|XP_044171208.1	0.2051
NVE|NVE4751	AMI|XP_044167934.1	0.5336
NVE|NVE4751	AMI|XP_044167929.1	0.5509
NVE|NVE4751	AMI|XP_044167311.1	0.5152
NVE|NVE4751	AMI|XP_044167308.1	0.4554
NVE|NVE4751	AMI|XP_044167306.1	0.5453
NVE|NVE4751	AMI|XP_044167303.1	0.5112
NVE|NVE4751	AMI|XP_044167299.1	0.5189
NVE|NVE4751	AMI|XP_044164883.1	0.515
NVE|NVE4751	ATE|aten_s0060.g70.t1	0.424
NVE|NVE4751	AUR|scaffold39.g91	0.059
NVE|NVE4751	ATE|aten_s0706.g2.t1	0.425
NVE|NVE4751	ATE|aten_s0101.g32.t1	0.4254
NVE|NVE4751	ATE|aten_s0101.g31.t1	0.417
NVE|NVE4751	ATE|aten_s0082.g40.t1	0.4193
NVE|NVE4751	ATE|aten_s0082.g39.t1	0.4089
NVE|NVE4751	ATE|aten_s0015.g187.t1	0.3998
NVE|NVE4751	ATE|aten_s0015.g185.t1	0.4123
NVE|NVE4751	ATE|aten_s0007.g40.t1	0.4327
NVE|NVE4751	ATE|aten_s0002.g288.t1	0.4032
NVE|NVE4751	ATE|aten_s0917.g1.t1	0.426
NVE|NVE4751	ATE|aten_s0364.g3.t1	0.3965
NVE|NVE4751	ATE|aten_s0349.g4.t1	0.4306
NVE|NVE4751	ATE|aten_s0349.g2.t1	0.4338
NVE|NVE4751	ATE|aten_s0340.g25.t1	0.415
NVE|NVE4751	ATE|aten_s0340.g20.t1	0.4119
NVE|NVE4751	ATE|aten_s0270.g21.t1	0.4159
NVE|NVE4751	ATE|aten_s0231.g25.t1	0.4418
NVE|NVE4751	ATE|aten_s0082.g50.t1	0.3999
NVE|NVE4751	ATE|aten_s0060.g71.t1	0.4314
NVE|NVE4751	ATE|aten_s0060.g48.t1	0.4299
NVE|NVE4751	ATE|aten_s0060.g45.t1	0.4243
NVE|NVE4751	ATE|aten_s0060.g42.t1	0.4331
NVE|NVE4751	ATE|aten_s0050.g2.t1	0.4177
NVE|NVE11168	Exaiptasia|XP_020916143.1	1.19137
NVE|NVE11168	AMI|XP_029182984.2	0.5124
NVE|NVE11168	ATE|aten_s0564.g1.t1	0.1775
NVE|NVE11168	SPU|XP_030855088.1	0.0673
NVE|NVE11168	SPU|XP_030846563.1	0.0673
NVE|NVE11168	SPU|XP_030844127.1	0.0665
NVE|NVE11168	SPU|XP_030839589.1	0.0681
NVE|NVE11168	SPU|XP_030837179.1	0.0665
NVE|NVE11168	SPU|XP_030832842.1	0.065
NVE|NVE11168	SPU|XP_030829780.1	0.0674
NVE|NVE11168	SPU|XP_011662467.2	0.0681
NVE|NVE11168	AMI|XP_044163000.1	0.1599
NVE|NVE11168	AMI|XP_044178570.1	0.1655
NVE|NVE11168	AMI|XP_044174338.1	0.1621
NVE|NVE17324	Hsp|NP_001135799.1	0.84499
NVE|NVE17324	Hsp|NP_066968.3	0.84499
NVE|NVE17324	Hsp|XP_011515039.1	0.84499
NVE|NVE11747	Exaiptasia|XP_020914450.1	0.1768
NVE|NVE10525	Hsp|NP_001386970.1	0.547
NVE|NVE10525	Hsp|NP_056972.1	0.5593
NVE|NVE10525	Hsp|XP_024303288.1	0.4999
NVE|NVE1783	Exaiptasia|XP_020904179.2	0.7269
NVE|NVE11444	SPU|XP_030851617.1	0.3244
NVE|NVE10217	Exaiptasia|XP_020900256.1	0.1779
NVE|NVE10217	Hsp|NP_057254.1	0.107
NVE|NVE10217	Hsp|NP_066305.2	0.1097
NVE|NVE12408	Exaiptasia|XP_028513821.1	0.2117
NVE|NVE17372	AMI|XP_029180787.2	0.3987
NVE|NVE17372	AMI|XP_044164910.1	0.4021
NVE|NVE15014	Exaiptasia|XP_020905356.1	0.267
NVE|NVE15014	CHE|TCONS_00013347-protein	0.0776
NVE|NVE15014	AUR|scaffold146.g5	0.1316
NVE|NVE15014	AUR|scaffold766.g1	0.098
NVE|NVE15014	AUR|scaffold59.g24	0.1005
NVE|NVE15014	AUR|scaffold377.g3	0.1138
NVE|NVE15014	AUR|scaffold290.g9	0.1158
NVE|NVE15014	AUR|scaffold235.g22	0.1128
NVE|NVE15014	AMI|XP_029182494.2	0.151
NVE|NVE15014	AMI|XP_029182283.2	0.14
NVE|NVE15014	AUR|scaffold5.g220	0.1827
NVE|NVE15014	AUR|scaffold584.g4	0.1111
NVE|NVE15014	AUR|scaffold374.g4	0.1646
NVE|NVE15014	CHE|TCONS_00051591-protein	0.071
NVE|NVE15014	CHE|TCONS_00041615-protein	0.0878
NVE|NVE15014	Exaiptasia|XP_028518224.1	0.2569
NVE|NVE1767	Hsp|NP_002590.1	1.25947
NVE|NVE21403	Hsp|NP_001139447.1	0.4759
NVE|NVE21403	Hsp|NP_001271439.1	0.4556
NVE|NVE21403	Hsp|NP_001333612.1	0.4818
NVE|NVE21403	Hsp|NP_003975.1	0.4789
NVE|NVE21403	Hsp|XP_011523752.1	0.469
NVE|NVE16915	Hsp|NP_001014436.1	0.4308
NVE|NVE16915	Hsp|NP_001116428.1	0.4217
NVE|NVE16915	Hsp|NP_001271242.1	0.162
NVE|NVE16915	Hsp|NP_001271244.1	0.1615
NVE|NVE16915	Hsp|NP_054782.2	0.4135
NVE|NVE2201	SPU|XP_030841461.1	0.3203
NVE|NVE239	Hsp|XP_047293053.1	0.2852
NVE|NVE22568	Hsp|NP_001308891.1	0.1873
NVE|NVE22568	Hsp|NP_001308892.1	0.12
NVE|NVE22568	Hsp|NP_001308893.1	0.12
NVE|NVE22568	Hsp|NP_001308894.1	0.12
NVE|NVE22568	Hsp|NP_001308895.1	0.1206
NVE|NVE22568	Hsp|NP_036604.2	0.4346
NVE|NVE22568	Hsp|XP_006716601.2	0.4325
NVE|NVE22568	SPU|XP_011666756.2	0.4131
NVE|NVE22568	SPU|XP_011666757.2	0.4131
NVE|NVE22568	SPU|XP_791802.3	0.4131
NVE|NVE23863	Hsp|NP_699198.2	0.6062
NVE|NVE14631	AUR|scaffold352.g9	0.284
NVE|NVE14631	AUR|scaffold65.g66	0.074
NVE|NVE14631	AMI|XP_044180624.1	0.1792
NVE|NVE21972	Hsp|NP_006754.1	0.2087
NVE|NVE9385	AUR|scaffold5.g220	0.1831
NVE|NVE9385	AUR|scaffold584.g4	0.1121
NVE|NVE9385	AUR|scaffold374.g4	0.1678
NVE|NVE9385	AUR|scaffold235.g22	0.2205
NVE|NVE9385	CHE|TCONS_00041615-protein	0.1332
NVE|NVE9385	CHE|TCONS_00051591-protein	0.1282
NVE|NVE9385	Exaiptasia|XP_028518224.1	0.258
NVE|NVE9385	AUR|scaffold290.g9	0.2147
NVE|NVE9385	AUR|scaffold377.g3	0.2126
NVE|NVE9385	AUR|scaffold59.g24	0.2151
NVE|NVE9385	AUR|scaffold766.g1	0.1534
NVE|NVE9385	AMI|XP_029182283.2	0.2384
NVE|NVE7550	Hsp|NP_001007465.1	0.1944
NVE|NVE7550	Hsp|NP_057188.2	0.1944
NVE|NVE7550	Hsp|XP_047274819.1	0.1944
NVE|NVE10153	Hsp|NP_001155313.1	1.40827
NVE|NVE10153	Hsp|NP_001373977.1	1.40827
NVE|NVE10153	Hsp|NP_001373978.1	1.40827
NVE|NVE10153	Hsp|NP_001373979.1	1.40885
NVE|NVE10153	Hsp|NP_001373981.1	1.40709
NVE|NVE10153	Hsp|NP_001373982.1	1.40709
NVE|NVE10153	Hsp|NP_001373983.1	1.40709
NVE|NVE10153	Hsp|NP_001373984.1	1.40709
NVE|NVE10153	Hsp|NP_001399757.1	1.35154
NVE|NVE10153	Hsp|NP_061325.1	1.40827
NVE|NVE10153	Hsp|NP_940998.2	1.40855
NVE|NVE10153	Hsp|XP_006716504.1	0.6569
NVE|NVE10153	Hsp|XP_047296251.1	1.40709
NVE|NVE25298	Exaiptasia|XP_020917320.1	0.5631
NVE|NVE25298	Exaiptasia|XP_028515550.1	0.6042
NVE|NVE7631	Exaiptasia|XP_020902090.1	0.6508
NVE|NVE22397	Hsp|NP_068590.1	0.19
NVE|NVE13200	Hsp|NP_001189472.1	0.87589
NVE|NVE13200	Hsp|NP_001189473.1	1.17112
NVE|NVE13200	Hsp|NP_001189474.1	1.03704
NVE|NVE13200	Hsp|NP_001189475.1	1.09752
NVE|NVE13200	Hsp|NP_852477.1	1.23595
NVE|NVE13200	Hsp|NP_853530.2	0.83878
NVE|NVE13200	Hsp|XP_005250211.2	1.22111
NVE|NVE13200	Hsp|XP_047275864.1	0.87592
NVE|NVE11920	Hsp|NP_001001740.1	0.5099
NVE|NVE11920	Hsp|NP_071902.2	0.5087
NVE|NVE11920	Hsp|XP_016857548.1	0.5066
NVE|NVE18028	Hsp|NP_000184.1	0.6806
NVE|NVE18028	Hsp|NP_066382.1	0.6903
NVE|NVE18028	AMI|XP_044179040.1	0.64513
NVE|NVE3630	Exaiptasia|XP_020902468.1	1.77522
NVE|NVE3630	Hsp|NP_001073143.1	0.4203
NVE|NVE3630	Hsp|NP_001156620.1	0.4623
NVE|NVE3630	Hsp|NP_001156621.1	0.4623
NVE|NVE3630	Hsp|NP_001156622.1	0.4338
NVE|NVE3630	Hsp|NP_001156623.1	0.4353
NVE|NVE3630	Hsp|NP_001156624.1	0.4391
NVE|NVE3630	Hsp|NP_001357484.1	0.4651
NVE|NVE3630	Hsp|NP_001357485.1	0.432
NVE|NVE3630	Hsp|NP_004445.1	0.4232
NVE|NVE3630	Hsp|NP_004947.2	0.4651
NVE|NVE3630	Hsp|XP_011513469.1	0.4445
NVE|NVE7603	Hsp|NP_073738.2	1.91148
NVE|NVE7603	SPU|XP_030840425.1	2.06854
NVE|NVE21618	AUR|scaffold172.g1	0.2269
NVE|NVE21618	Hsp|NP_001265562.1	0.2733
NVE|NVE21618	Hsp|NP_001265564.1	0.2733
NVE|NVE21618	Hsp|NP_077311.2	0.2679
NVE|NVE21618	Hsp|XP_005256194.1	0.2679
NVE|NVE2483	AMI|XP_044166267.1	0.90578
NVE|NVE2483	AMI|XP_044167558.1	0.95193
NVE|NVE2483	AMI|XP_044171316.1	0.82596
NVE|NVE2483	AMI|XP_044177773.1	0.94275
NVE|NVE3218	CHE|TCONS_00062224-protein	1.11037
NVE|NVE21409	Hsp|NP_001186713.1	0.5747
NVE|NVE21409	Hsp|NP_536737.3	0.5747
NVE|NVE10506	AMI|XP_029206188.2	0.4102
NVE|NVE6657	CHE|TCONS_00059916-protein	0.269
NVE|NVE6657	CHE|TCONS_00040499-protein	1.3788
NVE|NVE6657	CHE|TCONS_00024281-protein	0.2065
NVE|NVE6657	CHE|TCONS_00015389-protein	0.2195
NVE|NVE6657	CHE|TCONS_00004013-protein	0.2279
NVE|NVE6657	Exaiptasia|XP_028518292.1	0.2278
NVE|NVE6657	Exaiptasia|XP_028517610.1	0.3239
NVE|NVE6657	Exaiptasia|XP_028516433.1	0.3974
NVE|NVE6657	Exaiptasia|XP_028515188.1	0.3563
NVE|NVE6657	Exaiptasia|XP_020901696.1	0.4135
NVE|NVE6657	CHE|TCONS_00053703-protein	0.3052
NVE|NVE6657	CHE|TCONS_00026235-protein	0.2153
NVE|NVE6657	CHE|TCONS_00017446-protein	0.2213
NVE|NVE6657	ATE|aten_s0141.g17.t1	0.1834
NVE|NVE6657	ATE|aten_s0115.g29.t1	0.1957
NVE|NVE6657	ATE|aten_s0042.g122.t1	0.1684
NVE|NVE6657	ATE|aten_s0013.g33.t1	0.2026
NVE|NVE6657	ATE|aten_s0013.g174.t1	0.2202
NVE|NVE6657	ATE|aten_s0006.g174.t1	0.2557
NVE|NVE6657	ATE|aten_s0001.g208.t1	0.2195
NVE|NVE6657	AUR|scaffold376.g11	0.2925
NVE|NVE6657	AUR|scaffold135.g30	0.3879
NVE|NVE6657	AUR|scaffold17.g82	0.3708
NVE|NVE6657	AUR|scaffold11.g84	1.34624
NVE|NVE6657	AUR|scaffold11.g83	0.7884
NVE|NVE6657	SPU|XP_030856161.1	0.2327
NVE|NVE6657	SPU|XP_030854690.1	1.68988
NVE|NVE6657	SPU|XP_030847974.1	0.2845
NVE|NVE6657	SPU|XP_030840434.1	0.2764
NVE|NVE6657	SPU|XP_030839868.1	0.2138
NVE|NVE6657	SPU|XP_030838659.1	0.1744
NVE|NVE6657	SPU|XP_030838316.1	0.2764
NVE|NVE6657	SPU|XP_030837708.1	0.3223
NVE|NVE6657	SPU|XP_030837682.1	0.3223
NVE|NVE6657	SPU|XP_030830896.1	0.2841
NVE|NVE6657	SPU|XP_030828221.1	0.2985
NVE|NVE6657	SPU|XP_030836572.1	0.2597
NVE|NVE6657	AMI|XP_044185083.1	0.2356
NVE|NVE6657	AMI|XP_044183927.1	0.2356
NVE|NVE6657	AMI|XP_044183897.1	0.1988
NVE|NVE6657	AMI|XP_044176236.1	0.2721
NVE|NVE6657	AMI|XP_044173732.1	0.2355
NVE|NVE6657	AMI|XP_029213421.2	0.215
NVE|NVE6657	AMI|XP_029212191.2	0.2064
NVE|NVE6657	AMI|XP_029200044.2	0.2387
NVE|NVE6657	AMI|XP_029192879.2	0.2733
NVE|NVE6657	AMI|XP_029188390.2	0.2827
NVE|NVE6657	Hsp|XP_016878921.1	0.2248
NVE|NVE6657	Hsp|XP_016861618.1	0.3296
NVE|NVE6657	Hsp|XP_011521965.1	0.2986
NVE|NVE6657	Hsp|XP_006712019.1	0.3256
NVE|NVE6657	Hsp|NP_056327.4	0.3296
NVE|NVE6657	Hsp|NP_001367.2	1.93306
NVE|NVE6657	Hsp|NP_001361.1	0.3256
NVE|NVE6657	Hsp|NP_001359035.1	0.299
NVE|NVE6657	Hsp|NP_001354408.1	0.2043
NVE|NVE6657	Hsp|NP_001073932.1	0.3755
NVE|NVE6657	Exaiptasia|XP_020906015.1	0.2619
NVE|NVE6657	ATE|aten_s0123.g48.t1	0.1917
NVE|NVE19346	Exaiptasia|XP_020910384.1	0.1248
NVE|NVE26197	Exaiptasia|XP_020904867.1	0.3199
NVE|NVE11104	AMI|XP_044165419.1	0.4332
NVE|NVE4066	Exaiptasia|XP_020916417.1	0.7826
NVE|NVE3451	Hsp|XP_047272385.1	0.3899
NVE|NVE3451	SPU|XP_030839048.1	0.4918
NVE|NVE608	CHE|TCONS_00067105-protein	0.7741
NVE|NVE608	CHE|TCONS_00004230-protein	0.85041
NVE|NVE608	AUR|scaffold19.g151	1.49891
NVE|NVE608	AUR|scaffold178.g45	1.44987
NVE|NVE14618	ATE|aten_s0053.g122.t1	0.124
NVE|NVE14618	Exaiptasia|XP_020916412.1	0.1799
NVE|NVE14618	AUR|scaffold332.g6	0.1783
NVE|NVE14618	AMI|XP_029189723.1	0.1342
NVE|NVE10024	Hsp|NP_001317398.1	0.6167
NVE|NVE10024	Hsp|NP_009194.2	0.6667
NVE|NVE10024	Hsp|NP_955474.1	0.4587
NVE|NVE10024	Hsp|XP_011525958.1	0.6906
NVE|NVE20057	AMI|XP_044173521.1	0.3346
NVE|NVE12852	Hsp|NP_001269219.1	0.5922
NVE|NVE12852	Hsp|NP_001372313.1	0.5873
NVE|NVE12852	Hsp|NP_001372314.1	0.6061
NVE|NVE12852	Hsp|NP_001372315.1	0.5954
NVE|NVE12852	Hsp|NP_001372316.1	0.6015
NVE|NVE12852	Hsp|NP_001372319.1	0.6333
NVE|NVE12852	Hsp|NP_001372320.1	0.6058
NVE|NVE12852	Hsp|NP_001372322.1	0.6088
NVE|NVE12852	Hsp|NP_001372323.1	0.6011
NVE|NVE12852	Hsp|NP_001372326.1	0.6217
NVE|NVE12852	Hsp|NP_001372327.1	0.6068
NVE|NVE12852	Hsp|NP_001372328.1	0.6068
NVE|NVE12852	Hsp|NP_060757.4	0.6874
NVE|NVE12852	Hsp|NP_954976.1	0.615
NVE|NVE12852	Hsp|XP_011522770.1	0.582
NVE|NVE12852	Hsp|XP_047301065.1	0.5929
NVE|NVE12397	CHE|TCONS_00072982-protein	0.3661
NVE|NVE12397	Hsp|NP_932349.2	0.4562
NVE|NVE15575	AMI|XP_044173660.1	0.2418
NVE|NVE15575	AMI|XP_044173701.1	0.2252
NVE|NVE15575	AMI|XP_044173695.1	0.2189
NVE|NVE15575	AMI|XP_044173652.1	0.2582
NVE|NVE15575	AMI|XP_044164305.1	0.2223
NVE|NVE15575	AMI|XP_044164304.1	0.2151
NVE|NVE15575	AMI|XP_044164303.1	0.2282
NVE|NVE15575	Hsp|NP_001297248.1	0.247
NVE|NVE15575	Hsp|NP_001297249.1	0.2446
NVE|NVE15575	Hsp|NP_005919.2	0.2441
NVE|NVE15575	Hsp|XP_047288489.1	0.2441
NVE|NVE23833	ATE|aten_s0373.g19.t1	1.18079
NVE|NVE16399	Hsp|XP_047278750.1	0.2582
NVE|NVE10486	Exaiptasia|XP_020906465.1	2.69491
NVE|NVE10486	Exaiptasia|XP_020894408.1	2.69491
NVE|NVE10486	AUR|scaffold102.g65	2.39311
NVE|NVE10486	SPU|XP_786592.4	1.62885
NVE|NVE10486	AMI|XP_029199086.2	1.74321
NVE|NVE10486	Hsp|NP_000526.2	1.74371
NVE|NVE10486	Hsp|XP_047276438.1	1.74214
NVE|NVE10486	Hsp|NP_001393841.1	0.9669
NVE|NVE10486	Hsp|NP_001393840.1	0.87949
NVE|NVE10486	Hsp|NP_001393839.1	0.8778
NVE|NVE10486	Hsp|NP_001393838.1	1.15014
NVE|NVE10486	Hsp|NP_001393837.1	1.09945
NVE|NVE10486	Hsp|NP_001393836.1	1.23131
NVE|NVE10486	Hsp|NP_001393835.1	1.23131
NVE|NVE10486	Hsp|NP_001393834.1	1.24376
NVE|NVE10486	Hsp|NP_001393833.1	1.24376
NVE|NVE10486	Hsp|NP_001393832.1	1.14565
NVE|NVE10486	Hsp|NP_001393831.1	1.27761
NVE|NVE10486	Hsp|NP_001393830.1	1.27761
NVE|NVE10486	Hsp|NP_001393829.1	1.27677
NVE|NVE10486	Hsp|NP_001393828.1	1.38418
NVE|NVE10486	Hsp|NP_001393827.1	1.38418
NVE|NVE10486	Hsp|NP_001393826.1	1.38418
NVE|NVE10486	Hsp|NP_001393825.1	1.38418
NVE|NVE10486	Hsp|NP_001393824.1	1.38418
NVE|NVE10486	Hsp|NP_001393823.1	1.38418
NVE|NVE10486	Hsp|NP_001393822.1	1.38418
NVE|NVE10486	Hsp|NP_001393821.1	1.38418
NVE|NVE10486	Hsp|NP_001393820.1	1.38418
NVE|NVE10486	Hsp|NP_001393819.1	1.38418
NVE|NVE10486	Hsp|NP_001393818.1	1.38418
NVE|NVE10486	Hsp|NP_001393817.1	1.35866
NVE|NVE10486	Hsp|NP_001393816.1	1.35866
NVE|NVE10486	Hsp|NP_001393815.1	1.23562
NVE|NVE10486	Hsp|NP_001393814.1	1.20549
NVE|NVE10486	Hsp|NP_001393813.1	1.35541
NVE|NVE10486	Hsp|NP_001393812.1	1.43058
NVE|NVE10486	Hsp|NP_001393811.1	1.42973
NVE|NVE10486	Hsp|NP_001393810.1	1.42973
NVE|NVE10486	Hsp|NP_001393809.1	1.42973
NVE|NVE10486	Hsp|NP_001393808.1	1.42973
NVE|NVE10486	Hsp|NP_001393807.1	1.42973
NVE|NVE10486	Hsp|NP_001393806.1	1.42973
NVE|NVE10486	Hsp|NP_001393805.1	1.40505
NVE|NVE10486	Hsp|NP_001393804.1	1.4042
NVE|NVE10486	Hsp|NP_001393803.1	1.50853
NVE|NVE10486	Hsp|NP_001393802.1	1.45635
NVE|NVE10486	Hsp|NP_001393801.1	1.45751
NVE|NVE10486	Hsp|NP_001393800.1	1.49306
NVE|NVE10486	Hsp|NP_001393799.1	1.56458
NVE|NVE10486	Hsp|NP_001393798.1	1.60267
NVE|NVE10486	Hsp|NP_001393797.1	1.71891
NVE|NVE10486	Hsp|NP_001393795.1	1.73731
NVE|NVE10486	Hsp|NP_001308944.1	1.42973
NVE|NVE10486	Hsp|NP_001308943.1	1.71806
NVE|NVE10486	Hsp|NP_001308942.1	1.15014
NVE|NVE10486	Hsp|NP_001308941.1	0.82757
NVE|NVE10486	Hsp|NP_001308940.1	0.82757
NVE|NVE10486	Hsp|NP_001308939.1	1.23131
NVE|NVE10486	Hsp|NP_001308938.1	1.35866
NVE|NVE10486	Hsp|NP_001308937.1	1.43058
NVE|NVE10486	Hsp|NP_001308936.1	1.43058
NVE|NVE10486	Hsp|NP_001308935.1	1.59018
NVE|NVE10486	Hsp|NP_001308934.1	1.38418
NVE|NVE10486	Hsp|NP_001308933.1	1.38418
NVE|NVE10486	Hsp|NP_001308932.1	1.38418
NVE|NVE21211	ATE|aten_s0063.g80.t1	0.62472
NVE|NVE21211	Exaiptasia|XP_020917486.1	1.06838
NVE|NVE21211	CHE|TCONS_00055543-protein	0.5258
NVE|NVE21211	AUR|scaffold20.g119	0.9644
NVE|NVE21211	SPU|XP_030837046.1	0.5588
NVE|NVE21211	AMI|XP_044176880.1	0.66357
NVE|NVE25572	Hsp|NP_001180573.1	0.3121
NVE|NVE25572	SPU|XP_030834217.1	0.2521
NVE|NVE7556	Exaiptasia|XP_020910673.1	0.178
NVE|NVE7556	ATE|aten_s0145.g20.t1	0.0877
NVE|NVE7556	AMI|XP_044181352.1	0.1146
NVE|NVE7556	AMI|XP_044181350.1	0.1003
NVE|NVE7556	AMI|XP_044181349.1	0.0976
NVE|NVE8012	Hsp|NP_001070913.1	0.94503
NVE|NVE8012	Hsp|NP_055550.1	0.94503
NVE|NVE8012	Hsp|XP_011541593.2	0.84636
NVE|NVE11966	AMI|XP_044177830.1	0.3148
NVE|NVE24983	Hsp|NP_036348.2	0.4639
NVE|NVE20611	SPU|XP_001181077.2	0.72341
NVE|NVE8525	ATE|aten_s0150.g39.t1	0.031
NVE|NVE16146	CHE|TCONS_00005277-protein	1.20746
NVE|NVE16146	Hsp|NP_001363818.1	1.59226
NVE|NVE16146	Hsp|NP_001397816.1	1.72067
NVE|NVE16146	Hsp|NP_065990.1	1.7407
NVE|NVE16146	Hsp|XP_011513070.1	1.58474
NVE|NVE16146	Hsp|XP_011531688.1	1.6316
NVE|NVE16146	Hsp|XP_047284301.1	1.18624
NVE|NVE14777	Hsp|NP_001074003.1	2.09249
NVE|NVE14777	Hsp|NP_001358118.1	2.07581
NVE|NVE7947	Hsp|NP_001129037.1	0.5213
NVE|NVE7947	Hsp|NP_001171606.1	0.3858
NVE|NVE7947	Hsp|NP_001171607.1	0.4358
NVE|NVE7947	SPU|XP_030837893.1	0.5421
NVE|NVE18353	Hsp|NP_001007532.1	0.3454
NVE|NVE9484	AMI|XP_044176862.1	0.2445
NVE|NVE9484	AMI|XP_044177099.1	0.2384
NVE|NVE9484	AMI|XP_044177100.1	0.2446
NVE|NVE9484	AMI|XP_044177102.1	0.2307
NVE|NVE9484	AMI|XP_044177108.1	0.2502
NVE|NVE12288	AUR|scaffold143.g94	0.1348
NVE|NVE12288	AUR|scaffold756.g2	0.1191
NVE|NVE7562	SPU|XP_030831262.1	0.524
NVE|NVE15634	Exaiptasia|XP_020916439.1	0.92545
NVE|NVE15634	Exaiptasia|XP_028514253.1	0.8862
NVE|NVE15634	Exaiptasia|XP_028519390.1	0.5726
NVE|NVE15634	SPU|XP_011670359.2	0.3003
NVE|NVE15634	SPU|XP_030832305.1	0.3043
NVE|NVE15634	SPU|XP_030832317.1	0.3199
NVE|NVE15634	SPU|XP_030832607.1	0.425
NVE|NVE15634	SPU|XP_030832609.1	0.4267
NVE|NVE15634	SPU|XP_030832913.1	0.4226
NVE|NVE15634	SPU|XP_030832914.1	0.4233
NVE|NVE18696	Hsp|NP_998725.1	1.80287
NVE|NVE18696	AMI|XP_044175656.1	1.79498
NVE|NVE22132	Hsp|XP_054184906.1	0.2524
NVE|NVE22132	SPU|XP_011662545.2	0.2368
NVE|NVE6224	SPU|XP_030852136.1	0.75165
NVE|NVE6224	SPU|XP_799928.3	0.75165
NVE|NVE21044	CHE|TCONS_00044014-protein	0.2674
NVE|NVE21044	AUR|scaffold8.g134	0.3371
NVE|NVE9138	CHE|TCONS_00004013-protein	1.06086
NVE|NVE9138	CHE|TCONS_00015389-protein	1.29641
NVE|NVE9138	CHE|TCONS_00016530-protein	0.2987
NVE|NVE9138	CHE|TCONS_00017459-protein	0.77559
NVE|NVE9138	CHE|TCONS_00024281-protein	0.3971
NVE|NVE9138	CHE|TCONS_00024413-protein	0.1591
NVE|NVE9138	CHE|TCONS_00026235-protein	0.4423
NVE|NVE9138	CHE|TCONS_00033606-protein	0.2738
NVE|NVE9138	CHE|TCONS_00040499-protein	0.183
NVE|NVE9138	CHE|TCONS_00053405-protein	0.2693
NVE|NVE9138	CHE|TCONS_00053703-protein	0.2106
NVE|NVE9138	CHE|TCONS_00059916-protein	0.4345
NVE|NVE9138	CHE|TCONS_00063360-protein	0.3178
NVE|NVE9138	Exaiptasia|XP_020893237.1	2.10896
NVE|NVE9138	Exaiptasia|XP_020901696.1	0.664
NVE|NVE9138	Exaiptasia|XP_020908010.2	0.6599
NVE|NVE9138	Exaiptasia|XP_028514458.1	0.4761
NVE|NVE9138	Exaiptasia|XP_028515188.1	0.5322
NVE|NVE9138	Exaiptasia|XP_028515877.1	0.3739
NVE|NVE9138	Exaiptasia|XP_028516433.1	1.1295
NVE|NVE9138	Exaiptasia|XP_028517610.1	1.84468
NVE|NVE9138	Exaiptasia|XP_028517931.1	1.82855
NVE|NVE9138	AUR|scaffold135.g30	1.26254
NVE|NVE9138	AUR|scaffold280.g16	2.33864
NVE|NVE9138	AUR|scaffold46.g6	2.35097
NVE|NVE9138	Hsp|NP_001073932.1	0.2557
NVE|NVE9138	Hsp|NP_001193856.1	0.3626
NVE|NVE9138	Hsp|NP_001264044.1	0.4152
NVE|NVE9138	Hsp|NP_001352957.1	1.38025
NVE|NVE9138	Hsp|NP_001354408.1	0.4434
NVE|NVE9138	Hsp|NP_001359035.1	0.4809
NVE|NVE9138	Hsp|NP_001360.1	0.3361
NVE|NVE9138	Hsp|NP_001361.1	0.534
NVE|NVE9138	Hsp|NP_001367.2	0.2449
NVE|NVE9138	Hsp|NP_056327.4	0.92298
NVE|NVE9138	Hsp|NP_061720.2	1.64396
NVE|NVE9138	Hsp|NP_775899.3	0.3945
NVE|NVE9138	Hsp|XP_005248319.2	0.3361
NVE|NVE9138	Hsp|XP_006712019.1	0.534
NVE|NVE9138	Hsp|XP_011509790.1	1.56974
NVE|NVE9138	Hsp|XP_011521965.1	0.5743
NVE|NVE9138	Hsp|XP_011522005.1	0.4083
NVE|NVE9138	Hsp|XP_011523718.1	0.3945
NVE|NVE9138	Hsp|XP_016861618.1	0.92296
NVE|NVE9138	AMI|XP_029188390.2	0.446
NVE|NVE9138	AMI|XP_029192879.2	0.4912
NVE|NVE9138	AMI|XP_029196674.2	0.276
NVE|NVE9138	AMI|XP_029200044.2	0.80158
NVE|NVE9138	AMI|XP_029206097.2	0.3158
NVE|NVE9138	AMI|XP_029212191.2	1.50206
NVE|NVE9138	AMI|XP_044164060.1	1.39059
NVE|NVE9138	AMI|XP_044164069.1	1.39059
NVE|NVE9138	AMI|XP_044164509.1	0.1866
NVE|NVE9138	AMI|XP_044173732.1	0.4201
NVE|NVE9138	AMI|XP_044176214.1	0.299
NVE|NVE9138	AMI|XP_044176236.1	0.2152
NVE|NVE9138	AMI|XP_044177004.1	1.22131
NVE|NVE9138	AMI|XP_044183897.1	0.4086
NVE|NVE9138	AMI|XP_044183927.1	0.3367
NVE|NVE9138	AMI|XP_044185083.1	0.3353
NVE|NVE9138	SPU|XP_030828221.1	0.5266
NVE|NVE9138	SPU|XP_030828315.1	1.24904
NVE|NVE9138	SPU|XP_030830748.1	1.59692
NVE|NVE9138	SPU|XP_030830896.1	0.4495
NVE|NVE9138	SPU|XP_030831333.1	0.2941
NVE|NVE9138	SPU|XP_030832172.1	0.3283
NVE|NVE9138	SPU|XP_030837682.1	0.4832
NVE|NVE9138	SPU|XP_030837708.1	0.4832
NVE|NVE9138	SPU|XP_030838316.1	0.83495
NVE|NVE9138	SPU|XP_030838659.1	1.53148
NVE|NVE9138	SPU|XP_030839985.1	0.3817
NVE|NVE9138	SPU|XP_030840434.1	0.83318
NVE|NVE9138	SPU|XP_030847974.1	0.4451
NVE|NVE9138	SPU|XP_030854410.1	0.4502
NVE|NVE9138	SPU|XP_030854690.1	0.2308
NVE|NVE9138	SPU|XP_030856161.1	1.42407
NVE|NVE23305	Hsp|NP_001028255.1	0.4375
NVE|NVE18005	Hsp|XP_047279352.1	0.1166
NVE|NVE21354	Exaiptasia|XP_020913118.1	0.719
NVE|NVE21354	Exaiptasia|XP_020906583.1	0.7225
NVE|NVE21354	Exaiptasia|XP_020894113.1	0.715
NVE|NVE21354	AUR|scaffold163.g9	0.6752
NVE|NVE21354	AUR|scaffold597.g3	0.6844
NVE|NVE21354	Exaiptasia|XP_020916527.1	0.7163
NVE|NVE21354	Exaiptasia|XP_020899546.1	0.7163
NVE|NVE21354	Exaiptasia|XP_020896924.1	0.7121
NVE|NVE21354	Exaiptasia|XP_020896923.1	0.7121
NVE|NVE21354	Exaiptasia|XP_020896799.1	0.7121
NVE|NVE21354	Exaiptasia|XP_020893577.1	0.7072
NVE|NVE627	ATE|aten_s0192.g9.t1	1.6311
NVE|NVE627	AUR|scaffold38.g94	2.14152
NVE|NVE627	SPU|XP_030833413.1	1.05133
NVE|NVE627	AMI|XP_044180278.1	1.58083
NVE|NVE9829	Hsp|NP_001028202.1	0.6118
NVE|NVE9829	Hsp|NP_001028203.1	0.6126
NVE|NVE9829	Hsp|XP_011511252.1	0.6091
NVE|NVE10693	Hsp|NP_000370.2	2.25175
NVE|NVE10693	Hsp|NP_001150.3	1.61434
NVE|NVE10693	Hsp|XP_011509364.1	1.59615
NVE|NVE10693	AUR|scaffold9.g73	1.00946
NVE|NVE10693	ATE|aten_s0112.g58.t1	1.62535
NVE|NVE10693	SPU|XP_030847324.1	1.47844
NVE|NVE10693	SPU|XP_030848260.1	1.41063
NVE|NVE10693	SPU|XP_030854527.1	1.83956
NVE|NVE23185	SPU|XP_782990.1	0.57
NVE|NVE14667	Exaiptasia|XP_028514146.1	0.7873
NVE|NVE14667	Exaiptasia|XP_020897702.1	0.8076
NVE|NVE14667	Exaiptasia|XP_020897700.1	0.7806
NVE|NVE14667	Exaiptasia|XP_020897699.1	0.7938
NVE|NVE14667	Exaiptasia|XP_020913517.1	0.8187
NVE|NVE14667	AMI|XP_044163281.1	0.5053
NVE|NVE14667	ATE|aten_s0044.g11.t1	0.4628
NVE|NVE14667	ATE|aten_s0044.g12.t1	0.448
NVE|NVE14667	SPU|XP_001182123.2	0.3126
NVE|NVE14667	SPU|XP_001199449.1	0.3024
NVE|NVE14667	SPU|XP_003728438.2	0.2587
NVE|NVE14667	SPU|XP_011680192.1	0.2605
NVE|NVE14667	SPU|XP_030829071.1	0.3064
NVE|NVE14667	SPU|XP_030834430.1	0.2195
NVE|NVE14667	SPU|XP_030845428.1	0.3132
NVE|NVE14667	SPU|XP_030846962.1	0.2835
NVE|NVE14667	SPU|XP_030846964.1	0.3008
NVE|NVE14667	SPU|XP_030846966.1	0.2727
NVE|NVE14667	SPU|XP_030846972.1	0.297
NVE|NVE14667	SPU|XP_030846973.1	0.2334
NVE|NVE14667	SPU|XP_030847186.1	0.281
NVE|NVE14667	SPU|XP_030847792.1	0.2893
NVE|NVE14667	SPU|XP_030847794.1	0.2849
NVE|NVE14667	SPU|XP_030847796.1	0.2788
NVE|NVE14667	SPU|XP_781265.2	0.3142
NVE|NVE14667	SPU|XP_783000.4	0.2984
NVE|NVE20146	Hsp|NP_006553.2	0.2057
NVE|NVE24634	SPU|XP_011677648.1	1.16626
NVE|NVE7699	AUR|scaffold223.g31	0.1041
NVE|NVE7699	AUR|scaffold223.g36	0.092
NVE|NVE20408	Hsp|NP_001190177.1	1.76081
NVE|NVE20408	Hsp|NP_001190178.1	1.54133
NVE|NVE20408	Hsp|NP_001308008.1	1.7383
NVE|NVE20408	Hsp|NP_004447.2	1.76039
NVE|NVE20408	Hsp|NP_694543.1	1.64053
NVE|NVE20408	Hsp|XP_011514185.1	1.75952
NVE|NVE19398	Hsp|NP_001356309.1	0.88096
NVE|NVE21263	Hsp|NP_001397916.1	0.2334
NVE|NVE21263	SPU|XP_030848201.1	0.2239
NVE|NVE7175	Exaiptasia|XP_020900596.1	0.1735
NVE|NVE7175	Exaiptasia|XP_020900595.1	0.1735
NVE|NVE21564	CHE|TCONS_00070368-protein	0.4609
NVE|NVE19182	AUR|scaffold15.g113	0.302
NVE|NVE19182	AUR|scaffold15.g179	0.4624
NVE|NVE19182	AUR|scaffold15.g180	0.079
NVE|NVE19182	AUR|scaffold15.g182	0.5901
NVE|NVE19182	AUR|scaffold23.g156	0.8315
NVE|NVE19182	AUR|scaffold48.g44	0.757
NVE|NVE19182	AUR|scaffold523.g5	0.4337
NVE|NVE16874	Hsp|XP_005274289.1	0.141
NVE|NVE16874	SPU|XP_030855409.1	0.2058
NVE|NVE6079	Hsp|NP_116082.1	0.6616
NVE|NVE6079	Hsp|XP_016864266.1	0.6616
NVE|NVE25700	Hsp|NP_001342205.2	0.1127
NVE|NVE25700	Hsp|NP_001342206.1	0.1127
NVE|NVE25700	Hsp|NP_001342207.1	0.1127
NVE|NVE25700	AUR|scaffold91.g10	0.2985
NVE|NVE20829	Exaiptasia|XP_020892302.1	0.2036
NVE|NVE20829	Exaiptasia|XP_020892301.1	0.1983
NVE|NVE20829	SPU|XP_003730011.2	0.1264
NVE|NVE12667	ATE|aten_s0233.g20.t1	0.0987
NVE|NVE12667	CHE|TCONS_00030671-protein	0.0933
NVE|NVE12667	AUR|scaffold7.g127	0.2736
NVE|NVE12667	AMI|XP_029213845.2	0.1069
NVE|NVE25207	Exaiptasia|XP_020891998.2	0.1494
NVE|NVE11883	SPU|XP_030829491.1	0.036
NVE|NVE3265	AUR|scaffold100.g38	0.149
NVE|NVE3116	AMI|XP_044167477.1	0.1501
NVE|NVE21232	Hsp|NP_001135858.1	0.93602
NVE|NVE21232	Hsp|NP_001186827.1	0.84984
NVE|NVE21232	Hsp|NP_001265478.1	0.91857
NVE|NVE21232	Hsp|NP_002603.1	0.878
NVE|NVE21232	Hsp|XP_011509645.1	0.87859
NVE|NVE10041	Exaiptasia|XP_028514158.1	0.627
NVE|NVE10041	Exaiptasia|XP_028514157.1	0.6705
NVE|NVE10041	Exaiptasia|XP_020897856.1	0.627
NVE|NVE10041	Exaiptasia|XP_020897855.1	0.627
NVE|NVE10041	Exaiptasia|XP_020897853.1	0.6705
NVE|NVE10041	ATE|aten_s0035.g82.t1	0.4183
NVE|NVE10041	AMI|XP_029184410.1	0.4466
NVE|NVE10041	Exaiptasia|XP_020897854.1	0.6705
NVE|NVE16269	Exaiptasia|XP_028518537.1	0.3559
NVE|NVE16269	AMI|XP_044165889.1	0.2129
NVE|NVE16269	ATE|aten_s0176.g3.t1	0.1973
NVE|NVE16269	AMI|XP_044167747.1	0.1917
NVE|NVE16269	AMI|XP_044166250.1	0.1882
NVE|NVE16269	Exaiptasia|XP_028518488.1	0.339
NVE|NVE16269	Exaiptasia|XP_028516775.1	0.3122
NVE|NVE16269	Exaiptasia|XP_028515440.1	0.2875
NVE|NVE16269	Exaiptasia|XP_028515382.1	0.2949
NVE|NVE16269	Exaiptasia|XP_028514993.1	0.359
NVE|NVE16269	Exaiptasia|XP_020910102.2	0.3146
NVE|NVE16269	Exaiptasia|XP_020908132.1	0.3038
NVE|NVE16269	Exaiptasia|XP_020907910.1	0.3175
NVE|NVE16269	Exaiptasia|XP_020907371.1	0.321
NVE|NVE16269	Exaiptasia|XP_020905429.2	0.308
NVE|NVE16269	Exaiptasia|XP_020902948.1	0.2973
NVE|NVE16269	Exaiptasia|XP_020902935.1	0.2821
NVE|NVE16269	Exaiptasia|XP_020898592.1	0.3199
NVE|NVE16269	Exaiptasia|XP_020898278.1	0.3492
NVE|NVE16269	Exaiptasia|XP_020898237.1	0.2989
NVE|NVE16269	ATE|aten_s0253.g8.t1	0.1807
NVE|NVE3562	CHE|TCONS_00018793-protein	0.2321
NVE|NVE798	Hsp|NP_001007560.1	0.1055
NVE|NVE798	SPU|XP_030831773.1	0.111
NVE|NVE2991	Hsp|XP_024306330.1	1.05015
NVE|NVE2991	SPU|XP_030847863.1	1.45613
NVE|NVE13956	Hsp|NP_001332919.1	0.4142
NVE|NVE13956	SPU|XP_030852269.1	0.95088
NVE|NVE1539	Hsp|NP_001138880.1	0.5856
NVE|NVE1539	Hsp|NP_005057.1	0.6092
NVE|NVE1539	Hsp|XP_005271169.1	0.6092
NVE|NVE5581	Exaiptasia|XP_028519770.1	0.4377
NVE|NVE5581	Exaiptasia|XP_028519765.1	0.652
NVE|NVE5581	Exaiptasia|XP_028519140.1	0.6473
NVE|NVE5581	Exaiptasia|XP_028518488.1	0.5812
NVE|NVE5581	Exaiptasia|XP_028518411.1	0.5637
NVE|NVE5581	Exaiptasia|XP_028518408.1	0.5478
NVE|NVE5581	Exaiptasia|XP_028517914.1	0.5514
NVE|NVE5581	Exaiptasia|XP_028516918.1	0.5806
NVE|NVE5581	Exaiptasia|XP_028516837.1	0.5791
NVE|NVE5581	Exaiptasia|XP_028516801.1	0.5424
NVE|NVE5581	Exaiptasia|XP_028516800.1	0.5424
NVE|NVE5581	Exaiptasia|XP_028516775.1	0.4716
NVE|NVE5581	Exaiptasia|XP_028516471.1	0.5563
NVE|NVE5581	Exaiptasia|XP_028515440.1	0.5738
NVE|NVE5581	Exaiptasia|XP_028515382.1	0.5882
NVE|NVE5581	Exaiptasia|XP_028514514.1	0.66
NVE|NVE5581	Exaiptasia|XP_028514513.1	0.6405
NVE|NVE5581	Exaiptasia|XP_028514409.1	0.5502
NVE|NVE5581	Exaiptasia|XP_028514331.1	0.6502
NVE|NVE5581	Exaiptasia|XP_020917813.2	0.5849
NVE|NVE5581	Exaiptasia|XP_020917644.1	0.6142
NVE|NVE5581	Exaiptasia|XP_020916886.2	0.5844
NVE|NVE5581	Exaiptasia|XP_020915442.1	0.5464
NVE|NVE5581	Exaiptasia|XP_020915441.1	0.5464
NVE|NVE5581	Exaiptasia|XP_020915422.1	0.5466
NVE|NVE5581	Exaiptasia|XP_020914514.1	0.6136
NVE|NVE5581	Exaiptasia|XP_020913320.2	0.5018
NVE|NVE5581	Exaiptasia|XP_020913112.1	0.5417
NVE|NVE5581	Exaiptasia|XP_020913001.1	0.5779
NVE|NVE5581	Exaiptasia|XP_020912999.1	0.5779
NVE|NVE5581	Exaiptasia|XP_020912761.1	0.5172
NVE|NVE5581	Exaiptasia|XP_020912760.1	0.5172
NVE|NVE5581	Exaiptasia|XP_020912739.1	0.6092
NVE|NVE5581	Exaiptasia|XP_020912738.1	0.5824
NVE|NVE5581	Exaiptasia|XP_020910102.2	0.5938
NVE|NVE5581	Exaiptasia|XP_020909837.1	0.54
NVE|NVE5581	Exaiptasia|XP_020909816.1	0.4929
NVE|NVE5581	Exaiptasia|XP_020908132.1	0.5975
NVE|NVE5581	Exaiptasia|XP_020907912.1	0.5923
NVE|NVE5581	Exaiptasia|XP_020907910.1	0.6136
NVE|NVE5581	Exaiptasia|XP_020907835.1	0.506
NVE|NVE5581	Exaiptasia|XP_020907522.2	0.557
NVE|NVE5581	Exaiptasia|XP_020907494.2	0.5424
NVE|NVE5581	Exaiptasia|XP_020907371.1	0.6514
NVE|NVE5581	Exaiptasia|XP_020904615.1	0.6034
NVE|NVE5581	Exaiptasia|XP_020903809.1	0.6305
NVE|NVE5581	Exaiptasia|XP_020902948.1	0.5916
NVE|NVE5581	Exaiptasia|XP_020902935.1	0.5124
NVE|NVE5581	Exaiptasia|XP_020900343.1	0.5826
NVE|NVE5581	Exaiptasia|XP_020900324.1	0.5807
NVE|NVE5581	Exaiptasia|XP_020899802.1	0.6634
NVE|NVE5581	Exaiptasia|XP_020899791.2	0.5569
NVE|NVE5581	Exaiptasia|XP_020899719.1	0.5529
NVE|NVE5581	Exaiptasia|XP_020898592.1	0.6767
NVE|NVE5581	Exaiptasia|XP_020898240.1	0.6218
NVE|NVE5581	Exaiptasia|XP_020897104.1	0.6307
NVE|NVE5581	Exaiptasia|XP_020895919.1	0.5907
NVE|NVE5581	Exaiptasia|XP_020895757.1	0.5964
NVE|NVE5581	Exaiptasia|XP_020895187.1	0.5886
NVE|NVE5581	Exaiptasia|XP_020892237.1	0.6286
NVE|NVE5581	Exaiptasia|XP_028514993.1	0.4143
NVE|NVE5581	Exaiptasia|XP_028514685.1	0.6634
NVE|NVE5581	Exaiptasia|XP_020912957.1	0.5848
NVE|NVE5581	ATE|aten_s0252.g4.t1	0.3372
NVE|NVE5581	AMI|XP_044166722.1	0.3624
NVE|NVE5581	Exaiptasia|XP_028518537.1	0.4713
NVE|NVE5581	AMI|XP_044165889.1	0.2848
NVE|NVE5581	AUR|scaffold5.g6	0.5615
NVE|NVE5581	AUR|scaffold5.g9	0.3373
NVE|NVE5581	AUR|scaffold5.g7	0.5434
NVE|NVE5581	AUR|scaffold5.g12	0.5259
NVE|NVE5581	ATE|aten_s0176.g3.t1	0.3166
NVE|NVE5581	AMI|XP_044167747.1	0.3386
NVE|NVE5581	AMI|XP_044166250.1	0.3174
NVE|NVE5581	Exaiptasia|XP_020905429.2	0.4617
NVE|NVE5581	Exaiptasia|XP_020898237.1	0.4201
NVE|NVE5581	Exaiptasia|XP_020898278.1	0.3384
NVE|NVE5581	ATE|aten_s0253.g8.t1	0.3058
NVE|NVE1715	SPU|XP_030849998.1	0.0738
NVE|NVE1715	SPU|XP_030850003.1	0.1919
NVE|NVE1715	SPU|XP_030850005.1	0.2105
NVE|NVE1715	SPU|XP_030850020.1	0.1311
NVE|NVE1715	SPU|XP_030850792.1	0.2143
NVE|NVE1715	SPU|XP_030850805.1	0.2148
NVE|NVE1715	SPU|XP_030850953.1	0.2107
NVE|NVE1715	SPU|XP_030851104.1	0.213
NVE|NVE1715	SPU|XP_797279.4	0.2101
NVE|NVE480	ATE|aten_s0006.g2.t1	1.01887
NVE|NVE18085	Hsp|NP_001311099.1	0.1223
NVE|NVE7729	Hsp|NP_001291744.1	0.2808
NVE|NVE7729	Hsp|NP_001373227.1	0.2808
NVE|NVE7729	Hsp|XP_047294448.1	0.2808
NVE|NVE24648	SPU|XP_030837438.1	0.4303
NVE|NVE24648	SPU|XP_011664585.2	0.4262
NVE|NVE13846	Exaiptasia|XP_028514197.1	0.4572
NVE|NVE13846	Exaiptasia|XP_028514135.1	0.4032
NVE|NVE13846	Exaiptasia|XP_020907398.1	0.448
NVE|NVE13846	Exaiptasia|XP_020905466.2	0.4657
NVE|NVE13846	Exaiptasia|XP_020905451.2	0.4224
NVE|NVE13846	Exaiptasia|XP_020905449.1	0.4501
NVE|NVE13846	Exaiptasia|XP_020896236.1	0.4597
NVE|NVE13846	Exaiptasia|XP_020893412.1	0.4066
NVE|NVE13846	Exaiptasia|XP_028518952.1	0.3431
NVE|NVE13846	Exaiptasia|XP_028517921.1	0.3809
NVE|NVE13846	Exaiptasia|XP_028517856.1	0.3422
NVE|NVE13846	Exaiptasia|XP_028517240.1	0.3891
NVE|NVE13846	Exaiptasia|XP_028517239.1	0.3173
NVE|NVE13846	Exaiptasia|XP_028517235.1	0.3653
NVE|NVE13846	Exaiptasia|XP_028513667.1	0.3459
NVE|NVE13846	Exaiptasia|XP_028512770.1	0.2662
NVE|NVE13846	Exaiptasia|XP_028512560.1	0.328
NVE|NVE13846	Exaiptasia|XP_020917795.1	0.29
NVE|NVE13846	Exaiptasia|XP_020914626.1	0.3536
NVE|NVE13846	Exaiptasia|XP_020913295.1	0.349
NVE|NVE13846	Exaiptasia|XP_020912857.1	0.3741
NVE|NVE13846	Exaiptasia|XP_020911658.1	0.359
NVE|NVE13846	Exaiptasia|XP_020908907.1	0.3173
NVE|NVE13846	Exaiptasia|XP_020908470.1	0.3453
NVE|NVE13846	Exaiptasia|XP_020907488.1	0.3914
NVE|NVE13846	Exaiptasia|XP_020905704.1	0.3227
NVE|NVE13846	Exaiptasia|XP_020904259.2	0.3691
NVE|NVE13846	Exaiptasia|XP_020896578.1	0.3996
NVE|NVE13846	Exaiptasia|XP_020896575.1	0.3546
NVE|NVE13846	SPU|XP_030850234.1	0.059
NVE|NVE13846	SPU|XP_030850156.1	0.065
NVE|NVE13846	SPU|XP_030850116.1	0.056
NVE|NVE13846	SPU|XP_030844780.1	0.0864
NVE|NVE13846	SPU|XP_011666307.2	0.04
NVE|NVE13846	AMI|XP_044162972.1	0.4183
NVE|NVE13846	AMI|XP_044171375.1	0.414
NVE|NVE13846	AMI|XP_044171374.1	0.4337
NVE|NVE13846	AMI|XP_044171364.1	0.4198
NVE|NVE13846	AMI|XP_044171192.1	0.4423
NVE|NVE13846	AMI|XP_044169729.1	0.4049
NVE|NVE13846	AMI|XP_044167472.1	0.4173
NVE|NVE13846	AMI|XP_044167462.1	0.3869
NVE|NVE13846	AMI|XP_044165707.1	0.2897
NVE|NVE13846	AMI|XP_044163765.1	0.4292
NVE|NVE13846	AMI|XP_044163737.1	0.1766
NVE|NVE13846	AMI|XP_044163733.1	0.3953
NVE|NVE13846	AMI|XP_044163683.1	0.3827
NVE|NVE13846	AMI|XP_044163677.1	0.4211
NVE|NVE13846	AMI|XP_044163416.1	0.3937
NVE|NVE13846	AMI|XP_044163297.1	0.4148
NVE|NVE13846	AMI|XP_044163296.1	0.4087
NVE|NVE13846	AMI|XP_044163097.1	0.3926
NVE|NVE13846	AMI|XP_044162978.1	0.3869
NVE|NVE13846	AMI|XP_044162977.1	0.4101
NVE|NVE13846	AMI|XP_044162974.1	0.3893
NVE|NVE13846	AMI|XP_044162956.1	0.3994
NVE|NVE13846	AMI|XP_044162952.1	0.3804
NVE|NVE13846	AMI|XP_044162703.1	0.395
NVE|NVE13846	AMI|XP_044162702.1	0.4031
NVE|NVE13846	ATE|aten_s0459.g3.t1	0.3753
NVE|NVE13846	Exaiptasia|XP_020907489.1	0.3914
NVE|NVE13846	ATE|aten_s0468.g1.t1	0.3903
NVE|NVE13846	AMI|XP_044163684.1	0.1619
NVE|NVE13846	AMI|XP_044162704.1	0.1936
NVE|NVE13846	Exaiptasia|XP_020907404.1	0.4613
NVE|NVE13846	ATE|aten_s0164.g41.t1	0.3783
NVE|NVE13846	ATE|aten_s0338.g6.t1	0.3977
NVE|NVE13846	ATE|aten_s0338.g2.t1	0.3775
NVE|NVE13846	ATE|aten_s0338.g1.t1	0.3665
NVE|NVE13846	ATE|aten_s0213.g7.t1	0.4082
NVE|NVE9587	Hsp|XP_047304216.1	0.181
NVE|NVE12510	Exaiptasia|XP_028519770.1	0.467
NVE|NVE12510	Exaiptasia|XP_028519765.1	0.7002
NVE|NVE12510	Exaiptasia|XP_028519140.1	0.7002
NVE|NVE12510	Exaiptasia|XP_028518488.1	0.5781
NVE|NVE12510	Exaiptasia|XP_028518411.1	0.578
NVE|NVE12510	Exaiptasia|XP_028518408.1	0.6097
NVE|NVE12510	Exaiptasia|XP_028517914.1	0.5863
NVE|NVE12510	Exaiptasia|XP_028516918.1	0.6198
NVE|NVE12510	Exaiptasia|XP_028516837.1	0.6539
NVE|NVE12510	Exaiptasia|XP_028516801.1	0.5596
NVE|NVE12510	Exaiptasia|XP_028516800.1	0.5596
NVE|NVE12510	Exaiptasia|XP_028516775.1	0.4789
NVE|NVE12510	Exaiptasia|XP_028516471.1	0.5974
NVE|NVE12510	Exaiptasia|XP_028515440.1	0.614
NVE|NVE12510	Exaiptasia|XP_028515382.1	0.6228
NVE|NVE12510	Exaiptasia|XP_028514514.1	0.6663
NVE|NVE12510	Exaiptasia|XP_028514513.1	0.6912
NVE|NVE12510	Exaiptasia|XP_028514409.1	0.5579
NVE|NVE12510	Exaiptasia|XP_028514331.1	0.6634
NVE|NVE12510	Exaiptasia|XP_020917813.2	0.6034
NVE|NVE12510	Exaiptasia|XP_020917644.1	0.6695
NVE|NVE12510	Exaiptasia|XP_020916886.2	0.6714
NVE|NVE12510	Exaiptasia|XP_020915442.1	0.5747
NVE|NVE12510	Exaiptasia|XP_020915441.1	0.5747
NVE|NVE12510	Exaiptasia|XP_020915422.1	0.5914
NVE|NVE12510	Exaiptasia|XP_020914514.1	0.6708
NVE|NVE12510	Exaiptasia|XP_020913320.2	0.5568
NVE|NVE12510	Exaiptasia|XP_020913112.1	0.5581
NVE|NVE12510	Exaiptasia|XP_020913001.1	0.6472
NVE|NVE12510	Exaiptasia|XP_020912999.1	0.6472
NVE|NVE12510	Exaiptasia|XP_020912761.1	0.5542
NVE|NVE12510	Exaiptasia|XP_020912760.1	0.5542
NVE|NVE12510	Exaiptasia|XP_020912739.1	0.6655
NVE|NVE12510	Exaiptasia|XP_020912738.1	0.6783
NVE|NVE12510	Exaiptasia|XP_020910102.2	0.5782
NVE|NVE12510	Exaiptasia|XP_020909837.1	0.5769
NVE|NVE12510	Exaiptasia|XP_020909816.1	0.5365
NVE|NVE12510	Exaiptasia|XP_020908132.1	0.6805
NVE|NVE12510	Exaiptasia|XP_020907912.1	0.6556
NVE|NVE12510	Exaiptasia|XP_020907910.1	0.6355
NVE|NVE12510	Exaiptasia|XP_020907835.1	0.5605
NVE|NVE12510	Exaiptasia|XP_020907522.2	0.5823
NVE|NVE12510	Exaiptasia|XP_020907494.2	0.5596
NVE|NVE12510	Exaiptasia|XP_020907371.1	0.6509
NVE|NVE12510	Exaiptasia|XP_020904615.1	0.651
NVE|NVE12510	Exaiptasia|XP_020903809.1	0.6499
NVE|NVE12510	Exaiptasia|XP_020902948.1	0.5901
NVE|NVE12510	Exaiptasia|XP_020902935.1	0.5689
NVE|NVE12510	Exaiptasia|XP_020900343.1	0.6503
NVE|NVE12510	Exaiptasia|XP_020900324.1	0.6712
NVE|NVE12510	Exaiptasia|XP_020899802.1	0.6332
NVE|NVE12510	Exaiptasia|XP_020899791.2	0.5704
NVE|NVE12510	Exaiptasia|XP_020899719.1	0.5632
NVE|NVE12510	Exaiptasia|XP_020898592.1	0.6695
NVE|NVE12510	Exaiptasia|XP_020898240.1	0.6368
NVE|NVE12510	Exaiptasia|XP_020897104.1	0.6598
NVE|NVE12510	Exaiptasia|XP_020895919.1	0.6795
NVE|NVE12510	Exaiptasia|XP_020895757.1	0.7079
NVE|NVE12510	Exaiptasia|XP_020895187.1	0.6796
NVE|NVE12510	Exaiptasia|XP_020892237.1	0.6366
NVE|NVE12510	Exaiptasia|XP_028514993.1	0.3957
NVE|NVE12510	Exaiptasia|XP_028514685.1	0.6332
NVE|NVE12510	Exaiptasia|XP_020912957.1	0.6032
NVE|NVE12510	Exaiptasia|XP_020912737.1	0.4192
NVE|NVE12510	Exaiptasia|XP_020911100.1	0.1762
NVE|NVE12510	ATE|aten_s0252.g4.t1	0.3421
NVE|NVE12510	AMI|XP_044166722.1	0.371
NVE|NVE12510	Exaiptasia|XP_028518537.1	0.4565
NVE|NVE12510	AMI|XP_044165889.1	0.2588
NVE|NVE12510	AUR|scaffold5.g6	0.4761
NVE|NVE12510	AUR|scaffold5.g9	0.2823
NVE|NVE12510	AUR|scaffold5.g7	0.467
NVE|NVE12510	AUR|scaffold5.g12	0.4598
NVE|NVE12510	ATE|aten_s0176.g3.t1	0.2936
NVE|NVE12510	AMI|XP_044167747.1	0.3399
NVE|NVE12510	AMI|XP_044166250.1	0.3062
NVE|NVE12510	Exaiptasia|XP_020905429.2	0.4834
NVE|NVE12510	Exaiptasia|XP_020898237.1	0.4342
NVE|NVE12510	Exaiptasia|XP_020898278.1	0.3223
NVE|NVE12510	ATE|aten_s0253.g8.t1	0.2791
NVE|NVE21091	Hsp|NP_079535.4	0.95808
NVE|NVE21091	Hsp|NP_751897.1	0.97963
NVE|NVE21091	SPU|XP_030852614.1	0.4247
NVE|NVE16289	CHE|TCONS_00017902-protein	0.4704
NVE|NVE16289	Hsp|NP_001372391.1	0.3081
NVE|NVE16289	Hsp|NP_001372392.1	0.3081
NVE|NVE16289	Hsp|NP_001372393.1	0.3081
NVE|NVE16289	Hsp|NP_690851.2	0.3081
NVE|NVE16289	Hsp|NP_775773.2	0.4219
NVE|NVE25114	Hsp|NP_001104571.1	0.0901
NVE|NVE8204	Hsp|NP_001264890.1	0.5809
NVE|NVE8204	Hsp|NP_001369495.1	0.5457
NVE|NVE20880	ATE|aten_s0049.g140.t1	0.63278
NVE|NVE18560	Hsp|NP_001139110.2	0.4608
NVE|NVE18560	SPU|NP_001035495.1	0.4757
NVE|NVE11837	CHE|TCONS_00015967-protein	0.4151
NVE|NVE11837	CHE|TCONS_00015994-protein	0.392
NVE|NVE11837	Exaiptasia|XP_020917451.1	1.34804
NVE|NVE11837	Exaiptasia|XP_028519715.1	1.34804
NVE|NVE20737	Exaiptasia|XP_028516237.1	0.4221
NVE|NVE20737	Exaiptasia|XP_020895283.1	0.2181
NVE|NVE2080	Exaiptasia|XP_020913358.1	0.5257
NVE|NVE2080	Hsp|NP_002509.2	0.373
NVE|NVE2080	Hsp|XP_047300459.1	0.3765
NVE|NVE25251	CHE|TCONS_00018765-protein	0.65775
NVE|NVE22187	SPU|XP_782990.1	0.57
NVE|NVE16707	ATE|aten_s0019.g80.t1	0.2258
NVE|NVE16707	ATE|aten_s0048.g126.t1	0.2195
NVE|NVE16707	ATE|aten_s0019.g78.t1	0.242
NVE|NVE24972	Hsp|NP_001287985.1	0.6514
NVE|NVE24972	Hsp|XP_016876576.1	0.3574
NVE|NVE15883	Hsp|NP_004785.1	0.4938
NVE|NVE15883	Hsp|XP_011530601.1	0.5623
NVE|NVE1961	Exaiptasia|XP_028519770.1	0.0989
NVE|NVE1961	Exaiptasia|XP_028519765.1	0.1935
NVE|NVE1961	Exaiptasia|XP_028519140.1	0.2255
NVE|NVE1961	Exaiptasia|XP_028518488.1	0.2373
NVE|NVE1961	Exaiptasia|XP_028518411.1	0.1921
NVE|NVE1961	Exaiptasia|XP_028518408.1	0.168
NVE|NVE1961	Exaiptasia|XP_028517914.1	0.1365
NVE|NVE1961	Exaiptasia|XP_028516918.1	0.1849
NVE|NVE1961	Exaiptasia|XP_028516837.1	0.202
NVE|NVE1961	Exaiptasia|XP_028516801.1	0.1796
NVE|NVE1961	Exaiptasia|XP_028516800.1	0.1796
NVE|NVE1961	Exaiptasia|XP_028516775.1	0.2124
NVE|NVE1961	Exaiptasia|XP_028516471.1	0.1903
NVE|NVE1961	Exaiptasia|XP_028515440.1	0.2012
NVE|NVE1961	Exaiptasia|XP_028515382.1	0.2001
NVE|NVE1961	Exaiptasia|XP_028514514.1	0.2066
NVE|NVE1961	Exaiptasia|XP_028514513.1	0.2115
NVE|NVE1961	Exaiptasia|XP_028514409.1	0.1685
NVE|NVE1961	Exaiptasia|XP_028514331.1	0.194
NVE|NVE1961	Exaiptasia|XP_020917813.2	0.161
NVE|NVE1961	Exaiptasia|XP_020917644.1	0.1823
NVE|NVE1961	Exaiptasia|XP_020916886.2	0.2014
NVE|NVE1961	Exaiptasia|XP_020915442.1	0.1718
NVE|NVE1961	Exaiptasia|XP_020915441.1	0.1718
NVE|NVE1961	Exaiptasia|XP_020915422.1	0.1746
NVE|NVE1961	Exaiptasia|XP_020914514.1	0.2083
NVE|NVE1961	Exaiptasia|XP_020913320.2	0.0972
NVE|NVE1961	Exaiptasia|XP_020913112.1	0.1689
NVE|NVE1961	Exaiptasia|XP_020913001.1	0.2063
NVE|NVE1961	Exaiptasia|XP_020912999.1	0.2063
NVE|NVE1961	Exaiptasia|XP_020912761.1	0.1596
NVE|NVE1961	Exaiptasia|XP_020912760.1	0.1596
NVE|NVE1961	Exaiptasia|XP_020912739.1	0.205
NVE|NVE1961	Exaiptasia|XP_020912738.1	0.1757
NVE|NVE1961	Exaiptasia|XP_020910102.2	0.213
NVE|NVE1961	Exaiptasia|XP_020909837.1	0.1911
NVE|NVE1961	Exaiptasia|XP_020909816.1	0.1744
NVE|NVE1961	Exaiptasia|XP_020908132.1	0.206
NVE|NVE1961	Exaiptasia|XP_020907912.1	0.1972
NVE|NVE1961	Exaiptasia|XP_020907910.1	0.2118
NVE|NVE1961	Exaiptasia|XP_020907835.1	0.156
NVE|NVE1961	Exaiptasia|XP_020907522.2	0.1795
NVE|NVE1961	Exaiptasia|XP_020907494.2	0.1796
NVE|NVE1961	Exaiptasia|XP_020907371.1	0.2203
NVE|NVE1961	Exaiptasia|XP_020904615.1	0.1785
NVE|NVE1961	Exaiptasia|XP_020903809.1	0.224
NVE|NVE1961	Exaiptasia|XP_020902948.1	0.2011
NVE|NVE1961	Exaiptasia|XP_020902935.1	0.1917
NVE|NVE1961	Exaiptasia|XP_020900343.1	0.1705
NVE|NVE1961	Exaiptasia|XP_020900324.1	0.2034
NVE|NVE1961	Exaiptasia|XP_020899802.1	0.2248
NVE|NVE1961	Exaiptasia|XP_020899791.2	0.1515
NVE|NVE1961	Exaiptasia|XP_020899719.1	0.193
NVE|NVE1961	Exaiptasia|XP_020898592.1	0.2226
NVE|NVE1961	Exaiptasia|XP_020898240.1	0.2071
NVE|NVE1961	Exaiptasia|XP_020897104.1	0.2312
NVE|NVE1961	Exaiptasia|XP_020895919.1	0.1938
NVE|NVE1961	Exaiptasia|XP_020895757.1	0.1966
NVE|NVE1961	Exaiptasia|XP_020895187.1	0.2045
NVE|NVE1961	Exaiptasia|XP_020892237.1	0.1972
NVE|NVE1961	Exaiptasia|XP_028514685.1	0.2248
NVE|NVE1961	AUR|scaffold5.g6	0.1568
NVE|NVE1961	AUR|scaffold5.g7	0.1604
NVE|NVE1961	AUR|scaffold5.g12	0.1415
NVE|NVE4899	AMI|XP_029213101.1	0.1959
NVE|NVE9598	CHE|TCONS_00073130-protein	0.1629
NVE|NVE9598	AUR|scaffold14.g21	0.1499
NVE|NVE9598	AUR|scaffold19.g180	0.1501
NVE|NVE9598	AUR|scaffold310.g13	0.15
NVE|NVE9598	AUR|scaffold460.g7	0.1349
NVE|NVE9598	AUR|scaffold528.g8	0.157
NVE|NVE9598	AMI|XP_044180317.1	1.0616
NVE|NVE6016	ATE|aten_s0078.g63.t1	1.19969
NVE|NVE6016	AMI|XP_029207162.2	1.31184
NVE|NVE6016	Hsp|NP_001171968.1	1.18464
NVE|NVE6016	Hsp|NP_004026.2	1.29983
NVE|NVE6016	Hsp|XP_047292138.1	1.13991
NVE|NVE13855	Hsp|NP_001373802.1	0.0877
NVE|NVE3891	Hsp|NP_001073899.2	0.0956
NVE|NVE3891	Hsp|NP_001092266.1	0.1057
NVE|NVE3891	Hsp|NP_001092267.1	0.1051
NVE|NVE3891	Hsp|NP_001092268.1	0.0736
NVE|NVE3891	Hsp|NP_055544.1	0.0965
NVE|NVE3891	Hsp|NP_116272.1	0.1057
NVE|NVE3891	Hsp|XP_006723947.1	0.105
NVE|NVE3891	SPU|XP_030830913.1	0.1423
NVE|NVE10215	CHE|TCONS_00013019-protein	1.49926
NVE|NVE10215	AMI|XP_044173608.1	1.64395
NVE|NVE10215	Exaiptasia|XP_020902207.1	2.39567
NVE|NVE10215	ATE|aten_s0009.g127.t1	1.55846
NVE|NVE1322	Hsp|NP_001333025.1	0.1784
NVE|NVE1322	Hsp|NP_001333026.1	0.1784
NVE|NVE16873	Exaiptasia|XP_020899279.2	0.8919
NVE|NVE16873	Exaiptasia|XP_020906425.2	0.8295
NVE|NVE16873	Exaiptasia|XP_028514566.1	0.8227
NVE|NVE16873	Exaiptasia|XP_028514572.1	0.7145
NVE|NVE16873	Exaiptasia|XP_028514575.1	0.878
NVE|NVE16873	AUR|scaffold112.g71	0.3992
NVE|NVE16873	AUR|scaffold29.g44	0.1271
NVE|NVE16873	AUR|scaffold29.g46	0.1221
NVE|NVE16873	AUR|scaffold80.g15	0.3854
NVE|NVE16873	AMI|XP_029192432.2	0.507
NVE|NVE6259	AUR|scaffold28.g104	0.2825
NVE|NVE6259	AUR|scaffold28.g97	0.1812
NVE|NVE6259	AUR|scaffold31.g6	0.2438
NVE|NVE6259	AUR|scaffold31.g9	0.2291
NVE|NVE6259	AUR|scaffold92.g27	0.1256
NVE|NVE6259	AUR|scaffold92.g31	0.2865
NVE|NVE6259	CHE|TCONS_00000570-protein	0.0624
NVE|NVE11893	ATE|aten_s0316.g15.t1	0.2866
NVE|NVE11893	Exaiptasia|XP_020906997.1	0.5894
NVE|NVE11893	CHE|TCONS_00050765-protein	0.1917
NVE|NVE11893	SPU|XP_011664218.2	0.2944
NVE|NVE11893	AMI|XP_029190056.1	0.3076
NVE|NVE11893	Hsp|NP_001337890.1	0.2911
NVE|NVE11893	Hsp|XP_016868188.1	0.1897
NVE|NVE11893	Hsp|NP_115938.1	0.2317
NVE|NVE11893	Hsp|NP_001337889.1	0.2317
NVE|NVE11893	Hsp|NP_001337888.1	0.2317
NVE|NVE11893	Hsp|NP_001231535.1	0.2317
NVE|NVE10731	SPU|XP_030853902.1	0.21
NVE|NVE17875	SPU|XP_030846718.1	0.2651
NVE|NVE6516	Hsp|NP_808821.2	0.97097
NVE|NVE1146	Exaiptasia|XP_020907962.1	2.69775
NVE|NVE15053	Hsp|NP_001307572.1	0.97144
NVE|NVE15053	Hsp|NP_775490.2	0.97144
NVE|NVE15053	Hsp|XP_016872906.1	0.8021
NVE|NVE14972	Hsp|XP_024302675.1	0.2488
NVE|NVE9402	AMI|XP_044183284.1	0.2916
NVE|NVE9402	ATE|aten_s0067.g82.t1	0.67643
NVE|NVE19848	AUR|scaffold247.g20	0.1098
NVE|NVE8832	Hsp|NP_001306875.1	0.2329
NVE|NVE8832	Hsp|NP_001306876.1	0.2329
NVE|NVE8832	Hsp|NP_001350620.1	0.2407
NVE|NVE8832	Hsp|NP_073747.1	0.614
NVE|NVE10881	Hsp|NP_057225.2	0.99575
NVE|NVE15723	Hsp|NP_001173.2	1.00551
NVE|NVE8271	Exaiptasia|XP_020895163.1	0.1871
NVE|NVE11008	AMI|XP_029181150.2	0.2099
NVE|NVE16001	Hsp|NP_071337.2	0.1966
NVE|NVE11321	Exaiptasia|XP_020917316.1	2.23543
NVE|NVE11321	Hsp|NP_001289698.1	0.3495
NVE|NVE11321	Hsp|NP_476518.4	0.35
NVE|NVE11321	Hsp|NP_689739.4	0.1092
NVE|NVE11321	Hsp|XP_011508854.1	0.3494
NVE|NVE11321	SPU|XP_030830309.1	0.4728
NVE|NVE18713	AMI|XP_044177180.1	0.89039
NVE|NVE18713	SPU|XP_030854416.1	0.4951
NVE|NVE16157	CHE|TCONS_00048504-protein	0.1464
NVE|NVE1796	Hsp|NP_001297089.1	0.1718
NVE|NVE1796	Hsp|NP_001297090.1	0.1718
NVE|NVE1796	Hsp|NP_001355828.1	0.1718
NVE|NVE1796	Hsp|NP_001355829.1	0.1718
NVE|NVE1796	Hsp|NP_001355830.1	0.1718
NVE|NVE1796	Hsp|NP_001355831.1	0.1718
NVE|NVE1796	Hsp|NP_001355832.1	0.1718
NVE|NVE1796	Hsp|NP_001355833.1	0.1718
NVE|NVE1796	Hsp|NP_001355834.1	0.1718
NVE|NVE1796	Hsp|NP_001355835.1	0.1718
NVE|NVE1796	Hsp|NP_001355836.1	0.1718
NVE|NVE1796	Hsp|NP_001355837.1	0.1718
NVE|NVE1796	Hsp|NP_001355838.1	0.1718
NVE|NVE1796	Hsp|NP_001355850.1	0.1657
NVE|NVE1796	Hsp|NP_001355851.1	0.1675
NVE|NVE1796	Hsp|NP_001355852.1	0.1675
NVE|NVE1796	Hsp|NP_001355853.1	0.1675
NVE|NVE1796	Hsp|NP_001355854.1	0.1675
NVE|NVE1796	Hsp|NP_001355855.1	0.1675
NVE|NVE1796	Hsp|NP_001355856.1	0.1675
NVE|NVE1796	Hsp|NP_001355857.1	0.1681
NVE|NVE1796	Hsp|NP_001355858.1	0.169
NVE|NVE9762	Hsp|XP_005267329.1	0.83908
NVE|NVE13197	Hsp|NP_001004339.2	0.3825
NVE|NVE13197	Hsp|NP_078922.1	0.5799
NVE|NVE13675	ATE|aten_s0076.g7.t1	0.2888
NVE|NVE13675	Exaiptasia|XP_020909463.1	0.6253
NVE|NVE13675	AMI|XP_029190221.1	0.3208
NVE|NVE21346	SPU|XP_030840502.1	0.5718
NVE|NVE21346	SPU|XP_030840505.1	0.6497
NVE|NVE12391	ATE|aten_s0028.g68.t1	0.79161
NVE|NVE12391	Exaiptasia|XP_020901417.1	1.56909
NVE|NVE12391	AMI|XP_044183870.1	0.85664
NVE|NVE12391	AMI|XP_029196325.2	0.8594
NVE|NVE741	Hsp|XP_011522329.1	0.5924
NVE|NVE23295	ATE|aten_s0199.g32.t1	0.5583
NVE|NVE23295	Exaiptasia|XP_020897668.1	1.04685
NVE|NVE23295	CHE|TCONS_00026397-protein	0.1707
NVE|NVE23295	AMI|XP_029184593.2	0.5985
NVE|NVE23295	Hsp|NP_071361.2	0.4959
NVE|NVE11827	Hsp|NP_001243463.1	1.01203
NVE|NVE4975	AUR|scaffold321.g9	0.613
NVE|NVE4975	AUR|scaffold68.g15	0.6165
NVE|NVE3294	AMI|XP_044183342.1	0.97767
NVE|NVE8504	Exaiptasia|XP_020900403.2	0.96565
NVE|NVE8504	Exaiptasia|XP_020900402.1	0.95925
NVE|NVE8504	Exaiptasia|XP_020900400.1	0.96106
NVE|NVE8504	Exaiptasia|XP_020900374.2	0.8925
NVE|NVE8504	Exaiptasia|XP_020899536.1	0.8962
NVE|NVE8504	Exaiptasia|XP_020899528.1	0.8282
NVE|NVE22474	Hsp|NP_001397929.1	0.4653
NVE|NVE22474	Hsp|NP_006681.1	0.5276
NVE|NVE22474	Hsp|NP_057239.4	0.5483
NVE|NVE22474	Hsp|XP_016883087.1	0.5302
NVE|NVE22474	Hsp|XP_024306159.1	0.5113
NVE|NVE16148	Hsp|XP_011539188.1	0.0943
NVE|NVE16268	Exaiptasia|XP_028519770.1	0.4461
NVE|NVE16268	Exaiptasia|XP_028519765.1	0.6606
NVE|NVE16268	Exaiptasia|XP_028519140.1	0.6566
NVE|NVE16268	Exaiptasia|XP_028518488.1	0.576
NVE|NVE16268	Exaiptasia|XP_028518411.1	0.5657
NVE|NVE16268	Exaiptasia|XP_028518408.1	0.5678
NVE|NVE16268	Exaiptasia|XP_028517914.1	0.5584
NVE|NVE16268	Exaiptasia|XP_028516918.1	0.5897
NVE|NVE16268	Exaiptasia|XP_028516837.1	0.6552
NVE|NVE16268	Exaiptasia|XP_028516801.1	0.5588
NVE|NVE16268	Exaiptasia|XP_028516800.1	0.5588
NVE|NVE16268	Exaiptasia|XP_028516775.1	0.4775
NVE|NVE16268	Exaiptasia|XP_028516471.1	0.562
NVE|NVE16268	Exaiptasia|XP_028515440.1	0.6013
NVE|NVE16268	Exaiptasia|XP_028515382.1	0.6187
NVE|NVE16268	Exaiptasia|XP_028514514.1	0.6614
NVE|NVE16268	Exaiptasia|XP_028514513.1	0.6886
NVE|NVE16268	Exaiptasia|XP_028514409.1	0.5625
NVE|NVE16268	Exaiptasia|XP_028514331.1	0.6586
NVE|NVE16268	Exaiptasia|XP_020917813.2	0.5857
NVE|NVE16268	Exaiptasia|XP_020917644.1	0.6201
NVE|NVE16268	Exaiptasia|XP_020916886.2	0.6025
NVE|NVE16268	Exaiptasia|XP_020915442.1	0.5536
NVE|NVE16268	Exaiptasia|XP_020915441.1	0.5536
NVE|NVE16268	Exaiptasia|XP_020915422.1	0.5532
NVE|NVE16268	Exaiptasia|XP_020914514.1	0.6598
NVE|NVE16268	Exaiptasia|XP_020913320.2	0.5256
NVE|NVE16268	Exaiptasia|XP_020913112.1	0.546
NVE|NVE16268	Exaiptasia|XP_020913001.1	0.5905
NVE|NVE16268	Exaiptasia|XP_020912999.1	0.5905
NVE|NVE16268	Exaiptasia|XP_020912761.1	0.5253
NVE|NVE16268	Exaiptasia|XP_020912760.1	0.5253
NVE|NVE16268	Exaiptasia|XP_020912739.1	0.617
NVE|NVE16268	Exaiptasia|XP_020912738.1	0.587
NVE|NVE16268	Exaiptasia|XP_020910102.2	0.6188
NVE|NVE16268	Exaiptasia|XP_020909837.1	0.5455
NVE|NVE16268	Exaiptasia|XP_020909816.1	0.5023
NVE|NVE16268	Exaiptasia|XP_020908132.1	0.6182
NVE|NVE16268	Exaiptasia|XP_020907912.1	0.5997
NVE|NVE16268	Exaiptasia|XP_020907910.1	0.6258
NVE|NVE16268	Exaiptasia|XP_020907835.1	0.5043
NVE|NVE16268	Exaiptasia|XP_020907522.2	0.5711
NVE|NVE16268	Exaiptasia|XP_020907494.2	0.5588
NVE|NVE16268	Exaiptasia|XP_020907371.1	0.6606
NVE|NVE16268	Exaiptasia|XP_020904615.1	0.6093
NVE|NVE16268	Exaiptasia|XP_020903809.1	0.6535
NVE|NVE16268	Exaiptasia|XP_020902948.1	0.6046
NVE|NVE16268	Exaiptasia|XP_020902935.1	0.5162
NVE|NVE16268	Exaiptasia|XP_020900343.1	0.5894
NVE|NVE16268	Exaiptasia|XP_020900324.1	0.5878
NVE|NVE16268	Exaiptasia|XP_020899802.1	0.6438
NVE|NVE16268	Exaiptasia|XP_020899791.2	0.5695
NVE|NVE16268	Exaiptasia|XP_020899719.1	0.5429
NVE|NVE16268	Exaiptasia|XP_020898592.1	0.6851
NVE|NVE16268	Exaiptasia|XP_020898240.1	0.6284
NVE|NVE16268	Exaiptasia|XP_020897104.1	0.6223
NVE|NVE16268	Exaiptasia|XP_020895919.1	0.5984
NVE|NVE16268	Exaiptasia|XP_020895757.1	0.608
NVE|NVE16268	Exaiptasia|XP_020895187.1	0.593
NVE|NVE16268	Exaiptasia|XP_020892237.1	0.6371
NVE|NVE16268	Exaiptasia|XP_028514993.1	0.4189
NVE|NVE16268	Exaiptasia|XP_028514685.1	0.6438
NVE|NVE16268	Exaiptasia|XP_020912957.1	0.5986
NVE|NVE16268	Exaiptasia|XP_020904994.2	0.061
NVE|NVE16268	ATE|aten_s0252.g4.t1	0.3416
NVE|NVE16268	AMI|XP_044166722.1	0.3649
NVE|NVE16268	Exaiptasia|XP_028518537.1	0.4802
NVE|NVE16268	AMI|XP_044165889.1	0.2953
NVE|NVE16268	AUR|scaffold5.g6	0.5529
NVE|NVE16268	AUR|scaffold5.g7	0.5336
NVE|NVE16268	AUR|scaffold5.g12	0.5162
NVE|NVE16268	ATE|aten_s0176.g3.t1	0.3244
NVE|NVE16268	AMI|XP_044167747.1	0.3494
NVE|NVE16268	AMI|XP_044166250.1	0.3275
NVE|NVE16268	Exaiptasia|XP_020905429.2	0.4693
NVE|NVE16268	Exaiptasia|XP_020898237.1	0.4279
NVE|NVE16268	Exaiptasia|XP_020898278.1	0.3391
NVE|NVE16268	ATE|aten_s0253.g8.t1	0.3175
NVE|NVE15117	Hsp|XP_016863827.1	0.83963
NVE|NVE15117	SPU|XP_030836353.1	0.6039
NVE|NVE23299	AUR|scaffold26.g83	0.2521
NVE|NVE23299	SPU|XP_011681549.2	0.5129
NVE|NVE20950	Hsp|NP_001014437.1	1.35009
NVE|NVE20950	Hsp|NP_001181926.1	1.35222
NVE|NVE20950	Hsp|NP_001365065.1	1.35917
NVE|NVE20950	Hsp|NP_001365066.1	1.35926
NVE|NVE20950	Hsp|NP_001365067.1	1.3615
NVE|NVE20950	Hsp|NP_001365068.1	1.3615
NVE|NVE20950	Hsp|NP_001742.1	1.35826
NVE|NVE20950	Hsp|NP_644802.1	1.36048
NVE|NVE20950	Hsp|XP_047283628.1	1.35616
NVE|NVE21710	Hsp|NP_116246.2	0.1376
NVE|NVE21710	Hsp|NP_741982.1	0.14
NVE|NVE21710	Hsp|XP_047288084.1	0.139
NVE|NVE1724	AUR|scaffold802.g1	0.1198
NVE|NVE15128	Hsp|NP_060834.2	1.02633
NVE|NVE9578	Exaiptasia|XP_028512911.1	1.16782
NVE|NVE9578	ATE|aten_s0417.g8.t1	0.74611
NVE|NVE15548	ATE|aten_s0115.g54.t1	0.1174
NVE|NVE15548	AMI|XP_044180624.1	0.1191
NVE|NVE15548	Exaiptasia|XP_020907667.1	0.4805
NVE|NVE15548	Exaiptasia|XP_028517264.1	0.1444
NVE|NVE15548	Exaiptasia|XP_028516687.1	0.3718
NVE|NVE15548	Exaiptasia|XP_020912639.1	0.4687
NVE|NVE15548	Exaiptasia|XP_020907670.1	0.4825
NVE|NVE15548	Exaiptasia|XP_020911519.1	0.4609
NVE|NVE15548	Exaiptasia|XP_028516685.1	0.3427
NVE|NVE15548	Exaiptasia|XP_028518373.1	0.0985
NVE|NVE10235	Hsp|XP_005248268.1	0.0772
NVE|NVE3965	Exaiptasia|XP_020898024.2	1.31001
NVE|NVE3965	AMI|XP_044184521.1	1.68722
NVE|NVE3965	AMI|XP_044184533.1	1.64617
NVE|NVE3965	AMI|XP_044184727.1	1.6506
NVE|NVE3965	ATE|aten_s0184.g25.t1	1.5764
NVE|NVE3965	ATE|aten_s0233.g34.t1	1.62394
NVE|NVE3965	ATE|aten_s0676.g2.t1	1.36406
NVE|NVE6511	CHE|TCONS_00062587-protein	0.1359
NVE|NVE6511	AMI|XP_029198625.2	0.2157
NVE|NVE18252	Exaiptasia|XP_020917016.1	0.797
NVE|NVE18252	SPU|XP_001199598.3	0.3509
NVE|NVE18252	SPU|XP_030829015.1	0.389
NVE|NVE18252	SPU|XP_030855858.1	0.2238
NVE|NVE18252	SPU|XP_030855859.1	0.3371
NVE|NVE13951	Hsp|NP_003675.3	0.97394
NVE|NVE1876	AUR|scaffold193.g11	0.6796
NVE|NVE1876	Hsp|NP_001302430.1	0.596
NVE|NVE1876	Hsp|NP_001302431.1	0.3069
NVE|NVE23444	ATE|aten_s0002.g136.t1	0.69453
NVE|NVE23444	CHE|TCONS_00048384-protein	0.5375
NVE|NVE23444	SPU|XP_030855449.1	0.6202
NVE|NVE23444	AMI|XP_044172954.1	0.75401
NVE|NVE23444	AMI|XP_044173022.1	0.74794
NVE|NVE23444	Hsp|NP_001158166.1	0.4759
NVE|NVE16213	Exaiptasia|XP_028518426.1	0.3045
NVE|NVE16213	Exaiptasia|XP_028516808.1	0.3262
NVE|NVE16213	Exaiptasia|XP_028514741.1	0.2971
NVE|NVE16213	Exaiptasia|XP_028513017.1	0.2976
NVE|NVE16213	Exaiptasia|XP_020894074.1	0.2941
NVE|NVE24670	ATE|aten_s0167.g59.t1	0.3071
NVE|NVE24670	SPU|XP_030843510.1	0.2359
NVE|NVE24670	SPU|XP_780522.4	0.2111
NVE|NVE24670	SPU|XP_030843502.1	0.2284
NVE|NVE24670	SPU|XP_030841947.1	0.2231
NVE|NVE24670	SPU|XP_030841856.1	0.2307
NVE|NVE24670	SPU|XP_030841851.1	0.2364
NVE|NVE24670	AMI|XP_029192779.2	0.3282
NVE|NVE24670	AMI|XP_044173168.1	0.2608
NVE|NVE24670	AMI|XP_044173163.1	0.3104
NVE|NVE24670	AMI|XP_029192772.2	0.3171
NVE|NVE24670	AMI|XP_029191904.2	0.294
NVE|NVE24670	Exaiptasia|XP_020898281.2	0.5197
NVE|NVE24670	Exaiptasia|XP_020908139.1	0.5618
NVE|NVE22693	Hsp|NP_006082.3	0.8391
NVE|NVE22693	SPU|XP_003727017.2	0.70969
NVE|NVE23195	Exaiptasia|XP_020896868.1	1.38467
NVE|NVE23195	Hsp|XP_011531248.1	0.6618
NVE|NVE11344	AUR|scaffold74.g32	0.8065
NVE|NVE11344	AUR|scaffold74.g33	0.6253
NVE|NVE11344	ATE|aten_s0067.g2.t1	1.07792
NVE|NVE11344	ATE|aten_s0234.g1.t1	0.71213
NVE|NVE11344	ATE|aten_s0234.g3.t1	1.10848
NVE|NVE11344	AMI|XP_044178943.1	1.21172
NVE|NVE11344	AMI|XP_044178945.1	1.23691
NVE|NVE11344	AMI|XP_044179316.1	1.21992
NVE|NVE11344	AMI|XP_044179705.1	1.04273
NVE|NVE13506	AUR|scaffold34.g52	0.425
NVE|NVE13506	CHE|TCONS_00055195-protein	0.2289
NVE|NVE13506	Exaiptasia|XP_020904952.2	0.8139
NVE|NVE21458	Exaiptasia|XP_020898242.2	1.4947
NVE|NVE15694	Hsp|XP_005257281.2	0.77592
NVE|NVE1747	Exaiptasia|XP_028515220.1	1.40684
NVE|NVE9153	SPU|XP_030850639.1	0.059
NVE|NVE21199	Exaiptasia|XP_028519752.1	0.1886
NVE|NVE16597	CHE|TCONS_00066218-protein	0.057
NVE|NVE16597	AUR|scaffold18.g136	0.3569
NVE|NVE16597	AUR|scaffold31.g12	0.2985
NVE|NVE16597	AUR|scaffold191.g13	0.2966
NVE|NVE16597	AUR|scaffold136.g43	0.3236
NVE|NVE16597	AUR|scaffold19.g139	0.267
NVE|NVE16597	AUR|scaffold52.g4	0.31
NVE|NVE8316	Hsp|NP_003005.2	0.2733
NVE|NVE9619	Hsp|NP_001363790.1	0.1675
NVE|NVE9619	Hsp|NP_573569.1	0.1675
NVE|NVE19480	AMI|XP_044172164.1	0.3612
NVE|NVE5665	Hsp|NP_951032.1	0.2178
NVE|NVE17136	AMI|XP_029210704.2	0.1869
NVE|NVE17136	ATE|aten_s0055.g84.t1	0.4344
NVE|NVE17136	Exaiptasia|XP_020896528.1	0.6533
NVE|NVE1217	Hsp|NP_001357111.1	0.4124
NVE|NVE1217	Hsp|NP_852660.1	0.2958
NVE|NVE22281	Hsp|NP_940893.1	0.2619
NVE|NVE24385	CHE|TCONS_00040131-protein	0.2751
NVE|NVE24385	Hsp|NP_001157683.2	0.3055
NVE|NVE24385	Hsp|XP_047276334.1	0.1231
NVE|NVE24385	SPU|XP_030838068.1	0.271
NVE|NVE9089	AMI|XP_044165737.1	0.0938
NVE|NVE9089	AMI|XP_044165739.1	0.0968
NVE|NVE1011	Exaiptasia|XP_028512681.1	0.1837
NVE|NVE1011	AMI|XP_029213538.2	0.0881
NVE|NVE1011	AMI|XP_044178652.1	0.0937
NVE|NVE1011	AMI|XP_029213454.1	0.0731
NVE|NVE1011	AMI|XP_029211244.2	0.0883
NVE|NVE3935	Exaiptasia|XP_020909120.1	0.3625
NVE|NVE3935	Exaiptasia|XP_028517326.1	0.4094
NVE|NVE13924	ATE|aten_s0114.g35.t1	0.483
NVE|NVE13924	Exaiptasia|XP_020906649.1	0.99219
NVE|NVE13924	AMI|XP_029195901.1	0.5163
NVE|NVE12229	Hsp|NP_001308899.1	0.2383
NVE|NVE12229	Hsp|NP_073750.2	0.2382
NVE|NVE12229	Hsp|NP_789775.1	0.1887
NVE|NVE3900	Exaiptasia|XP_028513156.1	2.21152
NVE|NVE19210	SPU|XP_030848754.1	0.4967
NVE|NVE3942	SPU|XP_030839441.1	0.0834
NVE|NVE5348	ATE|aten_s0239.g9.t1	0.4481
NVE|NVE5348	ATE|aten_s0309.g14.t1	0.4331
NVE|NVE5348	ATE|aten_s0464.g2.t1	0.3936
NVE|NVE2692	Hsp|NP_001091974.1	1.6587
NVE|NVE2692	Hsp|XP_047291469.1	1.39886
NVE|NVE2692	SPU|XP_780035.1	1.53351
NVE|NVE15176	Hsp|XP_016885045.1	0.74119
NVE|NVE5380	Exaiptasia|XP_028513972.1	0.2368
NVE|NVE5380	AUR|scaffold120.g13	0.1505
NVE|NVE7647	Hsp|NP_001305182.1	1.34434
NVE|NVE7647	Hsp|NP_078988.3	1.33954
NVE|NVE7647	Hsp|NP_573403.1	1.53938
NVE|NVE7647	Hsp|NP_877496.1	1.53938
NVE|NVE7647	Hsp|XP_005260553.1	1.53938
NVE|NVE17967	Exaiptasia|XP_020906539.1	0.2518
NVE|NVE17967	SPU|XP_030842383.1	0.1715
NVE|NVE17967	SPU|XP_030842384.1	0.1573
NVE|NVE17967	SPU|XP_030842386.1	0.1702
NVE|NVE17967	SPU|XP_030843493.1	0.1626
NVE|NVE17967	SPU|XP_030843500.1	0.1591
NVE|NVE21390	ATE|aten_s0046.g105.t1	0.9992
NVE|NVE21390	CHE|TCONS_00015133-protein	0.91447
NVE|NVE21390	AUR|scaffold26.g85	1.64228
NVE|NVE21390	SPU|XP_780110.1	1.11335
NVE|NVE21390	AMI|XP_029194585.2	1.07912
NVE|NVE21390	Hsp|NP_001159403.1	1.18078
NVE|NVE21390	Hsp|NP_001165948.1	1.15346
NVE|NVE16394	Hsp|XP_016864032.1	1.31711
NVE|NVE16394	SPU|XP_030848405.1	1.36061
NVE|NVE1937	Hsp|NP_001009606.3	0.6332
NVE|NVE1937	Hsp|NP_006031.2	0.7028
NVE|NVE1937	Hsp|NP_006033.1	0.7012
NVE|NVE1937	Hsp|NP_006034.1	0.6997
NVE|NVE1937	Hsp|XP_011520910.1	0.4372
NVE|NVE1937	Hsp|XP_016880968.1	0.5134
NVE|NVE90	Exaiptasia|XP_028517154.1	0.327
NVE|NVE90	Exaiptasia|XP_020908639.1	0.327
NVE|NVE90	Exaiptasia|XP_020908638.1	0.327
NVE|NVE90	Exaiptasia|XP_020901546.1	0.2626
NVE|NVE22396	Hsp|NP_110412.1	1.17094
NVE|NVE11029	Exaiptasia|XP_020911307.1	0.3251
NVE|NVE11029	Exaiptasia|XP_020916284.2	0.3176
NVE|NVE11029	Exaiptasia|XP_028519360.1	0.2746
NVE|NVE11029	AMI|XP_044163570.1	0.3084
NVE|NVE23467	Hsp|NP_056651.1	0.73271
NVE|NVE13555	Hsp|NP_690875.1	0.536
NVE|NVE9672	Exaiptasia|XP_020900415.1	0.0959
NVE|NVE9672	SPU|XP_030841048.1	0.047
NVE|NVE9672	SPU|XP_030841056.1	0.045
NVE|NVE3772	Exaiptasia|XP_028515485.1	0.3709
NVE|NVE8233	Hsp|NP_000874.2	2.04548
NVE|NVE8233	Hsp|NP_001096075.1	2.04665
NVE|NVE8233	Hsp|NP_001136046.1	2.0154
NVE|NVE8233	Hsp|NP_001136047.1	1.8979
NVE|NVE8233	Hsp|NP_001136048.1	1.92181
NVE|NVE8233	Hsp|NP_001291450.1	1.93373
NVE|NVE8233	Hsp|NP_001397688.1	2.00537
NVE|NVE8233	Hsp|NP_899066.1	2.05025
NVE|NVE8233	Hsp|XP_024302523.1	2.01709
NVE|NVE8233	SPU|XP_030829464.1	1.69385
NVE|NVE8233	SPU|XP_030856167.1	1.66081
NVE|NVE15812	Exaiptasia|XP_020905217.1	1.84491
NVE|NVE968	ATE|aten_s0052.g91.t1	1.68276
NVE|NVE968	AMI|XP_029189593.2	1.81205
NVE|NVE18040	Hsp|XP_047299451.1	0.2499
NVE|NVE18040	SPU|XP_030836317.1	0.6319
NVE|NVE6734	Exaiptasia|XP_020908689.1	2.41516
NVE|NVE8161	Exaiptasia|XP_028516209.1	0.2171
NVE|NVE16227	Hsp|NP_150601.1	0.063
NVE|NVE16227	Hsp|XP_011515688.1	0.063
NVE|NVE14623	ATE|aten_s0115.g54.t1	0.1865
NVE|NVE14623	AUR|scaffold65.g54	0.09
NVE|NVE14623	AUR|scaffold352.g11	0.096
NVE|NVE14623	AMI|XP_044180624.1	0.19
NVE|NVE14623	Exaiptasia|XP_020907667.1	0.5932
NVE|NVE14623	Exaiptasia|XP_020898269.1	0.2333
NVE|NVE14623	Exaiptasia|XP_020907670.1	0.5952
NVE|NVE14623	Exaiptasia|XP_028516686.1	0.1236
NVE|NVE14623	Hsp|NP_001387553.1	0.1609
NVE|NVE2498	Hsp|NP_001087240.1	1.85966
NVE|NVE2498	AMI|XP_044164695.1	1.79659
NVE|NVE6640	ATE|aten_s0065.g13.t1	0.2135
NVE|NVE6640	Exaiptasia|XP_020911046.1	0.5862
NVE|NVE6640	AUR|scaffold151.g22	0.2864
NVE|NVE6640	AMI|XP_029195145.2	0.2312
NVE|NVE6640	Hsp|NP_065101.1	0.1358
NVE|NVE6873	Hsp|XP_005258577.1	0.1362
NVE|NVE16735	ATE|aten_s0002.g113.t1	0.4621
NVE|NVE16735	Exaiptasia|XP_020908643.1	1.13789
NVE|NVE16735	AMI|XP_029193671.2	0.4528
NVE|NVE16735	ATE|aten_s0002.g112.t1	0.4218
NVE|NVE11524	Exaiptasia|XP_020914600.1	0.4733
NVE|NVE11524	Exaiptasia|XP_020914982.2	0.5225
NVE|NVE11524	Exaiptasia|XP_028514741.1	0.3284
NVE|NVE11524	Exaiptasia|XP_028516033.1	0.268
NVE|NVE18792	Exaiptasia|XP_028519770.1	0.4533
NVE|NVE18792	Exaiptasia|XP_028519765.1	0.6846
NVE|NVE18792	Exaiptasia|XP_028519140.1	0.6358
NVE|NVE18792	Exaiptasia|XP_028518488.1	0.5804
NVE|NVE18792	Exaiptasia|XP_028518411.1	0.5692
NVE|NVE18792	Exaiptasia|XP_028518408.1	0.5626
NVE|NVE18792	Exaiptasia|XP_028517914.1	0.5579
NVE|NVE18792	Exaiptasia|XP_028516918.1	0.6016
NVE|NVE18792	Exaiptasia|XP_028516837.1	0.5775
NVE|NVE18792	Exaiptasia|XP_028516801.1	0.5586
NVE|NVE18792	Exaiptasia|XP_028516800.1	0.5586
NVE|NVE18792	Exaiptasia|XP_028516775.1	0.4642
NVE|NVE18792	Exaiptasia|XP_028516471.1	0.5683
NVE|NVE18792	Exaiptasia|XP_028515440.1	0.578
NVE|NVE18792	Exaiptasia|XP_028515382.1	0.585
NVE|NVE18792	Exaiptasia|XP_028514514.1	0.682
NVE|NVE18792	Exaiptasia|XP_028514513.1	0.6556
NVE|NVE18792	Exaiptasia|XP_028514409.1	0.5442
NVE|NVE18792	Exaiptasia|XP_028514331.1	0.6462
NVE|NVE18792	Exaiptasia|XP_020917813.2	0.5927
NVE|NVE18792	Exaiptasia|XP_020917644.1	0.601
NVE|NVE18792	Exaiptasia|XP_020916886.2	0.6195
NVE|NVE18792	Exaiptasia|XP_020915442.1	0.5607
NVE|NVE18792	Exaiptasia|XP_020915441.1	0.5607
NVE|NVE18792	Exaiptasia|XP_020915422.1	0.5429
NVE|NVE18792	Exaiptasia|XP_020914514.1	0.6255
NVE|NVE18792	Exaiptasia|XP_020913320.2	0.5241
NVE|NVE18792	Exaiptasia|XP_020913112.1	0.5186
NVE|NVE18792	Exaiptasia|XP_020913001.1	0.5764
NVE|NVE18792	Exaiptasia|XP_020912999.1	0.5764
NVE|NVE18792	Exaiptasia|XP_020912761.1	0.5247
NVE|NVE18792	Exaiptasia|XP_020912760.1	0.5247
NVE|NVE18792	Exaiptasia|XP_020912739.1	0.6036
NVE|NVE18792	Exaiptasia|XP_020912738.1	0.5979
NVE|NVE18792	Exaiptasia|XP_020910102.2	0.5704
NVE|NVE18792	Exaiptasia|XP_020909837.1	0.5614
NVE|NVE18792	Exaiptasia|XP_020909816.1	0.5271
NVE|NVE18792	Exaiptasia|XP_020908132.1	0.6088
NVE|NVE18792	Exaiptasia|XP_020907912.1	0.5897
NVE|NVE18792	Exaiptasia|XP_020907910.1	0.629
NVE|NVE18792	Exaiptasia|XP_020907835.1	0.555
NVE|NVE18792	Exaiptasia|XP_020907522.2	0.5618
NVE|NVE18792	Exaiptasia|XP_020907494.2	0.5586
NVE|NVE18792	Exaiptasia|XP_020907371.1	0.6351
NVE|NVE18792	Exaiptasia|XP_020904615.1	0.5924
NVE|NVE18792	Exaiptasia|XP_020903809.1	0.6434
NVE|NVE18792	Exaiptasia|XP_020902948.1	0.5879
NVE|NVE18792	Exaiptasia|XP_020902935.1	0.5071
NVE|NVE18792	Exaiptasia|XP_020900343.1	0.6018
NVE|NVE18792	Exaiptasia|XP_020900324.1	0.5775
NVE|NVE18792	Exaiptasia|XP_020899802.1	0.5904
NVE|NVE18792	Exaiptasia|XP_020899791.2	0.5371
NVE|NVE18792	Exaiptasia|XP_020899719.1	0.5492
NVE|NVE18792	Exaiptasia|XP_020898592.1	0.6764
NVE|NVE18792	Exaiptasia|XP_020898240.1	0.5995
NVE|NVE18792	Exaiptasia|XP_020897104.1	0.6555
NVE|NVE18792	Exaiptasia|XP_020895919.1	0.6261
NVE|NVE18792	Exaiptasia|XP_020895757.1	0.6243
NVE|NVE18792	Exaiptasia|XP_020895187.1	0.5883
NVE|NVE18792	Exaiptasia|XP_020892237.1	0.6096
NVE|NVE18792	Exaiptasia|XP_028514993.1	0.4043
NVE|NVE18792	Exaiptasia|XP_028514685.1	0.5904
NVE|NVE18792	Exaiptasia|XP_020912957.1	0.606
NVE|NVE18792	Exaiptasia|XP_020912737.1	0.3276
NVE|NVE18792	Exaiptasia|XP_020911100.1	0.1177
NVE|NVE18792	ATE|aten_s0252.g4.t1	0.3397
NVE|NVE18792	AMI|XP_044166722.1	0.367
NVE|NVE18792	Exaiptasia|XP_028518537.1	0.4526
NVE|NVE18792	AMI|XP_044165889.1	0.2596
NVE|NVE18792	AUR|scaffold5.g6	0.4979
NVE|NVE18792	AUR|scaffold5.g9	0.2894
NVE|NVE18792	AUR|scaffold5.g7	0.4891
NVE|NVE18792	AUR|scaffold5.g12	0.4817
NVE|NVE18792	ATE|aten_s0176.g3.t1	0.2902
NVE|NVE18792	AMI|XP_044167747.1	0.3434
NVE|NVE18792	AMI|XP_044166250.1	0.3077
NVE|NVE18792	Exaiptasia|XP_020905429.2	0.4808
NVE|NVE18792	Exaiptasia|XP_020898237.1	0.4138
NVE|NVE18792	Exaiptasia|XP_020898278.1	0.326
[truncated: 527,748+ more rows]

## Sheet: # 1.2 gene_families
####################
# 1.2 gene_families
####################
Desc	Family ID	AMI	ATE	NVE	Exaiptasia	AUR	CHE	SPU	Hsp
(null)	cluster8	18	7	71	81	15	0	0	0
(null)	cluster12	18	20	29	22	21	22	18	20
(null)	cluster13	91	74	0	2	0	0	0	0
(null)	cluster15	100	43	0	17	0	0	0	1
(null)	cluster17	20	14	7	43	26	24	17	2
(null)	cluster20	5	4	8	11	2	0	67	35
(null)	cluster22	86	1	3	36	0	0	0	0
(null)	cluster27	51	11	2	8	5	0	41	0
(null)	cluster28	29	8	79	0	0	0	0	1
(null)	cluster30	52	14	0	4	38	3	0	0
(null)	cluster32	51	25	0	30	1	0	0	0
(null)	cluster34	53	46	0	0	1	0	0	0
(null)	cluster35	0	0	0	0	0	0	100	0
(null)	cluster36	0	0	0	0	0	98	0	0
(null)	cluster37	1	1	1	2	2	1	2	87
(null)	cluster38	0	0	0	0	0	0	0	97
(null)	cluster39	61	33	0	2	0	0	0	0
(null)	cluster40	7	4	4	9	20	1	27	22
(null)	cluster41	4	4	4	2	72	8	0	0
(null)	cluster42	0	0	0	1	0	0	0	92
(null)	cluster43	34	4	0	3	38	0	14	0
(null)	cluster44	1	1	1	1	1	1	3	81
(null)	cluster45	12	8	3	18	2	6	1	39
(null)	cluster46	0	1	3	85	0	0	0	0
(null)	cluster47	0	0	0	0	0	0	1	88
(null)	cluster48	2	4	33	10	2	1	16	19
(null)	cluster49	1	0	0	0	0	2	82	0
(null)	cluster50	0	0	0	0	0	0	84	0
(null)	cluster51	2	2	2	11	0	0	55	12
(null)	cluster52	0	0	0	0	0	0	82	2
(null)	cluster53	0	0	0	0	82	0	0	0
(null)	cluster54	0	0	0	0	0	0	0	81
(null)	cluster55	1	1	1	1	1	1	1	73
(null)	cluster56	1	1	63	12	1	0	1	0
(null)	cluster57	33	31	0	15	0	0	0	0
(null)	cluster58	0	0	0	1	0	0	78	0
(null)	cluster59	3	5	12	7	2	1	22	25
(null)	cluster60	1	1	1	0	1	1	3	69
(null)	cluster61	0	0	1	0	71	4	0	0
(null)	cluster62	10	9	15	10	7	6	6	12
(null)	cluster63	19	1	0	55	0	0	0	0
(null)	cluster64	0	1	0	0	0	0	74	0
(null)	cluster65	1	1	1	1	1	1	4	63
(null)	cluster66	52	4	1	5	4	0	7	0
(null)	cluster67	3	4	14	6	2	2	32	8
(null)	cluster68	0	0	0	0	0	0	0	70
(null)	cluster69	1	1	2	2	1	0	1	61
(null)	cluster70	37	4	1	1	2	1	23	0
(null)	cluster71	29	17	8	14	0	0	0	0
(null)	cluster72	40	3	2	23	0	0	0	0
(null)	cluster73	1	1	1	1	61	1	1	1
(null)	cluster74	0	0	0	0	1	2	54	11
(null)	cluster75	0	0	0	0	0	0	68	0
(null)	cluster76	0	0	0	0	0	0	0	67
(null)	cluster77	7	12	2	3	4	2	35	1
(null)	cluster78	1	1	1	1	2	1	1	58
(null)	cluster79	26	2	0	1	37	0	0	0
(null)	cluster80	0	0	0	0	0	0	66	0
(null)	cluster81	6	5	5	7	5	0	37	0
(null)	cluster82	15	15	6	5	5	2	16	1
(null)	cluster83	14	6	1	3	5	1	35	0
(null)	cluster84	0	0	0	0	56	9	0	0
(null)	cluster85	13	4	3	3	1	0	39	0
(null)	cluster86	2	2	2	2	8	1	7	39
(null)	cluster87	1	1	1	1	1	0	1	57
(null)	cluster88	1	1	1	2	1	1	1	55
(null)	cluster89	0	0	0	0	1	1	0	61
(null)	cluster90	5	2	8	9	4	6	22	6
(null)	cluster91	1	2	3	1	1	1	1	52
(null)	cluster92	0	0	0	0	0	62	0	0
(null)	cluster93	1	1	25	2	1	0	16	15
(null)	cluster94	49	3	1	6	0	1	0	0
(null)	cluster95	3	3	2	2	1	0	4	45
(null)	cluster96	0	0	0	0	0	0	0	60
(null)	cluster97	1	1	0	2	51	2	2	0
(null)	cluster98	53	1	1	2	1	0	0	0
(null)	cluster99	1	1	1	1	1	1	1	51
(null)	cluster100	0	0	1	0	0	0	0	57
(null)	cluster101	0	0	0	0	0	58	0	0
(null)	cluster102	9	8	4	3	5	28	0	0
(null)	cluster103	0	2	0	0	5	50	0	0
(null)	cluster104	44	7	1	4	1	0	0	0
(null)	cluster105	15	33	0	9	0	0	0	0
(null)	cluster106	18	1	1	1	31	5	0	0
(null)	cluster107	1	3	0	1	51	1	0	0
(null)	cluster108	35	8	0	3	10	1	0	0
(null)	cluster109	1	1	0	22	3	0	29	0
(null)	cluster110	1	1	0	2	0	0	1	51
(null)	cluster111	1	3	24	13	1	0	10	3
(null)	cluster112	0	0	0	1	53	1	0	0
(null)	cluster113	1	1	2	1	1	2	1	46
(null)	cluster114	8	7	4	20	0	11	2	2
(null)	cluster115	3	3	1	3	1	2	26	15
(null)	cluster116	43	3	0	8	0	0	0	0
(null)	cluster117	2	2	1	1	3	1	2	42
(null)	cluster118	20	4	3	11	8	1	7	0
(null)	cluster119	0	0	0	0	0	0	54	0
(null)	cluster120	3	1	0	6	0	0	43	0
(null)	cluster121	1	1	1	0	2	1	1	46
(null)	cluster122	0	1	0	1	0	2	48	0
(null)	cluster123	1	1	1	1	2	2	2	42
(null)	cluster124	1	1	1	1	1	2	1	44
(null)	cluster125	0	0	0	0	1	0	0	51
(null)	cluster126	4	6	4	7	3	5	7	15
(null)	cluster127	0	0	0	0	0	0	50	1
(null)	cluster128	48	2	1	0	0	0	0	0
(null)	cluster129	26	1	0	0	18	6	0	0
(null)	cluster130	0	0	0	0	0	0	51	0
(null)	cluster131	0	0	0	0	50	0	0	0
(null)	cluster132	0	0	0	0	0	0	50	0
(null)	cluster133	8	5	6	6	4	4	3	13
(null)	cluster134	4	1	2	42	0	0	0	0
(null)	cluster135	0	0	0	1	0	0	2	46
(null)	cluster136	0	0	0	0	47	2	0	0
(null)	cluster137	0	0	0	0	0	0	49	0
(null)	cluster138	0	0	0	0	0	0	0	48
(null)	cluster139	0	0	0	1	0	0	45	2
(null)	cluster140	1	1	1	1	1	1	2	40
(null)	cluster141	5	7	4	5	2	2	2	21
(null)	cluster142	0	0	0	0	0	0	1	47
(null)	cluster143	1	2	3	7	1	3	30	0
(null)	cluster144	1	1	1	1	3	3	9	28
(null)	cluster145	1	1	1	1	3	1	31	8
(null)	cluster146	2	1	1	1	1	0	2	39
(null)	cluster147	1	0	0	46	0	0	0	0
(null)	cluster148	0	0	0	0	0	0	47	0
(null)	cluster149	2	2	2	8	1	0	31	0
(null)	cluster150	3	1	0	0	0	0	42	0
(null)	cluster151	28	6	1	11	0	0	0	0
(null)	cluster152	1	1	1	3	1	1	2	36
(null)	cluster153	1	1	40	3	0	0	0	0
(null)	cluster154	3	0	19	4	4	15	0	0
(null)	cluster155	8	6	2	3	1	1	17	7
(null)	cluster156	5	2	0	1	35	2	0	0
(null)	cluster157	0	0	0	0	0	0	45	0
(null)	cluster158	0	0	1	0	0	44	0	0
(null)	cluster159	0	0	0	0	0	0	45	0
(null)	cluster160	2	1	1	2	9	1	25	4
(null)	cluster161	0	0	0	44	0	1	0	0
(null)	cluster162	0	0	0	0	0	45	0	0
(null)	cluster163	0	0	0	0	0	0	2	43
(null)	cluster164	0	0	0	0	0	0	0	45
(null)	cluster165	3	3	3	1	1	1	32	0
(null)	cluster166	1	1	1	1	1	1	1	37
(null)	cluster167	2	6	0	3	20	3	10	0
(null)	cluster168	0	0	0	0	0	1	1	42
(null)	cluster169	43	0	0	0	0	1	0	0
(null)	cluster170	0	0	0	0	0	0	44	0
(null)	cluster171	9	2	0	1	0	0	32	0
(null)	cluster172	19	25	0	0	0	0	0	0
(null)	cluster173	0	0	0	0	0	0	44	0
(null)	cluster174	15	0	0	0	23	5	0	0
(null)	cluster175	8	7	0	2	1	0	25	0
(null)	cluster176	1	1	1	20	0	2	2	16
(null)	cluster177	1	1	1	1	1	1	1	36
(null)	cluster178	25	18	0	0	0	0	0	0
(null)	cluster179	10	10	9	3	10	0	0	0
(null)	cluster180	3	3	1	1	2	2	30	0
(null)	cluster181	1	1	1	1	35	1	1	1
(null)	cluster182	4	4	4	6	4	5	4	11
(null)	cluster183	1	1	1	1	1	0	2	35
(null)	cluster184	0	0	1	0	41	0	0	0
(null)	cluster185	0	0	1	1	1	1	1	37
(null)	cluster186	2	0	0	0	0	40	0	0
(null)	cluster187	0	0	0	0	1	0	0	41
(null)	cluster188	0	0	0	42	0	0	0	0
(null)	cluster189	0	0	0	0	0	0	1	41
(null)	cluster190	0	0	1	0	1	0	1	38
(null)	cluster191	2	2	1	2	1	1	2	30
(null)	cluster192	10	1	0	2	0	2	26	0
(null)	cluster193	8	1	0	32	0	0	0	0
(null)	cluster194	0	0	0	0	41	0	0	0
(null)	cluster195	0	0	0	0	41	0	0	0
(null)	cluster196	0	0	0	0	0	0	0	41
(null)	cluster197	7	3	3	1	0	1	25	0
(null)	cluster198	0	0	8	32	0	0	0	0
(null)	cluster199	4	4	1	1	1	2	23	4
(null)	cluster200	1	0	0	1	0	0	0	38
(null)	cluster201	1	1	1	1	1	1	1	33
(null)	cluster202	1	1	1	1	1	1	1	33
(null)	cluster203	1	2	1	7	0	1	25	3
(null)	cluster204	3	1	0	3	0	1	32	0
(null)	cluster205	5	2	0	1	0	0	32	0
(null)	cluster206	0	0	0	0	0	0	40	0
(null)	cluster207	0	0	0	0	0	0	40	0
(null)	cluster208	0	0	0	0	0	0	40	0
(null)	cluster209	0	0	0	0	0	0	39	0
(null)	cluster210	2	2	1	5	0	0	29	0
(null)	cluster211	1	1	1	1	1	1	1	32
(null)	cluster212	0	0	0	0	39	0	0	0
(null)	cluster213	1	1	1	1	1	1	1	32
(null)	cluster214	1	1	1	1	1	1	1	32
(null)	cluster215	1	1	1	1	1	1	1	32
(null)	cluster216	27	1	0	1	1	9	0	0
(null)	cluster217	0	0	0	0	0	0	2	37
(null)	cluster218	0	0	0	0	0	39	0	0
(null)	cluster219	0	0	0	0	0	0	39	0
(null)	cluster220	38	1	0	0	0	0	0	0
(null)	cluster221	0	0	0	0	0	0	0	39
(null)	cluster222	0	0	0	0	0	0	37	2
(null)	cluster223	0	0	0	0	0	0	39	0
(null)	cluster224	0	1	9	3	0	0	0	25
(null)	cluster225	13	4	0	2	18	1	0	0
(null)	cluster226	5	1	2	2	0	1	2	25
(null)	cluster227	0	0	0	0	0	0	3	35
(null)	cluster228	1	1	1	1	1	2	30	1
(null)	cluster229	0	0	0	0	0	38	0	0
(null)	cluster230	0	0	1	0	36	0	0	0
(null)	cluster231	1	1	1	1	1	1	1	30
(null)	cluster232	1	1	1	16	7	3	0	8
(null)	cluster233	1	1	1	1	1	1	3	28
(null)	cluster234	3	2	2	7	3	2	10	8
(null)	cluster235	3	4	2	2	2	1	2	21
(null)	cluster236	1	1	1	1	1	1	1	30
(null)	cluster237	4	2	1	3	2	2	18	5
(null)	cluster238	1	1	1	1	2	1	1	29
(null)	cluster239	0	0	0	0	0	0	1	36
(null)	cluster240	0	0	0	0	0	0	0	37
(null)	cluster241	0	0	0	0	0	0	37	0
(null)	cluster242	1	2	13	2	14	3	1	0
(null)	cluster243	2	2	3	2	1	2	2	22
(null)	cluster244	4	2	6	5	6	4	5	4
(null)	cluster245	1	1	1	1	1	1	2	28
(null)	cluster246	1	1	1	2	1	1	2	27
(null)	cluster247	0	1	1	2	1	1	1	29
(null)	cluster248	13	0	0	19	0	0	0	4
(null)	cluster249	1	1	1	1	1	1	2	28
(null)	cluster250	1	1	1	1	1	1	1	29
(null)	cluster251	0	0	1	0	0	4	3	28
(null)	cluster252	3	2	1	2	0	0	4	24
(null)	cluster253	0	0	0	0	0	36	0	0
(null)	cluster254	3	0	0	0	0	0	33	0
(null)	cluster255	0	0	0	36	0	0	0	0
(null)	cluster256	0	0	0	0	1	0	35	0
(null)	cluster257	0	0	0	0	0	0	36	0
(null)	cluster258	0	0	0	0	0	0	0	36
(null)	cluster259	0	0	0	0	0	0	36	0
(null)	cluster260	0	0	0	0	0	0	36	0
(null)	cluster261	36	0	0	0	0	0	0	0
(null)	cluster262	6	5	5	19	0	0	0	0
(null)	cluster263	3	3	2	6	2	0	17	2
(null)	cluster264	2	2	3	5	3	4	4	12
(null)	cluster265	32	1	1	1	0	0	0	0
(null)	cluster266	4	4	2	2	2	1	9	11
(null)	cluster267	1	1	1	1	1	1	2	27
(null)	cluster268	3	3	1	2	1	1	6	18
(null)	cluster269	3	2	1	2	1	1	1	24
(null)	cluster270	2	2	2	2	2	2	4	19
(null)	cluster271	1	1	1	1	1	1	1	28
(null)	cluster272	0	0	0	1	26	8	0	0
(null)	cluster273	0	0	0	0	0	1	0	34
(null)	cluster274	0	0	0	0	0	0	0	35
(null)	cluster275	0	0	0	0	0	0	0	35
(null)	cluster276	3	6	12	3	3	3	3	1
(null)	cluster277	5	4	6	3	4	2	6	4
(null)	cluster278	1	1	1	1	1	1	8	20
(null)	cluster279	2	2	2	3	2	2	4	17
(null)	cluster280	1	1	1	1	0	0	1	29
(null)	cluster281	1	1	1	1	2	0	6	22
(null)	cluster282	1	1	1	1	1	1	1	27
(null)	cluster283	1	1	1	1	1	1	1	27
(null)	cluster284	2	3	1	1	4	1	1	21
(null)	cluster285	0	0	0	0	0	1	0	33
(null)	cluster286	4	1	1	3	2	1	2	20
(null)	cluster287	21	1	0	1	0	2	9	0
(null)	cluster288	0	0	0	1	32	0	0	1
(null)	cluster289	0	0	0	0	0	0	0	34
(null)	cluster290	0	0	0	0	0	0	1	33
(null)	cluster291	0	0	0	0	0	0	0	34
(null)	cluster292	0	0	0	0	0	0	34	0
(null)	cluster293	6	2	8	5	12	0	0	0
(null)	cluster294	5	2	9	2	2	13	0	0
(null)	cluster295	0	2	6	4	0	21	0	0
(null)	cluster296	0	1	1	1	1	0	1	28
(null)	cluster297	3	4	1	3	1	5	13	3
(null)	cluster298	3	6	0	6	0	18	0	0
(null)	cluster299	10	3	2	18	0	0	0	0
(null)	cluster300	1	1	1	1	1	1	1	26
(null)	cluster301	1	1	1	1	1	1	2	25
(null)	cluster302	2	1	1	28	0	0	0	1
(null)	cluster303	1	1	1	1	1	1	2	25
(null)	cluster304	1	1	1	1	1	1	6	21
(null)	cluster305	0	0	0	0	31	2	0	0
(null)	cluster306	33	0	0	0	0	0	0	0
(null)	cluster307	0	0	0	0	33	0	0	0
(null)	cluster308	0	0	0	0	0	0	0	33
(null)	cluster309	0	0	0	0	0	0	0	33
(null)	cluster310	5	2	3	10	0	0	12	0
(null)	cluster311	1	1	30	0	0	0	0	0
(null)	cluster312	0	0	0	0	0	0	32	0
(null)	cluster313	0	0	1	0	31	0	0	0
(null)	cluster314	8	2	0	11	7	4	0	0
(null)	cluster315	0	1	3	1	2	0	0	25
(null)	cluster316	1	1	1	1	1	1	2	24
(null)	cluster317	3	2	2	1	2	1	2	19
(null)	cluster318	1	1	1	2	1	1	1	24
(null)	cluster319	1	1	1	1	1	1	4	22
(null)	cluster320	2	2	2	3	1	1	16	5
(null)	cluster321	1	1	1	2	1	1	1	24
(null)	cluster322	0	0	0	0	0	0	32	0
(null)	cluster323	29	0	0	1	0	0	0	2
(null)	cluster324	1	1	1	1	0	1	2	25
(null)	cluster325	0	0	0	32	0	0	0	0
(null)	cluster326	0	0	0	0	0	0	32	0
(null)	cluster327	0	0	0	0	0	0	0	32
(null)	cluster328	0	0	0	0	0	0	0	32
(null)	cluster329	0	0	0	0	0	0	32	0
(null)	cluster330	15	10	3	3	0	0	0	0
(null)	cluster331	2	2	2	2	0	0	16	7
(null)	cluster332	1	1	1	1	1	1	1	24
(null)	cluster333	6	6	3	5	2	1	4	4
(null)	cluster334	1	1	1	1	2	1	23	1
(null)	cluster335	3	2	1	3	2	9	11	0
(null)	cluster336	1	1	1	1	1	1	1	24
(null)	cluster337	1	1	1	2	0	1	2	23
(null)	cluster338	2	1	1	1	1	1	1	23
(null)	cluster339	24	6	0	0	1	0	0	0
(null)	cluster340	1	1	1	1	1	1	2	23
(null)	cluster341	7	5	2	1	4	1	10	1
(null)	cluster342	1	1	1	1	1	1	1	24
(null)	cluster343	0	0	1	30	0	0	0	0
(null)	cluster344	1	1	1	2	0	0	2	24
(null)	cluster345	6	2	0	0	12	10	1	0
(null)	cluster346	19	1	0	1	3	1	6	0
(null)	cluster347	0	0	0	0	1	1	8	21
(null)	cluster348	1	0	0	1	1	1	27	0
(null)	cluster349	0	0	0	0	0	0	31	0
(null)	cluster350	0	0	0	0	0	0	31	0
(null)	cluster351	1	1	3	2	1	1	4	17
(null)	cluster352	5	5	5	8	4	3	0	0
(null)	cluster353	3	8	4	6	2	5	0	2
(null)	cluster354	4	3	4	2	3	4	10	0
(null)	cluster355	8	7	3	3	3	5	1	0
(null)	cluster356	0	0	2	1	0	0	27	0
(null)	cluster357	1	1	1	1	1	1	1	23
(null)	cluster358	1	1	2	1	19	3	2	1
(null)	cluster359	1	1	1	1	1	1	2	22
(null)	cluster360	1	1	1	1	1	1	1	23
(null)	cluster361	4	2	1	2	9	0	12	0
(null)	cluster362	2	2	1	1	1	1	3	19
(null)	cluster363	8	1	0	3	17	1	0	0
(null)	cluster364	4	4	1	3	18	0	0	0
(null)	cluster365	1	1	1	1	1	1	1	23
(null)	cluster366	1	1	0	1	1	1	2	23
(null)	cluster367	1	1	1	1	1	1	2	22
(null)	cluster368	1	1	1	2	1	0	24	0
(null)	cluster369	0	1	1	1	2	1	1	23
(null)	cluster370	4	1	0	3	1	0	21	0
(null)	cluster371	0	0	0	1	0	0	0	29
(null)	cluster372	4	3	0	1	2	0	2	18
(null)	cluster373	14	3	0	0	13	0	0	0
(null)	cluster374	0	0	0	0	0	0	0	30
(null)	cluster375	29	1	0	0	0	0	0	0
(null)	cluster376	28	2	0	0	0	0	0	0
(null)	cluster377	0	0	0	0	0	0	5	25
(null)	cluster378	0	0	0	0	0	0	30	0
(null)	cluster379	3	2	2	1	2	3	5	11
(null)	cluster380	1	1	2	1	2	1	1	20
(null)	cluster381	1	1	4	2	2	2	3	14
(null)	cluster382	1	1	2	1	0	0	1	23
(null)	cluster383	2	2	1	2	2	1	16	3
(null)	cluster384	2	2	1	2	1	1	9	11
(null)	cluster385	9	6	1	3	1	1	6	2
(null)	cluster386	2	2	2	3	19	1	0	0
(null)	cluster387	1	0	3	25	0	0	0	0
(null)	cluster388	1	1	1	1	1	1	1	22
(null)	cluster389	4	2	0	0	0	1	6	16
(null)	cluster390	0	0	1	2	0	0	26	0
(null)	cluster391	1	1	1	2	1	1	3	19
(null)	cluster392	6	3	1	2	2	3	1	11
(null)	cluster393	4	2	0	3	4	7	9	0
(null)	cluster394	2	1	0	0	0	1	5	20
(null)	cluster395	0	0	0	0	0	2	24	3
(null)	cluster396	20	3	0	1	1	4	0	0
(null)	cluster397	14	8	0	2	4	1	0	0
(null)	cluster398	8	1	0	4	5	1	10	0
(null)	cluster399	0	1	0	0	27	1	0	0
(null)	cluster400	1	0	0	28	0	0	0	0
(null)	cluster401	1	1	0	27	0	0	0	0
(null)	cluster402	1	1	0	1	0	0	0	26
(null)	cluster403	0	0	0	0	0	0	29	0
(null)	cluster404	0	0	0	0	0	0	29	0
(null)	cluster405	5	4	4	6	4	1	4	0
(null)	cluster406	2	2	3	2	2	3	9	5
(null)	cluster407	14	1	1	12	0	0	0	0
(null)	cluster408	1	1	2	1	4	3	16	0
(null)	cluster409	19	3	1	2	3	0	0	0
(null)	cluster410	2	2	2	1	1	3	0	17
(null)	cluster411	1	1	2	2	2	6	14	0
(null)	cluster412	5	3	2	3	0	0	7	8
(null)	cluster413	2	1	2	2	2	1	1	17
(null)	cluster414	2	2	2	4	2	1	4	11
(null)	cluster415	1	1	1	1	1	1	1	21
(null)	cluster416	1	1	1	3	1	1	1	19
(null)	cluster417	0	0	0	0	0	28	0	0
(null)	cluster418	0	0	0	0	0	28	0	0
(null)	cluster419	3	9	0	3	1	0	10	2
(null)	cluster420	26	2	0	0	0	0	0	0
(null)	cluster421	26	2	0	0	0	0	0	0
(null)	cluster422	27	1	0	0	0	0	0	0
(null)	cluster423	0	0	0	0	0	0	0	28
(null)	cluster424	0	0	0	0	0	0	1	27
(null)	cluster425	0	0	0	0	0	0	17	11
(null)	cluster426	0	0	0	0	0	0	0	28
(null)	cluster427	4	4	5	3	0	11	0	0
(null)	cluster428	3	0	3	1	20	0	0	0
(null)	cluster429	0	1	9	2	7	8	0	0
(null)	cluster430	1	0	26	0	0	0	0	0
(null)	cluster431	4	6	3	4	1	2	2	5
(null)	cluster432	8	6	4	9	0	0	0	0
(null)	cluster433	7	3	4	13	0	0	0	0
(null)	cluster434	3	3	2	1	3	1	6	8
(null)	cluster435	3	2	3	4	2	2	9	2
(null)	cluster436	1	1	1	1	1	1	1	20
(null)	cluster437	1	1	1	1	1	1	1	20
(null)	cluster438	2	3	3	2	2	2	2	11
(null)	cluster439	1	1	1	1	1	2	1	19
(null)	cluster440	7	3	2	5	2	2	2	4
(null)	cluster441	0	0	0	0	0	0	27	0
(null)	cluster442	1	1	1	1	1	1	3	18
(null)	cluster443	0	0	1	3	1	1	16	5
(null)	cluster444	1	1	1	1	1	1	1	20
(null)	cluster445	1	1	1	1	1	1	3	18
(null)	cluster446	1	1	1	1	1	1	1	20
(null)	cluster447	0	0	1	0	11	15	0	0
(null)	cluster448	0	0	0	0	1	26	0	0
(null)	cluster449	1	1	0	1	1	1	2	20
(null)	cluster450	0	0	0	4	7	1	0	15
(null)	cluster451	0	0	0	0	27	0	0	0
(null)	cluster452	0	0	0	0	0	0	27	0
(null)	cluster453	1	1	0	0	0	0	0	25
(null)	cluster454	0	0	0	0	0	0	27	0
(null)	cluster455	0	0	0	0	0	0	27	0
(null)	cluster456	27	0	0	0	0	0	0	0
(null)	cluster457	6	4	2	1	2	0	1	10
(null)	cluster458	3	2	6	1	13	1	0	0
(null)	cluster459	3	3	4	2	2	1	3	8
(null)	cluster460	1	1	2	1	1	1	2	17
(null)	cluster461	3	4	1	5	0	0	1	12
(null)	cluster462	1	1	1	1	1	1	1	19
(null)	cluster463	1	4	2	3	2	2	12	0
(null)	cluster464	1	1	1	1	1	1	1	19
(null)	cluster465	1	1	3	1	1	2	2	15
(null)	cluster466	1	1	1	1	1	1	12	8
(null)	cluster467	2	2	2	1	3	2	2	12
(null)	cluster468	1	1	1	1	1	1	3	17
(null)	cluster469	0	0	0	0	0	0	26	0
(null)	cluster470	1	1	1	1	1	1	1	19
(null)	cluster471	1	1	1	1	1	1	1	19
(null)	cluster472	6	2	2	4	3	4	5	0
(null)	cluster473	4	2	1	3	2	3	10	1
(null)	cluster474	1	1	1	1	1	1	1	19
(null)	cluster475	1	1	2	1	2	2	1	16
(null)	cluster476	2	2	1	2	1	1	13	4
(null)	cluster477	1	1	1	2	1	1	1	18
(null)	cluster478	1	1	1	1	1	0	1	20
(null)	cluster479	3	5	3	3	3	4	5	0
(null)	cluster480	1	1	1	1	1	1	2	18
(null)	cluster481	0	0	0	0	0	0	0	26
(null)	cluster482	0	0	0	0	5	21	0	0
(null)	cluster483	0	0	0	0	0	26	0	0
(null)	cluster484	0	0	0	0	0	26	0	0
(null)	cluster485	0	0	0	0	0	26	0	0
(null)	cluster486	4	1	0	1	16	4	0	0
(null)	cluster487	0	0	0	0	0	0	26	0
(null)	cluster488	0	0	0	0	0	1	25	0
(null)	cluster489	1	0	0	1	23	0	1	0
(null)	cluster490	0	0	0	26	0	0	0	0
(null)	cluster491	0	1	0	0	0	0	24	1
(null)	cluster492	0	0	0	0	26	0	0	0
(null)	cluster493	0	0	0	0	0	0	0	26
(null)	cluster494	0	0	0	0	0	0	0	26
(null)	cluster495	0	0	0	0	0	0	0	26
(null)	cluster496	0	0	0	0	0	0	1	25
(null)	cluster497	0	0	0	0	0	0	0	26
(null)	cluster498	0	0	0	0	0	0	0	26
(null)	cluster499	0	0	0	0	0	0	0	26
(null)	cluster500	0	0	0	0	0	0	0	26
(null)	cluster501	0	0	0	0	0	0	1	25
(null)	cluster502	0	0	0	0	0	0	0	26
(null)	cluster503	0	0	0	0	0	0	26	0
(null)	cluster504	0	0	0	0	0	0	26	0
(null)	cluster505	0	0	0	0	0	0	26	0
(null)	cluster506	26	0	0	0	0	0	0	0
(null)	cluster507	26	0	0	0	0	0	0	0
(null)	cluster508	0	0	20	5	0	0	0	0
(null)	cluster509	10	1	13	0	1	0	0	0
(null)	cluster510	2	0	8	2	10	3	0	0
(null)	cluster511	6	2	6	8	3	0	0	0
(null)	cluster512	1	1	4	19	0	0	0	0
(null)	cluster513	4	3	2	1	2	2	5	6
(null)	cluster514	1	1	2	2	2	3	9	5
(null)	cluster515	10	3	5	1	6	0	0	0
(null)	cluster516	2	2	2	2	1	3	4	9
(null)	cluster517	2	2	3	3	1	0	4	10
(null)	cluster518	1	1	1	2	1	1	1	17
(null)	cluster519	0	0	0	0	25	0	0	0
(null)	cluster520	1	1	1	1	1	1	1	18
(null)	cluster521	1	1	1	1	1	1	3	16
(null)	cluster522	2	2	2	2	1	1	1	14
(null)	cluster523	5	2	1	4	6	4	3	0
(null)	cluster524	1	1	2	1	1	1	1	17
(null)	cluster525	0	1	1	1	1	1	5	15
(null)	cluster526	1	1	1	1	1	1	2	17
(null)	cluster527	1	1	1	2	2	1	2	15
(null)	cluster528	17	8	0	0	0	0	0	0
(null)	cluster529	1	1	1	1	1	0	2	18
(null)	cluster530	25	0	0	0	0	0	0	0
(null)	cluster531	0	0	1	1	1	3	1	18
(null)	cluster532	1	1	1	1	1	1	1	18
(null)	cluster533	1	1	1	1	1	1	2	17
(null)	cluster534	16	3	1	5	0	0	0	0
(null)	cluster535	1	1	1	2	1	1	2	16
(null)	cluster536	2	1	1	1	2	1	1	16
(null)	cluster537	1	1	2	1	0	1	1	18
(null)	cluster538	1	1	1	1	1	1	1	18
(null)	cluster539	15	2	0	0	2	0	6	0
(null)	cluster540	1	1	1	2	1	1	1	17
(null)	cluster541	1	1	1	1	1	1	2	17
(null)	cluster542	1	1	1	1	1	1	2	17
(null)	cluster543	9	1	0	1	1	13	0	0
(null)	cluster544	1	1	1	1	1	1	1	18
(null)	cluster545	0	0	0	1	0	24	0	0
(null)	cluster546	0	0	1	0	0	0	24	0
(null)	cluster547	0	0	0	0	0	0	25	0
(null)	cluster548	0	0	0	0	1	0	1	23
(null)	cluster549	11	14	0	0	0	0	0	0
(null)	cluster550	0	0	0	0	0	1	1	23
(null)	cluster551	1	0	0	24	0	0	0	0
(null)	cluster552	0	0	0	0	25	0	0	0
(null)	cluster553	14	11	0	0	0	0	0	0
(null)	cluster554	0	0	0	0	0	0	25	0
(null)	cluster555	0	0	0	0	0	0	0	25
(null)	cluster556	0	0	0	0	0	0	0	25
(null)	cluster557	0	0	0	0	0	0	0	25
(null)	cluster558	2	2	14	2	1	0	2	1
(null)	cluster559	1	1	2	1	2	1	1	15
(null)	cluster560	0	0	24	0	0	0	0	0
(null)	cluster561	17	0	7	0	0	0	0	0
(null)	cluster562	13	3	2	5	0	1	0	0
(null)	cluster563	0	0	24	0	0	0	0	0
(null)	cluster564	1	5	4	10	1	0	3	0
(null)	cluster565	0	0	2	22	0	0	0	0
(null)	cluster566	1	1	1	3	1	1	1	15
(null)	cluster567	1	1	1	1	0	2	1	17
(null)	cluster568	1	1	1	1	1	1	1	17
(null)	cluster569	1	1	3	3	1	1	1	13
(null)	cluster570	1	1	2	1	0	1	2	16
(null)	cluster571	1	1	1	2	1	1	1	16
(null)	cluster572	5	0	0	1	4	12	2	0
(null)	cluster573	1	2	1	1	1	1	2	15
(null)	cluster574	1	2	2	2	1	1	12	3
(null)	cluster575	1	1	1	1	1	1	1	17
(null)	cluster576	2	2	2	2	2	2	3	9
(null)	cluster577	2	1	1	1	2	2	2	13
(null)	cluster578	1	1	1	1	1	1	2	16
(null)	cluster579	1	1	1	1	1	1	1	17
(null)	cluster580	1	1	1	1	1	1	1	17
(null)	cluster581	1	1	1	1	0	1	2	17
(null)	cluster582	2	2	2	1	1	1	2	13
(null)	cluster583	1	1	1	2	1	1	2	15
(null)	cluster584	1	1	1	1	2	3	1	14
(null)	cluster585	3	4	2	3	1	1	5	5
(null)	cluster586	1	2	1	1	1	1	1	16
(null)	cluster587	9	1	0	14	0	0	0	0
(null)	cluster588	1	1	1	1	1	1	1	17
(null)	cluster589	3	3	1	4	1	2	7	3
(null)	cluster590	1	1	1	1	1	1	2	16
(null)	cluster591	1	1	1	1	1	1	1	17
(null)	cluster592	1	1	1	2	1	1	1	16
(null)	cluster593	1	1	1	1	1	2	3	14
(null)	cluster594	3	2	3	2	4	2	4	4
(null)	cluster595	1	1	1	1	1	1	1	17
(null)	cluster596	2	2	1	1	1	2	3	12
(null)	cluster597	0	0	1	0	0	0	0	23
(null)	cluster598	1	1	1	1	1	1	2	16
(null)	cluster599	0	0	0	0	20	4	0	0
(null)	cluster600	0	0	0	0	0	24	0	0
(null)	cluster601	0	0	0	0	0	24	0	0
(null)	cluster602	0	0	0	0	0	24	0	0
(null)	cluster603	2	3	0	4	3	12	0	0
(null)	cluster604	23	1	0	0	0	0	0	0
(null)	cluster605	6	1	0	17	0	0	0	0
(null)	cluster606	2	2	0	4	3	0	7	6
(null)	cluster607	0	0	0	0	0	0	1	23
(null)	cluster608	0	0	0	0	23	0	1	0
(null)	cluster609	0	0	0	0	0	0	0	24
(null)	cluster610	0	0	0	0	0	0	0	24
(null)	cluster611	0	0	0	0	0	0	0	24
(null)	cluster612	0	0	0	0	0	0	3	21
(null)	cluster613	0	0	0	0	0	0	0	24
(null)	cluster614	24	0	0	0	0	0	0	0
(null)	cluster615	0	0	0	0	0	0	24	0
(null)	cluster616	0	0	0	0	0	0	24	0
(null)	cluster617	24	0	0	0	0	0	0	0
(null)	cluster618	0	0	22	1	0	0	0	0
(null)	cluster619	0	0	2	3	0	0	0	18
(null)	cluster620	1	2	2	1	2	4	8	3
(null)	cluster621	2	1	13	7	0	0	0	0
(null)	cluster622	2	2	2	2	1	3	5	6
(null)	cluster623	0	2	2	1	1	0	12	5
(null)	cluster624	3	3	3	2	1	7	2	2
(null)	cluster625	1	1	1	1	2	1	2	14
(null)	cluster626	2	1	1	1	1	0	1	16
(null)	cluster627	3	3	2	2	0	10	1	2
(null)	cluster628	1	1	1	1	2	1	1	15
(null)	cluster629	1	0	0	0	3	19	0	0
(null)	cluster630	8	3	0	2	7	1	1	1
(null)	cluster631	0	0	0	0	6	17	0	0
(null)	cluster632	1	1	1	1	1	1	2	15
(null)	cluster633	1	1	1	1	1	1	2	15
(null)	cluster634	2	3	2	4	2	1	3	6
(null)	cluster635	1	0	0	0	1	1	0	20
(null)	cluster636	2	2	0	0	2	2	2	13
(null)	cluster637	2	2	2	3	2	2	2	8
(null)	cluster638	7	5	3	1	5	0	2	0
(null)	cluster639	2	2	2	3	2	1	1	10
(null)	cluster640	1	1	1	2	1	1	1	15
(null)	cluster641	5	2	1	2	8	5	0	0
(null)	cluster642	1	0	2	2	2	2	11	3
(null)	cluster643	1	1	1	4	1	1	1	13
(null)	cluster644	1	1	1	1	2	1	1	15
(null)	cluster645	3	1	1	0	17	1	0	0
(null)	cluster646	2	1	2	2	2	1	1	12
(null)	cluster647	1	1	2	2	2	3	7	5
(null)	cluster648	1	1	1	1	1	0	1	17
(null)	cluster649	1	1	1	1	2	0	1	16
(null)	cluster650	0	0	1	1	0	0	2	19
(null)	cluster651	1	1	1	1	1	1	1	16
(null)	cluster652	1	2	1	2	3	1	1	12
(null)	cluster653	1	1	1	1	1	1	1	16
(null)	cluster654	4	0	1	4	0	0	0	14
(null)	cluster655	1	1	1	0	1	1	2	16
(null)	cluster656	1	1	1	1	1	1	1	16
(null)	cluster657	1	1	1	1	1	1	1	16
(null)	cluster658	0	0	0	0	0	0	22	1
(null)	cluster659	2	2	2	2	2	3	3	7
(null)	cluster660	1	1	1	1	1	1	1	16
(null)	cluster661	0	0	0	0	0	23	0	0
(null)	cluster662	0	0	0	0	0	23	0	0
(null)	cluster663	0	0	0	0	21	1	1	0
(null)	cluster664	0	0	0	0	0	1	0	22
(null)	cluster665	0	0	0	23	0	0	0	0
(null)	cluster666	22	0	0	1	0	0	0	0
(null)	cluster667	0	0	0	0	2	0	6	15
(null)	cluster668	14	9	0	0	0	0	0	0
(null)	cluster669	0	0	0	0	0	0	0	23
(null)	cluster670	0	0	0	0	0	0	0	23
(null)	cluster671	0	0	0	0	0	0	0	23
(null)	cluster672	0	0	0	0	0	0	0	23
(null)	cluster673	0	0	0	0	0	0	23	0
(null)	cluster674	0	0	0	0	0	0	23	0
(null)	cluster675	0	0	0	0	0	0	23	0
(null)	cluster676	0	0	0	0	0	0	23	0
(null)	cluster677	0	0	22	0	0	0	0	0
(null)	cluster678	0	0	21	1	0	0	0	0
(null)	cluster679	2	2	15	3	0	0	0	0
(null)	cluster680	1	1	2	1	1	0	4	12
(null)	cluster681	3	4	3	12	0	0	0	0
(null)	cluster682	5	4	3	1	1	1	2	5
(null)	cluster683	11	3	3	5	0	0	0	0
(null)	cluster684	5	3	2	6	1	3	0	2
(null)	cluster685	5	2	3	3	4	0	2	3
(null)	cluster686	1	1	3	1	1	1	0	14
(null)	cluster687	2	3	2	2	12	1	0	0
(null)	cluster688	1	1	1	2	1	1	1	14
(null)	cluster689	3	2	1	10	5	1	0	0
(null)	cluster690	3	3	2	2	3	0	2	7
(null)	cluster691	1	1	2	2	2	1	1	12
(null)	cluster692	1	1	1	1	1	1	1	15
(null)	cluster693	1	1	1	1	1	1	0	16
(null)	cluster694	1	1	1	1	2	1	1	14
(null)	cluster695	0	0	3	3	2	1	1	12
(null)	cluster696	0	0	0	0	2	0	0	20
(null)	cluster697	1	1	1	1	1	0	2	15
(null)	cluster698	1	1	1	1	1	2	6	9
(null)	cluster699	4	2	1	1	2	0	2	10
(null)	cluster700	1	1	1	1	0	1	2	15
(null)	cluster701	1	1	2	2	3	2	7	4
(null)	cluster702	1	2	0	0	17	2	0	0
(null)	cluster703	3	2	1	1	1	4	8	2
(null)	cluster704	0	2	0	1	8	8	0	3
(null)	cluster705	1	2	0	1	5	1	0	12
(null)	cluster706	6	1	2	2	1	2	1	7
(null)	cluster707	1	1	1	1	1	0	1	16
(null)	cluster708	1	1	0	1	0	0	11	8
(null)	cluster709	1	0	1	4	2	0	6	8
(null)	cluster710	1	1	2	2	1	0	5	10
(null)	cluster711	1	1	1	1	0	0	1	17
(null)	cluster712	2	0	3	9	0	0	0	8
(null)	cluster713	1	1	1	1	1	1	2	14
(null)	cluster714	2	2	2	2	3	3	1	7
(null)	cluster715	1	1	1	3	1	1	12	2
(null)	cluster716	2	2	1	1	1	1	1	13
(null)	cluster717	1	0	1	1	1	1	1	16
(null)	cluster718	1	1	1	1	1	1	1	15
(null)	cluster719	1	1	1	1	1	1	1	15
(null)	cluster720	1	0	1	1	1	1	1	16
(null)	cluster721	1	1	1	1	1	0	1	16
(null)	cluster722	1	1	1	1	1	1	1	15
(null)	cluster723	0	0	0	0	0	0	0	22
(null)	cluster724	1	1	1	1	0	1	1	16
(null)	cluster725	1	1	1	2	1	3	11	2
(null)	cluster726	1	1	1	1	1	0	2	15
(null)	cluster727	1	1	1	1	1	1	2	14
(null)	cluster728	1	1	1	1	0	0	1	17
(null)	cluster729	1	2	1	1	1	1	2	13
(null)	cluster730	1	1	1	1	1	1	2	14
(null)	cluster731	0	0	0	0	22	0	0	0
(null)	cluster732	0	0	0	0	0	22	0	0
(null)	cluster733	4	2	0	0	2	14	0	0
(null)	cluster734	1	2	0	0	1	18	0	0
(null)	cluster735	0	0	0	0	1	0	11	10
(null)	cluster736	0	0	0	0	0	0	22	0
(null)	cluster737	21	0	0	0	1	0	0	0
(null)	cluster738	19	0	0	3	0	0	0	0
(null)	cluster739	21	0	0	0	0	0	1	0
(null)	cluster740	1	0	0	0	20	1	0	0
(null)	cluster741	0	0	0	0	0	1	21	0
(null)	cluster742	20	0	0	2	0	0	0	0
(null)	cluster743	13	4	0	1	4	0	0	0
(null)	cluster744	21	1	0	0	0	0	0	0
(null)	cluster745	0	1	0	0	0	0	21	0
(null)	cluster746	21	1	0	0	0	0	0	0
(null)	cluster747	0	0	0	0	0	0	0	22
(null)	cluster748	0	0	0	0	0	0	0	22
(null)	cluster749	0	0	0	0	0	0	0	22
(null)	cluster750	0	0	0	0	0	0	0	22
(null)	cluster751	0	0	0	0	0	0	0	22
(null)	cluster752	0	0	0	0	0	0	0	22
(null)	cluster753	0	0	0	0	0	0	22	0
(null)	cluster754	22	0	0	0	0	0	0	0
(null)	cluster755	0	0	21	0	0	0	0	0
(null)	cluster756	1	1	2	1	1	1	1	13
(null)	cluster757	7	1	6	6	1	0	0	0
(null)	cluster758	2	3	3	1	3	6	3	0
(null)	cluster759	3	1	2	2	5	2	6	0
(null)	cluster760	3	3	2	3	1	1	1	7
(null)	cluster761	1	1	4	4	1	1	9	0
(null)	cluster762	1	2	3	1	2	0	12	0
(null)	cluster763	8	1	3	2	3	4	0	0
(null)	cluster764	4	4	2	3	1	2	2	3
(null)	cluster765	1	1	1	17	1	0	0	0
(null)	cluster766	1	1	1	1	1	1	1	14
(null)	cluster767	1	1	2	2	2	1	2	10
(null)	cluster768	0	0	0	0	19	2	0	0
(null)	cluster769	1	1	1	2	1	1	2	12
(null)	cluster770	1	1	1	3	1	1	2	11
(null)	cluster771	2	2	1	3	0	1	3	9
(null)	cluster772	0	0	0	0	21	0	0	0
(null)	cluster773	1	1	1	18	0	0	0	0
(null)	cluster774	2	1	1	1	2	2	3	9
(null)	cluster775	2	2	1	1	1	1	6	7
(null)	cluster776	2	1	1	0	0	0	17	0
(null)	cluster777	1	1	1	1	1	1	1	14
(null)	cluster778	2	1	1	1	1	1	4	10
(null)	cluster779	1	1	3	2	2	2	1	9
(null)	cluster780	1	1	1	1	1	1	1	14
(null)	cluster781	1	1	2	3	1	0	2	11
(null)	cluster782	2	2	2	2	2	2	3	6
(null)	cluster783	1	1	2	2	1	2	2	10
(null)	cluster784	7	0	0	0	0	13	1	0
(null)	cluster785	1	1	1	1	1	1	2	13
(null)	cluster786	1	2	2	2	1	1	11	1
(null)	cluster787	1	1	1	2	1	1	1	13
(null)	cluster788	0	0	0	0	0	0	21	0
(null)	cluster789	0	0	0	0	1	1	4	15
(null)	cluster790	1	1	1	1	1	1	2	13
(null)	cluster791	2	2	2	2	1	2	8	2
(null)	cluster792	1	1	1	1	1	1	2	13
(null)	cluster793	1	1	1	1	1	0	1	15
(null)	cluster794	2	2	2	2	2	2	2	7
(null)	cluster795	1	1	1	1	1	1	1	14
(null)	cluster796	11	10	0	0	0	0	0	0
(null)	cluster797	0	0	1	1	0	0	19	0
(null)	cluster798	1	1	1	1	1	1	2	13
(null)	cluster799	1	1	1	1	1	1	2	13
(null)	cluster800	1	1	1	1	2	1	1	13
(null)	cluster801	0	1	0	0	0	0	17	3
(null)	cluster802	1	1	1	2	1	1	1	13
(null)	cluster803	1	1	1	1	13	1	2	1
(null)	cluster804	2	2	2	1	3	1	3	7
(null)	cluster805	1	1	1	1	1	1	1	14
(null)	cluster806	1	1	0	2	9	1	7	0
(null)	cluster807	0	0	0	0	0	0	1	20
(null)	cluster808	20	1	0	0	0	0	0	0
(null)	cluster809	0	0	0	0	0	21	0	0
(null)	cluster810	0	0	0	0	0	21	0	0
(null)	cluster811	5	1	0	5	1	5	4	0
(null)	cluster812	0	0	0	0	0	21	0	0
(null)	cluster813	7	0	0	3	4	0	7	0
(null)	cluster814	0	1	0	0	0	1	19	0
(null)	cluster815	0	0	0	0	0	0	0	21
(null)	cluster816	0	0	0	0	0	0	0	21
(null)	cluster817	0	0	0	0	0	0	0	21
(null)	cluster818	0	0	0	0	0	0	0	21
(null)	cluster819	0	0	0	0	0	0	1	20
(null)	cluster820	0	0	0	0	0	0	0	21
(null)	cluster821	0	0	0	0	0	0	0	21
(null)	cluster822	0	0	0	0	0	0	21	0
(null)	cluster823	0	0	0	0	0	0	21	0
(null)	cluster824	21	0	0	0	0	0	0	0
(null)	cluster825	1	3	10	3	0	3	0	0
(null)	cluster826	0	0	20	0	0	0	0	0
(null)	cluster827	2	3	11	3	1	0	0	0
(null)	cluster828	1	2	17	0	0	0	0	0
(null)	cluster829	1	1	6	11	0	0	1	0
(null)	cluster830	0	0	20	0	0	0	0	0
(null)	cluster831	2	2	2	1	1	2	4	6
(null)	cluster832	2	3	2	2	1	3	2	5
(null)	cluster833	1	1	1	1	1	1	1	13
(null)	cluster834	4	4	2	1	1	0	7	1
(null)	cluster835	2	3	2	2	1	2	4	4
(null)	cluster836	1	1	2	1	1	3	3	8
(null)	cluster837	1	1	1	2	1	1	1	12
(null)	cluster838	10	0	2	4	4	0	0	0
(null)	cluster839	1	0	1	3	0	0	15	0
(null)	cluster840	1	2	1	1	1	1	3	10
(null)	cluster841	1	1	1	2	1	1	2	11
(null)	cluster842	1	1	1	1	1	0	1	14
(null)	cluster843	3	3	0	0	0	2	12	0
(null)	cluster844	1	1	1	1	1	1	1	13
(null)	cluster845	1	1	1	1	1	1	2	12
(null)	cluster846	2	2	2	1	1	1	3	8
(null)	cluster847	2	2	2	1	0	0	0	13
(null)	cluster848	1	1	1	1	0	1	1	14
(null)	cluster849	1	0	0	0	18	1	0	0
(null)	cluster850	4	3	0	10	0	0	0	3
(null)	cluster851	2	1	3	2	2	5	3	2
(null)	cluster852	1	1	1	2	0	0	9	6
(null)	cluster853	1	0	1	3	1	0	1	13
(null)	cluster854	1	1	0	0	18	0	0	0
(null)	cluster855	1	2	1	3	1	0	0	12
(null)	cluster856	1	1	1	1	1	1	3	11
(null)	cluster857	4	4	1	5	1	5	0	0
(null)	cluster858	1	1	1	2	1	0	2	12
(null)	cluster859	1	1	2	2	1	1	1	11
(null)	cluster860	8	2	2	2	2	1	2	1
(null)	cluster861	0	0	1	1	1	1	1	15
(null)	cluster862	2	1	1	1	3	1	1	10
(null)	cluster863	3	2	1	3	2	1	4	4
(null)	cluster864	0	0	1	19	0	0	0	0
(null)	cluster865	0	0	1	1	2	1	7	8
(null)	cluster866	1	1	1	2	1	1	1	12
(null)	cluster867	3	3	2	2	1	1	2	6
(null)	cluster868	1	1	1	1	1	1	1	13
(null)	cluster869	1	1	1	1	1	1	1	13
(null)	cluster870	1	1	1	1	0	0	1	15
(null)	cluster871	1	1	1	3	1	1	2	10
(null)	cluster872	0	0	1	1	0	15	3	0
(null)	cluster873	1	1	1	1	1	2	1	12
(null)	cluster874	0	0	0	0	0	0	20	0
(null)	cluster875	1	1	1	1	1	1	1	13
(null)	cluster876	1	0	1	5	0	1	2	10
(null)	cluster877	1	1	1	1	0	1	1	14
(null)	cluster878	2	2	2	2	2	1	4	5
(null)	cluster879	2	1	1	1	1	1	1	12
(null)	cluster880	1	1	1	1	1	1	3	11
(null)	cluster881	1	1	1	1	2	1	1	12
(null)	cluster882	1	1	1	1	1	1	1	13
(null)	cluster883	2	2	0	9	0	0	2	5
(null)	cluster884	3	1	1	1	1	2	9	2
(null)	cluster885	2	1	1	1	1	1	1	12
(null)	cluster886	2	1	1	1	1	1	1	12
(null)	cluster887	1	1	1	1	1	1	1	13
(null)	cluster888	1	1	1	1	1	1	6	8
(null)	cluster889	2	2	1	2	1	1	1	10
(null)	cluster890	1	1	1	1	0	0	1	15
(null)	cluster891	0	0	0	0	0	20	0	0
(null)	cluster892	0	0	0	0	15	5	0	0
(null)	cluster893	0	0	0	0	0	20	0	0
(null)	cluster894	1	1	0	1	2	2	3	10
(null)	cluster895	7	1	0	1	2	3	6	0
(null)	cluster896	0	0	0	0	19	1	0	0
(null)	cluster897	11	4	0	2	2	1	0	0
(null)	cluster898	1	1	0	1	1	1	5	10
(null)	cluster899	0	0	0	1	18	0	1	0
(null)	cluster900	0	0	0	1	19	0	0	0
(null)	cluster901	1	1	0	1	0	0	2	15
(null)	cluster902	0	0	0	1	19	0	0	0
(null)	cluster903	0	0	0	0	20	0	0	0
(null)	cluster904	0	0	0	0	20	0	0	0
(null)	cluster905	19	1	0	0	0	0	0	0
(null)	cluster906	0	0	0	0	0	0	0	20
(null)	cluster907	0	0	0	0	0	0	2	18
(null)	cluster908	0	0	0	0	0	0	0	20
(null)	cluster909	0	0	0	0	0	0	0	20
(null)	cluster910	0	0	0	0	0	0	0	20
(null)	cluster911	0	0	0	0	0	0	0	20
(null)	cluster912	0	0	0	0	0	0	20	0
(null)	cluster913	0	0	0	0	0	0	20	0
(null)	cluster914	0	0	0	0	0	0	20	0
(null)	cluster915	0	0	0	0	0	0	20	0
(null)	cluster916	1	1	16	1	0	0	0	0
(null)	cluster917	0	0	19	0	0	0	0	0
(null)	cluster918	8	4	3	4	0	0	0	0
(null)	cluster919	1	0	18	0	0	0	0	0
(null)	cluster920	1	1	7	9	1	0	0	0
(null)	cluster921	0	0	8	10	0	0	1	0
(null)	cluster922	6	0	2	1	8	1	1	0
(null)	cluster923	3	5	4	7	0	0	0	0
(null)	cluster924	1	1	6	0	10	1	0	0
(null)	cluster925	9	1	4	2	0	2	1	0
(null)	cluster926	6	2	2	2	0	7	0	0
(null)	cluster927	1	1	1	1	0	1	13	1
(null)	cluster928	1	1	2	1	1	1	4	8
(null)	cluster929	1	1	1	1	0	1	1	13
(null)	cluster930	2	1	2	3	2	3	5	1
(null)	cluster931	2	2	2	4	1	1	1	6
(null)	cluster932	1	1	1	1	1	1	2	11
(null)	cluster933	2	2	2	1	1	0	3	8
(null)	cluster934	1	1	1	1	0	0	1	14
(null)	cluster935	1	1	2	2	5	1	0	7
(null)	cluster936	0	0	0	0	0	19	0	0
(null)	cluster937	1	1	1	1	1	1	2	11
(null)	cluster938	4	3	2	3	1	4	0	2
(null)	cluster939	1	1	1	1	1	1	1	12
(null)	cluster940	1	1	3	2	3	1	3	5
(null)	cluster941	1	1	1	1	1	0	2	12
(null)	cluster942	0	0	0	0	0	0	1	18
(null)	cluster943	1	1	1	1	1	1	1	12
(null)	cluster944	2	1	1	1	1	1	4	8
(null)	cluster945	4	1	1	2	1	2	3	5
(null)	cluster946	1	1	1	1	2	0	4	9
(null)	cluster947	1	1	1	2	1	1	9	3
(null)	cluster948	1	1	1	0	0	1	1	14
(null)	cluster949	0	0	0	0	0	0	19	0
(null)	cluster950	0	0	1	1	1	0	3	13
(null)	cluster951	3	5	1	2	2	0	0	6
(null)	cluster952	0	0	0	0	0	19	0	0
(null)	cluster953	1	1	1	1	1	1	2	11
(null)	cluster954	3	2	1	5	1	1	1	5
(null)	cluster955	11	4	1	2	0	1	0	0
(null)	cluster956	1	1	1	1	1	1	1	12
(null)	cluster957	1	1	1	1	2	2	3	8
(null)	cluster958	2	1	1	1	1	1	1	11
(null)	cluster959	11	7	0	1	0	0	0	0
(null)	cluster960	0	1	1	1	1	1	14	0
(null)	cluster961	6	9	1	2	0	0	0	1
(null)	cluster962	1	1	1	2	1	1	5	7
(null)	cluster963	1	1	1	1	4	1	1	9
(null)	cluster964	1	1	1	1	0	1	2	12
(null)	cluster965	1	1	1	1	0	1	2	12
(null)	cluster966	1	1	1	1	1	1	2	11
(null)	cluster967	2	3	0	0	1	0	12	1
(null)	cluster968	1	2	0	0	1	5	2	8
(null)	cluster969	1	1	1	1	1	1	1	12
(null)	cluster970	1	1	1	2	1	1	1	11
(null)	cluster971	0	1	1	1	2	1	1	12
(null)	cluster972	1	1	1	1	1	1	3	10
(null)	cluster973	0	0	1	1	0	0	0	17
(null)	cluster974	0	0	0	0	19	0	0	0
(null)	cluster975	1	1	1	1	1	1	2	11
(null)	cluster976	0	0	0	0	0	19	0	0
(null)	cluster977	0	0	0	0	0	19	0	0
(null)	cluster978	2	0	0	1	10	6	0	0
(null)	cluster979	0	0	0	0	0	0	19	0
(null)	cluster980	1	1	0	1	0	1	2	13
(null)	cluster981	14	0	0	2	2	1	0	0
(null)	cluster982	2	0	0	16	1	0	0	0
(null)	cluster983	1	1	0	0	0	0	6	11
(null)	cluster984	0	0	0	0	0	0	19	0
(null)	cluster985	0	0	0	0	0	0	1	18
(null)	cluster986	5	2	0	1	0	0	11	0
(null)	cluster987	17	1	0	1	0	0	0	0
(null)	cluster988	1	0	0	0	18	0	0	0
(null)	cluster989	0	0	0	0	0	0	0	19
(null)	cluster990	0	0	0	0	0	0	0	19
(null)	cluster991	0	0	0	0	0	0	1	18
(null)	cluster992	0	0	0	0	0	0	0	19
(null)	cluster993	0	0	0	0	0	0	0	19
(null)	cluster994	0	0	0	0	0	0	0	19
(null)	cluster995	0	0	0	0	0	0	0	19
(null)	cluster996	0	0	0	0	0	0	0	19
(null)	cluster997	0	0	0	0	0	0	0	19
(null)	cluster998	0	0	0	0	0	0	0	19
(null)	cluster999	0	0	0	0	0	0	0	19
(null)	cluster1000	0	0	0	0	0	0	19	0
(null)	cluster1001	0	0	0	0	0	0	19	0
(null)	cluster1002	19	0	0	0	0	0	0	0
(null)	cluster1003	19	0	0	0	0	0	0	0
(null)	cluster1004	1	1	16	0	0	0	0	0
(null)	cluster1005	1	1	9	0	2	1	4	0
(null)	cluster1006	0	2	7	4	3	1	1	0
(null)	cluster1007	0	1	16	1	0	0	0	0
(null)	cluster1008	1	2	3	7	0	2	1	2
(null)	cluster1009	1	1	2	2	0	0	8	4
(null)	cluster1010	1	2	2	1	1	1	2	8
(null)	cluster1011	1	1	2	1	1	1	2	9
(null)	cluster1012	1	1	1	7	6	2	0	0
(null)	cluster1013	10	2	2	4	0	0	0	0
(null)	cluster1014	5	4	2	4	1	2	0	0
(null)	cluster1015	4	0	2	1	11	0	0	0
(null)	cluster1016	2	1	3	2	9	0	0	1
(null)	cluster1017	4	2	3	3	1	1	2	2
(null)	cluster1018	2	1	1	1	1	1	1	10
(null)	cluster1019	3	2	2	2	1	2	1	5
(null)	cluster1020	1	2	1	14	0	0	0	0
(null)	cluster1021	2	2	3	3	3	2	2	1
(null)	cluster1022	2	2	1	1	1	1	1	9
(null)	cluster1023	1	2	2	3	2	1	2	5
(null)	cluster1024	1	1	1	1	1	2	1	10
(null)	cluster1025	7	4	1	2	2	2	0	0
(null)	cluster1026	1	2	1	1	0	1	12	0
(null)	cluster1027	1	1	2	1	1	2	2	8
(null)	cluster1028	0	1	1	1	15	0	0	0
(null)	cluster1029	1	1	1	1	1	1	1	11
(null)	cluster1030	1	2	2	2	2	1	1	7
(null)	cluster1031	1	1	2	4	0	5	5	0
(null)	cluster1032	1	1	1	1	3	2	2	7
(null)	cluster1033	1	0	1	1	2	1	2	10
(null)	cluster1034	1	1	2	1	1	1	11	0
(null)	cluster1035	0	0	1	1	1	2	13	0
(null)	cluster1036	3	3	1	1	6	4	0	0
(null)	cluster1037	1	1	1	1	1	1	1	11
(null)	cluster1038	2	3	2	1	2	2	1	5
(null)	cluster1039	1	1	1	1	1	1	2	10
(null)	cluster1040	1	1	1	1	1	1	2	10
(null)	cluster1041	4	3	1	2	6	2	0	0
(null)	cluster1042	1	1	1	1	1	2	1	10
(null)	cluster1043	1	1	1	1	1	1	1	11
(null)	cluster1044	1	1	1	1	1	1	1	11
(null)	cluster1045	2	2	2	2	2	1	2	5
(null)	cluster1046	1	1	2	1	1	1	5	6
(null)	cluster1047	1	1	1	1	1	0	1	12
(null)	cluster1048	1	1	1	2	1	1	1	10
(null)	cluster1049	1	1	1	2	1	1	1	10
(null)	cluster1050	8	5	2	0	0	0	1	2
(null)	cluster1051	1	1	1	1	1	1	2	10
(null)	cluster1052	3	2	2	7	1	2	1	0
(null)	cluster1053	1	1	2	2	1	2	3	6
(null)	cluster1054	3	2	0	1	6	3	3	0
(null)	cluster1055	0	1	0	0	0	17	0	0
(null)	cluster1056	2	2	2	2	0	0	1	9
(null)	cluster1057	2	1	0	0	0	15	0	0
(null)	cluster1058	2	3	1	11	0	0	0	1
(null)	cluster1059	3	2	2	2	2	0	3	4
(null)	cluster1060	1	1	1	1	0	1	2	11
(null)	cluster1061	1	1	0	0	8	5	3	0
(null)	cluster1062	1	1	2	1	2	2	2	7
(null)	cluster1063	1	1	1	2	1	2	2	8
(null)	cluster1064	1	2	1	3	1	1	3	6
(null)	cluster1065	2	1	2	1	0	1	2	9
(null)	cluster1066	2	2	2	2	1	1	4	4
(null)	cluster1067	0	0	1	0	0	0	0	17
(null)	cluster1068	3	2	2	2	1	2	1	5
(null)	cluster1069	1	1	1	1	1	1	1	11
(null)	cluster1070	3	2	1	1	9	1	1	0
(null)	cluster1071	1	1	1	1	1	0	2	11
(null)	cluster1072	4	1	1	4	3	2	3	0
(null)	cluster1073	2	1	1	1	0	1	4	8
(null)	cluster1074	2	1	1	1	1	1	2	9
(null)	cluster1075	0	0	1	17	0	0	0	0
(null)	cluster1076	1	1	1	1	1	1	1	11
(null)	cluster1077	1	1	1	1	2	1	1	10
(null)	cluster1078	0	1	1	2	2	2	2	8
(null)	cluster1079	0	0	0	3	2	13	0	0
(null)	cluster1080	1	1	1	1	1	1	2	10
(null)	cluster1081	1	1	0	0	0	14	2	0
(null)	cluster1082	0	0	0	0	0	0	1	17
(null)	cluster1083	1	1	1	1	1	1	1	11
(null)	cluster1084	1	1	1	1	1	1	2	10
(null)	cluster1085	1	1	1	1	1	0	2	11
(null)	cluster1086	2	1	1	1	1	1	2	9
(null)	cluster1087	1	1	1	2	1	1	0	11
(null)	cluster1088	1	1	1	2	2	1	8	2
(null)	cluster1089	2	3	2	1	1	1	1	7
(null)	cluster1090	1	1	1	1	1	1	1	11
(null)	cluster1091	2	0	1	5	1	5	4	0
(null)	cluster1092	1	1	1	1	1	1	1	11
(null)	cluster1093	1	1	1	1	1	1	1	11
(null)	cluster1094	1	1	1	1	1	1	2	10
(null)	cluster1095	1	1	1	1	1	1	1	11
(null)	cluster1096	2	1	2	2	0	0	11	0
(null)	cluster1097	1	1	1	1	0	0	0	14
(null)	cluster1098	1	1	1	1	1	1	2	10
(null)	cluster1099	3	7	1	2	2	1	1	1
(null)	cluster1100	1	1	1	1	1	1	2	10
(null)	cluster1101	0	0	1	17	0	0	0	0
(null)	cluster1102	1	1	1	15	0	0	0	0
(null)	cluster1103	2	1	1	1	1	0	10	2
(null)	cluster1104	4	1	0	3	0	2	8	0
(null)	cluster1105	1	1	1	1	1	1	2	10
(null)	cluster1106	0	0	0	0	0	18	0	0
(null)	cluster1107	2	1	0	0	0	15	0	0
(null)	cluster1108	0	0	0	0	0	2	1	15
(null)	cluster1109	0	0	0	0	16	2	0	0
(null)	cluster1110	0	0	0	18	0	0	0	0
(null)	cluster1111	0	0	0	0	0	0	1	17
(null)	cluster1112	6	4	0	0	2	1	5	0
(null)	cluster1113	2	1	0	0	0	0	1	14
(null)	cluster1114	0	0	0	1	16	1	0	0
(null)	cluster1115	0	0	0	0	0	0	0	18
(null)	cluster1116	0	0	0	0	0	1	0	17
(null)	cluster1117	17	0	0	1	0	0	0	0
(null)	cluster1118	0	0	0	1	17	0	0	0
(null)	cluster1119	0	0	0	0	18	0	0	0
(null)	cluster1120	0	0	0	0	18	0	0	0
(null)	cluster1121	0	0	0	0	3	0	15	0
(null)	cluster1122	0	0	0	0	0	0	18	0
(null)	cluster1123	15	3	0	0	0	0	0	0
(null)	cluster1124	1	1	0	0	0	0	1	15
(null)	cluster1125	0	0	0	0	0	0	0	18
(null)	cluster1126	0	0	0	0	0	0	5	13
(null)	cluster1127	0	0	0	0	0	0	0	18
(null)	cluster1128	0	0	0	0	0	0	2	16
(null)	cluster1129	0	0	0	0	0	0	18	0
(null)	cluster1130	0	0	0	0	0	0	18	0
(null)	cluster1131	0	0	0	0	0	0	18	0
(null)	cluster1132	1	1	11	4	0	0	0	0
(null)	cluster1133	0	0	6	5	1	2	2	1
(null)	cluster1134	0	0	2	15	0	0	0	0
(null)	cluster1135	3	2	4	4	3	1	0	0
(null)	cluster1136	0	0	12	5	0	0	0	0
(null)	cluster1137	0	0	16	1	0	0	0	0
(null)	cluster1138	1	1	9	2	4	0	0	0
(null)	cluster1139	2	1	5	1	2	1	2	3
(null)	cluster1140	2	2	5	8	0	0	0	0
(null)	cluster1141	2	1	3	5	4	2	0	0
(null)	cluster1142	1	1	2	1	1	1	1	9
(null)	cluster1143	1	1	1	1	1	1	1	10
(null)	cluster1144	1	1	2	3	3	1	3	3
(null)	cluster1145	2	2	2	1	2	0	4	4
(null)	cluster1146	1	1	1	1	1	1	1	10
(null)	cluster1147	0	0	1	16	0	0	0	0
(null)	cluster1148	14	0	1	2	0	0	0	0
(null)	cluster1149	2	1	1	2	3	8	0	0
(null)	cluster1150	2	2	3	1	1	2	2	4
(null)	cluster1151	1	1	1	3	2	1	0	8
(null)	cluster1152	2	1	1	1	1	4	2	5
(null)	cluster1153	1	1	1	1	1	0	1	11
(null)	cluster1154	1	1	1	1	1	1	1	10
(null)	cluster1155	2	2	2	3	2	2	1	3
(null)	cluster1156	1	1	1	2	1	1	3	7
(null)	cluster1157	2	1	3	1	2	1	4	3
(null)	cluster1158	1	1	1	1	1	1	2	9
(null)	cluster1159	0	0	1	1	1	1	3	10
(null)	cluster1160	2	1	1	1	1	1	1	9
(null)	cluster1161	1	1	1	2	1	0	6	5
(null)	cluster1162	1	1	1	1	1	1	4	7
(null)	cluster1163	1	1	1	1	2	1	1	9
(null)	cluster1164	1	1	1	1	4	1	3	5
(null)	cluster1165	3	1	1	2	1	2	4	3
(null)	cluster1166	1	1	1	1	1	2	1	9
(null)	cluster1167	1	2	2	1	2	1	1	7
(null)	cluster1168	1	1	1	6	1	1	4	2
(null)	cluster1169	0	0	1	1	1	1	1	12
(null)	cluster1170	0	0	0	0	17	0	0	0
(null)	cluster1171	3	1	0	0	0	13	0	0
(null)	cluster1172	1	1	1	1	1	1	1	10
(null)	cluster1173	0	0	1	1	13	2	0	0
(null)	cluster1174	5	3	1	2	1	0	1	4
(null)	cluster1175	2	2	2	2	1	1	1	6
(null)	cluster1176	2	1	2	3	1	1	6	1
(null)	cluster1177	1	2	1	3	1	3	6	0
(null)	cluster1178	1	1	1	1	1	1	1	10
(null)	cluster1179	1	1	2	2	1	1	1	8
(null)	cluster1180	4	2	0	1	0	10	0	0
(null)	cluster1181	1	1	2	3	6	1	1	2
(null)	cluster1182	1	1	0	4	0	1	1	9
(null)	cluster1183	11	4	0	2	0	0	0	0
(null)	cluster1184	1	1	1	0	1	2	1	10
(null)	cluster1185	1	1	1	1	9	0	1	3
(null)	cluster1186	0	0	2	0	0	0	1	14
(null)	cluster1187	1	1	1	1	2	1	1	9
(null)	cluster1188	0	0	0	0	0	17	0	0
(null)	cluster1189	17	0	0	0	0	0	0	0
(null)	cluster1190	2	1	2	3	2	2	2	3
(null)	cluster1191	1	2	2	1	1	2	1	7
(null)	cluster1192	0	0	0	2	0	0	15	0
(null)	cluster1193	1	0	0	0	1	15	0	0
(null)	cluster1194	1	1	1	1	1	1	1	10
(null)	cluster1195	1	1	1	1	1	1	1	10
(null)	cluster1196	1	2	1	1	1	1	1	9
(null)	cluster1197	1	1	1	1	1	12	0	0
(null)	cluster1198	1	0	0	1	5	10	0	0
(null)	cluster1199	1	1	1	1	1	1	1	10
(null)	cluster1200	1	1	1	1	2	2	6	3
(null)	cluster1201	2	2	1	1	0	1	2	8
(null)	cluster1202	2	2	2	1	2	2	2	4
(null)	cluster1203	1	1	2	3	2	1	4	3
(null)	cluster1204	1	2	1	1	2	1	2	7
(null)	cluster1205	1	1	1	1	1	1	2	9
(null)	cluster1206	1	1	1	2	1	1	2	8
(null)	cluster1207	1	1	1	1	0	1	1	11
(null)	cluster1208	1	1	1	1	1	1	1	10
(null)	cluster1209	11	0	1	5	0	0	0	0
(null)	cluster1210	1	1	1	2	1	1	2	8
(null)	cluster1211	1	1	1	1	0	1	4	8
(null)	cluster1212	2	2	2	2	2	1	2	4
(null)	cluster1213	1	1	1	1	1	1	2	9
(null)	cluster1214	1	1	1	1	1	1	1	10
(null)	cluster1215	1	1	1	2	1	1	2	8
(null)	cluster1216	0	0	1	1	2	1	1	11
(null)	cluster1217	1	1	1	1	1	2	1	9
(null)	cluster1218	1	1	1	1	1	1	2	9
(null)	cluster1219	1	1	1	1	1	1	2	9
(null)	cluster1220	1	1	1	1	1	1	1	10
(null)	cluster1221	1	1	1	1	2	2	2	7
(null)	cluster1222	1	1	1	1	2	1	1	9
(null)	cluster1223	1	1	1	1	1	0	2	10
(null)	cluster1224	1	1	1	1	1	1	1	10
(null)	cluster1225	3	2	2	1	1	1	3	4
(null)	cluster1226	1	0	0	1	0	15	0	0
(null)	cluster1227	1	1	1	1	1	2	2	8
(null)	cluster1228	1	1	1	1	1	1	4	7
(null)	cluster1229	2	1	1	1	1	1	2	8
(null)	cluster1230	1	1	1	1	2	1	1	9
(null)	cluster1231	2	2	1	1	3	0	2	6
(null)	cluster1232	2	2	1	3	2	2	5	0
(null)	cluster1233	1	1	1	1	1	1	5	6
(null)	cluster1234	1	1	2	3	3	1	4	2
(null)	cluster1235	1	1	1	1	1	1	1	10
(null)	cluster1236	1	1	1	2	0	0	2	10
(null)	cluster1237	0	0	0	1	1	1	2	12
(null)	cluster1238	1	1	1	1	1	1	1	10
(null)	cluster1239	1	1	1	1	1	0	0	12
(null)	cluster1240	2	2	1	6	2	4	0	0
(null)	cluster1241	1	1	1	1	1	1	2	9
(null)	cluster1242	1	1	1	1	1	1	2	9
(null)	cluster1243	1	1	1	3	1	0	1	9
(null)	cluster1244	1	1	1	1	1	1	2	9
(null)	cluster1245	1	1	1	1	5	1	7	0
(null)	cluster1246	0	0	0	0	17	0	0	0
(null)	cluster1247	1	1	1	1	2	1	2	8
(null)	cluster1248	0	0	0	0	0	1	16	0
(null)	cluster1249	0	0	0	0	1	16	0	0
(null)	cluster1250	0	0	0	0	0	17	0	0
(null)	cluster1251	0	0	0	0	0	17	0	0
(null)	cluster1252	0	0	0	0	0	17	0	0
(null)	cluster1253	0	0	0	0	15	2	0	0
(null)	cluster1254	0	0	0	0	0	1	16	0
(null)	cluster1255	0	0	0	0	0	0	17	0
(null)	cluster1256	0	1	0	0	0	1	15	0
(null)	cluster1257	0	0	0	0	17	0	0	0
(null)	cluster1258	1	1	0	2	1	1	5	6
(null)	cluster1259	0	0	0	0	1	0	0	16
(null)	cluster1260	0	0	0	0	0	0	13	4
(null)	cluster1261	3	1	0	12	0	0	1	0
(null)	cluster1262	1	0	0	1	15	0	0	0
(null)	cluster1263	0	0	0	17	0	0	0	0
(null)	cluster1264	0	0	0	0	0	0	17	0
(null)	cluster1265	0	0	0	0	0	0	1	16
(null)	cluster1266	0	0	0	0	17	0	0	0
(null)	cluster1267	0	0	0	0	17	0	0	0
(null)	cluster1268	0	0	0	0	17	0	0	0
(null)	cluster1269	0	0	0	0	2	0	15	0
(null)	cluster1270	0	0	0	0	17	0	0	0
(null)	cluster1271	0	0	0	0	17	0	0	0
(null)	cluster1272	10	7	0	0	0	0	0	0
(null)	cluster1273	1	1	0	0	0	0	4	11
(null)	cluster1274	0	0	0	0	0	0	0	17
(null)	cluster1275	0	0	0	0	0	0	0	17
(null)	cluster1276	0	0	0	0	0	0	0	17
(null)	cluster1277	0	0	0	0	0	0	0	17
(null)	cluster1278	0	0	0	0	0	0	0	17
(null)	cluster1279	0	0	0	0	0	0	0	17
(null)	cluster1280	0	0	0	0	0	0	2	15
(null)	cluster1281	0	0	0	0	0	0	0	17
(null)	cluster1282	0	0	0	0	0	0	0	17
(null)	cluster1283	0	0	0	0	0	0	0	17
(null)	cluster1284	0	0	0	0	0	0	5	12
(null)	cluster1285	0	0	0	0	0	0	0	17
(null)	cluster1286	0	0	0	0	0	0	17	0
(null)	cluster1287	0	0	0	0	0	0	17	0
(null)	cluster1288	17	0	0	0	0	0	0	0
(null)	cluster1289	0	0	16	0	0	0	0	0
(null)	cluster1290	1	1	4	4	4	0	2	0
(null)	cluster1291	1	1	4	3	3	2	2	0
(null)	cluster1292	1	1	2	1	0	1	1	9
(null)	cluster1293	3	7	4	2	0	0	0	0
(null)	cluster1294	1	2	7	1	2	3	0	0
(null)	cluster1295	0	0	3	13	0	0	0	0
(null)	cluster1296	1	1	3	1	1	1	4	4
(null)	cluster1297	10	1	5	0	0	0	0	0
(null)	cluster1298	1	1	2	1	1	0	2	8
(null)	cluster1299	1	1	5	3	2	1	2	1
(null)	cluster1300	6	3	3	4	0	0	0	0
(null)	cluster1301	4	1	6	4	0	0	1	0
(null)	cluster1302	5	3	3	2	1	2	0	0
(null)	cluster1303	0	0	3	3	5	5	0	0
(null)	cluster1304	3	2	2	2	2	0	0	5
(null)	cluster1305	1	2	3	1	1	1	4	3
(null)	cluster1306	2	2	3	1	1	2	1	4
(null)	cluster1307	1	1	2	1	1	1	1	8
(null)	cluster1308	1	1	4	3	6	1	0	0
(null)	cluster1309	6	6	2	2	0	0	0	0
(null)	cluster1310	2	2	2	1	1	1	2	5
(null)	cluster1311	1	1	1	1	1	1	2	8
(null)	cluster1312	4	1	2	4	2	3	0	0
(null)	cluster1313	2	2	2	4	0	0	1	5
(null)	cluster1314	0	1	0	1	0	2	0	12
(null)	cluster1315	1	1	1	2	1	1	1	8
(null)	cluster1316	1	1	1	2	1	1	1	8
(null)	cluster1317	4	4	2	2	1	2	1	0
(null)	cluster1318	1	1	1	1	1	1	3	7
(null)	cluster1319	0	0	0	0	0	0	2	14
(null)	cluster1320	1	1	1	1	0	0	3	9
(null)	cluster1321	1	1	1	2	1	1	2	7
(null)	cluster1322	6	3	2	1	0	0	2	2
(null)	cluster1323	5	4	1	0	1	3	0	2
(null)	cluster1324	1	1	1	2	1	1	1	8
(null)	cluster1325	1	1	1	1	1	1	1	9
(null)	cluster1326	1	1	1	1	1	1	3	7
(null)	cluster1327	1	1	1	2	1	2	0	8
(null)	cluster1328	1	1	1	2	1	1	1	8
(null)	cluster1329	0	0	0	0	0	14	2	0
(null)	cluster1330	1	1	1	1	1	1	1	9
(null)	cluster1331	1	1	1	1	1	1	2	8
(null)	cluster1332	1	1	1	1	1	1	1	9
(null)	cluster1333	1	1	1	1	1	1	1	9
(null)	cluster1334	1	1	1	1	1	1	2	8
(null)	cluster1335	1	1	1	1	1	1	1	9
(null)	cluster1336	1	2	2	3	1	2	2	3
(null)	cluster1337	1	1	2	1	1	1	7	2
(null)	cluster1338	1	1	1	1	1	1	2	8
(null)	cluster1339	3	2	1	1	1	1	5	2
(null)	cluster1340	1	1	1	1	6	0	6	0
(null)	cluster1341	3	3	1	1	2	1	1	4
(null)	cluster1342	1	1	1	1	1	1	1	9
(null)	cluster1343	2	3	1	2	2	2	1	3
(null)	cluster1344	1	1	1	2	1	1	7	2
(null)	cluster1345	1	1	0	0	5	1	1	7
(null)	cluster1346	2	2	1	4	0	0	7	0
(null)	cluster1347	2	1	1	1	1	1	1	8
(null)	cluster1348	0	0	0	0	10	5	1	0
(null)	cluster1349	2	2	1	1	1	1	1	7
(null)	cluster1350	1	1	1	1	1	1	2	8
(null)	cluster1351	2	2	2	3	1	1	2	3
(null)	cluster1352	2	2	3	3	2	4	0	0
(null)	cluster1353	0	0	1	15	0	0	0	0
(null)	cluster1354	2	2	1	1	0	0	2	8
(null)	cluster1355	1	1	1	2	1	1	3	6
(null)	cluster1356	2	2	1	3	2	1	1	4
(null)	cluster1357	2	3	1	1	0	0	2	7
(null)	cluster1358	1	1	1	2	1	1	2	7
(null)	cluster1359	2	2	1	1	1	1	2	6
(null)	cluster1360	1	2	1	1	1	2	1	7
(null)	cluster1361	1	1	1	1	1	0	0	11
(null)	cluster1362	1	1	1	1	1	0	1	10
(null)	cluster1363	1	1	2	3	1	1	5	2
(null)	cluster1364	2	1	2	2	1	1	3	4
(null)	cluster1365	1	1	1	1	1	1	2	8
(null)	cluster1366	1	1	1	1	2	3	3	4
(null)	cluster1367	1	1	1	1	1	1	2	8
(null)	cluster1368	1	1	1	1	1	1	2	8
(null)	cluster1369	2	2	2	1	2	1	2	4
(null)	cluster1370	3	3	3	3	2	2	0	0
(null)	cluster1371	0	0	1	1	0	14	0	0
(null)	cluster1372	11	3	0	1	0	0	1	0
(null)	cluster1373	1	1	1	1	1	1	1	9
(null)	cluster1374	1	1	1	1	1	1	2	8
(null)	cluster1375	1	1	2	2	1	1	1	7
(null)	cluster1376	2	2	2	1	1	1	3	4
(null)	cluster1377	1	1	1	1	1	1	1	9
(null)	cluster1378	2	1	2	2	2	2	2	3
(null)	cluster1379	1	1	1	1	1	1	2	8
(null)	cluster1380	1	1	1	1	1	1	1	9
(null)	cluster1381	1	1	1	1	1	1	2	8
(null)	cluster1382	1	1	1	1	1	1	1	9
(null)	cluster1383	1	1	1	2	1	1	1	8
(null)	cluster1384	1	1	1	1	1	1	2	8
(null)	cluster1385	1	0	1	1	1	1	1	10
(null)	cluster1386	1	1	1	1	1	1	1	9
(null)	cluster1387	4	3	2	5	1	1	0	0
(null)	cluster1388	1	1	1	1	1	0	2	9
(null)	cluster1389	1	2	2	1	0	3	1	6
(null)	cluster1390	1	1	1	1	1	1	1	9
(null)	cluster1391	1	1	1	1	1	1	2	8
(null)	cluster1392	1	1	1	1	1	1	1	9
(null)	cluster1393	2	2	1	1	3	3	3	1
(null)	cluster1394	1	1	1	1	1	1	1	9
(null)	cluster1395	2	2	1	4	1	0	1	5
(null)	cluster1396	1	1	1	1	1	1	1	9
(null)	cluster1397	0	0	0	0	0	0	15	1
(null)	cluster1398	1	1	1	1	1	1	1	9
(null)	cluster1399	1	1	1	1	1	2	1	8
(null)	cluster1400	1	1	1	2	1	1	0	9
(null)	cluster1401	1	1	1	1	1	1	1	9
(null)	cluster1402	1	1	1	2	1	1	1	8
(null)	cluster1403	1	1	1	2	1	1	1	8
(null)	cluster1404	1	1	1	1	1	1	1	9
(null)	cluster1405	1	1	1	1	1	1	1	9
(null)	cluster1406	1	1	1	1	1	1	1	9
(null)	cluster1407	1	1	1	1	1	1	2	8
(null)	cluster1408	1	1	1	1	0	0	2	10
(null)	cluster1409	0	0	0	0	0	16	0	0
(null)	cluster1410	1	1	1	1	1	1	3	7
(null)	cluster1411	1	1	1	1	1	2	2	7
(null)	cluster1412	1	1	1	1	1	1	1	9
(null)	cluster1413	0	0	1	3	12	0	0	0
(null)	cluster1414	1	1	1	1	1	1	3	7
(null)	cluster1415	1	1	1	1	0	0	9	3
(null)	cluster1416	2	1	1	2	2	0	2	6
(null)	cluster1417	1	1	1	1	1	1	1	9
(null)	cluster1418	1	1	1	1	1	2	1	8
(null)	cluster1419	1	1	1	1	1	1	1	9
(null)	cluster1420	1	1	1	1	1	1	2	8
(null)	cluster1421	1	1	1	1	1	1	2	8
(null)	cluster1422	1	1	1	0	1	0	1	11
(null)	cluster1423	0	0	0	0	0	16	0	0
(null)	cluster1424	0	0	0	0	10	6	0	0
(null)	cluster1425	0	0	0	0	0	16	0	0
(null)	cluster1426	0	0	0	0	0	16	0	0
(null)	cluster1427	0	0	0	0	0	16	0	0
(null)	cluster1428	0	0	0	0	0	16	0	0
(null)	cluster1429	0	0	0	0	13	3	0	0
(null)	cluster1430	0	0	0	0	0	16	0	0
(null)	cluster1431	1	4	0	0	0	11	0	0
(null)	cluster1432	0	0	0	0	9	7	0	0
(null)	cluster1433	7	3	0	2	2	2	0	0
(null)	cluster1434	1	1	0	1	1	5	2	5
(null)	cluster1435	1	2	0	6	3	4	0	0
(null)	cluster1436	0	0	0	0	13	3	0	0
(null)	cluster1437	0	1	0	12	1	2	0	0
(null)	cluster1438	0	0	0	0	0	1	4	11
(null)	cluster1439	0	0	0	0	0	0	0	16
(null)	cluster1440	0	0	0	0	0	0	16	0
(null)	cluster1441	2	2	0	0	0	0	12	0
(null)	cluster1442	4	4	0	6	1	1	0	0
(null)	cluster1443	6	5	0	2	2	0	1	0
(null)	cluster1444	15	0	0	0	0	0	0	1
(null)	cluster1445	5	1	0	1	0	1	8	0
(null)	cluster1446	15	0	0	1	0	0	0	0
(null)	cluster1447	0	0	0	0	0	0	16	0
(null)	cluster1448	1	0	0	15	0	0	0	0
(null)	cluster1449	12	2	0	2	0	0	0	0
(null)	cluster1450	15	0	0	1	0	0	0	0
(null)	cluster1451	9	5	0	1	1	0	0	0
(null)	cluster1452	0	0	0	0	0	0	0	16
(null)	cluster1453	1	1	0	1	0	0	1	12
(null)	cluster1454	0	0	0	0	16	0	0	0
(null)	cluster1455	0	0	0	0	16	0	0	0
(null)	cluster1456	0	0	0	0	1	0	15	0
(null)	cluster1457	1	1	0	0	0	0	1	13
(null)	cluster1458	0	0	0	0	0	0	0	16
(null)	cluster1459	0	0	0	0	0	0	0	16
(null)	cluster1460	0	0	0	0	0	0	0	16
(null)	cluster1461	0	0	0	0	0	0	0	16
(null)	cluster1462	0	0	0	0	0	0	1	15
(null)	cluster1463	0	0	0	0	0	0	0	16
(null)	cluster1464	0	0	0	0	0	0	14	2
(null)	cluster1465	0	0	0	0	0	0	16	0
(null)	cluster1466	0	0	0	0	0	0	16	0
(null)	cluster1467	0	0	0	0	0	0	16	0
(null)	cluster1468	0	0	0	0	0	0	16	0
(null)	cluster1469	0	0	0	0	0	0	16	0
(null)	cluster1470	0	0	0	0	0	0	16	0
(null)	cluster1471	16	0	0	0	0	0	0	0
(null)	cluster1472	16	0	0	0	0	0	0	0
(null)	cluster1473	16	0	0	0	0	0	0	0
(null)	cluster1474	3	4	2	5	1	0	0	0
(null)	cluster1475	1	1	2	0	0	0	4	7
(null)	cluster1476	1	1	4	1	1	1	1	5
(null)	cluster1477	3	2	9	1	0	0	0	0
(null)	cluster1478	1	1	4	7	1	1	0	0
(null)	cluster1479	1	1	2	1	1	0	1	8
(null)	cluster1480	2	2	5	3	3	0	0	0
(null)	cluster1481	1	1	2	2	2	1	1	5
(null)	cluster1482	2	1	2	1	1	0	1	7
(null)	cluster1483	0	0	5	4	1	2	3	0
(null)	cluster1484	1	1	3	3	7	0	0	0
(null)	cluster1485	1	1	2	1	1	1	2	6
(null)	cluster1486	2	1	2	4	1	1	1	3
(null)	cluster1487	1	1	3	3	1	1	1	4
(null)	cluster1488	2	3	3	6	1	0	0	0
(null)	cluster1489	1	1	2	3	0	1	7	0
(null)	cluster1490	0	1	3	0	11	0	0	0
(null)	cluster1491	1	1	2	1	1	0	1	8
(null)	cluster1492	2	1	2	1	1	1	1	6
(null)	cluster1493	1	1	3	2	1	1	1	5
(null)	cluster1494	1	1	3	1	1	1	5	2
(null)	cluster1495	1	1	2	2	1	1	1	6
(null)	cluster1496	1	1	2	1	1	1	2	6
(null)	cluster1497	1	1	2	1	2	1	1	6
(null)	cluster1498	2	1	2	1	2	1	3	3
(null)	cluster1499	2	1	2	1	1	1	1	6
(null)	cluster1500	1	1	1	1	1	1	1	8
(null)	cluster1501	1	1	1	1	2	1	2	6
(null)	cluster1502	1	1	1	1	2	1	1	7
(null)	cluster1503	1	1	1	1	1	2	1	7
(null)	cluster1504	1	1	1	1	1	1	5	4
(null)	cluster1505	1	1	1	2	2	1	2	5
(null)	cluster1506	0	0	1	2	2	2	2	6
(null)	cluster1507	1	1	1	1	2	1	1	7
(null)	cluster1508	1	1	1	1	1	0	1	9
(null)	cluster1509	3	1	2	2	2	2	2	1
(null)	cluster1510	1	1	2	1	1	1	1	7
(null)	cluster1511	1	1	1	1	2	1	1	7
(null)	cluster1512	1	0	1	1	1	1	1	9
(null)	cluster1513	2	2	1	1	1	1	3	4
(null)	cluster1514	1	1	1	1	1	2	4	4
(null)	cluster1515	2	1	1	1	1	1	2	6
(null)	cluster1516	1	1	1	1	1	1	1	8
(null)	cluster1517	1	1	1	1	1	1	1	8
(null)	cluster1518	1	1	1	2	1	1	1	7
(null)	cluster1519	2	2	1	2	1	2	2	3
(null)	cluster1520	1	1	1	3	2	2	2	3
(null)	cluster1521	1	1	1	1	1	1	2	7
(null)	cluster1522	3	2	1	2	1	1	1	4
(null)	cluster1523	1	1	1	1	1	1	1	8
(null)	cluster1524	1	1	1	1	1	1	1	8
(null)	cluster1525	4	3	1	2	1	0	1	3
(null)	cluster1526	1	1	1	1	1	2	6	2
(null)	cluster1527	1	1	1	1	1	0	2	8
(null)	cluster1528	0	0	1	1	1	1	2	9
(null)	cluster1529	1	1	1	1	1	1	1	8
(null)	cluster1530	1	2	1	1	1	1	2	6
(null)	cluster1531	1	1	1	2	1	1	1	7
(null)	cluster1532	1	1	1	1	1	1	2	7
(null)	cluster1533	1	1	1	1	7	1	1	2
(null)	cluster1534	2	2	2	2	1	1	0	5
(null)	cluster1535	1	1	1	1	1	1	1	8
(null)	cluster1536	1	1	1	1	1	1	1	8
(null)	cluster1537	1	1	1	1	1	1	2	7
(null)	cluster1538	1	1	1	1	0	0	1	10
(null)	cluster1539	1	2	2	8	1	1	0	0
(null)	cluster1540	1	1	1	2	1	0	1	8
(null)	cluster1541	1	1	1	3	0	9	0	0
(null)	cluster1542	3	2	2	2	2	2	1	1
(null)	cluster1543	0	0	1	14	0	0	0	0
(null)	cluster1544	1	1	2	1	2	1	7	0
(null)	cluster1545	1	1	2	1	3	1	2	4
(null)	cluster1546	1	1	1	1	2	2	7	0
(null)	cluster1547	1	1	1	2	1	1	1	7
(null)	cluster1548	4	2	1	7	0	1	0	0
(null)	cluster1549	1	1	1	1	1	1	1	8
(null)	cluster1550	11	0	1	1	1	0	1	0
(null)	cluster1551	1	1	1	4	3	5	0	0
(null)	cluster1552	1	1	1	2	1	0	5	4
(null)	cluster1553	2	2	2	2	2	1	2	2
(null)	cluster1554	1	1	2	2	2	1	3	3
(null)	cluster1555	1	1	1	1	1	1	1	8
(null)	cluster1556	1	1	1	1	1	1	1	8
(null)	cluster1557	4	2	2	1	1	5	0	0
(null)	cluster1558	1	1	1	2	1	1	2	6
(null)	cluster1559	1	1	1	11	0	1	0	0
(null)	cluster1560	2	2	1	3	2	2	1	2
(null)	cluster1561	1	1	1	1	1	1	1	8
(null)	cluster1562	1	1	1	1	1	1	1	8
(null)	cluster1563	1	1	1	1	1	1	2	7
(null)	cluster1564	1	1	1	2	1	3	4	2
(null)	cluster1565	1	1	1	1	1	2	2	6
(null)	cluster1566	7	2	1	3	2	0	0	0
(null)	cluster1567	1	1	1	1	1	1	9	0
(null)	cluster1568	0	0	1	0	0	2	12	0
(null)	cluster1569	0	1	1	1	1	1	2	8
(null)	cluster1570	1	1	1	2	1	1	2	6
(null)	cluster1571	1	1	1	3	1	1	1	6
(null)	cluster1572	2	4	1	2	3	3	0	0
(null)	cluster1573	1	1	1	1	2	1	1	7
(null)	cluster1574	1	1	1	1	1	1	1	8
(null)	cluster1575	1	1	1	1	1	1	8	1
(null)	cluster1576	1	1	1	1	1	3	2	5
(null)	cluster1577	1	1	1	2	2	3	2	3
(null)	cluster1578	1	1	1	1	1	1	1	8
(null)	cluster1579	2	2	3	1	2	0	3	2
(null)	cluster1580	2	2	2	1	1	3	1	3
(null)	cluster1581	1	1	1	1	1	1	1	8
(null)	cluster1582	1	0	1	13	0	0	0	0
(null)	cluster1583	1	1	1	2	1	1	1	7
(null)	cluster1584	1	1	1	1	1	0	2	8
(null)	cluster1585	2	2	1	3	1	1	1	4
(null)	cluster1586	2	2	2	1	1	2	1	4
(null)	cluster1587	1	1	2	1	1	3	4	2
(null)	cluster1588	1	1	1	1	1	1	2	7
(null)	cluster1589	1	1	1	1	2	1	1	7
(null)	cluster1590	2	1	1	1	1	2	3	4
(null)	cluster1591	1	1	1	1	1	1	2	7
(null)	cluster1592	1	1	1	1	2	1	1	7
(null)	cluster1593	1	1	1	1	2	0	1	8
(null)	cluster1594	1	2	2	1	2	1	2	4
(null)	cluster1595	0	0	0	0	15	0	0	0
(null)	cluster1596	1	1	1	1	1	1	2	7
(null)	cluster1597	1	1	2	7	1	3	0	0
(null)	cluster1598	1	1	1	0	1	1	1	9
(null)	cluster1599	0	0	0	0	0	0	0	15
(null)	cluster1600	7	2	1	3	1	1	0	0
(null)	cluster1601	0	0	0	1	0	1	12	1
(null)	cluster1602	2	3	1	9	0	0	0	0
(null)	cluster1603	1	1	1	1	1	1	1	8
(null)	cluster1604	1	1	1	1	1	1	3	6
(null)	cluster1605	1	2	1	1	1	1	2	6
(null)	cluster1606	1	1	1	1	1	1	3	6
(null)	cluster1607	0	0	0	0	13	2	0	0
(null)	cluster1608	1	1	2	2	1	1	1	6
(null)	cluster1609	1	1	1	1	1	1	1	8
(null)	cluster1610	0	0	1	0	0	0	14	0
(null)	cluster1611	1	1	1	1	1	1	1	8
(null)	cluster1612	1	1	1	1	1	1	1	8
(null)	cluster1613	1	1	1	2	1	1	1	7
(null)	cluster1614	1	1	1	1	1	1	2	7
(null)	cluster1615	1	1	1	3	2	1	2	4
(null)	cluster1616	3	2	0	5	3	2	0	0
(null)	cluster1617	2	1	1	1	2	1	1	6
(null)	cluster1618	2	1	1	1	1	1	1	7
(null)	cluster1619	2	2	1	0	9	1	0	0
(null)	cluster1620	1	1	1	1	1	1	2	7
(null)	cluster1621	1	1	1	2	1	1	1	7
(null)	cluster1622	0	0	1	3	2	1	3	5
(null)	cluster1623	1	1	1	1	1	1	1	8
(null)	cluster1624	1	1	1	1	1	0	3	7
(null)	cluster1625	1	0	0	0	13	1	0	0
(null)	cluster1626	1	1	2	1	2	1	2	5
(null)	cluster1627	1	1	1	1	1	1	1	8
(null)	cluster1628	12	2	0	0	1	0	0	0
(null)	cluster1629	1	1	1	2	2	1	1	6
(null)	cluster1630	2	3	1	4	2	0	1	2
(null)	cluster1631	2	1	1	1	1	1	2	6
(null)	cluster1632	1	1	1	1	0	1	1	9
(null)	cluster1633	2	2	1	1	1	1	1	6
(null)	cluster1634	1	1	1	2	1	0	2	7
(null)	cluster1635	2	3	1	1	1	2	2	3
(null)	cluster1636	1	1	1	2	1	1	1	7
(null)	cluster1637	1	1	1	1	1	1	2	7
(null)	cluster1638	5	5	1	1	1	1	0	1
(null)	cluster1639	1	1	1	1	1	1	0	9
(null)	cluster1640	1	1	1	1	0	3	1	7
(null)	cluster1641	1	1	1	2	1	1	1	7
(null)	cluster1642	1	1	1	1	1	1	6	3
(null)	cluster1643	1	1	1	1	1	1	1	8
(null)	cluster1644	1	1	1	1	1	1	1	8
(null)	cluster1645	1	1	1	0	1	0	1	10
(null)	cluster1646	2	2	2	2	1	1	1	4
(null)	cluster1647	5	2	1	1	1	1	2	2
(null)	cluster1648	1	1	1	1	0	1	1	9
(null)	cluster1649	1	2	1	1	1	1	4	4
(null)	cluster1650	1	1	1	2	1	1	1	7
(null)	cluster1651	1	1	1	1	0	1	1	9
(null)	cluster1652	1	1	1	1	1	1	1	8
(null)	cluster1653	1	1	1	1	1	1	1	8
(null)	cluster1654	1	1	1	2	1	1	1	7
(null)	cluster1655	1	1	2	1	1	1	1	7
(null)	cluster1656	1	1	1	1	1	1	1	8
(null)	cluster1657	1	1	1	1	1	1	5	4
(null)	cluster1658	3	2	1	2	2	2	2	1
(null)	cluster1659	1	1	1	2	1	1	2	6
(null)	cluster1660	1	1	1	1	1	1	2	7
(null)	cluster1661	1	1	1	1	1	1	1	8
(null)	cluster1662	1	1	1	1	1	1	1	8
(null)	cluster1663	1	1	1	1	2	1	5	3
(null)	cluster1664	1	1	1	10	0	0	2	0
(null)	cluster1665	1	1	1	1	1	1	1	8
(null)	cluster1666	1	1	1	2	3	1	2	4
(null)	cluster1667	1	2	0	3	1	8	0	0
(null)	cluster1668	0	0	0	0	0	15	0	0
(null)	cluster1669	0	0	0	0	0	15	0	0
(null)	cluster1670	1	2	0	6	1	5	0	0
(null)	cluster1671	12	3	0	0	0	0	0	0
(null)	cluster1672	0	0	0	0	0	2	13	0
(null)	cluster1673	0	0	0	0	15	0	0	0
(null)	cluster1674	2	0	0	1	10	2	0	0
(null)	cluster1675	0	0	0	0	0	0	0	15
(null)	cluster1676	0	0	0	14	0	0	0	1
(null)	cluster1677	12	0	0	1	1	1	0	0
(null)	cluster1678	0	0	0	0	0	0	15	0
(null)	cluster1679	0	0	0	0	15	0	0	0
(null)	cluster1680	0	0	0	15	0	0	0	0
(null)	cluster1681	2	0	0	4	8	0	1	0
(null)	cluster1682	12	0	0	3	0	0	0	0
(null)	cluster1683	1	1	0	1	0	0	2	10
(null)	cluster1684	10	1	0	1	2	0	1	0
(null)	cluster1685	12	2	0	1	0	0	0	0
(null)	cluster1686	0	0	0	0	0	0	0	15
(null)	cluster1687	14	1	0	0	0	0	0	0
(null)	cluster1688	0	0	0	0	15	0	0	0
(null)	cluster1689	0	0	0	0	15	0	0	0
(null)	cluster1690	0	1	0	0	0	0	14	0
(null)	cluster1691	1	1	0	0	0	0	6	7
(null)	cluster1692	14	1	0	0	0	0	0	0
(null)	cluster1693	0	0	0	0	0	0	3	12
(null)	cluster1694	14	1	0	0	0	0	0	0
(null)	cluster1695	0	0	0	0	0	0	0	15
(null)	cluster1696	0	0	0	0	0	0	0	15
(null)	cluster1697	0	0	0	0	0	0	0	15
(null)	cluster1698	0	0	0	0	0	0	0	15
(null)	cluster1699	0	0	0	0	0	0	0	15
(null)	cluster1700	0	0	0	0	0	0	13	2
(null)	cluster1701	0	0	0	0	0	0	0	15
(null)	cluster1702	0	0	0	0	0	0	0	15
(null)	cluster1703	0	0	0	0	0	0	0	15
(null)	cluster1704	0	0	0	0	0	0	0	15
(null)	cluster1705	1	0	0	0	0	0	0	14
(null)	cluster1706	0	0	0	0	0	0	0	15
(null)	cluster1707	0	0	0	0	0	0	0	15
(null)	cluster1708	0	0	0	0	0	0	0	15
(null)	cluster1709	0	0	0	0	0	0	0	15
(null)	cluster1710	0	0	0	0	0	0	15	0
(null)	cluster1711	0	0	0	0	0	0	2	13
(null)	cluster1712	0	0	0	0	0	0	0	15
(null)	cluster1713	0	0	0	0	0	0	0	15
(null)	cluster1714	0	0	0	0	0	0	1	14
(null)	cluster1715	0	0	0	0	0	0	14	1
(null)	cluster1716	0	0	0	0	0	0	15	0
(null)	cluster1717	0	0	0	0	0	0	15	0
(null)	cluster1718	0	0	0	0	0	0	15	0
(null)	cluster1719	0	0	0	0	0	0	15	0
(null)	cluster1720	0	0	0	0	0	0	15	0
(null)	cluster1721	0	0	0	0	0	0	15	0
(null)	cluster1722	0	0	0	0	0	0	15	0
(null)	cluster1723	0	0	0	0	0	0	15	0
(null)	cluster1724	0	0	0	0	0	0	15	0
(null)	cluster1725	15	0	0	0	0	0	0	0
(null)	cluster1726	15	0	0	0	0	0	0	0
(null)	cluster1727	15	0	0	0	0	0	0	0
(null)	cluster1728	1	1	12	0	0	0	0	0
(null)	cluster1729	0	0	14	0	0	0	0	0
(null)	cluster1730	0	0	14	0	0	0	0	0
(null)	cluster1731	2	2	2	2	1	1	2	2
(null)	cluster1732	1	1	2	2	1	1	2	4
(null)	cluster1733	0	0	14	0	0	0	0	0
(null)	cluster1734	4	0	2	7	0	0	1	0
(null)	cluster1735	1	1	3	1	1	0	0	7
(null)	cluster1736	4	3	4	3	0	0	0	0
(null)	cluster1737	0	0	1	13	0	0	0	0
(null)	cluster1738	0	0	4	10	0	0	0	0
(null)	cluster1739	1	3	2	1	4	3	0	0
(null)	cluster1740	2	2	4	2	1	1	2	0
(null)	cluster1741	3	1	3	3	3	1	0	0
(null)	cluster1742	3	2	3	2	2	2	0	0
(null)	cluster1743	1	1	2	1	3	2	1	3
(null)	cluster1744	3	3	2	1	4	1	0	0
(null)	cluster1745	1	1	3	2	3	3	0	1
(null)	cluster1746	0	0	6	6	1	1	0	0
(null)	cluster1747	1	1	2	1	2	1	3	3
(null)	cluster1748	1	1	2	1	1	1	1	6
(null)	cluster1749	1	0	2	3	0	1	7	0
(null)	cluster1750	1	1	4	1	2	0	2	3
(null)	cluster1751	2	2	3	3	3	1	0	0
(null)	cluster1752	1	1	1	1	1	1	7	1
(null)	cluster1753	1	1	2	1	1	1	1	6
(null)	cluster1754	1	1	2	2	1	2	1	4
(null)	cluster1755	5	2	1	2	1	2	0	1
(null)	cluster1756	1	1	1	5	1	5	0	0
(null)	cluster1757	1	1	1	1	1	1	1	7
(null)	cluster1758	1	1	1	3	2	1	1	4
(null)	cluster1759	1	2	2	1	2	1	3	2
(null)	cluster1760	0	5	1	0	5	3	0	0
(null)	cluster1761	0	0	0	0	0	0	1	13
(null)	cluster1762	1	1	1	1	1	1	1	7
(null)	cluster1763	0	0	1	0	0	13	0	0
(null)	cluster1764	2	2	2	2	2	2	1	1
(null)	cluster1765	2	2	0	1	5	0	0	4
(null)	cluster1766	1	2	2	2	2	2	2	1
(null)	cluster1767	1	1	3	2	1	3	3	0
(null)	cluster1768	1	1	1	1	1	1	1	7
(null)	cluster1769	1	1	1	1	1	2	1	6
(null)	cluster1770	2	1	1	2	2	2	2	2
(null)	cluster1771	11	0	1	2	0	0	0	0
(null)	cluster1772	1	1	1	1	1	0	2	7
(null)	cluster1773	7	1	1	1	1	1	1	1
(null)	cluster1774	1	1	3	2	2	2	2	1
(null)	cluster1775	1	1	1	1	1	1	1	7
(null)	cluster1776	2	1	1	1	1	1	2	5
(null)	cluster1777	1	1	1	11	0	0	0	0
(null)	cluster1778	1	1	1	1	1	1	3	5
(null)	cluster1779	1	1	1	1	1	1	1	7
(null)	cluster1780	3	4	1	1	4	1	0	0
(null)	cluster1781	1	1	1	3	1	0	0	7
(null)	cluster1782	2	2	2	3	0	0	0	5
(null)	cluster1783	0	0	0	0	0	0	0	14
(null)	cluster1784	1	2	1	1	2	2	2	3
(null)	cluster1785	1	1	1	1	1	1	2	6
(null)	cluster1786	1	2	2	2	4	3	0	0
(null)	cluster1787	1	1	1	1	1	1	1	7
(null)	cluster1788	1	1	1	1	1	3	1	5
(null)	cluster1789	0	0	1	1	0	0	9	3
(null)	cluster1790	2	1	1	1	1	1	1	6
(null)	cluster1791	3	1	1	8	0	0	1	0
(null)	cluster1792	1	1	1	1	1	1	6	2
(null)	cluster1793	1	1	1	1	2	1	2	5
(null)	cluster1794	1	1	1	1	1	1	1	7
(null)	cluster1795	1	1	1	1	2	1	1	6
(null)	cluster1796	1	3	1	0	0	0	0	9
(null)	cluster1797	1	1	1	1	1	1	1	7
(null)	cluster1798	2	1	1	1	1	1	3	4
(null)	cluster1799	1	1	1	1	2	1	5	2
(null)	cluster1800	1	1	1	1	1	1	1	7
(null)	cluster1801	1	1	1	1	1	1	1	7
(null)	cluster1802	1	1	2	2	1	1	3	3
(null)	cluster1803	1	1	1	1	2	2	1	5
(null)	cluster1804	1	1	1	1	1	1	1	7
(null)	cluster1805	1	1	2	2	1	1	1	5
(null)	cluster1806	1	1	1	1	1	1	1	7
(null)	cluster1807	2	1	2	1	2	1	1	4
(null)	cluster1808	1	1	1	1	1	1	2	6
(null)	cluster1809	2	1	1	1	1	1	1	6
(null)	cluster1810	1	1	1	1	1	1	0	8
(null)	cluster1811	1	1	1	1	1	1	1	7
(null)	cluster1812	1	1	2	1	2	1	1	5
(null)	cluster1813	2	2	2	2	1	2	1	2
(null)	cluster1814	1	1	1	2	2	0	2	5
(null)	cluster1815	1	1	1	1	1	1	3	5
(null)	cluster1816	1	1	2	2	1	0	1	6
(null)	cluster1817	1	2	2	1	1	1	1	5
(null)	cluster1818	1	1	2	1	1	2	2	4
(null)	cluster1819	0	0	0	0	1	1	1	11
(null)	cluster1820	1	1	1	3	2	1	2	3
(null)	cluster1821	1	1	1	1	1	2	1	6
(null)	cluster1822	1	1	1	1	1	1	2	6
(null)	cluster1823	8	2	1	1	1	1	0	0
(null)	cluster1824	2	2	1	1	0	1	2	5
(null)	cluster1825	2	1	1	1	1	4	1	3
(null)	cluster1826	1	1	1	1	1	1	4	4
(null)	cluster1827	1	1	1	1	2	1	4	3
(null)	cluster1828	0	0	1	0	13	0	0	0
(null)	cluster1829	0	0	0	0	3	1	1	9
(null)	cluster1830	0	0	1	1	1	1	1	9
(null)	cluster1831	1	1	1	1	1	1	1	7
(null)	cluster1832	1	2	1	1	1	2	4	2
(null)	cluster1833	1	1	1	2	3	1	3	2
(null)	cluster1834	1	1	1	1	1	1	1	7
(null)	cluster1835	1	1	1	1	1	1	1	7
(null)	cluster1836	2	1	1	2	2	1	1	4
(null)	cluster1837	1	1	1	1	1	1	1	7
(null)	cluster1838	0	1	1	2	1	2	1	6
(null)	cluster1839	1	2	1	1	1	1	2	5
(null)	cluster1840	1	1	1	1	0	0	1	9
(null)	cluster1841	2	1	1	1	1	1	1	6
(null)	cluster1842	1	1	1	1	1	1	2	6
(null)	cluster1843	9	1	0	1	3	0	0	0
(null)	cluster1844	1	1	1	1	1	1	4	4
(null)	cluster1845	1	1	2	1	2	1	1	5
(null)	cluster1846	1	1	1	1	1	1	1	7
(null)	cluster1847	1	1	1	1	1	0	2	7
(null)	cluster1848	1	1	1	1	2	1	2	5
(null)	cluster1849	1	1	1	1	1	1	1	7
(null)	cluster1850	1	1	1	1	2	0	1	7
(null)	cluster1851	1	1	1	1	1	1	3	5
(null)	cluster1852	1	1	1	1	2	1	3	4
(null)	cluster1853	2	2	1	1	1	1	2	4
(null)	cluster1854	1	1	1	1	1	1	1	7
(null)	cluster1855	1	1	1	2	1	2	1	5
(null)	cluster1856	1	1	1	3	1	0	4	3
(null)	cluster1857	1	1	1	1	0	0	6	4
(null)	cluster1858	1	1	1	1	1	0	2	7
(null)	cluster1859	1	1	1	1	1	1	1	7
(null)	cluster1860	1	1	1	1	1	1	1	7
(null)	cluster1861	1	1	1	1	0	0	2	8
(null)	cluster1862	1	1	1	1	1	1	1	7
(null)	cluster1863	1	1	1	1	1	1	4	4
(null)	cluster1864	2	1	1	2	1	1	1	5
(null)	cluster1865	2	2	2	1	1	1	1	4
(null)	cluster1866	1	1	1	1	1	1	1	7
(null)	cluster1867	1	1	1	1	1	3	4	2
(null)	cluster1868	1	1	1	1	1	1	1	7
(null)	cluster1869	2	1	1	1	2	1	3	3
(null)	cluster1870	0	0	0	0	1	1	1	11
(null)	cluster1871	1	1	1	1	1	1	1	7
(null)	cluster1872	1	1	1	1	1	1	1	7
(null)	cluster1873	1	1	1	1	0	1	1	8
(null)	cluster1874	0	0	0	0	0	0	14	0
(null)	cluster1875	2	2	1	2	2	1	3	1
(null)	cluster1876	1	1	1	1	1	1	1	7
(null)	cluster1877	1	1	1	2	1	1	1	6
(null)	cluster1878	0	0	0	0	0	0	14	0
(null)	cluster1879	1	1	1	1	1	0	3	6
(null)	cluster1880	1	2	2	1	1	1	2	4
(null)	cluster1881	1	1	1	2	1	1	1	6
(null)	cluster1882	1	1	1	1	1	0	1	8
(null)	cluster1883	2	1	2	2	2	1	1	3
(null)	cluster1884	1	1	1	1	1	1	2	6
(null)	cluster1885	0	0	0	0	14	0	0	0
(null)	cluster1886	1	1	1	2	2	2	1	4
(null)	cluster1887	2	1	1	2	1	1	2	4
(null)	cluster1888	1	1	1	1	1	0	1	8
(null)	cluster1889	1	1	1	1	1	1	1	7
(null)	cluster1890	1	1	2	1	1	1	1	6
(null)	cluster1891	1	1	1	2	1	1	2	5
(null)	cluster1892	1	1	1	1	1	1	0	8
(null)	cluster1893	1	1	1	1	1	1	1	7
(null)	cluster1894	1	1	1	1	1	1	2	6
(null)	cluster1895	1	1	1	1	1	1	1	7
(null)	cluster1896	1	1	1	1	1	1	4	4
(null)	cluster1897	1	1	1	2	1	1	1	6
(null)	cluster1898	1	1	1	1	1	1	5	3
(null)	cluster1899	1	1	1	1	1	1	1	7
(null)	cluster1900	1	1	1	1	1	1	4	4
(null)	cluster1901	1	1	1	1	2	1	2	5
(null)	cluster1902	1	1	1	1	0	0	1	9
(null)	cluster1903	1	1	2	2	2	2	2	2
(null)	cluster1904	1	1	1	1	1	1	2	6
(null)	cluster1905	1	1	1	1	1	1	1	7
(null)	cluster1906	1	1	1	1	1	1	1	7
(null)	cluster1907	1	1	1	1	2	1	2	5
(null)	cluster1908	1	1	1	1	1	1	4	4
(null)	cluster1909	1	1	1	1	1	0	1	8
(null)	cluster1910	1	1	1	1	2	2	6	0
(null)	cluster1911	1	1	1	2	0	1	3	5
(null)	cluster1912	1	1	1	1	0	0	2	8
(null)	cluster1913	1	1	1	1	1	1	1	7
(null)	cluster1914	1	2	0	1	1	1	3	5
(null)	cluster1915	1	1	1	1	0	0	1	9
(null)	cluster1916	1	1	2	2	2	1	3	2
(null)	cluster1917	2	1	1	1	1	1	1	6
(null)	cluster1918	9	2	1	2	0	0	0	0
(null)	cluster1919	1	1	1	1	1	1	1	7
(null)	cluster1920	2	2	1	2	1	1	1	4
(null)	cluster1921	1	1	1	2	1	1	2	5
(null)	cluster1922	1	1	1	1	1	1	1	7
(null)	cluster1923	1	1	0	0	12	0	0	0
(null)	cluster1924	1	1	0	1	1	1	1	8
(null)	cluster1925	1	1	1	1	0	2	2	6
(null)	cluster1926	1	1	1	1	1	1	1	7
(null)	cluster1927	1	1	1	1	1	1	4	4
(null)	cluster1928	1	1	1	1	1	1	1	7
(null)	cluster1929	0	0	0	0	0	14	0	0
(null)	cluster1930	1	1	1	1	1	1	1	7
(null)	cluster1931	3	2	1	2	1	2	2	1
(null)	cluster1932	1	1	1	1	1	1	1	7
(null)	cluster1933	2	1	1	1	1	5	1	2
(null)	cluster1934	1	1	1	2	1	1	0	7
(null)	cluster1935	2	1	1	1	1	1	4	3
(null)	cluster1936	1	1	1	1	1	1	1	7
(null)	cluster1937	1	1	1	1	1	1	1	7
(null)	cluster1938	2	3	0	3	0	6	0	0
(null)	cluster1939	1	1	1	2	2	1	1	5
(null)	cluster1940	3	1	0	4	4	2	0	0
(null)	cluster1941	2	2	1	1	1	1	1	5
(null)	cluster1942	0	1	1	4	1	1	2	4
(null)	cluster1943	1	1	1	1	1	1	2	6
(null)	cluster1944	1	1	1	0	0	0	2	9
(null)	cluster1945	2	3	1	1	4	0	1	2
(null)	cluster1946	0	0	0	0	0	0	14	0
(null)	cluster1947	0	0	0	0	0	0	14	0
(null)	cluster1948	0	0	0	0	0	14	0	0
(null)	cluster1949	0	0	0	1	0	13	0	0
(null)	cluster1950	0	0	0	0	0	14	0	0
(null)	cluster1951	0	0	0	1	3	10	0	0
(null)	cluster1952	0	0	0	0	0	14	0	0
(null)	cluster1953	0	0	0	0	0	14	0	0
(null)	cluster1954	0	0	0	0	0	14	0	0
(null)	cluster1955	0	0	0	0	0	14	0	0
(null)	cluster1956	0	0	0	0	0	14	0	0
(null)	cluster1957	0	0	0	0	0	14	0	0
(null)	cluster1958	0	0	0	0	0	14	0	0
(null)	cluster1959	1	1	0	0	0	5	7	0
(null)	cluster1960	1	1	0	0	8	3	1	0
(null)	cluster1961	3	1	0	0	5	5	0	0
(null)	cluster1962	1	3	0	1	3	3	3	0
(null)	cluster1963	0	0	0	0	0	1	1	12
(null)	cluster1964	1	0	0	0	0	0	13	0
(null)	cluster1965	1	1	0	1	1	1	4	5
(null)	cluster1966	3	0	0	5	5	1	0	0
(null)	cluster1967	1	0	0	1	0	0	2	10
(null)	cluster1968	12	1	0	0	0	1	0	0
(null)	cluster1969	0	0	0	0	0	0	14	0
(null)	cluster1970	0	0	0	14	0	0	0	0
(null)	cluster1971	2	1	0	1	9	1	0	0
(null)	cluster1972	1	1	0	1	1	1	4	5
(null)	cluster1973	0	0	0	14	0	0	0	0
(null)	cluster1974	0	0	0	14	0	0	0	0
(null)	cluster1975	11	0	0	3	0	0	0	0
(null)	cluster1976	0	0	0	0	1	0	0	13
(null)	cluster1977	0	0	0	0	14	0	0	0
(null)	cluster1978	13	1	0	0	0	0	0	0
(null)	cluster1979	1	0	0	0	13	0	0	0
(null)	cluster1980	0	0	0	0	14	0	0	0
(null)	cluster1981	0	0	0	0	14	0	0	0
(null)	cluster1982	2	0	0	0	12	0	0	0
(null)	cluster1983	0	0	0	0	0	0	14	0
(null)	cluster1984	0	0	0	0	0	0	14	0
(null)	cluster1985	9	5	0	0	0	0	0	0
(null)	cluster1986	0	0	0	0	0	0	0	14
(null)	cluster1987	0	0	0	0	0	0	0	14
(null)	cluster1988	0	0	0	0	0	0	0	14
(null)	cluster1989	0	0	0	0	0	0	0	14
(null)	cluster1990	0	0	0	0	0	0	0	14
(null)	cluster1991	0	0	0	0	0	0	14	0
(null)	cluster1992	0	0	0	0	0	0	0	14
(null)	cluster1993	0	0	0	0	0	0	0	14
(null)	cluster1994	0	0	0	0	0	0	14	0
(null)	cluster1995	0	0	0	0	0	0	14	0
(null)	cluster1996	0	0	0	0	0	0	14	0
(null)	cluster1997	0	0	0	0	0	0	14	0
(null)	cluster1998	14	0	0	0	0	0	0	0
(null)	cluster1999	14	0	0	0	0	0	0	0
(null)	cluster2000	14	0	0	0	0	0	0	0
(null)	cluster2001	14	0	0	0	0	0	0	0
(null)	cluster2002	14	0	0	0	0	0	0	0
(null)	cluster2003	1	1	4	1	0	0	6	0
(null)	cluster2004	2	1	2	8	0	0	0	0
(null)	cluster2005	1	1	2	1	1	2	1	4
(null)	cluster2006	1	1	7	1	2	1	0	0
(null)	cluster2007	0	0	13	0	0	0	0	0
(null)	cluster2008	0	0	7	6	0	0	0	0
(null)	cluster2009	1	1	2	1	1	1	1	5
(null)	cluster2010	1	1	2	2	1	1	1	4
(null)	cluster2011	2	2	2	5	2	0	0	0
(null)	cluster2012	2	2	2	7	0	0	0	0
(null)	cluster2013	2	1	2	1	1	1	4	1
(null)	cluster2014	1	1	2	1	1	1	3	3
(null)	cluster2015	1	1	2	2	1	1	1	4
(null)	cluster2016	0	0	12	0	0	1	0	0
(null)	cluster2017	1	1	2	1	1	1	2	4
(null)	cluster2018	1	1	8	2	1	0	0	0
[truncated: 28,213 more rows]

## Sheet: # 1.3 Orthologs
################
# 1.3 Orthologs
################
NVE|NVE6770	Exaiptasia|XP_020913438.1	0.4638
NVE|NVE7538	ATE|aten_s0125.g41.t1	0.8071
NVE|NVE7538	Exaiptasia|XP_028519629.1	2.25473
NVE|NVE7538	AMI|XP_029200303.2	0.85292
NVE|NVE18682	AUR|scaffold171.g27	0.1948
NVE|NVE11224	Exaiptasia|XP_020893190.1	1.23728
NVE|NVE11224	CHE|TCONS_00058562-protein	0.4141
NVE|NVE11224	SPU|XP_030830633.1	0.4476
NVE|NVE11224	AMI|XP_029206491.2	0.73931
NVE|NVE19543	ATE|aten_s0052.g24.t1	1.12378
NVE|NVE19543	Exaiptasia|XP_020894323.1	2.06718
NVE|NVE19543	CHE|TCONS_00018936-protein	0.5642
NVE|NVE19543	AUR|scaffold231.g12	1.61757
NVE|NVE19543	SPU|XP_785518.3	0.98957
NVE|NVE19543	AMI|XP_029197432.2	1.20361
NVE|NVE19543	Hsp|NP_061961.2	1.08985
NVE|NVE1913	Exaiptasia|XP_020901469.1	0.3907
NVE|NVE1913	SPU|XP_011675478.2	0.2026
NVE|NVE1913	AMI|XP_029193347.2	0.2124
NVE|NVE1913	Hsp|NP_775745.1	0.2057
NVE|NVE12206	ATE|aten_s0003.g67.t1	0.98725
NVE|NVE12206	Exaiptasia|XP_028518920.1	1.85614
NVE|NVE12206	CHE|TCONS_00015466-protein	0.4213
NVE|NVE12206	AUR|scaffold51.g81	0.3935
NVE|NVE12206	SPU|XP_030842802.1	0.3231
NVE|NVE12206	AMI|XP_044178051.1	1.08076
NVE|NVE12206	Hsp|NP_056106.1	0.3988
NVE|NVE1969	Exaiptasia|XP_028512681.1	0.4554
NVE|NVE1969	AMI|XP_029213538.2	0.185
NVE|NVE15294	ATE|aten_s0048.g37.t1	0.5568
NVE|NVE15294	Exaiptasia|XP_020911024.1	1.07233
NVE|NVE15294	AUR|scaffold60.g85	0.5528
NVE|NVE15294	SPU|XP_030831591.1	0.248
NVE|NVE15294	AMI|XP_029186524.2	0.5953
NVE|NVE15294	Hsp|NP_542787.1	0.2432
NVE|NVE18095	Exaiptasia|XP_020898788.1	0.436
NVE|NVE18095	CHE|TCONS_00011670-protein	0.271
NVE|NVE18095	AUR|scaffold4.g90	0.3095
NVE|NVE23006	ATE|aten_s0289.g10.t1	1.5896
NVE|NVE23006	Exaiptasia|XP_028519626.1	2.95154
NVE|NVE23006	CHE|TCONS_00062292-protein	0.64377
NVE|NVE23006	AUR|scaffold304.g7	1.33233
NVE|NVE23006	SPU|XP_030839081.1	1.11396
NVE|NVE23006	AMI|XP_029191501.2	1.88302
NVE|NVE23006	Hsp|NP_003283.2	0.9954
NVE|NVE4976	ATE|aten_s0008.g10.t1	0.1564
NVE|NVE4976	AMI|XP_029209136.1	0.1561
NVE|NVE20340	ATE|aten_s0046.g69.t1	1.14362
NVE|NVE20340	Exaiptasia|XP_020907351.2	2.05778
NVE|NVE14347	CHE|TCONS_00055617-protein	0.034
NVE|NVE14347	SPU|XP_030838532.1	0.035
NVE|NVE24693	ATE|aten_s0418.g8.t1	0.77137
NVE|NVE24693	Exaiptasia|XP_020914624.1	1.15797
NVE|NVE24693	CHE|TCONS_00040726-protein	0.3534
NVE|NVE24693	AUR|scaffold365.g17	0.6873
NVE|NVE24693	AMI|XP_044170496.1	0.8532
NVE|NVE22703	Exaiptasia|XP_020898086.2	0.7041
NVE|NVE25126	ATE|aten_s0108.g15.t1	0.7813
NVE|NVE25126	Exaiptasia|XP_020894954.1	1.33008
NVE|NVE25126	CHE|TCONS_00049404-protein	0.75709
NVE|NVE25126	AUR|scaffold13.g26	1.26172
NVE|NVE25126	SPU|XP_781611.3	0.81889
NVE|NVE25126	AMI|XP_029179980.1	0.8424
NVE|NVE25126	Hsp|NP_004152.1	0.95356
NVE|NVE10390	ATE|aten_s0083.g10.t1	0.3824
NVE|NVE10390	Exaiptasia|XP_020908764.1	0.7415
NVE|NVE10390	AUR|scaffold41.g42	0.5599
NVE|NVE10390	SPU|XP_030856411.1	0.4082
NVE|NVE10390	Hsp|NP_003916.1	0.4498
NVE|NVE14412	ATE|aten_s0036.g95.t1	0.2661
NVE|NVE14412	Exaiptasia|XP_020906085.1	0.741
NVE|NVE14412	CHE|TCONS_00063034-protein	0.1421
NVE|NVE14412	AUR|scaffold143.g70	0.4871
NVE|NVE14412	AMI|XP_029214169.2	0.4594
NVE|NVE14412	Hsp|NP_071344.1	0.1764
NVE|NVE4428	ATE|aten_s0058.g74.t1	0.5099
NVE|NVE4428	Exaiptasia|XP_020901703.1	0.9001
NVE|NVE4428	CHE|TCONS_00048680-protein	0.4148
NVE|NVE4428	AUR|scaffold615.g2	0.7671
NVE|NVE4428	SPU|XP_030830133.1	0.4054
NVE|NVE4428	SPU|XP_011681572.1	0.4054
NVE|NVE4428	SPU|XP_001198915.2	0.4054
NVE|NVE4428	AMI|XP_029206288.2	0.5525
NVE|NVE4428	Hsp|NP_116000.1	0.5429
NVE|NVE12489	ATE|aten_s0049.g149.t1	0.1787
NVE|NVE12489	CHE|TCONS_00057080-protein	0.1647
NVE|NVE12489	SPU|XP_030835331.1	0.2007
NVE|NVE12489	SPU|XP_030835278.1	0.2007
NVE|NVE12489	AMI|XP_044181556.1	0.2274
NVE|NVE17357	ATE|aten_s0194.g9.t1	0.4507
NVE|NVE17357	Exaiptasia|XP_028517638.1	0.92144
NVE|NVE17357	AMI|XP_044180238.1	0.5052
NVE|NVE9514	Exaiptasia|XP_020912666.1	1.26714
NVE|NVE9514	CHE|TCONS_00007355-protein	0.4274
NVE|NVE9514	AUR|scaffold497.g7	0.5516
NVE|NVE9514	SPU|XP_030842044.1	0.4852
NVE|NVE9514	AMI|XP_029211971.1	0.561
NVE|NVE9514	Hsp|NP_115703.2	0.6195
NVE|NVE1912	Hsp|NP_036336.2	0.1465
NVE|NVE11287	Exaiptasia|XP_020916428.2	0.1698
NVE|NVE23848	Exaiptasia|XP_020894491.1	0.063
NVE|NVE11441	ATE|aten_s0244.g3.t1	0.2309
NVE|NVE11441	Exaiptasia|XP_020914180.1	0.33
NVE|NVE11441	CHE|TCONS_00018360-protein	0.056
NVE|NVE11441	AMI|XP_029195177.2	0.2275
NVE|NVE16856	ATE|aten_s0196.g9.t1	0.65073
NVE|NVE16856	AMI|XP_044162726.1	1.19118
NVE|NVE20261	ATE|aten_s0009.g155.t1	0.165
NVE|NVE20261	SPU|XP_001185918.1	0.1902
NVE|NVE20261	AMI|XP_029204541.1	0.1806
NVE|NVE6750	ATE|aten_s0241.g32.t1	0.3891
NVE|NVE6750	Exaiptasia|XP_020910980.1	1.23724
NVE|NVE6750	CHE|TCONS_00023432-protein	0.3506
NVE|NVE6750	AUR|scaffold207.g7	0.9455
NVE|NVE6750	SPU|XP_030831238.1	0.5491
NVE|NVE6750	AMI|XP_029196910.2	0.71371
NVE|NVE6750	Hsp|NP_002026.1	0.6316
NVE|NVE25966	ATE|aten_s0042.g34.t1	0.98338
NVE|NVE25966	Exaiptasia|XP_020893873.1	1.68127
NVE|NVE25966	CHE|TCONS_00070254-protein	0.96913
NVE|NVE25966	AUR|scaffold29.g56	1.50667
NVE|NVE25966	SPU|XP_030835504.1	0.92404
NVE|NVE25966	AMI|XP_029197313.1	1.05435
NVE|NVE25966	Hsp|NP_006089.1	1.23115
NVE|NVE16883	ATE|aten_s0036.g14.t1	1.02628
NVE|NVE16883	Exaiptasia|XP_020909709.1	1.87993
NVE|NVE16883	SPU|XP_030847273.1	0.5832
NVE|NVE16883	AMI|XP_044168805.1	1.09481
NVE|NVE16883	Hsp|NP_001167574.1	0.5249
NVE|NVE5998	ATE|aten_s0380.g8.t1	0.2017
NVE|NVE5998	Exaiptasia|XP_020896585.1	0.5587
NVE|NVE5998	AMI|XP_029208902.1	0.2108
NVE|NVE5998	Hsp|NP_073565.2	0.0736
NVE|NVE24183	ATE|aten_s0077.g38.t1	0.4386
NVE|NVE24183	Exaiptasia|XP_028519088.1	1.63849
NVE|NVE24183	CHE|TCONS_00021477-protein	0.2954
NVE|NVE24183	AUR|scaffold608.g2	0.135
NVE|NVE24183	AMI|XP_044171494.1	1.53969
NVE|NVE24183	AMI|XP_044166992.1	1.53969
NVE|NVE24183	AMI|XP_044166830.1	1.53969
NVE|NVE24183	AMI|XP_044165023.1	1.53969
NVE|NVE18080	ATE|aten_s0067.g30.t1	0.1541
NVE|NVE18080	Exaiptasia|XP_020917816.1	0.283
NVE|NVE18080	AMI|XP_029194964.2	0.1584
NVE|NVE6956	ATE|aten_s0044.g125.t1	1.19508
NVE|NVE6956	Exaiptasia|XP_020891893.1	2.0983
NVE|NVE6956	CHE|TCONS_00004488-protein	0.90899
NVE|NVE6956	AUR|scaffold24.g100	1.70186
NVE|NVE6956	SPU|XP_783721.4	0.86344
NVE|NVE6956	AMI|XP_044172549.1	1.29657
NVE|NVE6956	Hsp|XP_011525656.1	1.04324
NVE|NVE6956	Hsp|NP_004810.2	1.04324
NVE|NVE6989	ATE|aten_s0326.g4.t1	0.2829
NVE|NVE6989	Exaiptasia|XP_020896357.1	1.40372
NVE|NVE6989	CHE|TCONS_00007289-protein	0.60379
NVE|NVE6989	AUR|scaffold18.g108	1.05161
NVE|NVE6989	SPU|XP_030853309.1	0.4364
NVE|NVE6989	AMI|XP_044184054.1	0.85649
NVE|NVE6989	Hsp|NP_003746.2	0.78385
NVE|NVE2174	ATE|aten_s0097.g38.t1	0.1744
NVE|NVE2174	Exaiptasia|XP_020907161.1	0.5244
NVE|NVE2174	AMI|XP_029198482.1	0.1845
NVE|NVE8049	ATE|aten_s0134.g20.t1	1.63923
NVE|NVE8049	Exaiptasia|XP_020905241.1	2.95154
NVE|NVE8049	AUR|scaffold1.g65	2.08092
NVE|NVE8049	SPU|NP_999695.1	1.8343
NVE|NVE8049	AMI|XP_044176399.1	1.94154
NVE|NVE8049	Hsp|NP_002145.3	1.99878
NVE|NVE6920	ATE|aten_s0015.g160.t1	0.70027
NVE|NVE6920	Exaiptasia|XP_020915261.1	1.57686
NVE|NVE6920	Exaiptasia|XP_020915260.1	1.57686
NVE|NVE6920	CHE|TCONS_00058867-protein	0.5042
NVE|NVE6920	AUR|scaffold13.g151	0.4627
NVE|NVE6920	SPU|XP_030855546.1	0.5481
NVE|NVE6920	AMI|XP_029187334.2	1.02484
NVE|NVE6920	Hsp|NP_001308690.1	0.72818
NVE|NVE5523	ATE|aten_s0276.g9.t1	1.6568
NVE|NVE5523	Exaiptasia|XP_020905230.1	2.95154
NVE|NVE5523	CHE|TCONS_00058702-protein	0.4301
NVE|NVE5523	AUR|scaffold1426.g1	0.3281
NVE|NVE5523	SPU|XP_030837148.1	1.23968
NVE|NVE5523	AMI|XP_044176795.1	1.94154
NVE|NVE5523	Hsp|NP_001273506.1	1.22373
NVE|NVE3087	ATE|aten_s0034.g149.t1	0.2984
NVE|NVE3087	Exaiptasia|XP_020905801.1	0.4871
NVE|NVE3087	AUR|scaffold529.g8	0.3621
NVE|NVE3087	SPU|XP_030848015.1	0.25
NVE|NVE3087	AMI|XP_029194250.1	0.3028
NVE|NVE3087	Hsp|NP_055293.1	0.247
NVE|NVE12726	SPU|XP_030847940.1	0.4405
NVE|NVE13474	ATE|aten_s0145.g22.t1	1.47147
NVE|NVE13474	Exaiptasia|XP_028516379.1	1.39073
NVE|NVE13474	CHE|TCONS_00016397-protein	1.14443
NVE|NVE13474	AUR|scaffold216.g45	1.06604
NVE|NVE13474	SPU|XP_030830290.1	1.23508
NVE|NVE13474	AMI|XP_044181462.1	1.53658
NVE|NVE13474	Hsp|NP_001191676.1	1.41555
NVE|NVE8814	AUR|scaffold173.g29	1.59394
NVE|NVE8814	SPU|XP_030830904.1	1.00106
NVE|NVE8814	Hsp|NP_064627.1	1.04548
NVE|NVE7080	ATE|aten_s0029.g141.t1	0.86002
NVE|NVE7080	Exaiptasia|XP_020897550.1	1.6655
NVE|NVE7080	AUR|scaffold20.g65	1.11071
NVE|NVE7080	SPU|XP_030849342.1	0.74967
NVE|NVE7080	AMI|XP_044174969.1	0.90426
NVE|NVE7080	Hsp|NP_004379.1	0.74269
NVE|NVE2869	ATE|aten_s0110.g26.t1	1.22693
NVE|NVE2869	Exaiptasia|XP_020911117.1	2.13987
NVE|NVE2869	CHE|TCONS_00010782-protein	0.79157
NVE|NVE2869	AUR|scaffold259.g15	1.706
NVE|NVE2869	SPU|XP_030839817.1	1.10127
NVE|NVE2869	AMI|XP_044184680.1	1.33095
NVE|NVE2869	Hsp|NP_006221.3	1.09265
NVE|NVE2869	Hsp|NP_001243808.1	1.09265
NVE|NVE2869	Hsp|NP_001120690.1	1.09265
NVE|NVE3715	ATE|aten_s0003.g161.t1	0.2543
NVE|NVE3715	Exaiptasia|XP_020900442.1	0.864
NVE|NVE3715	AUR|scaffold51.g82	0.896
NVE|NVE3715	SPU|XP_030842777.1	0.5523
NVE|NVE3715	AMI|XP_029201078.1	0.5563
NVE|NVE3715	Hsp|XP_047300682.1	0.6014
NVE|NVE900	ATE|aten_s0107.g36.t1	0.2629
NVE|NVE900	Exaiptasia|XP_020892806.1	0.3661
NVE|NVE900	AMI|XP_029200835.2	0.2034
NVE|NVE8016	ATE|aten_s0168.g15.t1	0.1749
NVE|NVE8016	Exaiptasia|XP_020915049.1	0.4959
NVE|NVE8016	AMI|XP_029182739.1	0.1866
NVE|NVE18760	ATE|aten_s0033.g32.t1	1.25966
NVE|NVE18760	Exaiptasia|XP_028515968.1	0.8741
NVE|NVE18760	CHE|TCONS_00065307-protein	0.3285
NVE|NVE18760	AUR|scaffold619.g2	0.5246
NVE|NVE18760	SPU|XP_030847526.1	0.2886
NVE|NVE18760	AMI|XP_044175975.1	1.34412
NVE|NVE18760	Hsp|NP_001274456.1	0.96493
NVE|NVE19762	ATE|aten_s0350.g10.t1	0.2849
NVE|NVE19762	Exaiptasia|XP_020907624.1	0.7093
NVE|NVE19762	CHE|TCONS_00019164-protein	0.1284
NVE|NVE19762	AUR|scaffold25.g25	0.2393
NVE|NVE19762	SPU|NP_999663.1	0.2189
NVE|NVE19762	AMI|XP_029190295.2	0.3064
NVE|NVE19762	Hsp|NP_776248.1	0.1637
NVE|NVE19623	AUR|scaffold99.g69	0.056
NVE|NVE23032	ATE|aten_s0001.g196.t1	1.09913
NVE|NVE23032	Exaiptasia|XP_020901053.1	2.74727
NVE|NVE23032	CHE|TCONS_00022986-protein	0.5615
NVE|NVE23032	AUR|scaffold39.g69	0.2272
NVE|NVE23032	SPU|XP_030848018.1	0.6519
NVE|NVE23032	AMI|XP_044173729.1	1.74822
NVE|NVE23032	Hsp|NP_071353.4	1.36688
NVE|NVE7920	ATE|aten_s0005.g322.t1	0.2927
NVE|NVE7920	SPU|XP_001198150.3	0.2091
NVE|NVE7920	AMI|XP_044180299.1	0.3088
NVE|NVE7062	ATE|aten_s0029.g151.t1	0.2915
NVE|NVE7062	Exaiptasia|XP_020892445.1	0.6625
NVE|NVE7062	SPU|XP_030849400.1	0.2144
NVE|NVE7062	AMI|XP_029181575.1	0.3162
NVE|NVE24200	ATE|aten_s0101.g4.t1	1.81183
NVE|NVE24200	ATE|aten_s0101.g3.t1	1.81183
NVE|NVE24200	ATE|aten_s0032.g23.t1	1.81183
NVE|NVE24200	ATE|aten_s0030.g122.t1	1.81183
NVE|NVE24200	Exaiptasia|XP_028517924.1	2.95154
NVE|NVE24200	Exaiptasia|XP_020907390.1	2.95154
NVE|NVE24200	Exaiptasia|XP_020906426.1	2.95154
NVE|NVE24200	CHE|TCONS_00019672-protein	1.8692
NVE|NVE24200	CHE|TCONS_00011858-protein	1.8692
NVE|NVE24200	AUR|scaffold7.g70	3.2185
NVE|NVE24200	AUR|scaffold3.g6	3.2185
NVE|NVE24200	SPU|XP_795276.3	2.13047
NVE|NVE24200	SPU|XP_789285.1	2.13047
NVE|NVE24200	SPU|XP_030852401.1	2.13047
NVE|NVE24200	SPU|XP_030851527.1	2.13047
NVE|NVE24200	SPU|XP_030851517.1	2.13047
NVE|NVE24200	SPU|XP_030851455.1	2.13047
NVE|NVE24200	SPU|XP_030851446.1	2.13047
NVE|NVE24200	SPU|XP_030851440.1	2.13047
NVE|NVE24200	SPU|XP_030851421.1	2.13047
NVE|NVE24200	SPU|XP_030851413.1	2.13047
NVE|NVE24200	SPU|XP_030851136.1	2.13047
NVE|NVE24200	SPU|XP_030851135.1	2.13047
NVE|NVE24200	SPU|XP_030850785.1	2.13047
NVE|NVE24200	SPU|XP_030850693.1	2.13047
NVE|NVE24200	SPU|XP_030850690.1	2.13047
NVE|NVE24200	SPU|XP_030850689.1	2.13047
NVE|NVE24200	SPU|XP_030850688.1	2.13047
NVE|NVE24200	SPU|XP_030850687.1	2.13047
NVE|NVE24200	SPU|XP_030850686.1	2.13047
NVE|NVE24200	SPU|XP_030850685.1	2.13047
NVE|NVE24200	SPU|XP_030850680.1	2.13047
NVE|NVE24200	SPU|XP_030850678.1	2.13047
NVE|NVE24200	SPU|XP_030850677.1	2.13047
NVE|NVE24200	SPU|XP_030837644.1	2.13047
NVE|NVE24200	SPU|XP_030828843.1	2.13047
NVE|NVE24200	SPU|XP_011669972.1	2.13047
NVE|NVE24200	SPU|XP_011667450.2	2.13047
NVE|NVE24200	SPU|XP_011667441.1	2.13047
NVE|NVE24200	SPU|XP_001176244.2	2.13047
NVE|NVE24200	AMI|XP_029192418.1	1.94154
NVE|NVE24200	AMI|XP_029185273.1	1.94154
NVE|NVE24200	AMI|XP_029180124.1	1.94154
NVE|NVE24200	Hsp|XP_047301630.1	2.32108
NVE|NVE24200	Hsp|NP_997195.2	2.32108
NVE|NVE24200	Hsp|NP_525125.2	2.32108
NVE|NVE24200	Hsp|NP_116093.1	2.32108
NVE|NVE24200	Hsp|NP_006073.2	2.32108
NVE|NVE24200	Hsp|NP_005992.1	2.32108
NVE|NVE24200	Hsp|NP_001290043.1	2.32108
NVE|NVE24200	Hsp|NP_001257328.1	2.32108
NVE|NVE8417	ATE|aten_s0157.g44.t1	1.0051
NVE|NVE8417	Exaiptasia|XP_020911450.1	1.55278
NVE|NVE8417	AMI|XP_044174205.1	1.08902
NVE|NVE20978	ATE|aten_s0312.g21.t1	0.82318
NVE|NVE20978	Exaiptasia|XP_020913660.1	1.34316
NVE|NVE20978	CHE|TCONS_00019573-protein	0.66308
NVE|NVE20978	AUR|scaffold188.g5	1.21005
NVE|NVE20978	SPU|XP_030842300.1	0.3726
NVE|NVE20978	AMI|XP_029194381.2	0.88406
NVE|NVE20978	Hsp|NP_009186.1	0.77934
NVE|NVE20941	ATE|aten_s0011.g67.t1	1.35848
NVE|NVE20941	Exaiptasia|XP_020909112.1	2.35079
NVE|NVE20941	CHE|TCONS_00071257-protein	1.20836
NVE|NVE20941	AUR|scaffold80.g51	2.19954
NVE|NVE20941	SPU|XP_030841969.1	1.48466
NVE|NVE20941	AMI|XP_029183264.2	1.45491
NVE|NVE20941	Hsp|NP_000265.1	1.53807
NVE|NVE25678	Exaiptasia|XP_028518025.1	0.3787
NVE|NVE9290	ATE|aten_s0085.g35.t1	0.362
NVE|NVE9290	Exaiptasia|XP_020912527.1	0.7266
NVE|NVE9290	AUR|scaffold47.g17	0.459
NVE|NVE9290	SPU|XP_791185.3	0.2659
NVE|NVE9290	AMI|XP_044178830.1	0.3821
NVE|NVE9290	Hsp|NP_055412.2	0.2994
NVE|NVE16993	Exaiptasia|XP_020898868.1	1.66402
NVE|NVE16993	CHE|TCONS_00073301-protein	0.2883
NVE|NVE16993	AUR|scaffold83.g76	0.5628
NVE|NVE16993	AMI|XP_029190964.1	0.79646
NVE|NVE10077	ATE|aten_s0996.g1.t1	0.1822
NVE|NVE10077	Exaiptasia|XP_020905917.1	0.1351
NVE|NVE10077	AMI|XP_029179850.2	0.1848
NVE|NVE23363	ATE|aten_s0165.g2.t1	1.10318
NVE|NVE23363	Exaiptasia|XP_020893604.2	2.30392
NVE|NVE23363	AMI|XP_044172625.1	1.22821
NVE|NVE24725	ATE|aten_s0170.g41.t1	0.4674
NVE|NVE24725	Exaiptasia|XP_028515303.1	0.95436
NVE|NVE24725	Exaiptasia|XP_028515302.1	0.95436
NVE|NVE24725	Exaiptasia|XP_020901977.1	0.95436
NVE|NVE24725	AMI|XP_029205258.2	0.495
NVE|NVE26188	ATE|aten_s0041.g43.t1	0.4624
NVE|NVE26188	Exaiptasia|XP_020904840.1	0.99307
NVE|NVE26188	SPU|XP_003727565.2	0.3828
NVE|NVE10951	ATE|aten_s0077.g26.t1	0.3258
NVE|NVE10951	Exaiptasia|XP_028513462.1	0.6453
NVE|NVE10951	SPU|XP_030840786.1	0.122
NVE|NVE10951	AMI|XP_044180908.1	0.3458
NVE|NVE12596	ATE|aten_s0139.g14.t1	0.4678
NVE|NVE12596	Exaiptasia|XP_020910768.1	0.837
NVE|NVE12596	AUR|scaffold3.g19	0.6643
NVE|NVE12596	AMI|XP_029204223.2	0.5114
NVE|NVE11600	ATE|aten_s0336.g4.t1	0.83265
NVE|NVE11600	Exaiptasia|XP_020895366.1	1.77007
NVE|NVE11600	CHE|TCONS_00009915-protein	0.1003
NVE|NVE11600	AUR|scaffold43.g95	0.2414
NVE|NVE11600	SPU|XP_030829619.1	0.1089
NVE|NVE11600	AMI|XP_029206567.1	0.89327
NVE|NVE11600	Hsp|NP_001354712.1	0.2058
NVE|NVE150	ATE|aten_s0020.g18.t1	0.2085
NVE|NVE150	Hsp|NP_055404.1	0.1785
NVE|NVE7971	Exaiptasia|XP_020899752.1	0.3625
NVE|NVE13658	ATE|aten_s0244.g12.t1	1.44888
NVE|NVE13658	CHE|TCONS_00057422-protein	0.59711
NVE|NVE13658	AUR|scaffold157.g21	2.61278
NVE|NVE13658	SPU|XP_030832581.1	1.679
NVE|NVE13658	AMI|XP_029190169.2	1.55225
NVE|NVE13658	Hsp|NP_066289.3	1.87208
NVE|NVE12977	ATE|aten_s0055.g109.t1	0.2137
NVE|NVE12977	Exaiptasia|XP_020911940.1	0.4933
NVE|NVE12977	CHE|TCONS_00023949-protein	0.087
NVE|NVE12977	AUR|scaffold2.g151	0.1689
NVE|NVE12977	SPU|XP_003726050.1	0.1623
NVE|NVE12977	AMI|XP_029211343.2	0.2223
NVE|NVE17616	ATE|aten_s0119.g19.t1	0.9247
NVE|NVE17616	Exaiptasia|XP_020917299.1	1.63867
NVE|NVE17616	CHE|TCONS_00033986-protein	0.5346
NVE|NVE17616	AUR|scaffold4.g227	0.98
NVE|NVE17616	SPU|XP_011675005.2	0.6116
NVE|NVE17616	AMI|XP_029193755.2	1.01829
NVE|NVE17616	Hsp|NP_004632.1	0.6898
NVE|NVE16436	ATE|aten_s0257.g13.t1	1.52614
NVE|NVE16436	Exaiptasia|XP_020907491.1	2.58676
NVE|NVE16436	AUR|scaffold67.g64	1.97766
NVE|NVE16436	SPU|XP_030841987.1	1.50805
NVE|NVE16436	SPU|XP_030841783.1	1.50805
NVE|NVE16436	AMI|XP_029198920.1	1.62861
NVE|NVE16436	Hsp|NP_061955.1	1.42077
NVE|NVE9996	ATE|aten_s0146.g29.t1	0.0702
NVE|NVE9996	Exaiptasia|XP_020895808.2	0.2789
NVE|NVE924	AMI|XP_044171568.1	0.0612
NVE|NVE22661	ATE|aten_s0002.g201.t1	1.5791
NVE|NVE22661	Exaiptasia|XP_020896228.1	1.50978
NVE|NVE22661	CHE|TCONS_00014495-protein	1.2325
NVE|NVE22661	AUR|scaffold2271.g1	0.5376
NVE|NVE22661	SPU|XP_030828554.1	1.61564
NVE|NVE22661	SPU|XP_030828547.1	1.61564
NVE|NVE22661	AMI|XP_029187117.1	1.94154
NVE|NVE22661	Hsp|XP_011539359.1	1.6381
NVE|NVE22661	Hsp|NP_001263181.1	1.6381
NVE|NVE5005	ATE|aten_s0013.g5.t1	0.3586
NVE|NVE5005	Exaiptasia|XP_020895159.1	0.7583
NVE|NVE5005	CHE|TCONS_00040637-protein	0.2784
NVE|NVE5005	AUR|scaffold120.g67	0.6765
NVE|NVE5005	SPU|XP_030839962.1	0.2568
NVE|NVE5005	AMI|XP_029213402.1	0.4971
NVE|NVE5005	Hsp|XP_005261838.1	0.1971
NVE|NVE20748	ATE|aten_s0219.g11.t1	1.81183
NVE|NVE20748	Exaiptasia|XP_028519594.1	2.95154
NVE|NVE20748	CHE|TCONS_00067342-protein	0.2348
NVE|NVE20748	AUR|scaffold130.g53	0.7081
NVE|NVE20748	SPU|XP_030835452.1	0.77093
NVE|NVE20748	AMI|XP_044178014.1	1.94154
NVE|NVE20748	Hsp|XP_016855687.1	0.3693
NVE|NVE26203	ATE|aten_s0247.g8.t1	0.86775
NVE|NVE26203	Exaiptasia|XP_020897400.1	1.45929
NVE|NVE26203	CHE|TCONS_00028556-protein	0.5645
NVE|NVE26203	AUR|scaffold12.g82	0.9199
NVE|NVE26203	SPU|XP_783684.3	0.74191
NVE|NVE26203	AMI|XP_029202325.2	0.93897
NVE|NVE26203	Hsp|NP_067054.1	0.8427
NVE|NVE26203	Hsp|NP_001074012.1	0.8427
NVE|NVE15009	Exaiptasia|XP_020908851.2	2.69791
NVE|NVE25613	ATE|aten_s0295.g18.t1	0.4313
NVE|NVE25613	Exaiptasia|XP_020912286.1	0.7935
NVE|NVE25613	CHE|TCONS_00060116-protein	0.4006
NVE|NVE25613	AUR|scaffold26.g8	0.7075
NVE|NVE25613	AMI|XP_029204142.2	0.4618
NVE|NVE24383	ATE|aten_s0075.g55.t1	1.07757
NVE|NVE24383	Exaiptasia|XP_020902367.1	1.67435
NVE|NVE24383	CHE|TCONS_00005128-protein	0.83917
NVE|NVE24383	AUR|scaffold775.g2	0.6726
NVE|NVE24383	SPU|XP_030833915.1	0.98787
NVE|NVE24383	AMI|XP_029186141.2	1.17778
NVE|NVE24383	Hsp|NP_003895.1	1.15642
NVE|NVE14863	ATE|aten_s0111.g13.t1	0.4111
NVE|NVE14863	Exaiptasia|XP_028512902.1	0.901
NVE|NVE14863	Exaiptasia|XP_028512901.1	0.901
NVE|NVE14863	Exaiptasia|XP_028512900.1	0.901
NVE|NVE14863	Exaiptasia|XP_028512899.1	0.901
NVE|NVE14863	Exaiptasia|XP_028512898.1	0.901
NVE|NVE14863	Exaiptasia|XP_028512897.1	0.901
NVE|NVE14863	Exaiptasia|XP_028512896.1	0.901
NVE|NVE14863	Exaiptasia|XP_028512895.1	0.901
NVE|NVE14863	Exaiptasia|XP_020893089.1	0.901
NVE|NVE14863	Exaiptasia|XP_020893088.1	0.901
NVE|NVE14863	Exaiptasia|XP_020893087.1	0.901
NVE|NVE14863	Exaiptasia|XP_020893085.1	0.901
NVE|NVE14863	Exaiptasia|XP_020893084.1	0.901
NVE|NVE14863	Exaiptasia|XP_020893083.1	0.901
NVE|NVE14863	Exaiptasia|XP_020893082.1	0.901
NVE|NVE14863	Exaiptasia|XP_020893081.1	0.901
NVE|NVE14863	Exaiptasia|XP_020893080.1	0.901
NVE|NVE14863	CHE|TCONS_00002209-protein	0.057
NVE|NVE14863	AMI|XP_044183355.1	0.4086
NVE|NVE20881	Exaiptasia|XP_020895346.1	0.5566
NVE|NVE1936	ATE|aten_s0013.g51.t1	0.93529
NVE|NVE1936	Exaiptasia|XP_020904265.1	1.67686
NVE|NVE1936	CHE|TCONS_00015580-protein	0.76334
NVE|NVE1936	SPU|XP_030839766.1	0.84907
NVE|NVE1936	AMI|XP_029190940.1	1.00965
NVE|NVE1936	Hsp|NP_001032360.1	0.97872
NVE|NVE9364	ATE|aten_s0058.g137.t1	0.3835
NVE|NVE9364	Exaiptasia|XP_020895494.1	0.713
NVE|NVE9364	AUR|scaffold335.g18	0.4901
NVE|NVE9364	SPU|XP_786433.3	0.3133
NVE|NVE9364	AMI|XP_044181694.1	0.3872
NVE|NVE20629	ATE|aten_s0028.g99.t1	0.3899
NVE|NVE20629	Exaiptasia|XP_020893172.1	0.665
NVE|NVE20629	SPU|XP_030854441.1	0.1517
NVE|NVE20629	AMI|XP_029205787.2	0.4084
NVE|NVE20629	Hsp|NP_068777.1	0.1763
NVE|NVE14739	SPU|XP_030834357.1	0.056
NVE|NVE14192	ATE|aten_s0003.g13.t1	0.4319
NVE|NVE14192	Exaiptasia|XP_020898402.1	1.35087
NVE|NVE14192	CHE|TCONS_00067561-protein	0.1548
NVE|NVE14192	AMI|XP_029196802.2	0.66728
NVE|NVE881	ATE|aten_s0226.g16.t1	1.15641
NVE|NVE881	Exaiptasia|XP_028513085.1	2.04049
NVE|NVE881	CHE|TCONS_00049871-protein	0.3958
NVE|NVE881	SPU|XP_030830050.1	0.5716
NVE|NVE881	AMI|XP_029193955.2	0.94493
NVE|NVE881	Hsp|XP_011525662.2	0.05
NVE|NVE2730	ATE|aten_s0053.g87.t1	0.59364
NVE|NVE2730	Exaiptasia|XP_020902847.1	1.0621
NVE|NVE2730	CHE|TCONS_00032905-protein	0.5003
NVE|NVE2730	AUR|scaffold206.g20	0.9019
NVE|NVE2730	SPU|XP_030839949.1	0.5559
NVE|NVE2730	SPU|XP_030838309.1	0.5559
NVE|NVE2730	AMI|XP_029189729.1	0.63165
NVE|NVE2730	Hsp|NP_055316.2	0.5688
NVE|NVE4526	Exaiptasia|XP_020898215.1	1.05532
NVE|NVE6197	ATE|aten_s0005.g66.t1	0.268
NVE|NVE6197	Exaiptasia|XP_020906222.1	0.5624
NVE|NVE6197	AMI|XP_029184820.2	0.28
NVE|NVE4962	ATE|aten_s0257.g21.t1	0.1794
NVE|NVE4962	Exaiptasia|XP_020902133.1	0.5852
NVE|NVE4962	AMI|XP_029199102.2	0.1845
NVE|NVE23672	ATE|aten_s0005.g214.t1	0.3834
NVE|NVE23672	Exaiptasia|XP_020904284.1	0.5923
NVE|NVE23672	AMI|XP_029188119.1	0.4105
NVE|NVE21238	ATE|aten_s0052.g144.t1	1.81183
NVE|NVE21238	Exaiptasia|XP_028516844.1	2.95154
NVE|NVE21238	Exaiptasia|XP_028514920.1	2.95154
NVE|NVE21238	AMI|XP_029182669.2	1.94154
NVE|NVE20659	ATE|aten_s0021.g11.t1	0.5228
NVE|NVE20659	Exaiptasia|XP_020907086.1	0.7521
NVE|NVE20659	CHE|TCONS_00033466-protein	0.3795
NVE|NVE20659	AUR|scaffold7.g57	0.527
NVE|NVE20659	SPU|XP_030829383.1	0.4742
NVE|NVE20659	Hsp|NP_056005.1	0.606
NVE|NVE20521	ATE|aten_s0006.g154.t1	0.57902
NVE|NVE20521	Exaiptasia|XP_020912572.1	0.8214
NVE|NVE20521	AUR|scaffold27.g68	0.2545
NVE|NVE20521	SPU|XP_001192714.4	0.3552
NVE|NVE20521	AMI|XP_029192951.2	0.61519
NVE|NVE24399	Exaiptasia|XP_028516980.1	0.3967
NVE|NVE14833	ATE|aten_s0031.g87.t1	0.3594
NVE|NVE14833	AMI|XP_029194155.2	0.3848
NVE|NVE5745	ATE|aten_s0013.g94.t1	0.2322
NVE|NVE5745	Exaiptasia|XP_020899027.1	0.4533
NVE|NVE5745	SPU|XP_001176091.1	0.2289
NVE|NVE5745	AMI|XP_029191001.2	0.2735
NVE|NVE14157	ATE|aten_s0222.g40.t1	0.64349
NVE|NVE14157	Exaiptasia|XP_020916024.1	1.03382
NVE|NVE14157	CHE|TCONS_00065252-protein	0.3637
NVE|NVE14157	SPU|XP_003730971.1	0.5355
NVE|NVE14157	AMI|XP_029186028.1	0.68737
NVE|NVE16150	ATE|aten_s0043.g110.t1	0.96492
NVE|NVE16150	Exaiptasia|XP_020917142.1	1.725
NVE|NVE16150	CHE|TCONS_00001208-protein	0.5378
NVE|NVE16150	SPU|XP_030839310.1	0.6161
NVE|NVE16150	AMI|XP_029199228.2	1.02538
NVE|NVE16150	Hsp|NP_277040.1	0.76885
NVE|NVE4080	Exaiptasia|XP_028518467.1	2.48133
NVE|NVE3284	ATE|aten_s0026.g56.t1	0.86237
NVE|NVE3284	Exaiptasia|XP_020902309.1	1.46402
NVE|NVE3284	CHE|TCONS_00066005-protein	0.79897
NVE|NVE3284	AUR|scaffold171.g45	1.44749
NVE|NVE3284	SPU|XP_788775.2	0.90924
NVE|NVE3284	SPU|XP_030835327.1	0.90924
NVE|NVE3284	AMI|XP_029194690.1	0.92376
NVE|NVE3284	Hsp|XP_016864326.1	1.02018
NVE|NVE19385	ATE|aten_s0011.g17.t1	0.2464
NVE|NVE19385	Exaiptasia|XP_020897120.1	0.4661
NVE|NVE19385	AUR|scaffold198.g12	0.2205
NVE|NVE19385	AMI|XP_029212006.2	0.198
NVE|NVE12232	ATE|aten_s0007.g39.t1	1.01698
NVE|NVE12232	Exaiptasia|XP_020898776.1	1.63889
NVE|NVE12232	CHE|TCONS_00011918-protein	0.77237
NVE|NVE12232	AUR|scaffold346.g4	1.56782
NVE|NVE12232	SPU|XP_030845898.1	0.75141
NVE|NVE12232	AMI|XP_044178810.1	1.04573
NVE|NVE12232	Hsp|NP_001353602.1	0.7949
NVE|NVE4336	ATE|aten_s0333.g5.t1	0.2985
NVE|NVE4336	Exaiptasia|XP_020894289.1	0.6626
NVE|NVE4336	AUR|scaffold155.g40	0.5493
NVE|NVE4336	SPU|XP_030855223.1	0.362
NVE|NVE4336	AMI|XP_044182399.1	0.2251
NVE|NVE4336	Hsp|NP_006699.2	0.4087
NVE|NVE9453	Exaiptasia|XP_028519440.1	0.8834
NVE|NVE18227	ATE|aten_s0128.g29.t1	0.66423
NVE|NVE18227	Exaiptasia|XP_020902361.1	1.15069
NVE|NVE18227	CHE|TCONS_00063318-protein	0.5302
NVE|NVE18227	AUR|scaffold21.g112	0.7061
NVE|NVE18227	SPU|XP_030842837.1	0.6258
NVE|NVE18227	AMI|XP_044166540.1	0.70487
NVE|NVE18227	Hsp|NP_542172.2	0.6649
NVE|NVE936	ATE|aten_s0018.g77.t1	0.4219
NVE|NVE936	Exaiptasia|XP_020894909.1	0.7469
NVE|NVE936	AMI|XP_029195388.2	0.4372
NVE|NVE25666	ATE|aten_s0009.g216.t1	0.0957
NVE|NVE25666	Exaiptasia|XP_020893836.1	0.2914
NVE|NVE25666	AMI|XP_029212508.2	0.1063
NVE|NVE18476	ATE|aten_s0033.g57.t1	1.0972
NVE|NVE18476	Exaiptasia|XP_020906748.1	1.86549
NVE|NVE18476	CHE|TCONS_00063854-protein	0.74912
NVE|NVE18476	AUR|scaffold109.g10	0.9138
NVE|NVE18476	SPU|XP_780636.1	1.19103
NVE|NVE18476	SPU|XP_030841497.1	1.19103
NVE|NVE18476	SPU|XP_030841496.1	1.19103
NVE|NVE18476	SPU|XP_030841459.1	1.19103
NVE|NVE18476	AMI|XP_029184985.1	1.17539
NVE|NVE18476	Hsp|NP_004716.1	1.33201
NVE|NVE15258	ATE|aten_s0162.g8.t1	1.42498
NVE|NVE15258	Exaiptasia|XP_020913725.1	2.55703
NVE|NVE15258	SPU|XP_782393.1	1.5671
NVE|NVE15258	AMI|XP_029196192.2	1.61959
NVE|NVE15258	Hsp|XP_047275655.1	1.49289
NVE|NVE15258	Hsp|NP_005737.1	1.49289
NVE|NVE18472	ATE|aten_s0162.g2.t1	0.4726
NVE|NVE18472	Exaiptasia|XP_020892688.1	0.8648
NVE|NVE18472	SPU|XP_030853437.1	0.323
NVE|NVE18472	AMI|XP_044177868.1	0.506
NVE|NVE18472	Hsp|XP_006717386.1	0.4046
NVE|NVE21394	ATE|aten_s0046.g108.t1	0.4244
NVE|NVE21394	Exaiptasia|XP_020893832.1	0.96351
NVE|NVE21394	AUR|scaffold26.g72	0.1184
NVE|NVE21394	AMI|XP_029194520.2	0.4802
NVE|NVE11490	ATE|aten_s0002.g38.t1	0.2148
NVE|NVE11490	Exaiptasia|XP_028512717.1	0.2339
NVE|NVE11490	AUR|scaffold5.g59	0.4016
NVE|NVE11490	SPU|XP_030850561.1	0.28
NVE|NVE11490	AMI|XP_029204136.1	0.2382
NVE|NVE11490	Hsp|NP_036590.1	0.2743
NVE|NVE15354	ATE|aten_s0023.g99.t1	0.3853
NVE|NVE15354	CHE|TCONS_00047278-protein	0.161
NVE|NVE15354	AUR|scaffold340.g16	0.301
NVE|NVE15354	SPU|XP_030837853.1	0.1995
NVE|NVE15354	AMI|XP_029183164.2	0.3831
NVE|NVE15354	Hsp|NP_620689.1	0.2501
NVE|NVE10152	ATE|aten_s0077.g44.t1	1.26266
NVE|NVE10152	Exaiptasia|XP_020895349.1	2.34462
NVE|NVE10152	CHE|TCONS_00031109-protein	0.80935
NVE|NVE10152	AUR|scaffold3.g30	0.7823
NVE|NVE10152	SPU|XP_030830522.1	1.06597
NVE|NVE10152	AMI|XP_029190852.2	1.34645
NVE|NVE11279	ATE|aten_s0030.g120.t1	0.5041
NVE|NVE11279	Exaiptasia|XP_020907441.1	0.8567
NVE|NVE11279	CHE|TCONS_00066939-protein	0.3903
NVE|NVE11279	AUR|scaffold149.g45	0.748
NVE|NVE11279	SPU|XP_781778.4	0.3875
NVE|NVE11279	AMI|XP_029208338.1	0.5108
NVE|NVE11279	Hsp|NP_005585.1	0.5439
NVE|NVE11279	Hsp|NP_001307122.1	0.5439
NVE|NVE11279	Hsp|NP_001106673.1	0.5439
NVE|NVE11279	Hsp|NP_001106672.1	0.5439
NVE|NVE725	Exaiptasia|XP_020894583.1	0.1476
NVE|NVE17104	ATE|aten_s0070.g25.t1	1.81183
NVE|NVE17104	Exaiptasia|XP_028516856.1	2.95154
NVE|NVE17104	AMI|XP_029185606.2	1.94154
NVE|NVE7767	ATE|aten_s0217.g8.t1	1.06721
NVE|NVE7767	Exaiptasia|XP_020905300.1	1.9301
NVE|NVE7767	CHE|TCONS_00054249-protein	0.3954
NVE|NVE7767	AUR|scaffold107.g15	0.9474
NVE|NVE7767	AMI|XP_029206717.2	1.1506
NVE|NVE12592	Exaiptasia|XP_020911300.1	0.3902
NVE|NVE12592	AUR|scaffold117.g43	0.4574
NVE|NVE5419	ATE|aten_s0317.g10.t1	0.98247
NVE|NVE5419	Exaiptasia|XP_020910376.1	1.78534
NVE|NVE5419	CHE|TCONS_00063698-protein	0.3226
NVE|NVE5419	AUR|scaffold135.g19	0.758
NVE|NVE5419	SPU|XP_795511.2	0.4747
NVE|NVE5419	AMI|XP_029180138.2	1.05062
NVE|NVE5419	Hsp|NP_001287690.1	0.4185
NVE|NVE24750	ATE|aten_s0265.g4.t1	0.4667
NVE|NVE24750	Exaiptasia|XP_020917505.1	1.16186
NVE|NVE24750	AUR|scaffold33.g103	0.1423
NVE|NVE24750	AMI|XP_029188013.2	0.491
NVE|NVE2825	ATE|aten_s0034.g76.t1	1.81183
NVE|NVE2825	Exaiptasia|XP_028518131.1	2.95154
NVE|NVE2825	CHE|TCONS_00054576-protein	1.58902
NVE|NVE2825	AUR|scaffold84.g33	1.25864
NVE|NVE2825	SPU|XP_030836972.1	2.13047
NVE|NVE2825	AMI|XP_029193800.2	1.94154
NVE|NVE2825	Hsp|NP_055768.3	2.32108
NVE|NVE2825	Hsp|NP_001309278.1	2.32108
NVE|NVE2825	Hsp|NP_001309277.1	2.32108
NVE|NVE2825	Hsp|NP_001121698.1	2.32108
NVE|NVE7875	ATE|aten_s0246.g3.t1	0.89851
NVE|NVE7875	Exaiptasia|XP_028514626.1	1.41328
NVE|NVE7875	CHE|TCONS_00057319-protein	0.62862
NVE|NVE7875	SPU|XP_030845162.1	0.5296
NVE|NVE7875	AMI|XP_044184081.1	0.97368
NVE|NVE7875	Hsp|NP_001353346.1	0.5245
NVE|NVE12920	ATE|aten_s0311.g4.t1	1.80466
NVE|NVE12920	CHE|TCONS_00015257-protein	0.72058
NVE|NVE12920	AUR|scaffold65.g37	1.90383
NVE|NVE12920	SPU|XP_030846197.1	1.24811
NVE|NVE12920	AMI|XP_029199507.1	1.93277
NVE|NVE12920	Hsp|NP_391988.1	1.24352
NVE|NVE25012	ATE|aten_s0015.g145.t1	0.4326
NVE|NVE25012	Exaiptasia|XP_020909212.1	0.93125
NVE|NVE25012	AMI|XP_029187351.2	0.4508
NVE|NVE2589	ATE|aten_s0197.g33.t1	0.87301
NVE|NVE2589	Exaiptasia|XP_020901928.1	1.79566
NVE|NVE2589	CHE|TCONS_00073011-protein	0.3286
NVE|NVE2589	AUR|scaffold20.g89	0.9426
NVE|NVE2589	SPU|XP_030854461.1	0.5936
NVE|NVE2589	SPU|XP_030854460.1	0.5936
NVE|NVE2589	AMI|XP_029195001.2	1.00268
NVE|NVE4298	ATE|aten_s0106.g23.t1	0.68018
NVE|NVE4298	Exaiptasia|XP_020904774.1	1.43294
NVE|NVE4298	CHE|TCONS_00012271-protein	0.67212
NVE|NVE4298	AUR|scaffold462.g1	1.16914
NVE|NVE4298	SPU|XP_780499.1	0.78428
NVE|NVE4298	AMI|XP_029196535.2	0.7069
NVE|NVE4298	Hsp|NP_001001.2	0.93097
NVE|NVE15082	AUR|scaffold1388.g1	0.7354
NVE|NVE5893	Exaiptasia|XP_028519659.1	0.184
NVE|NVE25548	ATE|aten_s0336.g1.t1	0.3105
NVE|NVE25548	Exaiptasia|XP_020899270.1	0.98899
NVE|NVE25548	AUR|scaffold201.g20	0.3379
NVE|NVE25548	AMI|XP_029179817.2	0.3166
NVE|NVE25548	Hsp|NP_149361.1	0.2005
NVE|NVE25548	Hsp|NP_149360.1	0.2005
NVE|NVE25548	Hsp|NP_006048.1	0.2005
NVE|NVE25548	Hsp|NP_001343268.1	0.2005
NVE|NVE25548	Hsp|NP_001343267.1	0.2005
NVE|NVE25548	Hsp|NP_001343265.1	0.2005
NVE|NVE25548	Hsp|NP_001265579.1	0.2005
NVE|NVE8159	ATE|aten_s0025.g19.t1	1.10765
NVE|NVE8159	Exaiptasia|XP_028517482.1	2.03669
NVE|NVE8159	CHE|TCONS_00022397-protein	0.77573
NVE|NVE8159	AUR|scaffold119.g35	1.50163
NVE|NVE8159	SPU|XP_791226.3	0.95421
NVE|NVE8159	AMI|XP_029206647.2	1.24468
NVE|NVE8159	Hsp|NP_004353.1	0.94454
NVE|NVE8159	Hsp|NP_001124147.1	0.94454
NVE|NVE10417	ATE|aten_s0005.g317.t1	1.68982
NVE|NVE10417	Exaiptasia|XP_020892903.1	2.95154
NVE|NVE10417	AUR|scaffold45.g51	1.35787
NVE|NVE10417	SPU|XP_030842136.1	0.88773
NVE|NVE10417	AMI|XP_029189814.2	1.83561
NVE|NVE14814	AUR|scaffold168.g17	0.4049
NVE|NVE25818	ATE|aten_s0143.g23.t1	0.1613
NVE|NVE25818	Exaiptasia|XP_028515936.1	0.5921
NVE|NVE25818	AMI|XP_029210937.2	0.151
NVE|NVE6779	ATE|aten_s0194.g13.t1	1.81183
NVE|NVE6779	ATE|aten_s0184.g6.t1	1.81183
NVE|NVE6779	ATE|aten_s0141.g17.t1	1.81183
NVE|NVE6779	ATE|aten_s0122.g10.t1	1.81183
NVE|NVE6779	ATE|aten_s0115.g29.t1	1.81183
NVE|NVE6779	ATE|aten_s0074.g45.t1	1.81183
NVE|NVE6779	ATE|aten_s0059.g42.t1	1.81183
NVE|NVE6779	ATE|aten_s0055.g26.t1	1.81183
NVE|NVE6779	ATE|aten_s0053.g2.t1	1.81183
NVE|NVE6779	ATE|aten_s0042.g122.t1	1.81183
NVE|NVE6779	ATE|aten_s0013.g33.t1	1.81183
NVE|NVE6779	ATE|aten_s0013.g174.t1	1.81183
NVE|NVE6779	ATE|aten_s0006.g174.t1	1.81183
NVE|NVE6779	ATE|aten_s0001.g208.t1	1.81183
NVE|NVE6779	Exaiptasia|XP_028518292.1	2.95154
NVE|NVE6779	Exaiptasia|XP_028517931.1	2.95154
NVE|NVE6779	Exaiptasia|XP_028517926.1	2.95154
NVE|NVE6779	Exaiptasia|XP_028517610.1	2.95154
NVE|NVE6779	Exaiptasia|XP_028516433.1	2.95154
NVE|NVE6779	Exaiptasia|XP_028515877.1	2.95154
NVE|NVE6779	Exaiptasia|XP_028515188.1	2.95154
NVE|NVE6779	Exaiptasia|XP_028514458.1	2.95154
NVE|NVE6779	Exaiptasia|XP_028513276.1	2.95154
NVE|NVE6779	Exaiptasia|XP_020908010.2	2.95154
NVE|NVE6779	Exaiptasia|XP_020901696.1	2.95154
NVE|NVE6779	Exaiptasia|XP_020894662.1	2.95154
NVE|NVE6779	Exaiptasia|XP_020893237.1	2.95154
NVE|NVE6779	CHE|TCONS_00063360-protein	1.8692
NVE|NVE6779	CHE|TCONS_00060723-protein	1.8692
NVE|NVE6779	CHE|TCONS_00059916-protein	1.8692
NVE|NVE6779	CHE|TCONS_00053703-protein	1.8692
NVE|NVE6779	CHE|TCONS_00053405-protein	1.8692
NVE|NVE6779	CHE|TCONS_00040499-protein	1.8692
NVE|NVE6779	CHE|TCONS_00033606-protein	1.8692
NVE|NVE6779	CHE|TCONS_00026235-protein	1.8692
NVE|NVE6779	CHE|TCONS_00024413-protein	1.8692
NVE|NVE6779	CHE|TCONS_00024281-protein	1.8692
NVE|NVE6779	CHE|TCONS_00017459-protein	1.8692
NVE|NVE6779	CHE|TCONS_00016530-protein	1.8692
NVE|NVE6779	CHE|TCONS_00015389-protein	1.8692
NVE|NVE6779	CHE|TCONS_00004013-protein	1.8692
NVE|NVE6779	AUR|scaffold46.g6	3.2185
NVE|NVE6779	AUR|scaffold376.g11	3.2185
NVE|NVE6779	AUR|scaffold32.g59	3.2185
NVE|NVE6779	AUR|scaffold135.g30	3.2185
NVE|NVE6779	SPU|XP_030856161.1	2.13047
NVE|NVE6779	SPU|XP_030854690.1	2.13047
NVE|NVE6779	SPU|XP_030854410.1	2.13047
NVE|NVE6779	SPU|XP_030847974.1	2.13047
NVE|NVE6779	SPU|XP_030840434.1	2.13047
NVE|NVE6779	SPU|XP_030839985.1	2.13047
NVE|NVE6779	SPU|XP_030839868.1	2.13047
NVE|NVE6779	SPU|XP_030838659.1	2.13047
NVE|NVE6779	SPU|XP_030838316.1	2.13047
NVE|NVE6779	SPU|XP_030837708.1	2.13047
NVE|NVE6779	SPU|XP_030837682.1	2.13047
NVE|NVE6779	SPU|XP_030836572.1	2.13047
NVE|NVE6779	SPU|XP_030832172.1	2.13047
NVE|NVE6779	SPU|XP_030831333.1	2.13047
NVE|NVE6779	SPU|XP_030830896.1	2.13047
NVE|NVE6779	SPU|XP_030830748.1	2.13047
NVE|NVE6779	SPU|XP_030828315.1	2.13047
NVE|NVE6779	SPU|XP_030828221.1	2.13047
NVE|NVE6779	AMI|XP_044185083.1	1.94154
NVE|NVE6779	AMI|XP_044183927.1	1.94154
NVE|NVE6779	AMI|XP_044183897.1	1.94154
NVE|NVE6779	AMI|XP_044177004.1	1.94154
NVE|NVE6779	AMI|XP_044176236.1	1.94154
NVE|NVE6779	AMI|XP_044176214.1	1.94154
NVE|NVE6779	AMI|XP_044173732.1	1.94154
NVE|NVE6779	AMI|XP_044164509.1	1.94154
NVE|NVE6779	AMI|XP_044164069.1	1.94154
NVE|NVE6779	AMI|XP_044164060.1	1.94154
NVE|NVE6779	AMI|XP_029213421.2	1.94154
NVE|NVE6779	AMI|XP_029212191.2	1.94154
NVE|NVE6779	AMI|XP_029206097.2	1.94154
NVE|NVE6779	AMI|XP_029200044.2	1.94154
NVE|NVE6779	AMI|XP_029196674.2	1.94154
NVE|NVE6779	AMI|XP_029192879.2	1.94154
NVE|NVE6779	AMI|XP_029188390.2	1.94154
NVE|NVE6779	Hsp|XP_016878921.1	2.32108
NVE|NVE6779	Hsp|XP_016861618.1	2.32108
NVE|NVE6779	Hsp|XP_011523718.1	2.32108
NVE|NVE6779	Hsp|XP_011522005.1	2.32108
NVE|NVE6779	Hsp|XP_011521965.1	2.32108
NVE|NVE6779	Hsp|XP_011509790.1	2.32108
NVE|NVE6779	Hsp|XP_006712019.1	2.32108
NVE|NVE6779	Hsp|XP_005248319.2	2.32108
NVE|NVE6779	Hsp|NP_775899.3	2.32108
NVE|NVE6779	Hsp|NP_061720.2	2.32108
NVE|NVE6779	Hsp|NP_056327.4	2.32108
NVE|NVE6779	Hsp|NP_001367.2	2.32108
NVE|NVE6779	Hsp|NP_001361.1	2.32108
NVE|NVE6779	Hsp|NP_001360.1	2.32108
NVE|NVE6779	Hsp|NP_001359035.1	2.32108
NVE|NVE6779	Hsp|NP_001354408.1	2.32108
NVE|NVE6779	Hsp|NP_001352957.1	2.32108
NVE|NVE6779	Hsp|NP_001264044.1	2.32108
NVE|NVE6779	Hsp|NP_001193856.1	2.32108
NVE|NVE6779	Hsp|NP_001073932.1	2.32108
NVE|NVE12522	ATE|aten_s0475.g4.t1	0.459
NVE|NVE12522	Exaiptasia|XP_020897860.2	1.08301
NVE|NVE12522	AUR|scaffold187.g40	0.3348
NVE|NVE12522	SPU|XP_030830560.1	0.3837
NVE|NVE12522	AMI|XP_029194807.2	0.4596
NVE|NVE12522	Hsp|XP_047300179.1	0.3358
NVE|NVE12522	Hsp|NP_005535.1	0.3358
NVE|NVE12664	ATE|aten_s0111.g37.t1	0.2531
NVE|NVE12664	Exaiptasia|XP_020916804.1	0.94068
NVE|NVE12664	CHE|TCONS_00060591-protein	0.3608
NVE|NVE12664	AUR|scaffold171.g15	0.501
NVE|NVE12664	SPU|XP_784765.2	0.4855
NVE|NVE12664	AMI|XP_044168731.1	0.5407
NVE|NVE12664	Hsp|XP_047279213.1	0.4554
NVE|NVE12664	Hsp|NP_054783.2	0.4554
NVE|NVE12664	Hsp|NP_001273728.1	0.4554
NVE|NVE12664	Hsp|NP_001273727.1	0.4554
NVE|NVE12664	Hsp|NP_001273726.1	0.4554
NVE|NVE12664	Hsp|NP_001273725.1	0.4554
NVE|NVE505	ATE|aten_s0051.g34.t1	0.1427
NVE|NVE505	Exaiptasia|XP_020904852.1	0.97094
NVE|NVE505	SPU|XP_003724024.2	0.3041
NVE|NVE505	AMI|XP_029193206.2	0.63428
NVE|NVE505	Hsp|NP_001353865.1	0.3494
NVE|NVE23943	ATE|aten_s0086.g18.t1	0.4523
NVE|NVE23943	Exaiptasia|XP_028519223.1	1.15362
NVE|NVE23943	AMI|XP_029188934.2	0.4775
NVE|NVE15345	ATE|aten_s0705.g3.t1	0.4435
NVE|NVE15345	Exaiptasia|XP_020896493.1	1.29218
NVE|NVE15345	CHE|TCONS_00067106-protein	0.5096
NVE|NVE15345	AUR|scaffold63.g14	0.7814
NVE|NVE15345	SPU|XP_030834322.1	0.5436
NVE|NVE15345	SPU|XP_030834321.1	0.5436
NVE|NVE15345	SPU|XP_030834320.1	0.5436
NVE|NVE15345	SPU|XP_030834319.1	0.5436
NVE|NVE15345	SPU|XP_030834318.1	0.5436
NVE|NVE15345	SPU|XP_030834317.1	0.5436
NVE|NVE15345	AMI|XP_029201836.2	0.80537
NVE|NVE15345	Hsp|NP_001338886.1	0.6772
NVE|NVE21432	ATE|aten_s0071.g41.t1	1.39718
NVE|NVE21432	Exaiptasia|XP_020917645.1	2.59447
NVE|NVE21432	SPU|XP_785580.4	1.45782
NVE|NVE21432	AMI|XP_044184192.1	1.50099
NVE|NVE21432	Hsp|NP_002159.2	1.5505
NVE|NVE14746	ATE|aten_s0015.g3.t1	0.5385
NVE|NVE14746	Exaiptasia|XP_020909313.1	0.93314
NVE|NVE14746	CHE|TCONS_00015668-protein	0.446
NVE|NVE14746	AUR|scaffold52.g100	0.4011
NVE|NVE14746	SPU|XP_030833392.1	0.3963
NVE|NVE14746	AMI|XP_044163144.1	0.5384
NVE|NVE14746	Hsp|NP_060633.1	0.4834
NVE|NVE13261	ATE|aten_s0011.g89.t1	0.58577
NVE|NVE13261	Exaiptasia|XP_020892332.1	1.0924
NVE|NVE13261	CHE|TCONS_00059441-protein	0.2982
NVE|NVE13261	SPU|XP_030841547.1	0.68439
NVE|NVE13261	Hsp|NP_001291364.1	0.73448
NVE|NVE8752	Exaiptasia|XP_020896294.1	0.8021
NVE|NVE14898	ATE|aten_s0120.g50.t1	0.1137
NVE|NVE14898	Exaiptasia|XP_020917662.1	0.2116
NVE|NVE14898	AMI|XP_029211576.1	0.119
NVE|NVE24187	SPU|XP_011681457.2	0.1505
NVE|NVE10196	ATE|aten_s0092.g79.t1	0.62639
NVE|NVE10196	Exaiptasia|XP_020894754.2	1.17236
NVE|NVE10196	AMI|XP_029202146.2	0.64765
NVE|NVE2023	ATE|aten_s0003.g19.t1	0.124
NVE|NVE2023	Exaiptasia|XP_020908646.1	0.2634
NVE|NVE2023	AMI|XP_029196809.2	0.1392
NVE|NVE7111	Exaiptasia|XP_028512581.1	0.2326
NVE|NVE7111	CHE|TCONS_00011664-protein	0.044
NVE|NVE7111	AUR|scaffold107.g11	0.085
NVE|NVE7111	AMI|XP_029196086.2	0.1728
NVE|NVE14911	ATE|aten_s0021.g74.t1	0.4058
NVE|NVE14911	Exaiptasia|XP_020916915.1	0.803
NVE|NVE14911	AMI|XP_029196102.2	0.4368
NVE|NVE16449	ATE|aten_s0004.g145.t1	1.31076
NVE|NVE16449	Exaiptasia|XP_020906968.1	2.47107
NVE|NVE12867	ATE|aten_s0067.g7.t1	0.381
NVE|NVE12867	Exaiptasia|XP_020913078.1	0.5737
NVE|NVE12867	CHE|TCONS_00023786-protein	0.1755
NVE|NVE12867	AUR|scaffold93.g26	0.4867
NVE|NVE12867	SPU|XP_011663840.1	0.255
NVE|NVE12867	AMI|XP_044178797.1	0.4168
NVE|NVE12867	Hsp|NP_001287750.1	0.281
NVE|NVE8967	ATE|aten_s0005.g102.t1	1.81183
NVE|NVE8967	Exaiptasia|XP_020892275.2	2.95154
NVE|NVE8967	CHE|TCONS_00065999-protein	0.5582
NVE|NVE8967	AUR|scaffold11.g118	0.7687
NVE|NVE8967	SPU|XP_030852588.1	2.13047
NVE|NVE8967	AMI|XP_044164697.1	1.94154
NVE|NVE8967	Hsp|NP_060542.4	2.32108
NVE|NVE14317	CHE|TCONS_00005405-protein	0.1739
NVE|NVE23786	ATE|aten_s0088.g19.t1	0.98851
NVE|NVE23786	Exaiptasia|XP_028515219.1	2.08776
NVE|NVE23786	CHE|TCONS_00049218-protein	1.1376
NVE|NVE23786	AUR|scaffold406.g10	1.09082
NVE|NVE23786	SPU|XP_030850999.1	1.22638
NVE|NVE23786	AMI|XP_029181151.1	1.24416
NVE|NVE16757	Exaiptasia|XP_020893609.1	0.4087
NVE|NVE16757	CHE|TCONS_00067072-protein	0.2247
NVE|NVE16757	AUR|scaffold112.g40	0.5198
NVE|NVE16757	SPU|XP_030838590.1	0.3339
NVE|NVE16757	AMI|XP_029191505.1	0.2626
NVE|NVE16757	Hsp|NP_463460.1	0.3324
NVE|NVE16757	Hsp|NP_000792.1	0.3324
NVE|NVE3901	ATE|aten_s0237.g17.t1	0.4899
NVE|NVE3901	ATE|aten_s0195.g17.t1	0.4899
NVE|NVE3901	ATE|aten_s0031.g90.t1	0.4899
NVE|NVE3901	Exaiptasia|XP_020917665.1	0.798
NVE|NVE3901	Exaiptasia|XP_020917548.1	0.798
NVE|NVE3901	Exaiptasia|XP_020916526.1	0.798
NVE|NVE3901	Exaiptasia|XP_020916261.1	0.798
NVE|NVE3901	Exaiptasia|XP_020913117.1	0.798
NVE|NVE3901	Exaiptasia|XP_020906582.1	0.798
NVE|NVE3901	Exaiptasia|XP_020906581.1	0.798
NVE|NVE3901	Exaiptasia|XP_020902784.1	0.798
NVE|NVE3901	Exaiptasia|XP_020899533.1	0.798
NVE|NVE3901	Exaiptasia|XP_020896922.1	0.798
NVE|NVE3901	Exaiptasia|XP_020896798.1	0.798
NVE|NVE3901	Exaiptasia|XP_020895987.1	0.798
NVE|NVE3901	Exaiptasia|XP_020894112.1	0.798
NVE|NVE3901	AUR|scaffold161.g24	0.8704
NVE|NVE3901	SPU|XP_030843368.1	0.571
NVE|NVE3901	SPU|XP_030837433.1	0.571
NVE|NVE3901	SPU|XP_030837375.1	0.571
NVE|NVE3901	SPU|XP_030837373.1	0.571
NVE|NVE3901	SPU|XP_030831689.1	0.571
NVE|NVE3901	SPU|XP_011678156.1	0.571
NVE|NVE3901	SPU|XP_011668421.1	0.571
NVE|NVE3901	SPU|XP_003725435.1	0.571
NVE|NVE3901	SPU|XP_003724461.1	0.571
NVE|NVE3901	AMI|XP_029184367.1	0.5246
NVE|NVE3901	Hsp|NP_066403.2	0.6265
NVE|NVE3901	Hsp|NP_001116847.1	0.6265
NVE|NVE3901	Hsp|NP_001005464.1	0.6265
NVE|NVE17017	CHE|TCONS_00005923-protein	0.1276
NVE|NVE11120	ATE|aten_s0027.g113.t1	1.32983
NVE|NVE11120	Exaiptasia|XP_020913456.1	2.24166
NVE|NVE11120	CHE|TCONS_00069088-protein	1.42659
NVE|NVE11120	AUR|scaffold14.g134	1.57985
NVE|NVE11120	SPU|XP_030837984.1	1.45107
NVE|NVE11120	AMI|XP_029186153.2	1.8376
NVE|NVE11120	Hsp|NP_002569.1	1.67862
NVE|NVE11120	Hsp|NP_001311263.1	1.67862
NVE|NVE11120	Hsp|NP_001311261.1	1.67862
NVE|NVE11120	Hsp|NP_001311260.1	1.67862
NVE|NVE11120	Hsp|NP_001311259.1	1.67862
NVE|NVE11120	Hsp|NP_001311255.1	1.67862
NVE|NVE11120	Hsp|NP_001311254.1	1.67862
NVE|NVE11120	Hsp|NP_001121639.1	1.67862
NVE|NVE11120	Hsp|NP_001121638.1	1.67862
NVE|NVE26205	Exaiptasia|XP_020897456.1	1.81541
NVE|NVE11640	ATE|aten_s0017.g17.t1	0.0743
NVE|NVE11640	Exaiptasia|XP_020916625.1	0.471
NVE|NVE11640	AMI|XP_029203944.1	0.0792
NVE|NVE69	Exaiptasia|XP_020892451.1	0.93556
NVE|NVE69	CHE|TCONS_00018299-protein	0.5081
NVE|NVE69	AUR|scaffold130.g15	0.9036
NVE|NVE69	SPU|XP_030848610.1	0.6022
NVE|NVE69	SPU|XP_030848583.1	0.6022
NVE|NVE69	AMI|XP_029187662.1	0.5769
NVE|NVE69	Hsp|NP_000967.1	0.667
NVE|NVE11385	ATE|aten_s0001.g284.t1	0.61525
NVE|NVE11385	Exaiptasia|XP_020895766.1	1.10559
NVE|NVE11385	AMI|XP_029188796.1	0.66351
NVE|NVE14559	ATE|aten_s0174.g36.t1	0.2429
NVE|NVE14559	Exaiptasia|XP_020914202.1	0.98128
NVE|NVE14559	CHE|TCONS_00049690-protein	0.2258
NVE|NVE14559	AUR|scaffold152.g2	0.7848
NVE|NVE14559	SPU|XP_030855192.1	0.5082
NVE|NVE14559	AMI|XP_029199952.2	0.5843
NVE|NVE14559	Hsp|NP_056518.2	0.4671
NVE|NVE16568	ATE|aten_s0097.g4.t1	0.97102
NVE|NVE16568	Exaiptasia|XP_028512761.1	1.69142
NVE|NVE16568	CHE|TCONS_00066774-protein	0.1891
NVE|NVE16568	AUR|scaffold22.g37	0.2371
NVE|NVE16568	SPU|XP_030829581.1	0.3626
NVE|NVE16568	AMI|XP_044176932.1	1.04303
NVE|NVE21401	ATE|aten_s0047.g69.t1	0.0833
NVE|NVE21401	AMI|XP_044173840.1	0.1443
NVE|NVE12086	ATE|aten_s0012.g173.t1	0.3139
NVE|NVE12086	Exaiptasia|XP_020903143.1	1.05313
NVE|NVE12086	AMI|XP_029186333.1	0.336
NVE|NVE22896	ATE|aten_s0032.g59.t1	1.05676
NVE|NVE22896	Exaiptasia|XP_020914350.2	1.96132
NVE|NVE22896	CHE|TCONS_00045970-protein	0.82945
NVE|NVE22896	AUR|scaffold458.g15	1.52003
NVE|NVE22896	SPU|XP_030832795.1	0.91358
NVE|NVE22896	AMI|XP_044183011.1	1.15022
NVE|NVE22896	Hsp|NP_001271293.2	1.08365
NVE|NVE21228	Hsp|NP_001335914.1	0.6351
NVE|NVE4825	ATE|aten_s0012.g65.t1	1.81183
NVE|NVE4825	Exaiptasia|XP_028515263.1	2.95154
NVE|NVE4825	Exaiptasia|XP_020909013.2	2.95154
NVE|NVE4825	Exaiptasia|XP_020901863.1	2.95154
NVE|NVE4825	AUR|scaffold429.g6	2.32325
NVE|NVE4825	AMI|XP_029203485.2	1.94154
NVE|NVE4648	ATE|aten_s0268.g3.t1	0.5636
NVE|NVE4648	Exaiptasia|XP_020906663.1	1.26177
NVE|NVE4648	AUR|scaffold36.g114	0.2645
NVE|NVE4648	AMI|XP_029197801.1	0.6045
NVE|NVE4751	CHE|TCONS_00049915-protein	0.03
NVE|NVE20707	ATE|aten_s0003.g49.t1	0.3522
NVE|NVE20707	SPU|XP_030832420.1	0.053
NVE|NVE20707	AMI|XP_029196814.2	0.3628
NVE|NVE18310	ATE|aten_s0020.g29.t1	0.75949
NVE|NVE18310	Exaiptasia|XP_028516400.1	1.25513
NVE|NVE18310	Exaiptasia|XP_028516399.1	1.25513
NVE|NVE18310	Exaiptasia|XP_020906102.1	1.25513
NVE|NVE18310	AMI|XP_029207713.2	0.82359
NVE|NVE4970	ATE|aten_s0004.g152.t1	1.59676
NVE|NVE4970	Exaiptasia|XP_020906972.1	2.95154
NVE|NVE4970	AMI|XP_029192117.2	1.72625
NVE|NVE22309	ATE|aten_s0035.g132.t1	0.86775
NVE|NVE22309	Exaiptasia|XP_020893291.1	1.70139
NVE|NVE22309	SPU|XP_030831454.1	0.5929
NVE|NVE22309	AMI|XP_029184356.2	0.95187
NVE|NVE22309	Hsp|NP_061895.3	0.606
NVE|NVE17750	ATE|aten_s0003.g42.t1	0.56742
NVE|NVE17750	Exaiptasia|XP_020914535.1	1.01412
NVE|NVE17750	CHE|TCONS_00036899-protein	0.4231
NVE|NVE17750	AUR|scaffold51.g78	0.2839
NVE|NVE17750	SPU|XP_792528.1	0.4156
NVE|NVE17750	AMI|XP_029196795.1	0.61918
NVE|NVE17324	ATE|aten_s1393.g1.t1	0.57213
NVE|NVE17324	Exaiptasia|XP_020903728.1	2.16114
NVE|NVE17324	CHE|TCONS_00005265-protein	0.4994
NVE|NVE17324	AUR|scaffold138.g4	1.1643
NVE|NVE17324	SPU|XP_030828436.1	0.71784
NVE|NVE17324	AMI|XP_029205157.2	1.18521
NVE|NVE17324	Hsp|NP_001135798.1	0.85252
NVE|NVE5613	ATE|aten_s0359.g15.t1	0.1506
NVE|NVE5613	Exaiptasia|XP_020909231.1	0.2714
NVE|NVE5613	CHE|TCONS_00001579-protein	0.036
NVE|NVE5613	AUR|scaffold15.g161	0.2443
NVE|NVE5613	SPU|XP_030855351.1	0.0915
NVE|NVE5613	AMI|XP_029202491.2	0.1588
NVE|NVE11747	ATE|aten_s0014.g45.t1	0.0926
NVE|NVE11747	Exaiptasia|XP_020913803.1	0.177
NVE|NVE11747	AMI|XP_029200070.2	0.1007
NVE|NVE10525	ATE|aten_s0079.g72.t1	1.07784
NVE|NVE10525	Exaiptasia|XP_020911462.1	2.2048
NVE|NVE10525	CHE|TCONS_00061466-protein	0.69894
NVE|NVE10525	AUR|scaffold11.g189	1.14133
NVE|NVE10525	SPU|XP_030852254.1	0.75554
NVE|NVE10525	AMI|XP_029189399.2	1.16147
NVE|NVE10525	Hsp|NP_115786.1	0.81227
NVE|NVE3215	ATE|aten_s0029.g44.t1	1.81183
NVE|NVE3215	Exaiptasia|XP_020895891.1	2.95154
NVE|NVE3215	CHE|TCONS_00047016-protein	1.8692
NVE|NVE3215	CHE|TCONS_00047013-protein	1.8692
NVE|NVE3215	AUR|scaffold141.g33	3.2185
NVE|NVE3215	SPU|XP_030828252.1	2.13047
NVE|NVE3215	AMI|XP_029195185.2	1.94154
NVE|NVE3215	Hsp|XP_047274687.1	2.32108
NVE|NVE3215	Hsp|XP_016874755.1	2.32108
NVE|NVE3215	Hsp|NP_002215.2	2.32108
NVE|NVE3215	Hsp|NP_001365381.1	2.32108
NVE|NVE1783	ATE|aten_s0053.g15.t1	0.5465
NVE|NVE1783	Exaiptasia|XP_020904181.2	0.7843
NVE|NVE1783	AMI|XP_029205863.1	0.5944
NVE|NVE11444	ATE|aten_s0005.g119.t1	0.3243
NVE|NVE11444	Exaiptasia|XP_020906929.1	0.5491
NVE|NVE11444	CHE|TCONS_00031788-protein	0.2387
NVE|NVE11444	AUR|scaffold400.g7	0.4631
NVE|NVE11444	SPU|XP_030852039.1	0.3254
NVE|NVE11444	AMI|XP_029184873.1	0.3409
NVE|NVE11444	Hsp|NP_659425.1	0.395
NVE|NVE4015	ATE|aten_s0350.g16.t1	0.312
NVE|NVE4015	Exaiptasia|XP_020893110.1	0.5709
NVE|NVE4015	AUR|scaffold25.g15	0.347
NVE|NVE4015	SPU|XP_001178789.2	0.2015
NVE|NVE4015	AMI|XP_029190283.1	0.3345
NVE|NVE10217	Exaiptasia|XP_020900255.1	0.1804
NVE|NVE10217	SPU|XP_781741.4	0.1007
NVE|NVE10217	Hsp|XP_011538046.1	0.114
NVE|NVE6116	ATE|aten_s0188.g7.t1	0.3098
NVE|NVE6116	Exaiptasia|XP_020907284.1	0.7849
NVE|NVE6116	AMI|XP_029185506.2	0.2787
NVE|NVE17372	ATE|aten_s0136.g23.t1	0.3295
NVE|NVE17372	Exaiptasia|XP_020901729.1	0.6039
NVE|NVE17372	AMI|XP_044166681.1	0.4052
NVE|NVE3845	Exaiptasia|XP_020912058.1	1.00565
NVE|NVE3845	Exaiptasia|XP_020912057.1	1.00565
NVE|NVE3845	CHE|TCONS_00062230-protein	0.4274
NVE|NVE3845	AUR|scaffold60.g40	0.9255
NVE|NVE3845	AMI|XP_029204241.1	0.65553
NVE|NVE5330	ATE|aten_s0120.g6.t1	0.5294
NVE|NVE5330	Exaiptasia|XP_028519762.1	1.11314
NVE|NVE5330	AMI|XP_029211556.2	0.564
NVE|NVE1494	ATE|aten_s0031.g18.t1	0.3456
NVE|NVE1494	AMI|XP_044165342.1	0.3712
NVE|NVE1767	ATE|aten_s0190.g44.t1	1.48178
NVE|NVE1767	Exaiptasia|XP_020910399.2	2.09917
NVE|NVE1767	CHE|TCONS_00066421-protein	0.94584
NVE|NVE1767	AUR|scaffold77.g15	1.49246
NVE|NVE1767	SPU|XP_030836789.1	1.2062
NVE|NVE1767	SPU|XP_030836751.1	1.2062
NVE|NVE1767	AMI|XP_044177493.1	1.57684
NVE|NVE1767	Hsp|NP_001137311.1	1.2601
NVE|NVE6976	ATE|aten_s0259.g33.t1	0.1129
NVE|NVE6976	Exaiptasia|XP_020913224.1	0.2895
NVE|NVE6976	Exaiptasia|XP_020913222.1	0.2895
NVE|NVE6976	Exaiptasia|XP_020913221.1	0.2895
NVE|NVE6976	CHE|TCONS_00058866-protein	0.1142
NVE|NVE6976	AUR|scaffold306.g14	0.1903
NVE|NVE6976	SPU|XP_003729883.2	0.096
NVE|NVE6976	AMI|XP_044178577.1	0.1142
NVE|NVE6976	Hsp|NP_001366196.1	0.1196
NVE|NVE21403	AUR|scaffold191.g24	0.7656
NVE|NVE21403	Hsp|NP_001333613.1	0.4837
NVE|NVE24198	SPU|XP_030853925.1	0.178
NVE|NVE20430	Exaiptasia|XP_020907285.1	0.6291
NVE|NVE20430	CHE|TCONS_00048454-protein	0.3021
NVE|NVE20430	AUR|scaffold292.g15	0.569
NVE|NVE20430	SPU|XP_030855354.1	0.1933
NVE|NVE20430	AMI|XP_029185507.2	0.3461
NVE|NVE20430	Hsp|NP_203527.1	0.1868
NVE|NVE20430	Hsp|NP_203526.1	0.1868
NVE|NVE20430	Hsp|NP_066930.1	0.1868
NVE|NVE22546	ATE|aten_s0108.g40.t1	0.3609
NVE|NVE22546	Exaiptasia|XP_028513841.1	0.98842
NVE|NVE22546	AMI|XP_029207432.2	0.4707
NVE|NVE1983	ATE|aten_s0024.g79.t1	0.3756
NVE|NVE1983	Exaiptasia|XP_020898880.1	0.8961
NVE|NVE1983	AMI|XP_029196491.2	0.4187
NVE|NVE1983	Hsp|NP_001295029.1	0.0783
NVE|NVE9733	ATE|aten_s0031.g102.t1	0.0775
NVE|NVE9733	AMI|XP_029194173.2	0.0789
NVE|NVE16915	ATE|aten_s0172.g18.t1	0.70094
NVE|NVE16915	Exaiptasia|XP_020895566.1	1.57472
NVE|NVE16915	CHE|TCONS_00071474-protein	0.5606
NVE|NVE16915	AUR|scaffold8.g153	0.7147
NVE|NVE16915	SPU|XP_030848899.1	0.5368
NVE|NVE16915	SPU|XP_030841198.1	0.5368
NVE|NVE16915	AMI|XP_029209669.2	0.79606
NVE|NVE16915	Hsp|NP_001349652.1	0.4422
NVE|NVE15005	ATE|aten_s0299.g22.t1	0.3634
NVE|NVE15005	Exaiptasia|XP_020902696.1	0.7892
NVE|NVE15005	AUR|scaffold89.g61	0.3976
NVE|NVE15005	AMI|XP_029191977.1	0.4415
NVE|NVE15005	Hsp|NP_002328.1	0.2248
NVE|NVE8021	Exaiptasia|XP_020912774.1	0.1294
NVE|NVE2201	ATE|aten_s0067.g112.t1	0.5212
NVE|NVE2201	Exaiptasia|XP_020895573.1	1.6036
NVE|NVE2201	SPU|XP_030841501.1	0.3213
NVE|NVE2201	AMI|XP_029203872.2	0.71455
NVE|NVE2201	Hsp|NP_789786.2	0.2438
NVE|NVE16877	ATE|aten_s0098.g33.t1	0.80166
NVE|NVE16877	Exaiptasia|XP_020910508.1	1.3626
NVE|NVE16877	AMI|XP_044164990.1	0.86251
NVE|NVE15652	Exaiptasia|XP_028512788.1	1.57183
NVE|NVE239	ATE|aten_s0009.g180.t1	0.1721
NVE|NVE239	Exaiptasia|XP_020916707.1	0.534
NVE|NVE239	CHE|TCONS_00069396-protein	0.278
NVE|NVE239	SPU|XP_003729480.1	0.3894
NVE|NVE239	AMI|XP_044164376.1	0.3478
NVE|NVE239	Hsp|NP_004269.1	0.4467
NVE|NVE7304	Exaiptasia|XP_028513161.1	0.3485
NVE|NVE7304	SPU|XP_030831523.1	0.101
NVE|NVE22568	ATE|aten_s0044.g50.t1	0.382
NVE|NVE22568	Exaiptasia|XP_020909266.1	0.692
NVE|NVE22568	CHE|TCONS_00059073-protein	0.2791
NVE|NVE22568	AUR|scaffold53.g70	0.6045
NVE|NVE22568	SPU|XP_030834891.1	0.4132
NVE|NVE22568	AMI|XP_029197730.2	0.4004
NVE|NVE22568	Hsp|NP_001308890.1	0.4361
NVE|NVE3524	ATE|aten_s0012.g175.t1	0.2563
NVE|NVE3524	Exaiptasia|XP_020916009.1	0.515
NVE|NVE3524	AMI|XP_029186411.2	0.2697
NVE|NVE15552	ATE|aten_s0046.g62.t1	0.5031
NVE|NVE15552	Exaiptasia|XP_020893919.1	1.13222
NVE|NVE15552	AMI|XP_044172908.1	0.5557
NVE|NVE23863	ATE|aten_s0081.g5.t1	0.61123
NVE|NVE23863	Exaiptasia|XP_020893951.1	1.18611
NVE|NVE23863	CHE|TCONS_00006134-protein	0.4926
NVE|NVE23863	AUR|scaffold59.g16	0.8405
NVE|NVE23863	SPU|XP_030834917.1	0.5047
NVE|NVE23863	AMI|XP_029187716.1	0.64797
NVE|NVE23863	Hsp|XP_011537754.1	0.6075
NVE|NVE21972	ATE|aten_s0029.g117.t1	0.2345
NVE|NVE21972	Exaiptasia|XP_020911698.1	0.4369
NVE|NVE21972	CHE|TCONS_00033335-protein	0.1517
NVE|NVE21972	AUR|scaffold198.g11	0.2617
NVE|NVE21972	AMI|XP_029204913.2	0.2537
NVE|NVE21972	Hsp|NP_001722.1	0.2178
NVE|NVE9385	Exaiptasia|XP_020905356.1	0.4297
NVE|NVE9385	CHE|TCONS_00013347-protein	0.15
NVE|NVE9385	AUR|scaffold146.g5	0.2235
NVE|NVE9385	AMI|XP_029182494.2	0.2458
NVE|NVE23196	ATE|aten_s0052.g46.t1	0.98689
NVE|NVE23196	Exaiptasia|XP_020896837.1	2.47693
NVE|NVE23196	AMI|XP_029197468.2	1.08759
NVE|NVE426	ATE|aten_s0029.g198.t1	0.4403
NVE|NVE426	Exaiptasia|XP_020897578.1	0.8767
NVE|NVE426	CHE|TCONS_00070671-protein	0.2714
NVE|NVE426	AUR|scaffold18.g64	0.4792
NVE|NVE426	AMI|XP_029181325.1	0.4701
NVE|NVE7550	Exaiptasia|XP_020912262.1	0.5489
NVE|NVE7550	CHE|TCONS_00062435-protein	0.2059
NVE|NVE7550	AUR|scaffold72.g88	0.207
NVE|NVE7550	SPU|XP_030850599.1	0.2128
NVE|NVE7550	AMI|XP_029213099.2	0.3815
NVE|NVE7550	Hsp|NP_057036.2	0.4438
NVE|NVE7854	ATE|aten_s0001.g307.t1	0.75907
NVE|NVE7854	Exaiptasia|XP_028518958.1	1.91346
NVE|NVE7854	AMI|XP_029188780.2	1.01758
NVE|NVE10153	ATE|aten_s0077.g46.t1	1.39994
NVE|NVE10153	Exaiptasia|XP_020895348.1	2.95154
NVE|NVE10153	Exaiptasia|XP_020895347.1	2.95154
NVE|NVE10153	CHE|TCONS_00057781-protein	0.4411
NVE|NVE10153	AUR|scaffold3.g37	1.7523
NVE|NVE10153	SPU|XP_030830765.1	0.6088
NVE|NVE10153	AMI|XP_044181092.1	1.4857
NVE|NVE10153	Hsp|NP_001373980.1	1.41003
NVE|NVE18766	ATE|aten_s0163.g51.t1	0.84024
NVE|NVE18766	Exaiptasia|XP_020906643.1	1.50832
NVE|NVE18766	CHE|TCONS_00071212-protein	0.5821
NVE|NVE18766	AUR|scaffold118.g76	0.3596
NVE|NVE18766	SPU|XP_030853727.1	0.67685
NVE|NVE18766	AMI|XP_044163545.1	0.9493
NVE|NVE18766	Hsp|NP_004688.2	0.6822
NVE|NVE3855	ATE|aten_s0004.g73.t1	1.81183
NVE|NVE3855	Exaiptasia|XP_020905750.1	2.95154
NVE|NVE3855	CHE|TCONS_00003214-protein	0.91127
NVE|NVE3855	AUR|scaffold117.g67	1.57143
NVE|NVE3855	SPU|XP_030831420.1	1.88629
NVE|NVE3855	AMI|XP_029191099.2	1.94154
NVE|NVE3855	Hsp|NP_004930.1	2.09327
NVE|NVE25298	Exaiptasia|XP_028515551.1	0.7389
NVE|NVE10794	ATE|aten_s0306.g5.t1	1.15664
NVE|NVE10794	Exaiptasia|XP_020894369.1	1.98183
NVE|NVE10794	AMI|XP_029188154.1	1.24323
NVE|NVE7631	Exaiptasia|XP_020893720.1	0.6535
NVE|NVE22397	ATE|aten_s0138.g19.t1	0.2315
NVE|NVE22397	Exaiptasia|XP_020900184.1	0.4199
NVE|NVE22397	CHE|TCONS_00019154-protein	0.1099
NVE|NVE22397	AUR|scaffold62.g31	0.2137
NVE|NVE22397	AMI|XP_029189582.2	0.2443
NVE|NVE22397	Hsp|XP_011535359.1	0.1916
NVE|NVE247	ATE|aten_s0034.g95.t1	1.13972
NVE|NVE247	Exaiptasia|XP_020914697.2	2.02499
NVE|NVE247	CHE|TCONS_00071986-protein	1.16856
NVE|NVE247	AUR|scaffold91.g14	1.97459
NVE|NVE247	SPU|XP_011680186.1	1.44217
NVE|NVE247	AMI|XP_029194353.1	1.36119
NVE|NVE247	Hsp|NP_001290432.1	1.53978
NVE|NVE7398	AMI|XP_029212804.2	0.4277
NVE|NVE7398	Hsp|XP_047297334.1	0.0935
NVE|NVE13200	ATE|aten_s0001.g324.t1	1.43305
NVE|NVE13200	Exaiptasia|XP_020907744.1	2.28338
NVE|NVE13200	CHE|TCONS_00069368-protein	0.80815
NVE|NVE13200	AUR|scaffold128.g21	0.6136
NVE|NVE13200	SPU|XP_011671722.2	0.83013
NVE|NVE13200	AMI|XP_044174088.1	1.56708
NVE|NVE13200	Hsp|NP_001904.2	1.2602
NVE|NVE25465	ATE|aten_s0176.g5.t1	0.4581
NVE|NVE25465	Exaiptasia|XP_020916465.1	0.9092
NVE|NVE25465	CHE|TCONS_00031207-protein	0.2771
NVE|NVE25465	AUR|scaffold159.g56	0.5452
NVE|NVE25465	SPU|XP_030847805.1	0.1463
NVE|NVE25465	AMI|XP_029180531.2	0.4981
NVE|NVE25465	Hsp|NP_005693.1	0.1762
NVE|NVE10859	ATE|aten_s0371.g14.t1	0.74145
NVE|NVE10859	Exaiptasia|XP_020900005.1	1.55382
NVE|NVE10859	AUR|scaffold64.g69	0.4753
NVE|NVE10859	AMI|XP_029188130.2	0.78414
NVE|NVE10859	Hsp|NP_001269842.1	0.3848
NVE|NVE8105	ATE|aten_s0063.g59.t1	0.1728
NVE|NVE8105	Exaiptasia|XP_020894983.1	0.3436
NVE|NVE8105	AMI|XP_029200978.2	0.1741
NVE|NVE11920	CHE|TCONS_00032844-protein	0.3572
NVE|NVE11920	SPU|XP_030853321.1	0.4707
NVE|NVE11920	Hsp|NP_001273573.1	0.5241
NVE|NVE18028	ATE|aten_s0021.g127.t1	0.58705
NVE|NVE18028	Exaiptasia|XP_020892909.1	1.41646
NVE|NVE18028	CHE|TCONS_00002634-protein	0.1906
NVE|NVE18028	SPU|NP_001012720.1	0.5353
NVE|NVE18028	AMI|XP_029200285.2	0.64513
NVE|NVE18028	Hsp|NP_002172.2	0.74261
NVE|NVE23016	ATE|aten_s0009.g136.t1	0.4805
NVE|NVE23016	Exaiptasia|XP_020909673.1	0.92216
NVE|NVE23016	AUR|scaffold212.g20	0.5636
NVE|NVE23016	SPU|XP_003727531.1	0.3057
NVE|NVE23016	AMI|XP_029195492.1	0.5048
NVE|NVE23016	Hsp|NP_003668.2	0.4004
NVE|NVE3630	ATE|aten_s0064.g22.t1	1.05777
NVE|NVE3630	Exaiptasia|XP_020902466.1	1.94964
NVE|NVE3630	CHE|TCONS_00028525-protein	0.3449
NVE|NVE3630	AUR|scaffold7.g68	0.6683
NVE|NVE3630	SPU|XP_030829346.1	0.3396
NVE|NVE3630	AMI|XP_029213859.1	1.13406
NVE|NVE3630	Hsp|NP_001156619.1	0.4813
NVE|NVE7603	ATE|aten_s0176.g26.t1	1.81183
NVE|NVE7603	Exaiptasia|XP_028517172.1	2.95154
NVE|NVE7603	SPU|XP_030842026.1	2.09069
NVE|NVE7603	AMI|XP_029212976.2	1.94154
NVE|NVE7603	Hsp|NP_001245302.1	1.91809
NVE|NVE21618	ATE|aten_s0230.g37.t1	0.7068
NVE|NVE21618	Exaiptasia|XP_020907781.1	1.50444
NVE|NVE21618	CHE|TCONS_00016543-protein	0.2277
NVE|NVE21618	AUR|scaffold88.g17	0.4091
NVE|NVE21618	SPU|NP_001123285.1	0.3206
NVE|NVE21618	AMI|XP_029199103.2	0.80439
NVE|NVE21618	Hsp|NP_057442.1	0.291
NVE|NVE21618	Hsp|NP_001265563.1	0.291
NVE|NVE21618	Hsp|NP_001265561.1	0.291
NVE|NVE2483	CHE|TCONS_00009076-protein	0.3169
NVE|NVE2483	AMI|XP_044184335.1	0.97849
NVE|NVE8045	ATE|aten_s0168.g37.t1	0.62417
NVE|NVE8045	Exaiptasia|XP_028513350.1	1.3552
NVE|NVE8045	Exaiptasia|XP_028513349.1	1.3552
NVE|NVE8045	Exaiptasia|XP_020895042.1	1.3552
NVE|NVE8045	Exaiptasia|XP_020895041.1	1.3552
NVE|NVE8045	AMI|XP_029214285.2	0.67151
NVE|NVE24835	ATE|aten_s0039.g63.t1	0.62122
NVE|NVE24835	AMI|XP_029205889.2	0.65892
NVE|NVE17675	ATE|aten_s0130.g29.t1	0.1377
NVE|NVE17675	Exaiptasia|XP_020895142.2	0.2792
NVE|NVE17675	AUR|scaffold54.g52	0.1035
NVE|NVE17675	AMI|XP_029213073.2	0.1509
NVE|NVE24948	ATE|aten_s0180.g38.t1	0.4194
NVE|NVE24948	Exaiptasia|XP_020909301.1	0.722
NVE|NVE24948	AMI|XP_029202001.1	0.4454
NVE|NVE24948	Hsp|NP_054903.1	0.4144
NVE|NVE15389	AUR|scaffold90.g53	0.1469
NVE|NVE3218	ATE|aten_s0131.g17.t1	1.81183
NVE|NVE3218	ATE|aten_s0131.g15.t1	1.81183
NVE|NVE3218	Exaiptasia|XP_020915834.1	2.38957
NVE|NVE3218	CHE|TCONS_00024241-protein	1.12753
NVE|NVE3218	AUR|scaffold233.g3	2.45351
NVE|NVE3218	AMI|XP_044169660.1	1.94154
NVE|NVE3218	AMI|XP_044169658.1	1.94154
NVE|NVE3218	AMI|XP_044169657.1	1.94154
NVE|NVE3218	AMI|XP_029199718.2	1.94154
NVE|NVE3218	AMI|XP_029199700.2	1.94154
NVE|NVE3218	Hsp|NP_001034485.1	1.11753
NVE|NVE12456	ATE|aten_s0045.g19.t1	0.1879
NVE|NVE12456	CHE|TCONS_00026094-protein	0.1231
NVE|NVE12456	AUR|scaffold56.g44	0.2782
NVE|NVE12456	AMI|XP_029207273.1	0.201
NVE|NVE21409	ATE|aten_s0001.g39.t1	0.70334
NVE|NVE21409	Exaiptasia|XP_020895993.1	1.39957
NVE|NVE21409	CHE|TCONS_00023553-protein	0.63022
NVE|NVE21409	AUR|scaffold14.g17	1.11855
NVE|NVE21409	SPU|XP_783994.2	0.69234
NVE|NVE21409	AMI|XP_029195310.1	0.75334
NVE|NVE21409	Hsp|NP_001335270.1	0.713
NVE|NVE10506	ATE|aten_s0058.g131.t1	0.3828
NVE|NVE10506	Exaiptasia|XP_020895440.1	0.738
NVE|NVE10506	AMI|XP_044180827.1	0.4146
NVE|NVE6657	ATE|aten_s0074.g45.t1	1.81183
NVE|NVE6657	Exaiptasia|XP_028517926.1	2.95154
NVE|NVE6657	AMI|XP_044164509.1	1.94154
NVE|NVE19346	ATE|aten_s0135.g44.t1	0.038
NVE|NVE19346	Exaiptasia|XP_020910346.1	0.129
NVE|NVE23362	Exaiptasia|XP_020893452.1	0.2249
NVE|NVE23362	SPU|XP_003725769.1	0.0738
NVE|NVE23362	AMI|XP_029190613.2	0.1093
NVE|NVE26197	ATE|aten_s0041.g36.t1	0.2354
NVE|NVE26197	Exaiptasia|XP_028516083.1	0.3976
NVE|NVE26197	SPU|XP_030842600.1	0.222
NVE|NVE26197	SPU|XP_030842598.1	0.222
NVE|NVE26197	SPU|XP_011677550.2	0.222
NVE|NVE26197	SPU|XP_011677549.2	0.222
NVE|NVE26197	SPU|XP_011677548.2	0.222
NVE|NVE26197	SPU|XP_011677547.2	0.222
NVE|NVE26197	SPU|XP_011677546.2	0.222
NVE|NVE26197	AMI|XP_029193406.2	0.2555
NVE|NVE11104	AMI|XP_044163753.1	0.4396
NVE|NVE7585	ATE|aten_s0001.g85.t1	0.208
NVE|NVE3451	ATE|aten_s0263.g5.t1	0.97349
NVE|NVE3451	Exaiptasia|XP_020895738.1	1.96897
NVE|NVE3451	Exaiptasia|XP_020895737.1	1.96897
NVE|NVE3451	CHE|TCONS_00062891-protein	0.5575
NVE|NVE3451	AUR|scaffold256.g20	0.707
NVE|NVE3451	SPU|XP_030836873.1	0.5776
NVE|NVE3451	AMI|XP_029184627.2	1.05153
NVE|NVE3451	Hsp|NP_005497.1	0.6034
NVE|NVE15036	ATE|aten_s0046.g125.t1	0.2843
NVE|NVE15036	Exaiptasia|XP_020908034.1	0.8172
NVE|NVE15036	CHE|TCONS_00011580-protein	0.3656
NVE|NVE15036	AMI|XP_029198260.1	0.4708
NVE|NVE608	Exaiptasia|XP_028513071.1	2.26647
NVE|NVE608	Exaiptasia|XP_028513070.1	2.26647
NVE|NVE608	Exaiptasia|XP_020893756.1	2.26647
NVE|NVE20228	ATE|aten_s0002.g257.t1	0.4549
NVE|NVE20228	Exaiptasia|XP_020914257.1	0.8207
NVE|NVE20228	CHE|TCONS_00071356-protein	0.3984
NVE|NVE20228	SPU|XP_797937.1	0.425
NVE|NVE20228	AMI|XP_029193512.1	0.4865
NVE|NVE20228	Hsp|NP_001290472.1	0.5039
NVE|NVE14618	Exaiptasia|XP_020904453.1	0.184
NVE|NVE20187	ATE|aten_s0010.g52.t1	0.87642
NVE|NVE20187	Exaiptasia|XP_020899290.2	1.70712
NVE|NVE20187	AUR|scaffold109.g63	0.9831
NVE|NVE20187	AMI|XP_029191595.2	0.92975
NVE|NVE4696	ATE|aten_s0250.g9.t1	0.67337
NVE|NVE4696	Exaiptasia|XP_020911826.1	1.32448
NVE|NVE1140	Hsp|NP_004076.1	0.19
NVE|NVE1043	ATE|aten_s0196.g28.t1	0.92723
NVE|NVE10024	ATE|aten_s0031.g118.t1	0.1836
NVE|NVE10024	Exaiptasia|XP_020898401.1	1.10179
NVE|NVE10024	CHE|TCONS_00061800-protein	0.58806
NVE|NVE10024	AUR|scaffold44.g51	1.13379
NVE|NVE10024	SPU|XP_030832702.1	0.641
NVE|NVE10024	AMI|XP_044164493.1	0.71509
NVE|NVE10024	Hsp|NP_955476.1	0.74092
NVE|NVE20057	Exaiptasia|XP_028518458.1	0.2623
NVE|NVE20057	AUR|scaffold302.g19	0.4192
NVE|NVE20057	AMI|XP_029210478.2	0.369
NVE|NVE13952	ATE|aten_s0074.g5.t1	0.2912
NVE|NVE13952	Exaiptasia|XP_020910652.1	0.6697
NVE|NVE13952	CHE|TCONS_00061441-protein	0.2523
NVE|NVE13952	SPU|XP_030852208.1	0.078
NVE|NVE13952	AMI|XP_029195827.2	0.2834
NVE|NVE12852	ATE|aten_s0021.g153.t1	1.18786
NVE|NVE12852	Exaiptasia|XP_020903374.1	2.5475
NVE|NVE12852	CHE|TCONS_00061951-protein	0.5636
NVE|NVE12852	AUR|scaffold131.g54	1.02505
NVE|NVE12852	SPU|XP_030846198.1	0.5066
NVE|NVE12852	AMI|XP_029200260.1	1.27203
NVE|NVE12852	Hsp|NP_060930.3	0.72951
NVE|NVE22734	ATE|aten_s0084.g19.t1	0.2991
NVE|NVE22734	Exaiptasia|XP_020895290.1	0.5213
NVE|NVE22734	CHE|TCONS_00046518-protein	0.2923
NVE|NVE22734	AUR|scaffold51.g66	0.072
NVE|NVE22734	SPU|XP_784416.1	0.29
NVE|NVE22734	SPU|XP_030842986.1	0.29
NVE|NVE22734	AMI|XP_029194001.2	0.3156
NVE|NVE22734	Hsp|NP_008964.3	0.3648
NVE|NVE12397	ATE|aten_s0185.g4.t1	0.68058
NVE|NVE12397	Exaiptasia|XP_020897279.1	0.92
NVE|NVE12397	CHE|TCONS_00073071-protein	0.4766
NVE|NVE12397	AUR|scaffold64.g65	0.466
NVE|NVE12397	SPU|XP_030831673.1	0.6512
NVE|NVE12397	AMI|XP_044175619.1	0.70856
NVE|NVE12397	Hsp|NP_066284.2	0.6915
NVE|NVE15575	Hsp|NP_001297250.1	0.2502
NVE|NVE23833	ATE|aten_s0088.g32.t1	1.81183
NVE|NVE23833	Exaiptasia|XP_020905517.1	2.95154
NVE|NVE23833	CHE|TCONS_00072301-protein	0.68433
NVE|NVE23833	AUR|scaffold59.g9	2.95858
NVE|NVE23833	SPU|XP_030835559.1	2.13047
NVE|NVE23833	AMI|XP_029181336.2	1.94154
NVE|NVE23833	Hsp|XP_005269705.1	2.09685
NVE|NVE22996	Exaiptasia|XP_028513638.1	0.95831
NVE|NVE22996	CHE|TCONS_00017304-protein	0.4477
NVE|NVE22996	AMI|XP_029195110.2	0.70628
NVE|NVE6012	Exaiptasia|XP_020895428.1	2.10016
NVE|NVE6012	CHE|TCONS_00030495-protein	1.1474
NVE|NVE6012	AUR|scaffold299.g26	1.94343
NVE|NVE6012	SPU|XP_030830805.1	1.41479
NVE|NVE6012	Hsp|NP_001358230.1	1.32926
NVE|NVE16399	ATE|aten_s0042.g80.t1	0.4067
NVE|NVE16399	Exaiptasia|XP_020907552.1	1.54548
NVE|NVE16399	SPU|XP_011662399.1	0.2259
NVE|NVE16399	AMI|XP_029212932.2	0.70414
NVE|NVE16399	Hsp|XP_005265897.1	0.262
NVE|NVE16399	Hsp|NP_055716.1	0.262
NVE|NVE10486	ATE|aten_s0230.g15.t1	0.99515
NVE|NVE10486	CHE|TCONS_00002729-protein	0.2347
NVE|NVE10158	Exaiptasia|XP_020895354.1	1.52342
NVE|NVE24030	ATE|aten_s0053.g67.t1	1.06392
NVE|NVE24030	Exaiptasia|XP_020899875.1	1.97668
NVE|NVE24030	CHE|TCONS_00014929-protein	0.7885
NVE|NVE24030	AUR|scaffold17.g19	1.06288
NVE|NVE24030	SPU|XP_794490.3	0.96961
NVE|NVE24030	SPU|XP_030840399.1	0.96961
NVE|NVE24030	AMI|XP_029192273.2	1.13513
NVE|NVE24030	Hsp|NP_001268364.1	1.15914
NVE|NVE17619	ATE|aten_s0119.g18.t1	1.01231
NVE|NVE17619	Exaiptasia|XP_020917420.1	1.78856
NVE|NVE17619	CHE|TCONS_00033971-protein	0.6463
NVE|NVE17619	AUR|scaffold4.g228	1.1234
NVE|NVE17619	SPU|XP_785181.2	0.4349
NVE|NVE17619	SPU|XP_030835764.1	0.4349
NVE|NVE17619	AMI|XP_029193740.1	1.07937
NVE|NVE17619	Hsp|XP_016858809.1	0.4841
NVE|NVE9140	ATE|aten_s0138.g22.t1	1.19268
NVE|NVE9140	Exaiptasia|XP_020905668.2	2.46893
NVE|NVE9140	CHE|TCONS_00020254-protein	0.4485
NVE|NVE9140	AMI|XP_029189541.1	1.28
NVE|NVE25004	ATE|aten_s0112.g34.t1	0.63698
NVE|NVE25004	Exaiptasia|XP_020912652.1	1.25559
NVE|NVE25004	SPU|XP_030854294.1	0.3189
NVE|NVE25004	AMI|XP_029211705.2	0.64619
NVE|NVE25004	Hsp|NP_689542.2	0.4077
NVE|NVE2808	AUR|scaffold265.g16	0.4263
NVE|NVE559	ATE|aten_s0001.g55.t1	1.47806
NVE|NVE559	Exaiptasia|XP_020893936.1	2.75714
NVE|NVE559	AMI|XP_029194579.2	1.55764
NVE|NVE25572	ATE|aten_s0075.g92.t1	0.3703
NVE|NVE25572	Exaiptasia|XP_020902396.2	0.6773
NVE|NVE25572	CHE|TCONS_00007358-protein	0.1227
NVE|NVE25572	AUR|scaffold268.g3	0.3559
NVE|NVE25572	SPU|XP_030834206.1	0.2526
NVE|NVE25572	AMI|XP_029188873.2	0.3811
NVE|NVE25572	Hsp|NP_002848.1	0.3216
NVE|NVE8012	ATE|aten_s0265.g13.t1	1.20226
NVE|NVE8012	Exaiptasia|XP_020917487.1	2.51567
NVE|NVE8012	CHE|TCONS_00014193-protein	0.78457
NVE|NVE8012	AUR|scaffold121.g10	0.5598
NVE|NVE8012	SPU|XP_030836095.1	0.82017
NVE|NVE8012	AMI|XP_029188022.2	1.37504
NVE|NVE8012	Hsp|XP_024309986.1	0.95415
NVE|NVE19744	ATE|aten_s0021.g107.t1	0.3617
NVE|NVE19744	Exaiptasia|XP_020905436.1	0.6638
NVE|NVE19744	AMI|XP_029179556.2	0.3853
NVE|NVE15728	ATE|aten_s0041.g45.t1	0.077
NVE|NVE15728	AMI|XP_029193415.2	0.1027
NVE|NVE11966	ATE|aten_s0059.g12.t1	0.2895
NVE|NVE11966	AMI|XP_029214464.2	0.3259
NVE|NVE24983	ATE|aten_s0138.g14.t1	1.81183
NVE|NVE24983	Exaiptasia|XP_020900175.1	2.95154
NVE|NVE24983	AUR|scaffold69.g61	0.9322
NVE|NVE24983	AMI|XP_029189620.2	1.94154
NVE|NVE24983	Hsp|NP_000372.1	0.4989
NVE|NVE5112	ATE|aten_s0028.g101.t1	0.053
NVE|NVE5112	AMI|XP_029205780.2	0.056
NVE|NVE20611	Exaiptasia|XP_020917441.1	1.2515
NVE|NVE20611	CHE|TCONS_00012497-protein	0.64044
NVE|NVE20611	AUR|scaffold6.g78	1.17875
NVE|NVE20611	SPU|XP_030856300.1	0.7661
NVE|NVE20611	Hsp|NP_060911.2	0.7514
NVE|NVE8525	ATE|aten_s0150.g41.t1	0.031
NVE|NVE16146	ATE|aten_s0006.g1.t1	1.6122
NVE|NVE16146	Exaiptasia|XP_020897999.1	2.39424
NVE|NVE16146	CHE|TCONS_00005276-protein	1.31399
NVE|NVE16146	AUR|scaffold2.g94	2.42881
NVE|NVE16146	SPU|XP_030831879.1	1.58479
NVE|NVE16146	AMI|XP_044182239.1	1.76729
NVE|NVE16146	Hsp|NP_705898.1	1.77584
NVE|NVE14777	ATE|aten_s0106.g44.t1	1.81183
NVE|NVE14777	Exaiptasia|XP_020903117.1	2.95154
NVE|NVE14777	CHE|TCONS_00009105-protein	1.5499
NVE|NVE14777	AUR|scaffold125.g34	2.99137
NVE|NVE14777	SPU|XP_030832424.1	2.01366
NVE|NVE14777	AMI|XP_029196502.2	1.94154
NVE|NVE14777	Hsp|NP_001073890.2	2.17638
NVE|NVE7947	ATE|aten_s0027.g34.t1	0.4269
NVE|NVE7947	Exaiptasia|XP_020895197.1	0.7261
NVE|NVE7947	CHE|TCONS_00007099-protein	0.3814
NVE|NVE7947	AUR|scaffold111.g73	0.5949
NVE|NVE7947	SPU|XP_030837935.1	0.5497
NVE|NVE7947	AMI|XP_029186833.2	0.5169
NVE|NVE7947	Hsp|NP_036212.3	0.5599
NVE|NVE10010	ATE|aten_s0051.g30.t1	0.0857
NVE|NVE10010	Exaiptasia|XP_020907909.1	0.2864
NVE|NVE18353	ATE|aten_s0062.g115.t1	0.3732
NVE|NVE18353	Exaiptasia|XP_020908033.1	0.6528
NVE|NVE18353	CHE|TCONS_00012232-protein	0.2874
NVE|NVE18353	AUR|scaffold193.g6	0.5497
NVE|NVE18353	SPU|XP_030838345.1	0.3188
NVE|NVE18353	SPU|XP_030838344.1	0.3188
NVE|NVE18353	SPU|XP_030838330.1	0.3188
NVE|NVE18353	SPU|XP_030838328.1	0.3188
NVE|NVE18353	AMI|XP_029184309.2	0.4291
NVE|NVE18353	Hsp|NP_078804.2	0.3513
NVE|NVE9484	ATE|aten_s0332.g7.t1	0.2245
NVE|NVE9484	Exaiptasia|XP_028516023.1	0.3376
NVE|NVE9484	AMI|XP_044177104.1	0.2599
NVE|NVE24509	Exaiptasia|XP_020896270.1	2.78489
NVE|NVE24509	CHE|TCONS_00024945-protein	0.3997
NVE|NVE24509	AUR|scaffold538.g9	0.4073
NVE|NVE24509	AMI|XP_029213241.2	1.48709
NVE|NVE2180	ATE|aten_s0172.g60.t1	0.4027
NVE|NVE2180	AMI|XP_044170677.1	0.61526
NVE|NVE10889	Exaiptasia|XP_028518983.1	1.28047
NVE|NVE10889	Exaiptasia|XP_020914856.1	1.28047
NVE|NVE10889	AMI|XP_029192601.2	0.7609
NVE|NVE1362	ATE|aten_s0084.g87.t1	0.60466
NVE|NVE1362	Exaiptasia|XP_020894017.1	2.01695
NVE|NVE1362	AMI|XP_029199405.2	0.90893
NVE|NVE7124	ATE|aten_s0007.g48.t1	0.4287
NVE|NVE7124	Exaiptasia|XP_020895106.1	1.00897
NVE|NVE7124	AMI|XP_029187910.2	0.4562
NVE|NVE7562	ATE|aten_s0035.g47.t1	0.64181
NVE|NVE7562	Exaiptasia|XP_020892924.1	1.11238
NVE|NVE7562	Exaiptasia|XP_020892923.1	1.11238
NVE|NVE7562	Exaiptasia|XP_020892922.1	1.11238
NVE|NVE7562	CHE|TCONS_00064769-protein	0.2991
NVE|NVE7562	AUR|scaffold64.g31	1.0072
NVE|NVE7562	SPU|XP_030831004.1	0.5256
NVE|NVE7562	AMI|XP_029188109.2	0.69365
NVE|NVE7562	Hsp|XP_047293784.1	0.5988
NVE|NVE15634	Exaiptasia|XP_028519441.1	1.00777
NVE|NVE15634	SPU|XP_030832610.1	0.4351
NVE|NVE12609	ATE|aten_s0089.g62.t1	0.84011
NVE|NVE12609	Exaiptasia|XP_020898891.1	1.90173
NVE|NVE12609	CHE|TCONS_00052143-protein	0.1812
NVE|NVE12609	AUR|scaffold49.g87	0.3502
NVE|NVE12609	AMI|XP_044171233.1	0.913
NVE|NVE23860	ATE|aten_s0026.g67.t1	1.43253
NVE|NVE23860	Exaiptasia|XP_028518388.1	2.29883
NVE|NVE23860	SPU|XP_030848481.1	0.1037
NVE|NVE23860	AMI|XP_029194608.2	1.64062
NVE|NVE16316	ATE|aten_s0246.g9.t1	0.492
NVE|NVE16316	Exaiptasia|XP_028514639.1	1.09898
NVE|NVE16316	AMI|XP_044184239.1	0.4912
NVE|NVE18696	ATE|aten_s0033.g11.t1	1.81183
NVE|NVE18696	Exaiptasia|XP_020892655.1	2.95154
NVE|NVE18696	Exaiptasia|XP_020892654.1	2.95154
NVE|NVE18696	CHE|TCONS_00068492-protein	1.70675
NVE|NVE18696	AUR|scaffold5.g134	2.97924
NVE|NVE18696	SPU|XP_030853721.1	1.76443
NVE|NVE18696	AMI|XP_044175446.1	1.94154
NVE|NVE18696	Hsp|NP_006247.1	2.11585
NVE|NVE8208	AUR|scaffold1128.g1	0.2636
NVE|NVE22132	ATE|aten_s0038.g78.t1	0.3184
NVE|NVE22132	Exaiptasia|XP_020909007.1	0.5694
NVE|NVE22132	SPU|XP_030843655.1	0.24
NVE|NVE22132	SPU|XP_030843654.1	0.24
NVE|NVE22132	SPU|XP_030843653.1	0.24
NVE|NVE22132	SPU|XP_030843652.1	0.24
NVE|NVE22132	AMI|XP_029199383.2	0.34
NVE|NVE22132	Hsp|NP_067061.1	0.2614
NVE|NVE22132	Hsp|NP_001129284.1	0.2614
NVE|NVE22132	Hsp|NP_001129283.1	0.2614
NVE|NVE19336	ATE|aten_s0067.g117.t1	0.3411
NVE|NVE19336	Exaiptasia|XP_020893383.1	0.7912
NVE|NVE19336	CHE|TCONS_00070870-protein	0.2237
NVE|NVE19336	AUR|scaffold797.g3	0.2653
NVE|NVE19336	SPU|XP_030842104.1	0.2677
NVE|NVE19336	AMI|XP_029203857.1	0.4244
NVE|NVE19336	Hsp|NP_076424.1	0.2854
NVE|NVE6224	ATE|aten_s0369.g10.t1	1.48851
NVE|NVE6224	Exaiptasia|XP_020895833.1	2.95154
NVE|NVE6224	CHE|TCONS_00053545-protein	0.73162
NVE|NVE6224	AUR|scaffold103.g66	1.44847
NVE|NVE6224	SPU|XP_030851907.1	0.75858
NVE|NVE6224	SPU|XP_030851906.1	0.75858
NVE|NVE6224	AMI|XP_029195839.2	1.59472
NVE|NVE1987	ATE|aten_s0093.g67.t1	0.2713
NVE|NVE1987	Exaiptasia|XP_020900397.1	0.6023
NVE|NVE1987	AUR|scaffold212.g22	0.4264
NVE|NVE1987	SPU|XP_787142.3	0.2492
NVE|NVE1987	AMI|XP_029190706.1	0.2927
NVE|NVE1987	Hsp|NP_542393.1	0.37
NVE|NVE21044	ATE|aten_s0011.g159.t1	0.81869
NVE|NVE21044	Exaiptasia|XP_020892222.1	1.62673
NVE|NVE21044	CHE|TCONS_00021647-protein	0.4584
NVE|NVE21044	SPU|XP_003729915.1	0.5441
NVE|NVE21044	AMI|XP_029188523.2	0.90086
NVE|NVE6068	ATE|aten_s0056.g76.t1	0.3761
NVE|NVE6068	Exaiptasia|XP_020900855.1	0.6397
NVE|NVE6068	AMI|XP_044164814.1	0.3323
NVE|NVE9138	ATE|aten_s0013.g31.t1	1.81183
NVE|NVE9138	Exaiptasia|XP_028518292.1	2.95154
NVE|NVE9138	CHE|TCONS_00060723-protein	1.8692
NVE|NVE9138	AUR|scaffold17.g81	3.2185
NVE|NVE9138	SPU|XP_030839868.1	2.13047
NVE|NVE9138	AMI|XP_029213421.2	1.94154
NVE|NVE9138	Hsp|XP_016878921.1	2.32108
NVE|NVE23305	ATE|aten_s0380.g3.t1	0.545
NVE|NVE23305	SPU|XP_030835053.1	0.4421
NVE|NVE23305	AMI|XP_029208908.2	0.61023
NVE|NVE23305	Hsp|XP_005270085.1	0.5472
NVE|NVE23305	Hsp|NP_071412.2	0.5472
NVE|NVE18005	ATE|aten_s0268.g19.t1	0.7512
NVE|NVE18005	Exaiptasia|XP_020909549.1	1.26403
NVE|NVE18005	CHE|TCONS_00018440-protein	0.4162
NVE|NVE18005	SPU|XP_011667183.2	0.4913
NVE|NVE18005	AMI|XP_044177337.1	0.79958
NVE|NVE18005	AMI|XP_029197786.2	0.79958
NVE|NVE18005	Hsp|NP_001001710.1	0.1173
NVE|NVE21452	ATE|aten_s0051.g26.t1	1.46403
NVE|NVE21452	Exaiptasia|XP_020914439.1	2.70141
NVE|NVE21452	CHE|TCONS_00011050-protein	0.96835
NVE|NVE21452	AUR|scaffold227.g30	2.01058
NVE|NVE21452	SPU|XP_030841516.1	1.3394
NVE|NVE21452	AMI|XP_029193205.2	1.57768
NVE|NVE21452	Hsp|NP_001186846.1	1.38177
NVE|NVE692	ATE|aten_s0034.g138.t1	1.19714
NVE|NVE692	Exaiptasia|XP_020914721.1	2.25818
NVE|NVE692	CHE|TCONS_00059783-protein	0.89313
NVE|NVE692	AUR|scaffold108.g65	1.67633
NVE|NVE692	SPU|XP_792123.3	0.93243
NVE|NVE692	AMI|XP_029194320.2	1.28892
NVE|NVE692	Hsp|NP_061847.2	0.92959
NVE|NVE23431	ATE|aten_s0012.g101.t1	0.95874
NVE|NVE23431	Exaiptasia|XP_020910330.1	1.59827
NVE|NVE23431	CHE|TCONS_00023274-protein	0.88332
NVE|NVE23431	AUR|scaffold72.g85	1.51844
NVE|NVE23431	SPU|XP_783727.2	0.98347
NVE|NVE23431	AMI|XP_029214001.2	1.02748
NVE|NVE23431	Hsp|NP_001333347.1	0.4171
NVE|NVE1256	ATE|aten_s0003.g81.t1	0.4451
NVE|NVE1256	Exaiptasia|XP_020900976.1	1.18269
NVE|NVE1256	AMI|XP_029203369.2	0.4702
NVE|NVE387	Exaiptasia|XP_020914232.1	1.66747
NVE|NVE387	AUR|scaffold144.g23	0.9468
NVE|NVE627	ATE|aten_s0036.g88.t1	1.81183
NVE|NVE627	Exaiptasia|XP_028513419.1	2.95154
NVE|NVE627	CHE|TCONS_00072636-protein	1.8692
NVE|NVE627	CHE|TCONS_00013492-protein	1.8692
NVE|NVE627	CHE|TCONS_00007023-protein	1.8692
NVE|NVE627	CHE|TCONS_00007019-protein	1.8692
NVE|NVE627	AUR|scaffold414.g1	3.2185
NVE|NVE627	SPU|XP_030834372.1	2.13047
NVE|NVE627	SPU|XP_030834105.1	2.13047
NVE|NVE627	AMI|XP_044180302.1	1.94154
NVE|NVE9829	ATE|aten_s0021.g60.t1	0.60106
NVE|NVE9829	Exaiptasia|XP_020892855.1	0.9118
NVE|NVE9829	CHE|TCONS_00026161-protein	0.4821
NVE|NVE9829	AUR|scaffold95.g14	0.6402
NVE|NVE9829	SPU|XP_030856342.1	0.5745
NVE|NVE9829	SPU|XP_030828358.1	0.5745
NVE|NVE9829	AMI|XP_029196129.1	0.64512
NVE|NVE9829	Hsp|NP_060617.1	0.6157
NVE|NVE9829	Hsp|NP_001028204.1	0.6157
NVE|NVE15861	Exaiptasia|XP_020910188.1	0.056
NVE|NVE10693	ATE|aten_s0112.g59.t1	1.81183
NVE|NVE10693	Exaiptasia|XP_020894956.1	2.95154
NVE|NVE10693	AUR|scaffold49.g12	2.59674
NVE|NVE10693	SPU|XP_030854866.1	1.95216
NVE|NVE10693	AMI|XP_044163720.1	1.94154
NVE|NVE10693	Hsp|XP_011531397.1	2.25185
NVE|NVE5511	Exaiptasia|XP_020917546.1	1.05607
NVE|NVE5511	AUR|scaffold59.g4	0.4857
NVE|NVE5511	AMI|XP_029207964.2	0.4959
NVE|NVE24544	ATE|aten_s0377.g7.t1	0.4485
NVE|NVE24544	Exaiptasia|XP_020917794.1	0.9082
NVE|NVE24544	AMI|XP_029200138.1	0.4788
NVE|NVE23185	ATE|aten_s0237.g17.t1	0.4899
NVE|NVE23185	ATE|aten_s0195.g17.t1	0.4899
NVE|NVE23185	ATE|aten_s0031.g90.t1	0.4899
NVE|NVE23185	Exaiptasia|XP_020917665.1	0.798
NVE|NVE23185	Exaiptasia|XP_020917548.1	0.798
NVE|NVE23185	Exaiptasia|XP_020916526.1	0.798
NVE|NVE23185	Exaiptasia|XP_020916261.1	0.798
NVE|NVE23185	Exaiptasia|XP_020913117.1	0.798
NVE|NVE23185	Exaiptasia|XP_020906582.1	0.798
NVE|NVE23185	Exaiptasia|XP_020906581.1	0.798
NVE|NVE23185	Exaiptasia|XP_020902784.1	0.798
NVE|NVE23185	Exaiptasia|XP_020899533.1	0.798
NVE|NVE23185	Exaiptasia|XP_020896922.1	0.798
NVE|NVE23185	Exaiptasia|XP_020896798.1	0.798
NVE|NVE23185	Exaiptasia|XP_020895987.1	0.798
NVE|NVE23185	Exaiptasia|XP_020894112.1	0.798
NVE|NVE23185	AUR|scaffold161.g24	0.8704
NVE|NVE23185	SPU|XP_030843368.1	0.571
NVE|NVE23185	SPU|XP_030837433.1	0.571
NVE|NVE23185	SPU|XP_030837375.1	0.571
NVE|NVE23185	SPU|XP_030837373.1	0.571
NVE|NVE23185	SPU|XP_030831689.1	0.571
NVE|NVE23185	SPU|XP_011678156.1	0.571
NVE|NVE23185	SPU|XP_011668421.1	0.571
NVE|NVE23185	SPU|XP_003725435.1	0.571
NVE|NVE23185	SPU|XP_003724461.1	0.571
NVE|NVE23185	AMI|XP_029184367.1	0.5246
NVE|NVE23185	Hsp|NP_066403.2	0.6265
NVE|NVE23185	Hsp|NP_001116847.1	0.6265
NVE|NVE23185	Hsp|NP_001005464.1	0.6265
NVE|NVE14667	ATE|aten_s0044.g8.t1	0.4971
NVE|NVE14667	SPU|XP_030846965.1	0.3208
NVE|NVE20146	ATE|aten_s0067.g154.t1	0.2636
NVE|NVE20146	Exaiptasia|XP_020899898.1	0.4634
NVE|NVE20146	SPU|XP_011674490.1	0.1946
NVE|NVE20146	AMI|XP_044176272.1	0.2643
NVE|NVE20146	Hsp|NP_001269359.1	0.2099
NVE|NVE15029	ATE|aten_s0001.g315.t1	0.7987
NVE|NVE15029	Exaiptasia|XP_020914866.1	1.36087
NVE|NVE15029	CHE|TCONS_00050874-protein	0.76932
NVE|NVE15029	AUR|scaffold178.g3	1.38971
NVE|NVE15029	SPU|XP_786791.2	0.89871
NVE|NVE15029	AMI|XP_029188664.2	0.92103
NVE|NVE15029	Hsp|XP_006715910.1	0.73267
NVE|NVE24895	ATE|aten_s0005.g224.t1	0.5631
NVE|NVE24895	Exaiptasia|XP_028516666.1	1.07057
NVE|NVE24895	AUR|scaffold304.g11	0.5839
NVE|NVE24895	SPU|XP_030837701.1	0.5954
NVE|NVE24895	AMI|XP_029185696.2	0.5974
NVE|NVE24634	ATE|aten_s0050.g5.t1	1.81183
NVE|NVE24634	Exaiptasia|XP_020915636.1	2.95154
NVE|NVE24634	SPU|XP_030849083.1	1.21145
NVE|NVE24634	AMI|XP_044175217.1	1.94154
NVE|NVE24634	AMI|XP_029196844.2	1.94154
NVE|NVE7699	ATE|aten_s0100.g61.t1	0.2371
NVE|NVE7699	Exaiptasia|XP_020902060.1	1.16294
NVE|NVE7699	AUR|scaffold223.g32	0.1454
NVE|NVE7699	AMI|XP_029204770.2	0.3577
NVE|NVE20408	ATE|aten_s0028.g138.t1	1.81183
NVE|NVE20408	Exaiptasia|XP_020911885.1	2.95154
NVE|NVE20408	CHE|TCONS_00003481-protein	0.90218
NVE|NVE20408	AUR|scaffold54.g46	1.71158
NVE|NVE20408	SPU|XP_030830157.1	1.61322
NVE|NVE20408	AMI|XP_029203157.2	1.94154
NVE|NVE20408	Hsp|NP_001190176.1	1.77679
NVE|NVE19398	ATE|aten_s0007.g193.t1	1.02832
NVE|NVE19398	Exaiptasia|XP_020899517.1	1.78078
NVE|NVE19398	CHE|TCONS_00018570-protein	0.80187
NVE|NVE19398	AUR|scaffold28.g24	0.7966
NVE|NVE19398	SPU|XP_030845172.1	0.84266
NVE|NVE19398	AMI|XP_029185179.2	1.1036
NVE|NVE19398	Hsp|NP_001317160.1	0.90501
NVE|NVE24230	AMI|XP_044170293.1	0.604
NVE|NVE21263	ATE|aten_s0161.g24.t1	0.5368
NVE|NVE21263	Exaiptasia|XP_020899655.1	1.21617
NVE|NVE21263	SPU|XP_030846388.1	0.2258
NVE|NVE21263	AMI|XP_029199980.2	0.5799
NVE|NVE21263	Hsp|NP_001308948.1	0.2337
NVE|NVE14220	ATE|aten_s0014.g150.t1	1.81183
NVE|NVE14220	Exaiptasia|XP_020903907.1	2.95154
NVE|NVE14220	CHE|TCONS_00028786-protein	1.01902
NVE|NVE14220	AUR|scaffold130.g27	3.2185
NVE|NVE14220	SPU|XP_030836341.1	2.13047
NVE|NVE14220	SPU|XP_030836275.1	2.13047
NVE|NVE14220	AMI|XP_029202936.2	1.94154
NVE|NVE14220	Hsp|NP_995314.1	2.32108
NVE|NVE14220	Hsp|NP_005328.2	2.32108
NVE|NVE25437	ATE|aten_s0013.g159.t1	0.2335
NVE|NVE25437	Exaiptasia|XP_028516194.1	0.6633
NVE|NVE25437	SPU|XP_030840076.1	0.3124
NVE|NVE25437	AMI|XP_029191883.1	0.256
NVE|NVE17561	ATE|aten_s0052.g144.t1	1.81183
NVE|NVE17561	ATE|aten_s0052.g134.t1	1.81183
NVE|NVE17561	Exaiptasia|XP_028516844.1	2.95154
NVE|NVE17561	Exaiptasia|XP_028514920.1	2.95154
NVE|NVE17561	Exaiptasia|XP_020903382.1	2.95154
NVE|NVE17561	AMI|XP_029182684.2	1.94154
NVE|NVE17561	AMI|XP_029182669.2	1.94154
NVE|NVE22225	Exaiptasia|XP_020900083.1	2.48075
NVE|NVE22225	AMI|XP_044169071.1	1.44434
NVE|NVE19182	ATE|aten_s0011.g59.t1	1.81183
NVE|NVE19182	Exaiptasia|XP_020896606.1	2.95154
NVE|NVE19182	AUR|scaffold523.g3	0.9686
NVE|NVE19182	AMI|XP_044173252.1	1.94154
NVE|NVE16874	ATE|aten_s0210.g11.t1	0.2685
NVE|NVE16874	Exaiptasia|XP_028517761.1	0.4012
NVE|NVE16874	SPU|XP_011661286.1	0.2182
NVE|NVE16874	AMI|XP_029179906.2	0.275
NVE|NVE16874	Hsp|NP_001036694.1	0.1469
NVE|NVE6079	ATE|aten_s0096.g51.t1	0.60045
NVE|NVE6079	Exaiptasia|XP_020903726.1	1.00653
NVE|NVE6079	CHE|TCONS_00053661-protein	0.5154
NVE|NVE6079	AUR|scaffold55.g66	0.9558
NVE|NVE6079	SPU|XP_003728227.1	0.6217
NVE|NVE6079	AMI|XP_029185469.1	0.6396
NVE|NVE6079	Hsp|NP_003482.1	0.6791
NVE|NVE37	ATE|aten_s0089.g49.t1	0.73938
NVE|NVE37	Exaiptasia|XP_020901570.2	2.12577
NVE|NVE37	CHE|TCONS_00010513-protein	0.62773
NVE|NVE37	AUR|scaffold26.g47	0.5221
NVE|NVE37	AMI|XP_029212064.2	0.79828
NVE|NVE25700	ATE|aten_s0034.g111.t1	0.218
NVE|NVE25700	Exaiptasia|XP_020909672.1	0.3887
NVE|NVE25700	Exaiptasia|XP_020909670.1	0.3887
NVE|NVE25700	Exaiptasia|XP_020909669.1	0.3887
NVE|NVE25700	CHE|TCONS_00009417-protein	0.1431
NVE|NVE25700	AUR|scaffold91.g11	0.3061
NVE|NVE25700	SPU|XP_796415.4	0.1538
NVE|NVE25700	AMI|XP_029194277.2	0.2298
NVE|NVE25700	Hsp|NP_859067.2	0.2091
NVE|NVE14268	ATE|aten_s0061.g34.t1	0.3319
NVE|NVE14268	Exaiptasia|XP_020894072.1	0.6975
NVE|NVE14268	AMI|XP_029212615.2	0.3434
NVE|NVE5259	ATE|aten_s0058.g42.t1	0.69872
NVE|NVE5259	Exaiptasia|XP_028514012.1	1.02194
NVE|NVE5259	CHE|TCONS_00000139-protein	0.71581
NVE|NVE5259	AUR|scaffold91.g49	1.20912
NVE|NVE5259	SPU|XP_030830317.1	0.72955
NVE|NVE5259	AMI|XP_029205024.1	0.73989
NVE|NVE5259	Hsp|NP_000962.2	0.79194
NVE|NVE1017	ATE|aten_s0043.g30.t1	1.81183
NVE|NVE1017	Exaiptasia|XP_028512983.1	2.95154
NVE|NVE1017	Exaiptasia|XP_028512982.1	2.95154
NVE|NVE1017	AMI|XP_029189769.2	1.94154
NVE|NVE20829	SPU|XP_030830855.1	0.1431
NVE|NVE7543	Exaiptasia|XP_020895694.1	0.3807
NVE|NVE7543	CHE|TCONS_00047751-protein	0.1498
NVE|NVE7543	AUR|scaffold7.g12	0.2564
NVE|NVE7543	SPU|XP_011666228.1	0.1502
NVE|NVE7543	AMI|XP_029213993.2	0.1862
NVE|NVE12667	Exaiptasia|XP_020900124.1	0.061
NVE|NVE25207	ATE|aten_s0086.g11.t1	0.035
NVE|NVE25207	Exaiptasia|XP_028514774.1	0.1792
NVE|NVE25207	AMI|XP_044164144.1	0.038
NVE|NVE14853	ATE|aten_s0142.g20.t1	1.81183
NVE|NVE14853	Exaiptasia|XP_020903786.1	2.95154
NVE|NVE14853	CHE|TCONS_00068892-protein	1.8692
NVE|NVE14853	AUR|scaffold104.g22	3.2185
NVE|NVE14853	SPU|XP_030845922.1	2.13047
NVE|NVE14853	AMI|XP_044179816.1	1.94154
NVE|NVE14853	Hsp|XP_006714538.1	2.32108
NVE|NVE14853	Hsp|NP_036466.2	2.32108
NVE|NVE11883	SPU|XP_001198302.2	0.036
NVE|NVE3265	ATE|aten_s0233.g25.t1	0.0854
NVE|NVE3265	AUR|scaffold100.g39	0.1496
NVE|NVE3265	AMI|XP_044174533.1	0.0897
NVE|NVE3265	Hsp|NP_001065243.1	0.0804
NVE|NVE17408	ATE|aten_s0186.g7.t1	0.3143
NVE|NVE17408	Exaiptasia|XP_020911482.1	0.5796
NVE|NVE17408	AMI|XP_044164065.1	0.2961
NVE|NVE3116	ATE|aten_s0200.g19.t1	0.1454
NVE|NVE3116	Exaiptasia|XP_028515785.1	0.2615
NVE|NVE3116	CHE|TCONS_00022031-protein	0.1052
NVE|NVE3116	AUR|scaffold51.g80	0.171
NVE|NVE3116	AMI|XP_044171210.1	0.1507
NVE|NVE9504	ATE|aten_s0125.g21.t1	1.2012
NVE|NVE9504	Exaiptasia|XP_028513456.1	2.95154
NVE|NVE9504	CHE|TCONS_00013225-protein	1.46796
NVE|NVE9504	AUR|scaffold248.g5	3.15086
NVE|NVE9504	SPU|XP_011667288.2	1.93442
NVE|NVE9504	AMI|XP_029200324.2	1.94154
NVE|NVE9504	Hsp|NP_001006658.1	2.10237
NVE|NVE18497	Exaiptasia|XP_020903456.2	0.4078
NVE|NVE18497	AUR|scaffold77.g27	0.6696
NVE|NVE21232	ATE|aten_s0466.g2.t1	0.99714
NVE|NVE21232	Exaiptasia|XP_020907569.1	2.26502
NVE|NVE21232	CHE|TCONS_00012495-protein	0.83608
NVE|NVE21232	AUR|scaffold7.g86	1.18167
NVE|NVE21232	SPU|XP_792733.3	0.83599
NVE|NVE21232	AMI|XP_029200636.2	1.30957
NVE|NVE21232	Hsp|NP_002602.2	0.94125
NVE|NVE15406	ATE|aten_s0181.g23.t1	0.5414
NVE|NVE15406	Exaiptasia|XP_020906088.1	1.01235
NVE|NVE15406	AMI|XP_029198013.2	0.5679
NVE|NVE3562	ATE|aten_s0082.g48.t1	0.88825
NVE|NVE3562	Exaiptasia|XP_028519677.1	1.78989
NVE|NVE3562	CHE|TCONS_00031466-protein	0.2414
NVE|NVE3562	AMI|XP_029187871.2	1.00366
NVE|NVE798	ATE|aten_s0048.g70.t1	0.045
NVE|NVE798	Exaiptasia|XP_020897141.1	0.2917
NVE|NVE798	AUR|scaffold72.g89	0.1439
NVE|NVE798	SPU|XP_001199313.3	0.1112
NVE|NVE798	AMI|XP_029186607.2	0.1736
NVE|NVE798	Hsp|XP_005260446.1	0.1433
NVE|NVE2991	ATE|aten_s0036.g59.t1	1.42639
NVE|NVE2991	Exaiptasia|XP_020894667.1	2.92396
NVE|NVE2991	CHE|TCONS_00071996-protein	1.24298
NVE|NVE2991	AUR|scaffold128.g33	1.42909
NVE|NVE2991	SPU|XP_030847883.1	1.45744
NVE|NVE2991	AMI|XP_044169806.1	1.65707
NVE|NVE2991	Hsp|NP_060117.3	1.52336
NVE|NVE13602	ATE|aten_s0036.g102.t1	0.1298
NVE|NVE13602	AMI|XP_029214147.2	0.1392
NVE|NVE10577	Exaiptasia|XP_028516603.1	0.97047
NVE|NVE13956	ATE|aten_s0074.g10.t1	1.34745
NVE|NVE13956	Exaiptasia|XP_020896253.1	2.50029
NVE|NVE13956	CHE|TCONS_00050354-protein	0.3306
NVE|NVE13956	AUR|scaffold1.g204	1.10518
NVE|NVE13956	SPU|XP_003726013.1	0.96602
NVE|NVE13956	AMI|XP_029195859.2	1.44018
NVE|NVE13956	Hsp|NP_001120650.1	1.09574
NVE|NVE1539	ATE|aten_s0018.g29.t1	0.65726
NVE|NVE1539	Exaiptasia|XP_020911415.1	1.17082
NVE|NVE1539	CHE|TCONS_00004668-protein	0.2895
NVE|NVE1539	AUR|scaffold157.g43	0.6465
NVE|NVE1539	SPU|XP_030851278.1	0.5667
NVE|NVE1539	AMI|XP_029208739.2	0.70124
NVE|NVE1539	Hsp|NP_001035879.1	0.618
NVE|NVE24507	ATE|aten_s0207.g15.t1	0.3337
NVE|NVE24507	Exaiptasia|XP_020896230.1	0.6512
NVE|NVE24507	CHE|TCONS_00060895-protein	0.165
NVE|NVE24507	SPU|XP_030852693.1	0.1862
NVE|NVE24507	SPU|XP_030835895.1	0.1862
NVE|NVE24507	AMI|XP_029213314.2	0.3513
NVE|NVE9495	ATE|aten_s0096.g13.t1	0.5152
NVE|NVE9495	Exaiptasia|XP_028519753.1	0.5369
NVE|NVE9495	AMI|XP_044181614.1	0.4814
NVE|NVE1715	ATE|aten_s0012.g149.t1	0.94314
NVE|NVE1715	Exaiptasia|XP_020904043.1	1.27716
NVE|NVE1715	CHE|TCONS_00008171-protein	0.4871
NVE|NVE1715	AUR|scaffold114.g37	1.06633
NVE|NVE1715	SPU|XP_030850886.1	0.2354
NVE|NVE1715	AMI|XP_029187210.2	1.00763
NVE|NVE8892	ATE|aten_s0183.g41.t1	1.15107
NVE|NVE8892	Exaiptasia|XP_020897756.1	2.07159
NVE|NVE8892	AMI|XP_029195997.1	1.23817
NVE|NVE3952	ATE|aten_s0041.g28.t1	0.64549
NVE|NVE3952	Exaiptasia|XP_020904933.1	1.24414
NVE|NVE3952	CHE|TCONS_00056861-protein	0.1635
NVE|NVE3952	AUR|scaffold69.g39	0.484
NVE|NVE3952	AMI|XP_044163522.1	0.61118
[truncated: 568,053+ more rows]

## Sheet: # 1.4 - 1.11 unassigned
#######################
# 1.4 unassigned-AMI
#######################
# species: AMI	count:3871
XP_044171828.1
XP_044172650.1
XP_044175451.1
XP_044182668.1
XP_044165160.1
XP_044178714.1
XP_044172682.1
XP_044166216.1
XP_044183701.1
XP_044182180.1
XP_044167870.1
XP_044183593.1
XP_044163815.1
XP_044170174.1
XP_044164937.1
XP_044178818.1
XP_044167940.1
XP_044171453.1
XP_044170581.1
XP_044167745.1
XP_044166739.1
XP_044174801.1
XP_044175642.1
XP_044176590.1
XP_044166280.1
XP_044176716.1
XP_044182089.1
XP_044173314.1
XP_044166235.1
XP_044171445.1
XP_044171687.1
XP_044164850.1
XP_044180337.1
XP_029207238.2
XP_044184804.1
XP_044183467.1
XP_029212135.2
XP_029210232.2
XP_044175103.1
XP_044171234.1
XP_044173758.1
XP_044180414.1
XP_044179134.1
XP_044180956.1
XP_044180415.1
XP_044170358.1
XP_044170811.1
XP_044167575.1
XP_044173001.1
XP_044176836.1
XP_044183534.1
XP_044167217.1
XP_044169476.1
XP_044171535.1
XP_044174896.1
XP_044183409.1
XP_029195643.2
XP_044170544.1
XP_044164914.1
XP_044166994.1
XP_044180159.1
XP_044183620.1
XP_044173461.1
XP_044174767.1
XP_044167682.1
XP_029187552.2
XP_044176235.1
XP_044168593.1
XP_044178218.1
XP_044180416.1
XP_044163433.1
XP_044182151.1
XP_044171116.1
XP_044176609.1
XP_044183410.1
XP_044166166.1
XP_029207270.2
XP_044168126.1
XP_044168982.1
XP_044170506.1
XP_044172796.1
XP_029213131.2
XP_044179083.1
XP_044165539.1
XP_029206244.2
XP_044170235.1
XP_044165650.1
XP_044165892.1
XP_029209206.2
XP_044179115.1
XP_044169560.1
XP_044180881.1
XP_044171536.1
XP_044184166.1
XP_044167009.1
XP_044171093.1
XP_044177172.1
XP_044170404.1
XP_044171709.1
XP_044176123.1
XP_044175497.1
XP_044184242.1
XP_029204492.2
XP_029201266.2
XP_044180321.1
XP_044180110.1
XP_029181104.2
XP_044166359.1
XP_029210860.2
XP_044165972.1
XP_044182086.1
XP_044172465.1
XP_029198123.2
XP_044180351.1
XP_044175626.1
XP_044178889.1
XP_044166714.1
XP_044174314.1
XP_044173619.1
XP_044184176.1
XP_044170602.1
XP_044182648.1
XP_044168039.1
XP_044171351.1
XP_044171085.1
XP_044182077.1
XP_044176586.1
XP_044163198.1
XP_044165261.1
XP_044165446.1
XP_029179385.2
XP_044175413.1
XP_044168401.1
XP_044180280.1
XP_029210956.2
XP_044180108.1
XP_044172149.1
XP_044182666.1
XP_029202627.2
XP_044173509.1
XP_029198371.2
XP_044167461.1
XP_044169292.1
XP_029181051.2
XP_044174387.1
XP_029211462.2
XP_029198811.2
XP_044177191.1
XP_029213691.2
XP_044168140.1
XP_044176744.1
XP_029188248.2
XP_044169033.1
XP_044172934.1
XP_044169117.1
XP_029196878.2
XP_029193530.2
XP_044167118.1
XP_044172041.1
XP_029181629.2
XP_044173981.1
XP_044171029.1
XP_029185530.2
XP_029197154.2
XP_044179547.1
XP_044167201.1
XP_044170425.1
XP_044175442.1
XP_044173122.1
XP_029187237.2
XP_044169034.1
XP_044179998.1
XP_029201237.2
XP_044167429.1
XP_029210399.2
XP_044179609.1
XP_044171387.1
XP_044182659.1
XP_029185543.2
XP_044180922.1
XP_044163327.1
XP_044185039.1
XP_044164999.1
XP_044178247.1
XP_044172188.1
XP_044166209.1
XP_044164752.1
XP_044171705.1
XP_044171901.1
XP_044165528.1
XP_044164985.1
XP_029206449.2
XP_044170349.1
XP_044172285.1
XP_044167025.1
XP_029193408.2
XP_044169518.1
XP_029183912.1
XP_044179112.1
XP_044163377.1
XP_044171962.1
XP_044178239.1
XP_044182947.1
XP_044176431.1
XP_044167776.1
XP_044168002.1
XP_044168068.1
XP_044182769.1
XP_044183646.1
XP_044170071.1
XP_044183823.1
XP_044166944.1
XP_044175514.1
XP_044176577.1
XP_029211405.2
XP_044165571.1
XP_029204950.2
XP_044164487.1
XP_044166072.1
XP_044180523.1
XP_029210890.2
XP_044182669.1
XP_029204282.2
XP_029201189.2
XP_044175445.1
XP_044163450.1
XP_044177087.1
XP_044174237.1
XP_044182263.1
XP_044179221.1
XP_044172031.1
XP_044167732.1
XP_044183089.1
XP_044170003.1
XP_044174006.1
XP_044166711.1
XP_044172647.1
XP_044166073.1
XP_044166099.1
XP_029182363.2
XP_044180909.1
XP_044174361.1
XP_044179061.1
XP_044176614.1
XP_044184803.1
XP_044181820.1
XP_029184511.2
XP_029192352.2
XP_029213256.2
XP_044167373.1
XP_044179625.1
XP_044163361.1
XP_044179478.1
XP_044171296.1
XP_044167186.1
XP_029189534.2
XP_044177665.1
XP_029200057.2
XP_044174908.1
XP_044170460.1
XP_044179449.1
XP_044170319.1
XP_044169998.1
XP_044172240.1
XP_044183075.1
XP_044165021.1
XP_044180257.1
XP_044177946.1
XP_044165118.1
XP_044162743.1
XP_044179694.1
XP_044176748.1
XP_029183626.2
XP_044163658.1
XP_044183119.1
XP_044168840.1
XP_044181663.1
XP_044182583.1
XP_044176584.1
XP_044184786.1
XP_044164412.1
XP_029209102.2
XP_029188923.2
XP_029181717.2
XP_029210333.2
XP_044171546.1
XP_044167728.1
XP_044164171.1
XP_029210008.1
XP_044184751.1
XP_044165434.1
XP_044172459.1
XP_044178032.1
XP_044167822.1
XP_044181754.1
XP_044184986.1
XP_044166027.1
XP_044163371.1
XP_029186709.2
XP_029194840.2
XP_029204868.2
XP_044172389.1
XP_044180515.1
XP_044165527.1
XP_044166705.1
XP_029185245.2
XP_029185416.2
XP_044174210.1
XP_044171791.1
XP_044169454.1
XP_044175435.1
XP_044181020.1
XP_044178386.1
XP_029196717.2
XP_044163943.1
XP_044165137.1
XP_029187126.2
XP_044170541.1
XP_044179056.1
XP_044176662.1
XP_044165354.1
XP_044185153.1
XP_029183863.2
XP_044170331.1
XP_044165339.1
XP_044167927.1
XP_029195558.2
XP_044172089.1
XP_044166808.1
XP_044164679.1
XP_044165346.1
XP_044165615.1
XP_044175085.1
XP_029198221.2
XP_044166894.1
XP_029193565.2
XP_044179487.1
XP_044180892.1
XP_044171784.1
XP_044172001.1
XP_029191064.2
XP_044178344.1
XP_044182564.1
XP_029200945.2
XP_044175363.1
XP_029198869.2
XP_044165886.1
XP_044168099.1
XP_044171633.1
XP_044171643.1
XP_044172313.1
XP_044165129.1
XP_044167455.1
XP_044179279.1
XP_044177299.1
XP_044165793.1
XP_044163875.1
XP_044183266.1
XP_044179065.1
XP_044171909.1
XP_029209463.2
XP_044171451.1
XP_044183226.1
XP_044183248.1
XP_029196548.1
XP_029196484.2
XP_044182356.1
XP_044167795.1
XP_044177126.1
XP_044179076.1
XP_044170609.1
XP_044170242.1
XP_044172346.1
XP_044174220.1
XP_044180232.1
XP_029198805.2
XP_044165016.1
XP_044175485.1
XP_044180080.1
XP_044179035.1
XP_044166996.1
XP_044176688.1
XP_044179084.1
XP_029186886.2
XP_044184493.1
XP_044176994.1
XP_044183255.1
XP_044165165.1
XP_044174748.1
XP_029210484.2
XP_044170000.1
XP_029182646.2
XP_044184473.1
XP_044162789.1
XP_044172374.1
XP_044173874.1
XP_044175050.1
XP_044177340.1
XP_044179557.1
XP_044165248.1
XP_044165560.1
XP_044176052.1
XP_044163001.1
XP_044171799.1
XP_044171474.1
XP_044181713.1
XP_044174483.1
XP_044167470.1
XP_029188947.2
XP_044167541.1
XP_044170702.1
XP_044176616.1
XP_044182145.1
XP_029181532.2
XP_044170973.1
XP_044171291.1
XP_044176294.1
XP_044169798.1
XP_044167012.1
XP_044173317.1
XP_044165671.1
XP_044170916.1
XP_044170897.1
XP_044168911.1
XP_029179848.2
XP_044170703.1
XP_044177292.1
XP_044179918.1
XP_044171532.1
XP_044180655.1
XP_029183585.2
XP_044171582.1
XP_029189384.2
XP_044166743.1
XP_044180083.1
XP_044172331.1
XP_029206831.2
XP_044184724.1
XP_044181580.1
XP_044166185.1
XP_044173528.1
XP_029184323.2
XP_029197571.2
XP_044165051.1
XP_044165827.1
XP_044179155.1
XP_044184748.1
XP_044165052.1
XP_044166114.1
XP_044184841.1
XP_044170891.1
XP_044168170.1
XP_044173520.1
XP_044181209.1
XP_044181489.1
XP_044172756.1
XP_044179628.1
XP_044183411.1
XP_044173450.1
XP_029182473.2
XP_029191677.2
XP_044183234.1
XP_044169000.1
XP_044169003.1
XP_044178624.1
XP_044169836.1
XP_044171134.1
XP_029194888.2
XP_044184162.1
XP_044172221.1
XP_044174031.1
XP_029189242.2
XP_029195654.2
XP_044167263.1
XP_044177065.1
XP_044169999.1
XP_044169617.1
XP_044176051.1
XP_044180107.1
XP_044165792.1
XP_044167690.1
XP_044182058.1
XP_044182211.1
XP_044182212.1
XP_029192431.2
XP_029210065.2
XP_044171816.1
XP_044175433.1
XP_044184243.1
XP_044184846.1
XP_044166895.1
XP_044167192.1
XP_044184439.1
XP_044176339.1
XP_044181910.1
XP_044163352.1
XP_044173351.1
XP_029204294.2
XP_044166263.1
XP_044168056.1
XP_044176779.1
XP_044182287.1
XP_044175873.1
XP_044166888.1
XP_044166453.1
XP_044185156.1
XP_029198638.2
XP_044166657.1
XP_044172399.1
XP_029180466.2
XP_044166823.1
XP_029200626.2
XP_044164416.1
XP_044165523.1
XP_044167723.1
XP_044172339.1
XP_044169885.1
XP_044176090.1
XP_044170357.1
XP_044178202.1
XP_044174216.1
XP_044183795.1
XP_044171817.1
XP_044169608.1
XP_044173879.1
XP_044182992.1
XP_029198789.1
XP_044172277.1
XP_044179601.1
XP_029183522.2
XP_044170442.1
XP_044181584.1
XP_044169425.1
XP_029186589.2
XP_029204336.2
XP_044171504.1
XP_044165637.1
XP_044170978.1
XP_044171910.1
XP_044174348.1
XP_044179573.1
XP_029189410.2
XP_029192494.2
XP_044166260.1
XP_044167954.1
XP_029189190.2
XP_044179204.1
XP_044164396.1
XP_044183978.1
XP_029185599.2
XP_029196259.2
XP_044175639.1
XP_044179687.1
XP_044168262.1
XP_029210579.2
XP_044171846.1
XP_044164640.1
XP_044164665.1
XP_044176022.1
XP_044173864.1
XP_044165224.1
XP_044167258.1
XP_044184813.1
XP_029182518.1
XP_044184889.1
XP_044180631.1
XP_044165186.1
XP_044175087.1
XP_044162709.1
XP_029191021.2
XP_029195360.2
XP_029200517.2
XP_029200630.2
XP_029210876.2
XP_044172477.1
XP_044175053.1
XP_044167721.1
XP_044170055.1
XP_044171625.1
XP_044173960.1
XP_044176691.1
XP_044176928.1
XP_044175347.1
XP_044167722.1
XP_044170075.1
XP_044183244.1
XP_029187063.2
XP_044168111.1
XP_044171399.1
XP_044179828.1
XP_044180916.1
XP_044181840.1
XP_044182514.1
XP_044183509.1
XP_044171395.1
XP_029192108.2
XP_044171137.1
XP_044180997.1
XP_029183462.2
XP_044178217.1
XP_044163835.1
XP_044165887.1
XP_044170490.1
XP_044171047.1
XP_044178361.1
XP_029213823.2
XP_044162941.1
XP_044184354.1
XP_044173439.1
XP_044171662.1
XP_044177371.1
XP_044177472.1
XP_029205520.2
XP_044172073.1
XP_029187561.2
XP_044165303.1
XP_029207148.2
XP_029180292.2
XP_044175918.1
XP_044179602.1
XP_029193452.2
XP_029204088.2
XP_044163445.1
XP_044175183.1
XP_044176456.1
XP_044172048.1
XP_044176166.1
XP_044176867.1
XP_044182129.1
XP_044166088.1
XP_044180379.1
XP_044167614.1
XP_044164876.1
XP_044167794.1
XP_029209422.2
XP_044171915.1
XP_044171547.1
XP_044178912.1
XP_044180753.1
XP_029180061.2
XP_029187418.2
XP_029199584.2
XP_044174860.1
XP_044183307.1
XP_044169811.1
XP_029206672.1
XP_029207128.2
XP_044172054.1
XP_044183716.1
XP_044181728.1
XP_044165267.1
XP_029209989.2
XP_044173445.1
XP_044167467.1
XP_044182196.1
XP_044165094.1
XP_029184441.1
XP_044162993.1
XP_044166273.1
XP_044168115.1
XP_044169605.1
XP_044180500.1
XP_044183279.1
XP_029196622.2
XP_044164184.1
XP_044168417.1
XP_044175022.1
XP_044179010.1
XP_029192894.2
XP_029202697.2
XP_029207951.2
XP_029209739.2
XP_044170468.1
XP_044178220.1
XP_029182125.2
XP_029191212.2
XP_044180925.1
XP_044162854.1
XP_044168909.1
XP_044182612.1
XP_029180667.2
XP_029194744.2
XP_044169980.1
XP_044169996.1
XP_044171386.1
XP_044182118.1
XP_029186715.2
XP_029194098.2
XP_029205016.2
XP_044165541.1
XP_044172479.1
XP_044174932.1
XP_029189481.1
XP_029195272.2
XP_029209924.2
XP_044165712.1
XP_044165817.1
XP_044182232.1
XP_044168057.1
XP_029191387.2
XP_044180781.1
XP_044168476.1
XP_029201360.2
XP_044167431.1
XP_044169991.1
XP_044179321.1
XP_029188149.2
XP_029201873.2
XP_029204051.2
XP_029208324.2
XP_044172519.1
XP_044181673.1
XP_029184818.2
XP_044179280.1
XP_044181484.1
XP_044169868.1
XP_044164415.1
XP_044172333.1
XP_044174037.1
XP_044174241.1
XP_044183205.1
XP_044170709.1
XP_044183657.1
XP_044164797.1
XP_044174010.1
XP_044184119.1
XP_029183999.2
XP_029191991.2
XP_044165649.1
XP_044166362.1
XP_044176995.1
XP_044176843.1
XP_044164866.1
XP_044165504.1
XP_044167677.1
XP_044170449.1
XP_029181022.2
XP_029185999.2
XP_044167117.1
XP_029205097.2
XP_029207478.2
XP_029211458.2
XP_044170841.1
XP_044174340.1
XP_044178796.1
XP_044183741.1
XP_044171262.1
XP_044163924.1
XP_044164358.1
XP_044166874.1
XP_044178303.1
XP_044178661.1
XP_029184308.2
XP_044165888.1
XP_044172291.1
XP_044178458.1
XP_044181554.1
XP_044166262.1
XP_044166477.1
XP_044166900.1
XP_044170917.1
XP_044172490.1
XP_044173525.1
XP_029190820.2
XP_044180247.1
XP_029198454.2
XP_044175567.1
XP_044163771.1
XP_044166940.1
XP_044172215.1
XP_029192638.2
XP_044175344.1
XP_044176965.1
XP_029207752.2
XP_044180634.1
XP_044165665.1
XP_029210207.2
XP_044167696.1
XP_044165366.1
XP_044178257.1
XP_044181686.1
XP_044184647.1
XP_044172895.1
XP_044165829.1
XP_044171966.1
XP_044165017.1
XP_044165950.1
XP_044184391.1
XP_029179373.2
XP_044183041.1
XP_044170878.1
XP_044175740.1
XP_044163009.1
XP_044167492.1
XP_044170188.1
XP_044171199.1
XP_044178302.1
XP_044184494.1
XP_029188820.2
XP_044163533.1
XP_044169017.1
XP_044181012.1
XP_044182219.1
XP_044185121.1
XP_044177864.1
XP_044179370.1
XP_029200013.2
XP_044164391.1
XP_044174251.1
XP_044177492.1
XP_044185034.1
XP_029179590.2
XP_029180022.2
XP_044164835.1
XP_029184558.2
XP_029193925.2
XP_044166389.1
XP_044168267.1
XP_044174568.1
XP_044174939.1
XP_044177451.1
XP_044177974.1
XP_044178560.1
XP_029182937.1
XP_029192705.2
XP_029207487.2
XP_044165244.1
XP_044168041.1
XP_044168269.1
XP_044173551.1
XP_029211228.2
XP_044162970.1
XP_044171711.1
XP_044179205.1
XP_029182541.2
XP_044167370.1
XP_029185653.2
XP_044181718.1
XP_044172219.1
XP_044167002.1
XP_029180123.2
XP_029199899.2
XP_044176248.1
XP_029208766.2
XP_044165216.1
XP_044165448.1
XP_044172707.1
XP_044175424.1
XP_044175432.1
XP_029203798.2
XP_029209131.2
XP_044180311.1
XP_044169521.1
XP_044180506.1
XP_044184556.1
XP_044179223.1
XP_044181915.1
XP_029202851.2
XP_029213606.2
XP_044169674.1
XP_044176646.1
XP_044179769.1
XP_044181036.1
XP_044181729.1
XP_044167116.1
XP_044171261.1
XP_044172064.1
XP_044171783.1
XP_044166078.1
XP_044181715.1
XP_044182819.1
XP_029181128.2
XP_044178197.1
XP_044183115.1
XP_044171979.1
XP_029195063.2
XP_029199330.2
XP_044167363.1
XP_044168261.1
XP_044168918.1
XP_044176606.1
XP_044183412.1
XP_044172454.1
XP_044179363.1
XP_029207326.2
XP_044172412.1
XP_044171976.1
XP_044176587.1
XP_044176717.1
XP_044180066.1
XP_044174724.1
XP_029210340.2
XP_044180974.1
XP_044178033.1
XP_044168198.1
XP_044171368.1
XP_044175404.1
XP_029201268.2
XP_029204824.2
XP_044175130.1
XP_044171946.1
XP_044175355.1
XP_044177973.1
XP_044176760.1
XP_044175502.1
XP_044169760.1
XP_029188316.2
XP_044179074.1
XP_044167897.1
XP_044170765.1
XP_044171136.1
XP_044179241.1
XP_044183595.1
XP_029181509.2
XP_044169968.1
XP_044167883.1
XP_044172286.1
XP_044174872.1
XP_044182119.1
XP_029184423.2
XP_029188856.1
XP_044176310.1
XP_044178241.1
XP_044169457.1
XP_029198231.2
XP_044167165.1
XP_044171944.1
XP_044176072.1
XP_044176284.1
XP_044179063.1
XP_029182851.2
XP_044176183.1
XP_029192550.2
XP_044166860.1
XP_044171730.1
XP_044176184.1
XP_029180230.1
XP_044162957.1
XP_044172086.1
XP_044172428.1
XP_044176157.1
XP_044184224.1
XP_044169846.1
XP_044162687.1
XP_029209011.2
XP_029211949.2
XP_044182795.1
XP_044166222.1
XP_044172489.1
XP_044176621.1
XP_044163634.1
XP_044182289.1
XP_029183464.2
XP_029197177.2
XP_044173617.1
XP_044172213.1
XP_029198216.2
XP_044168168.1
XP_029207882.2
XP_044165351.1
XP_044165822.1
XP_044167346.1
XP_044168340.1
XP_044170894.1
XP_044174733.1
XP_029186592.2
XP_029206934.2
XP_044164465.1
XP_044170096.1
XP_044170464.1
XP_044171182.1
XP_044172098.1
XP_029188296.2
XP_029198448.2
XP_029200449.2
XP_044162925.1
XP_044167187.1
XP_044171464.1
XP_044172035.1
XP_044172056.1
XP_044176480.1
XP_044178229.1
XP_044179386.1
XP_029191166.2
XP_029208139.2
XP_044163890.1
XP_044180378.1
XP_029210146.2
XP_029214303.2
XP_044167749.1
XP_044171537.1
XP_044171957.1
XP_029192006.2
XP_029196038.2
XP_029201839.2
XP_044168358.1
XP_044178571.1
XP_029180020.2
XP_029201852.2
XP_044176669.1
XP_044175373.1
XP_044183989.1
XP_044175333.1
XP_029196951.2
XP_029203147.2
XP_029203743.2
XP_044169288.1
XP_044163893.1
XP_044163641.1
XP_044164139.1
XP_044165320.1
XP_044167070.1
XP_044167551.1
XP_044184347.1
XP_029194578.2
XP_029195515.2
XP_029205019.2
XP_029208476.2
XP_044165716.1
XP_044171534.1
XP_044183634.1
XP_029191865.2
XP_044167380.1
XP_044168371.1
XP_044180286.1
XP_044183489.1
XP_044184797.1
XP_029191598.2
XP_029191599.2
XP_044182804.1
XP_044164888.1
XP_044165345.1
XP_044166581.1
XP_044172630.1
XP_044169084.1
XP_044167938.1
XP_029212370.2
XP_044172470.1
XP_029213404.1
XP_044170300.1
XP_044184684.1
XP_044173492.1
XP_029209455.2
XP_029210214.2
XP_029211412.2
XP_044168932.1
XP_044172043.1
XP_044175410.1
XP_044179614.1
XP_044184707.1
XP_029186097.2
XP_029186951.2
XP_029189414.1
XP_044166326.1
XP_029202039.2
XP_044175482.1
XP_044175957.1
XP_044179214.1
XP_044182502.1
XP_029186385.2
XP_029188838.2
XP_029210742.2
XP_044172378.1
XP_044175346.1
XP_029199516.2
XP_029212754.2
XP_044162973.1
XP_044171740.1
XP_044176079.1
XP_029189539.2
XP_029190995.2
XP_044181199.1
XP_044171833.1
XP_044170804.1
XP_029202962.2
XP_029206646.2
XP_029211557.1
XP_044163367.1
XP_044163411.1
XP_044174269.1
XP_044171996.1
XP_029192823.2
XP_044179566.1
XP_044165695.1
XP_029210316.2
XP_044163313.1
XP_044163878.1
XP_044175984.1
XP_044178313.1
XP_029205760.2
XP_029206030.2
XP_044163694.1
XP_029190292.2
XP_044162744.1
XP_029212680.2
XP_044163622.1
XP_044165787.1
XP_044168172.1
XP_044172421.1
XP_029190840.2
XP_029191611.1
XP_029211522.2
XP_029203632.2
XP_044181967.1
XP_044183063.1
XP_044177762.1
XP_029191147.1
XP_029206899.2
XP_029208713.2
XP_044171391.1
XP_044174379.1
XP_044176006.1
XP_044176771.1
XP_044179647.1
XP_044164856.1
XP_029183595.2
XP_029189661.2
XP_044177014.1
XP_044171741.1
XP_029207439.2
XP_029179491.2
XP_044169838.1
XP_044172367.1
XP_044178375.1
XP_029213268.2
XP_029184078.2
XP_029191624.2
XP_044179433.1
XP_029196249.2
XP_029205914.2
XP_029209826.2
XP_044166230.1
XP_044170750.1
XP_044171947.1
XP_044179551.1
XP_044181476.1
XP_044183635.1
XP_029181505.2
XP_029188992.2
XP_029197159.2
XP_029197770.2
XP_029210691.2
XP_044167536.1
XP_044176719.1
XP_044178643.1
XP_044179108.1
XP_044182209.1
XP_044182761.1
XP_044182981.1
XP_029183134.2
XP_044165732.1
XP_044170962.1
XP_029205505.2
XP_029211719.2
XP_029212400.2
XP_029208341.2
XP_044169946.1
XP_044175473.1
XP_044181042.1
XP_029183817.2
XP_029188840.1
XP_029197775.2
XP_029199473.2
XP_044175854.1
XP_044178662.1
XP_044180076.1
XP_044183310.1
XP_029190821.2
XP_029194231.2
XP_029203633.2
XP_029205711.2
XP_029207315.2
XP_044171477.1
XP_044180507.1
XP_044182186.1
XP_044183257.1
XP_044185248.1
XP_044183699.1
XP_029187999.2
XP_044172122.1
XP_029210154.2
XP_044173099.1
XP_044175983.1
XP_044179526.1
XP_044179607.1
XP_029180344.2
XP_029181535.2
XP_029189776.2
XP_044167423.1
XP_044174423.1
XP_044180049.1
XP_029180596.1
XP_029193279.2
XP_029202976.2
XP_044165283.1
XP_044166828.1
XP_044168368.1
XP_044172860.1
XP_044173541.1
XP_044176680.1
XP_029184499.2
XP_029196871.2
XP_029198653.2
XP_044166902.1
XP_044164408.1
XP_044166500.1
XP_044172359.1
XP_044176661.1
XP_044182739.1
XP_029192477.2
XP_029208002.2
XP_029212801.2
XP_044165794.1
XP_044167344.1
XP_044173474.1
XP_044176092.1
XP_044176860.1
XP_044184822.1
XP_029183145.2
XP_029185478.2
XP_029205449.2
XP_044178214.1
XP_044181477.1
XP_044169742.1
XP_044162955.1
XP_044163844.1
XP_044167719.1
XP_044180051.1
XP_029186488.2
XP_044163916.1
XP_029203126.2
XP_044167568.1
XP_044163885.1
XP_044163409.1
XP_044165318.1
XP_044166321.1
XP_044181031.1
XP_029179341.2
XP_029180220.2
XP_044177402.1
XP_029183295.1
XP_029184952.2
XP_029188986.1
XP_029199475.2
XP_044163259.1
XP_044185046.1
XP_044171266.1
XP_044174336.1
XP_044181699.1
XP_044181897.1
XP_029203745.1
XP_029208983.2
XP_044171101.1
XP_044175496.1
XP_044165492.1
XP_044173434.1
XP_044182108.1
XP_044162949.1
XP_044168218.1
XP_044174294.1
XP_044176600.1
XP_044181678.1
XP_044182090.1
XP_029181460.2
XP_029195353.2
XP_029206365.2
XP_044174327.1
XP_044183305.1
XP_029180038.2
XP_029188987.2
XP_029190816.2
XP_029191731.2
XP_029206368.2
XP_044172067.1
XP_029208936.2
XP_029214165.2
XP_044163436.1
XP_044165268.1
XP_044174353.1
XP_044181730.1
XP_029193392.2
XP_029194877.1
XP_044167144.1
XP_029208458.2
XP_044171822.1
XP_044164425.1
XP_044169211.1
XP_044170772.1
XP_044172517.1
XP_044174380.1
XP_044180036.1
XP_044180933.1
XP_029188988.2
XP_044171989.1
XP_029208635.2
XP_029209558.1
XP_044163732.1
XP_044165551.1
XP_044165763.1
XP_044172902.1
XP_044173086.1
XP_044164889.1
XP_044166609.1
XP_044172624.1
XP_044164094.1
XP_044168679.1
XP_044170049.1
XP_044171588.1
XP_044177096.1
XP_044174682.1
XP_029205279.2
XP_044180930.1
XP_044173333.1
XP_044183728.1
XP_044167826.1
XP_044169905.1
XP_044172236.1
XP_044166018.1
XP_029208028.2
XP_029209128.2
XP_044163748.1
XP_044168369.1
XP_044168481.1
XP_044171431.1
XP_044175321.1
XP_044172405.1
XP_044171738.1
XP_044179962.1
XP_044180061.1
XP_044167591.1
XP_044167592.1
XP_029203740.2
XP_044168700.1
XP_044167594.1
XP_044170652.1
XP_044172278.1
XP_044172296.1
XP_044172317.1
XP_044176703.1
XP_044178268.1
XP_044182392.1
XP_044172506.1
XP_044169453.1
XP_044166097.1
XP_029203660.1
XP_044174429.1
XP_029211649.2
XP_044171607.1
XP_044172134.1
XP_044182153.1
XP_044183745.1
XP_044168160.1
XP_029184854.2
XP_029189507.2
XP_029194616.2
XP_029200839.2
XP_029201246.2
XP_044165358.1
XP_044168329.1
XP_044169817.1
XP_044170337.1
XP_044170462.1
XP_044170549.1
XP_044176065.1
XP_044179858.1
XP_044184528.1
XP_029208177.2
XP_044164681.1
XP_044166315.1
XP_044169585.1
XP_044178591.1
XP_044180964.1
XP_044183218.1
XP_044183567.1
XP_044183722.1
XP_029182375.2
XP_029182692.2
XP_029183151.1
XP_044184341.1
XP_029198708.2
XP_029204806.1
XP_029205584.2
XP_029207324.2
XP_029208727.2
XP_044184403.1
XP_044165483.1
XP_044167605.1
XP_044171767.1
XP_044171280.1
XP_029195116.2
XP_044172572.1
XP_044163912.1
XP_044165291.1
XP_044165781.1
XP_044167585.1
XP_044176047.1
XP_044178165.1
XP_044180065.1
XP_029183449.2
XP_029186260.2
XP_029186432.2
XP_029187458.2
XP_044163938.1
XP_029193505.2
XP_029206338.2
XP_044164422.1
XP_044165008.1
XP_044169525.1
XP_044172289.1
XP_044173389.1
XP_044180122.1
XP_044179500.1
XP_044169233.1
XP_044184262.1
XP_044168277.1
XP_044169736.1
XP_044171759.1
XP_044182691.1
XP_044182821.1
XP_029183138.1
XP_029208029.2
XP_044166756.1
XP_029209218.2
XP_044172342.1
XP_044174368.1
XP_044174553.1
XP_044175429.1
XP_044181946.1
XP_044164603.1
XP_044168278.1
XP_029182354.2
XP_029197861.2
XP_029202476.2
XP_044176802.1
XP_044171220.1
XP_044165440.1
XP_044170484.1
XP_044171849.1
XP_044176782.1
XP_044176705.1
XP_029200191.2
XP_044165289.1
XP_044166981.1
XP_044168274.1
XP_044183214.1
XP_029184837.1
XP_029190884.2
XP_029197912.2
XP_029198152.2
XP_044166255.1
XP_044167640.1
XP_044168221.1
XP_044168328.1
XP_044171341.1
XP_044175001.1
XP_044176250.1
XP_044183330.1
XP_029192417.2
XP_029193398.2
XP_044180300.1
XP_044173406.1
XP_044164650.1
XP_044166847.1
XP_044167064.1
XP_044178201.1
XP_044184703.1
XP_044184721.1
XP_044167827.1
XP_029189587.1
XP_044173081.1
XP_044185165.1
XP_044167249.1
XP_044168014.1
XP_044176645.1
XP_044177739.1
XP_044179225.1
XP_044179561.1
XP_044173026.1
XP_044165489.1
XP_029204717.2
XP_044181798.1
XP_044166313.1
XP_044171561.1
XP_044172045.1
XP_044172340.1
XP_044172797.1
XP_044175622.1
XP_044177810.1
XP_044176303.1
XP_029191892.2
XP_029201651.2
XP_029208094.2
XP_044165796.1
XP_044183093.1
XP_044168449.1
XP_044169359.1
XP_044169424.1
XP_044171632.1
XP_044172360.1
XP_044180489.1
XP_029197634.2
XP_044174783.1
XP_029204852.2
XP_044166231.1
XP_044167250.1
XP_044167522.1
XP_044171692.1
XP_044173291.1
XP_044173991.1
XP_044174273.1
XP_044178144.1
XP_044183694.1
XP_044177514.1
XP_029203453.2
XP_044166253.1
XP_044165869.1
XP_044166432.1
XP_044166596.1
XP_044166870.1
XP_044167266.1
XP_044168281.1
XP_044170999.1
XP_044172484.1
XP_044179611.1
XP_044180518.1
XP_044182140.1
XP_044183253.1
XP_044182650.1
XP_029203122.2
XP_029203645.2
XP_044181687.1
XP_044166339.1
XP_044167292.1
XP_044170554.1
XP_044173934.1
XP_044174247.1
XP_044176882.1
XP_044178627.1
XP_044182987.1
XP_044176028.1
XP_029203070.2
XP_044180943.1
XP_044179575.1
XP_029195955.1
XP_029211079.2
XP_044165313.1
XP_044166496.1
XP_044166663.1
XP_044169381.1
XP_044170045.1
XP_044176054.1
XP_044178193.1
XP_044179303.1
XP_044179484.1
XP_044179642.1
XP_029183149.2
XP_044174112.1
XP_044173455.1
XP_044174448.1
XP_044179064.1
XP_044185031.1
XP_029209087.2
XP_044170830.1
XP_044171805.1
XP_044171835.1
XP_044178576.1
XP_044182024.1
XP_044184431.1
XP_044173800.1
XP_029196387.2
XP_044163287.1
XP_044173806.1
XP_044164106.1
XP_044165647.1
XP_044165921.1
XP_044173181.1
XP_044181753.1
XP_044173731.1
XP_044168008.1
XP_044169681.1
XP_044170714.1
XP_044171943.1
XP_044179107.1
XP_044166677.1
XP_029182524.1
XP_029190777.2
XP_044166821.1
XP_029198730.2
XP_044183894.1
XP_044164592.1
XP_044170586.1
XP_044172627.1
XP_044173801.1
XP_044176035.1
XP_044178616.1
XP_044178805.1
XP_044179829.1
XP_044180292.1
XP_044174116.1
XP_044171917.1
XP_044162793.1
XP_044164805.1
XP_044179113.1
XP_044179585.1
XP_044182866.1
XP_044163706.1
XP_044172396.1
XP_044167073.1
XP_044171203.1
XP_044171869.1
XP_044172053.1
XP_044172811.1
XP_044174343.1
XP_044175326.1
XP_044175380.1
XP_044176081.1
XP_044176478.1
XP_044184005.1
XP_029197739.2
XP_044184021.1
XP_044174339.1
XP_044164669.1
XP_044166946.1
XP_044168400.1
XP_044170641.1
XP_044175464.1
XP_044175850.1
XP_044178278.1
XP_044181417.1
XP_044181716.1
XP_044182135.1
XP_044182764.1
XP_029179678.2
XP_044183465.1
XP_044174453.1
XP_029190247.1
XP_029206169.2
XP_044170875.1
XP_044171405.1
XP_044171686.1
XP_044172248.1
XP_044173574.1
XP_044175546.1
XP_044178271.1
XP_044180258.1
XP_044184182.1
XP_044167895.1
XP_044170492.1
XP_044173185.1
XP_044182515.1
XP_044183616.1
XP_044184791.1
XP_029187827.2
XP_029188280.2
XP_044184008.1
XP_029190180.2
XP_029203224.2
XP_029207050.2
XP_044165031.1
XP_044168402.1
XP_044182152.1
XP_044164824.1
XP_044182039.1
XP_029182422.2
XP_029184012.2
XP_029210486.2
XP_029211376.2
XP_029213483.2
XP_044165800.1
XP_044166430.1
XP_044167943.1
XP_044168228.1
XP_044168270.1
XP_044178602.1
XP_029181110.1
XP_029181879.2
XP_044166378.1
XP_029193474.2
XP_029194470.1
XP_029203271.2
XP_044162766.1
XP_044164764.1
XP_044168183.1
XP_044172094.1
XP_044172381.1
XP_044180915.1
XP_044182935.1
XP_044164134.1
XP_044171731.1
XP_044171997.1
XP_044181025.1
XP_044181997.1
XP_029185391.2
XP_044174218.1
XP_044184665.1
XP_044162693.1
XP_044163203.1
XP_044163889.1
XP_044166695.1
XP_044169872.1
XP_044175361.1
XP_044173495.1
XP_029199545.1
XP_044168729.1
XP_044170634.1
XP_029211423.2
XP_044166102.1
XP_044166498.1
XP_044169406.1
XP_044170467.1
XP_044172406.1
XP_044173298.1
XP_044173500.1
XP_044175338.1
XP_044184290.1
XP_044184756.1
XP_044177457.1
XP_029197036.1
XP_029203578.2
XP_029206451.2
XP_044165190.1
XP_044166012.1
XP_044166311.1
XP_044171764.1
XP_044172268.1
XP_044173292.1
XP_044175468.1
XP_044179462.1
XP_044183070.1
XP_029197157.1
XP_029198406.2
XP_044184186.1
XP_029208036.2
XP_044165783.1
XP_044165761.1
XP_044166679.1
XP_044167123.1
XP_044174260.1
XP_044183229.1
XP_044183604.1
XP_044183840.1
XP_044182071.1
XP_029207333.2
XP_029208167.2
XP_044163395.1
XP_044163926.1
XP_044169822.1
XP_044174389.1
XP_044180934.1
XP_044181541.1
XP_029179248.1
XP_029184560.2
XP_029191094.2
XP_044179748.1
XP_044172387.1
XP_044181160.1
XP_044170935.1
XP_044179739.1
XP_044165171.1
XP_044167598.1
XP_044168586.1
XP_044169934.1
XP_044172379.1
XP_044175999.1
XP_044184676.1
XP_044182863.1
XP_044178606.1
XP_044180931.1
XP_044164420.1
XP_044167684.1
XP_044169643.1
XP_044171511.1
XP_044172836.1
XP_044173700.1
XP_044176128.1
XP_044179925.1
XP_029190163.2
XP_029196940.2
XP_044165636.1
XP_044166931.1
XP_044168648.1
XP_044169831.1
XP_044181540.1
XP_029184030.2
XP_029188442.2
XP_044173453.1
XP_044169202.1
XP_044163919.1
XP_044169948.1
XP_044170032.1
XP_044170332.1
XP_044170759.1
XP_044171269.1
XP_044180968.1
XP_044181145.1
XP_029196899.2
XP_029201535.2
XP_029203680.2
XP_044162878.1
XP_044164468.1
XP_044166332.1
XP_044170548.1
XP_044171558.1
XP_044174352.1
XP_044178977.1
XP_044179610.1
XP_044182018.1
XP_044182076.1
XP_044184840.1
XP_029180362.1
XP_044179139.1
XP_044170451.1
XP_044173765.1
XP_044183618.1
XP_044184710.1
XP_044173037.1
XP_029198787.2
XP_044165618.1
XP_044172036.1
XP_044163325.1
XP_044172087.1
XP_044174813.1
XP_044175463.1
XP_044183413.1
XP_044180975.1
XP_044174233.1
XP_044180248.1
XP_044179166.1
XP_029206572.2
XP_029212876.2
XP_044162899.1
XP_044165322.1
XP_044169751.1
XP_044170910.1
XP_044172274.1
XP_044181626.1
XP_044176260.1
XP_029212433.2
XP_044173689.1
XP_029213969.2
XP_044174341.1
XP_044184805.1
XP_044172580.1
XP_029200202.2
XP_029201797.2
XP_044179894.1
XP_044182818.1
XP_044162758.1
XP_044168090.1
XP_044168498.1
XP_044172835.1
XP_044181359.1
XP_029181542.2
XP_044173271.1
XP_029201361.2
XP_029201861.2
XP_044179494.1
XP_029212056.1
XP_044163895.1
XP_044165812.1
XP_044170650.1
XP_044171567.1
XP_044171667.1
XP_044172537.1
XP_044173297.1
XP_044180520.1
XP_044181378.1
XP_044182114.1
XP_044183313.1
XP_029179936.2
XP_029204334.2
XP_029211023.2
XP_044169555.1
XP_044169869.1
XP_044170810.1
XP_044171307.1
XP_044172019.1
XP_044172414.1
XP_044173802.1
XP_044175392.1
XP_044176078.1
XP_044179286.1
XP_044165929.1
XP_029181118.2
XP_044172334.1
XP_044176986.1
XP_044166322.1
XP_044163346.1
XP_044166327.1
XP_044169285.1
XP_044178023.1
XP_044180436.1
XP_044182661.1
XP_044178636.1
XP_044165054.1
XP_044167832.1
XP_044171911.1
XP_044180923.1
XP_029183687.2
XP_044179095.1
XP_029200763.1
XP_044162901.1
XP_044172411.1
XP_044182782.1
XP_044183744.1
XP_044184788.1
XP_029194480.2
XP_044167715.1
XP_029208509.2
XP_044168940.1
XP_044163911.1
XP_044162994.1
XP_044163868.1
XP_044166827.1
XP_044170310.1
XP_044171138.1
XP_044170925.1
XP_029182398.2
XP_044174069.1
XP_044165399.1
XP_044171142.1
XP_044171656.1
XP_044172400.1
XP_044172427.1
XP_044176693.1
XP_044178565.1
XP_044183981.1
XP_044184343.1
XP_044184882.1
XP_044169994.1
XP_029208009.2
XP_044167013.1
XP_044167095.1
XP_044167779.1
XP_044170081.1
XP_044173684.1
XP_044175982.1
XP_044182751.1
XP_044175859.1
XP_044176347.1
XP_029192337.2
XP_029199445.2
XP_044165786.1
XP_029211584.2
XP_044165925.1
XP_044165890.1
XP_044167142.1
XP_044168290.1
XP_044169214.1
XP_044171531.1
XP_044181124.1
XP_044181907.1
XP_044182176.1
XP_044182594.1
XP_029187612.2
XP_044163502.1
XP_044179710.1
XP_029210728.2
XP_044175525.1
XP_044180106.1
XP_044180719.1
XP_044182183.1
XP_044182192.1
XP_044183555.1
XP_044184232.1
XP_029180208.2
XP_044183441.1
XP_044183912.1
XP_044178913.1
XP_044169726.1
XP_044163265.1
XP_029189795.2
XP_044181703.1
XP_044176733.1
XP_044165218.1
XP_044184826.1
XP_044163729.1
XP_044169478.1
XP_044170448.1
XP_044179127.1
XP_044179685.1
XP_044174189.1
XP_029183356.1
XP_029203562.2
XP_044162747.1
XP_044164406.1
XP_044171446.1
XP_044179248.1
XP_029186652.1
XP_029191270.2
XP_044167564.1
XP_044165353.1
XP_044173557.1
XP_044174280.1
XP_044176299.1
XP_044179466.1
[truncated: 37,497 more rows]

## Sheet: # 1.12 cafe5
#############
# 1.12 cafe5
#############
././@PaxHeader 0000000 0000000 0000000 00000000034 00000000000 010212 x ustar 00 28 mtime=1687198081.4585252
cafe5/ 0000755 0000000 0000000 00000000000 14444114601 010576 5 ustar 00root root ././@PaxHeader 0000000 0000000 0000000 00000000034 00000000000 010212 x ustar 00 28 mtime=1687198081.4705255
cafe5/Base_asr.tre 0000644 0000000 0000000 00011655646 14444114601 013061 0 ustar 00root root #nexus
BEGIN TREES;
TREE cluster8 = ((CHE<11>*_0:1.3842,AUR<10>*_15:1.3842)<13>_9:0.519953,(((ATE<3>*_7:1,AMI<2>_18:1)<7>_16:0.495728,(Exaiptasia<1>*_81:0.92228,NVE<0>*_71:0.92228)<6>*_53:0.573448)<9>*_19:0.39032,(Hsp<5>*_0:1.3987,SPU<4>*_0:1.3987)<8>*_3:0.487347)<12>_10:0.018109)<14>_10;
TREE cluster12 = ((CHE<11>_22:1.3842,AUR<10>_21:1.3842)<13>_21:0.519953,(((ATE<3>_20:1,AMI<2>_18:1)<7>_20:0.495728,(Exaiptasia<1>_22:0.92228,NVE<0>_29:0.92228)<6>_23:0.573448)<9>_21:0.39032,(Hsp<5>_20:1.3987,SPU<4>_18:1.3987)<8>_20:0.487347)<12>_21:0.018109)<14>_21;
TREE cluster17 = ((CHE<11>_24:1.3842,AUR<10>_26:1.3842)<13>_21:0.519953,(((ATE<3>_14:1,AMI<2>_20:1)<7>_17:0.495728,(Exaiptasia<1>*_43:0.92228,NVE<0>*_7:0.92228)<6>_19:0.573448)<9>_18:0.39032,(Hsp<5>*_2:1.3987,SPU<4>_17:1.3987)<8>*_14:0.487347)<12>_18:0.018109)<14>_18;
TREE cluster20 = ((CHE<11>*_0:1.3842,AUR<10>_2:1.3842)<13>*_4:0.519953,(((ATE<3>_4:1,AMI<2>_5:1)<7>*_6:0.495728,(Exaiptasia<1>_11:0.92228,NVE<0>_8:0.92228)<6>_9:0.573448)<9>_9:0.39032,(Hsp<5>_35:1.3987,SPU<4>*_67:1.3987)<8>*_27:0.487347)<12>_10:0.018109)<14>_10;
TREE cluster27 = ((CHE<11>*_0:1.3842,AUR<10>_5:1.3842)<13>*_6:0.519953,(((ATE<3>_11:1,AMI<2>*_51:1)<7>*_16:0.495728,(Exaiptasia<1>_8:0.92228,NVE<0>*_2:0.92228)<6>_7:0.573448)<9>_10:0.39032,(Hsp<5>*_0:1.3987,SPU<4>*_41:1.3987)<8>_10:0.487347)<12>_9:0.018109)<14>_9;
TREE cluster30 = ((CHE<11>*_3:1.3842,AUR<10>*_38:1.3842)<13>_9:0.519953,(((ATE<3>_14:1,AMI<2>*_52:1)<7>*_17:0.495728,(Exaiptasia<1>_4:0.92228,NVE<0>*_0:0.92228)<6>*_4:0.573448)<9>_8:0.39032,(Hsp<5>_0:1.3987,SPU<4>_0:1.3987)<8>*_2:0.487347)<12>_7:0.018109)<14>_7;
TREE cluster32 = ((CHE<11>_0:1.3842,AUR<10>_1:1.3842)<13>*_1:0.519953,(((ATE<3>_25:1,AMI<2>*_51:1)<7>*_24:0.495728,(Exaiptasia<1>*_30:0.92228,NVE<0>*_0:0.92228)<6>_12:0.573448)<9>*_12:0.39032,(Hsp<5>_0:1.3987,SPU<4>_0:1.3987)<8>*_1:0.487347)<12>_3:0.018109)<14>_3;
TREE cluster34 = ((CHE<11>_0:1.3842,AUR<10>_1:1.3842)<13>_1:0.519953,(((ATE<3>*_46:1,AMI<2>*_53:1)<7>*_30:0.495728,(Exaiptasia<1>_0:0.92228,NVE<0>_0:0.92228)<6>*_0:0.573448)<9>*_3:0.39032,(Hsp<5>_0:1.3987,SPU<4>_0:1.3987)<8>_0:0.487347)<12>_1:0.018109)<14>_1;
TREE cluster37 = ((CHE<11>_1:1.3842,AUR<10>_2:1.3842)<13>_2:0.519953,(((ATE<3>_1:1,AMI<2>_1:1)<7>_1:0.495728,(Exaiptasia<1>_2:0.92228,NVE<0>_1:0.92228)<6>_2:0.573448)<9>_2:0.39032,(Hsp<5>*_87:1.3987,SPU<4>*_2:1.3987)<8>*_8:0.487347)<12>_3:0.018109)<14>_3;
TREE cluster40 = ((CHE<11>*_1:1.3842,AUR<10>*_20:1.3842)<13>_11:0.519953,(((ATE<3>_4:1,AMI<2>_7:1)<7>_7:0.495728,(Exaiptasia<1>_9:0.92228,NVE<0>*_4:0.92228)<6>_8:0.573448)<9>*_9:0.39032,(Hsp<5>_22:1.3987,SPU<4>*_27:1.3987)<8>*_17:0.487347)<12>_12:0.018109)<14>_12;
TREE cluster41 = ((CHE<11>_8:1.3842,AUR<10>*_72:1.3842)<13>*_12:0.519953,(((ATE<3>_4:1,AMI<2>_4:1)<7>_4:0.495728,(Exaiptasia<1>_2:0.92228,NVE<0>_4:0.92228)<6>_4:0.573448)<9>_4:0.39032,(Hsp<5>_0:1.3987,SPU<4>_0:1.3987)<8>*_1:0.487347)<12>_4:0.018109)<14>_4;
TREE cluster43 = ((CHE<11>*_0:1.3842,AUR<10>*_38:1.3842)<13>_8:0.519953,(((ATE<3>*_4:1,AMI<2>*_34:1)<7>_9:0.495728,(Exaiptasia<1>_3:0.92228,NVE<0>*_0:0.92228)<6>*_3:0.573448)<9>_7:0.39032,(Hsp<5>*_0:1.3987,SPU<4>*_14:1.3987)<8>_7:0.487347)<12>_7:0.018109)<14>_7;
TREE cluster44 = ((CHE<11>_1:1.3842,AUR<10>_1:1.3842)<13>_1:0.519953,(((ATE<3>_1:1,AMI<2>_1:1)<7>_1:0.495728,(Exaiptasia<1>_1:0.92228,NVE<0>_1:0.92228)<6>_1:0.573448)<9>_1:0.39032,(Hsp<5>*_81:1.3987,SPU<4>*_3:1.3987)<8>*_8:0.487347)<12>_2:0.018109)<14>_2;
TREE cluster45 = ((CHE<11>_6:1.3842,AUR<10>*_2:1.3842)<13>_7:0.519953,(((ATE<3>_8:1,AMI<2>_12:1)<7>_9:0.495728,(Exaiptasia<1>*_18:0.92228,NVE<0>*_3:0.92228)<6>_9:0.573448)<9>_9:0.39032,(Hsp<5>*_39:1.3987,SPU<4>*_1:1.3987)<8>_10:0.487347)<12>_9:0.018109)<14>_9;
TREE cluster48 = ((CHE<11>*_1:1.3842,AUR<10>_2:1.3842)<13>*_4:0.519953,(((ATE<3>_4:1,AMI<2>*_2:1)<7>*_5:0.495728,(Exaiptasia<1>_10:0.92228,NVE<0>*_33:0.92228)<6>*_13:0.573448)<9>_8:0.39032,(Hsp<5>*_19:1.3987,SPU<4>_16:1.3987)<8>*_12:0.487347)<12>_8:0.018109)<14>_8;
TREE cluster49 = ((CHE<11>_2:1.3842,AUR<10>_0:1.3842)<13>_2:0.519953,(((ATE<3>_0:1,AMI<2>_1:1)<7>_1:0.495728,(Exaiptasia<1>_0:0.92228,NVE<0>_0:0.92228)<6>_0:0.573448)<9>_1:0.39032,(Hsp<5>*_0:1.3987,SPU<4>*_82:1.3987)<8>*_6:0.487347)<12>_2:0.018109)<14>_2;
TREE cluster55 = ((CHE<11>_1:1.3842,AUR<10>_1:1.3842)<13>_1:0.519953,(((ATE<3>_1:1,AMI<2>_1:1)<7>_1:0.495728,(Exaiptasia<1>_1:0.92228,NVE<0>_1:0.92228)<6>_1:0.573448)<9>_1:0.39032,(Hsp<5>*_73:1.3987,SPU<4>*_1:1.3987)<8>*_6:0.487347)<12>_2:0.018109)<14>_2;
TREE cluster56 = ((CHE<11>_0:1.3842,AUR<10>_1:1.3842)<13>_1:0.519953,(((ATE<3>_1:1,AMI<2>_1:1)<7>_1:0.495728,(Exaiptasia<1>_12:0.92228,NVE<0>*_63:0.92228)<6>*_15:0.573448)<9>*_2:0.39032,(Hsp<5>_0:1.3987,SPU<4>_1:1.3987)<8>_1:0.487347)<12>_1:0.018109)<14>_1;
TREE cluster59 = ((CHE<11>*_1:1.3842,AUR<10>_2:1.3842)<13>*_4:0.519953,(((ATE<3>_5:1,AMI<2>_3:1)<7>_5:0.495728,(Exaiptasia<1>_7:0.92228,NVE<0>*_12:0.92228)<6>_8:0.573448)<9>_7:0.39032,(Hsp<5>*_25:1.3987,SPU<4>*_22:1.3987)<8>*_15:0.487347)<12>_8:0.018109)<14>_8;
TREE cluster60 = ((CHE<11>_1:1.3842,AUR<10>_1:1.3842)<13>_1:0.519953,(((ATE<3>_1:1,AMI<2>_1:1)<7>_1:0.495728,(Exaiptasia<1>_0:0.92228,NVE<0>_1:0.92228)<6>_1:0.573448)<9>_1:0.39032,(Hsp<5>*_69:1.3987,SPU<4>*_3:1.3987)<8>*_7:0.487347)<12>_2:0.018109)<14>_2;
TREE cluster61 = ((CHE<11>_4:1.3842,AUR<10>*_71:1.3842)<13>*_8:0.519953,(((ATE<3>_0:1,AMI<2>_0:1)<7>_0:0.495728,(Exaiptasia<1>_0:0.92228,NVE<0>_1:0.92228)<6>_1:0.573448)<9>_1:0.39032,(Hsp<5>_0:1.3987,SPU<4>_0:1.3987)<8>_0:0.487347)<12>_1:0.018109)<14>_1;
TREE cluster62 = ((CHE<11>_6:1.3842,AUR<10>_7:1.3842)<13>_8:0.519953,(((ATE<3>_9:1,AMI<2>_10:1)<7>_10:0.495728,(Exaiptasia<1>_10:0.92228,NVE<0>_15:0.92228)<6>_11:0.573448)<9>_10:0.39032,(Hsp<5>_12:1.3987,SPU<4>_6:1.3987)<8>_9:0.487347)<12>_9:0.018109)<14>_9;
TREE cluster65 = ((CHE<11>_1:1.3842,AUR<10>_1:1.3842)<13>_1:0.519953,(((ATE<3>_1:1,AMI<2>_1:1)<7>_1:0.495728,(Exaiptasia<1>_1:0.92228,NVE<0>_1:0.92228)<6>_1:0.573448)<9>_1:0.39032,(Hsp<5>*_63:1.3987,SPU<4>_4:1.3987)<8>*_8:0.487347)<12>_2:0.018109)<14>_2;
TREE cluster66 = ((CHE<11>*_0:1.3842,AUR<10>_4:1.3842)<13>_3:0.519953,(((ATE<3>*_4:1,AMI<2>*_52:1)<7>*_9:0.495728,(Exaiptasia<1>_5:0.92228,NVE<0>*_1:0.92228)<6>_4:0.573448)<9>_5:0.39032,(Hsp<5>*_0:1.3987,SPU<4>_7:1.3987)<8>_4:0.487347)<12>_4:0.018109)<14>_4;
TREE cluster67 = ((CHE<11>_2:1.3842,AUR<10>_2:1.3842)<13>*_4:0.519953,(((ATE<3>_4:1,AMI<2>_3:1)<7>_5:0.495728,(Exaiptasia<1>_6:0.92228,NVE<0>*_14:0.92228)<6>_8:0.573448)<9>_7:0.39032,(Hsp<5>_8:1.3987,SPU<4>*_32:1.3987)<8>*_10:0.487347)<12>_7:0.018109)<14>_7;
TREE cluster69 = ((CHE<11>_0:1.3842,AUR<10>_1:1.3842)<13>_1:0.519953,(((ATE<3>_1:1,AMI<2>_1:1)<7>_1:0.495728,(Exaiptasia<1>_2:0.92228,NVE<0>_2:0.92228)<6>_2:0.573448)<9>_2:0.39032,(Hsp<5>*_61:1.3987,SPU<4>*_1:1.3987)<8>*_5:0.487347)<12>_2:0.018109)<14>_2;
TREE cluster70 = ((CHE<11>_1:1.3842,AUR<10>_2:1.3842)<13>_3:0.519953,(((ATE<3>_4:1,AMI<2>*_37:1)<7>*_7:0.495728,(Exaiptasia<1>_1:0.92228,NVE<0>_1:0.92228)<6>*_2:0.573448)<9>_4:0.39032,(Hsp<5>*_0:1.3987,SPU<4>*_23:1.3987)<8>_5:0.487347)<12>_4:0.018109)<14>_4;
TREE cluster73 = ((CHE<11>*_1:1.3842,AUR<10>*_61:1.3842)<13>*_6:0.519953,(((ATE<3>_1:1,AMI<2>_1:1)<7>_1:0.495728,(Exaiptasia<1>_1:0.92228,NVE<0>_1:0.92228)<6>_1:0.573448)<9>_1:0.39032,(Hsp<5>_1:1.3987,SPU<4>_1:1.3987)<8>_1:0.487347)<12>_2:0.018109)<14>_2;
TREE cluster74 = ((CHE<11>_2:1.3842,AUR<10>_1:1.3842)<13>_2:0.519953,(((ATE<3>_0:1,AMI<2>_0:1)<7>_0:0.495728,(Exaiptasia<1>_0:0.92228,NVE<0>_0:0.92228)<6>_0:0.573448)<9>*_0:0.39032,(Hsp<5>_11:1.3987,SPU<4>*_54:1.3987)<8>*_12:0.487347)<12>_3:0.018109)<14>_3;
TREE cluster77 = ((CHE<11>_2:1.3842,AUR<10>_4:1.3842)<13>_4:0.519953,(((ATE<3>*_12:1,AMI<2>_7:1)<7>_7:0.495728,(Exaiptasia<1>_3:0.92228,NVE<0>_2:0.92228)<6>_3:0.573448)<9>_5:0.39032,(Hsp<5>*_1:1.3987,SPU<4>*_35:1.3987)<8>_6:0.487347)<12>_5:0.018109)<14>_5;
TREE cluster78 = ((CHE<11>_1:1.3842,AUR<10>_2:1.3842)<13>_2:0.519953,(((ATE<3>_1:1,AMI<2>_1:1)<7>_1:0.495728,(Exaiptasia<1>_1:0.92228,NVE<0>_1:0.92228)<6>_1:0.573448)<9>_1:0.39032,(Hsp<5>*_58:1.3987,SPU<4>*_1:1.3987)<8>*_5:0.487347)<12>_2:0.018109)<14>_2;
TREE cluster79 = ((CHE<11>*_0:1.3842,AUR<10>*_37:1.3842)<13>_5:0.519953,(((ATE<3>*_2:1,AMI<2>*_26:1)<7>*_5:0.495728,(Exaiptasia<1>_1:0.92228,NVE<0>_0:0.92228)<6>*_1:0.573448)<9>_3:0.39032,(Hsp<5>_0:1.3987,SPU<4>_0:1.3987)<8>*_1:0.487347)<12>_3:0.018109)<14>_3;
TREE cluster81 = ((CHE<11>*_0:1.3842,AUR<10>_5:1.3842)<13>_5:0.519953,(((ATE<3>_5:1,AMI<2>_6:1)<7>_6:0.495728,(Exaiptasia<1>_7:0.92228,NVE<0>_5:0.92228)<6>_6:0.573448)<9>_6:0.39032,(Hsp<5>*_0:1.3987,SPU<4>*_37:1.3987)<8>_7:0.487347)<12>_6:0.018109)<14>_6;
TREE cluster82 = ((CHE<11>_2:1.3842,AUR<10>_5:1.3842)<13>_5:0.519953,(((ATE<3>_15:1,AMI<2>_15:1)<7>*_11:0.495728,(Exaiptasia<1>_5:0.92228,NVE<0>_6:0.92228)<6>_6:0.573448)<9>_7:0.39032,(Hsp<5>*_1:1.3987,SPU<4>*_16:1.3987)<8>_6:0.487347)<12>_6:0.018109)<14>_6;
TREE cluster83 = ((CHE<11>*_1:1.3842,AUR<10>_5:1.3842)<13>_4:0.519953,(((ATE<3>_6:1,AMI<2>*_14:1)<7>_7:0.495728,(Exaiptasia<1>_3:0.92228,NVE<0>_1:0.92228)<6>_3:0.573448)<9>_5:0.39032,(Hsp<5>*_0:1.3987,SPU<4>*_35:1.3987)<8>_6:0.487347)<12>_5:0.018109)<14>_5;
TREE cluster85 = ((CHE<11>_0:1.3842,AUR<10>_1:1.3842)<13>*_2:0.519953,(((ATE<3>_4:1,AMI<2>*_13:1)<7>_5:0.495728,(Exaiptasia<1>_3:0.92228,NVE<0>_3:0.92228)<6>_3:0.573448)<9>_4:0.39032,(Hsp<5>*_0:1.3987,SPU<4>*_39:1.3987)<8>_5:0.487347)<12>_4:0.018109)<14>_4;
TREE cluster86 = ((CHE<11>*_1:1.3842,AUR<10>_8:1.3842)<13>_5:0.519953,(((ATE<3>_2:1,AMI<2>_2:1)<7>_2:0.495728,(Exaiptasia<1>_2:0.92228,NVE<0>_2:0.92228)<6>_2:0.573448)<9>*_3:0.39032,(Hsp<5>*_39:1.3987,SPU<4>_7:1.3987)<8>*_9:0.487347)<12>_5:0.018109)<14>_5;
TREE cluster87 = ((CHE<11>_0:1.3842,AUR<10>_1:1.3842)<13>_1:0.519953,(((ATE<3>_1:1,AMI<2>_1:1)<7>_1:0.495728,(Exaiptasia<1>_1:0.92228,NVE<0>_1:0.92228)<6>_1:0.573448)<9>_1:0.39032,(Hsp<5>*_57:1.3987,SPU<4>*_1:1.3987)<8>*_5:0.487347)<12>_2:0.018109)<14>_2;
TREE cluster88 = ((CHE<11>_1:1.3842,AUR<10>_1:1.3842)<13>_1:0.519953,(((ATE<3>_1:1,AMI<2>_1:1)<7>_1:0.495728,(Exaiptasia<1>_2:0.92228,NVE<0>_1:0.92228)<6>_2:0.573448)<9>_2:0.39032,(Hsp<5>*_55:1.3987,SPU<4>*_1:1.3987)<8>*_5:0.487347)<12>_2:0.018109)<14>_2;
TREE cluster89 = ((CHE<11>_1:1.3842,AUR<10>_1:1.3842)<13>_1:0.519953,(((ATE<3>_0:1,AMI<2>_0:1)<7>_0:0.495728,(Exaiptasia<1>_0:0.92228,NVE<0>_0:0.92228)<6>_0:0.573448)<9>_0:0.39032,(Hsp<5>*_61:1.3987,SPU<4>*_0:1.3987)<8>*_4:0.487347)<12>_1:0.018109)<14>_1;
TREE cluster90 = ((CHE<11>_6:1.3842,AUR<10>_4:1.3842)<13>_6:0.519953,(((ATE<3>*_2:1,AMI<2>_5:1)<7>_5:0.495728,(Exaiptasia<1>_9:0.92228,NVE<0>_8:0.92228)<6>_8:0.573448)<9>_7:0.39032,(Hsp<5>_6:1.3987,SPU<4>*_22:1.3987)<8>_9:0.487347)<12>_7:0.018109)<14>_7;
TREE cluster91 = ((CHE<11>_1:1.3842,AUR<10>_1:1.3842)<13>_1:0.519953,(((ATE<3>_2:1,AMI<2>_1:1)<7>_2:0.495728,(Exaiptasia<1>_1:0.92228,NVE<0>_3:0.92228)<6>_2:0.573448)<9>_2:0.39032,(Hsp<5>*_52:1.3987,SPU<4>*_1:1.3987)<8>*_5:0.487347)<12>_2:0.018109)<14>_2;
TREE cluster93 = ((CHE<11>_0:1.3842,AUR<10>_1:1.3842)<13>*_2:0.519953,(((ATE<3>_1:1,AMI<2>_1:1)<7>*_2:0.495728,(Exaiptasia<1>*_2:0.92228,NVE<0>*_25:0.92228)<6>_7:0.573448)<9>_5:0.39032,(Hsp<5>_15:1.3987,SPU<4>*_16:1.3987)<8>*_10:0.487347)<12>_5:0.018109)<14>_5;
TREE cluster94 = ((CHE<11>_1:1.3842,AUR<10>_0:1.3842)<13>_1:0.519953,(((ATE<3>*_3:1,AMI<2>*_49:1)<7>*_7:0.495728,(Exaiptasia<1>*_6:0.92228,NVE<0>_1:0.92228)<6>_3:0.573448)<9>*_3:0.39032,(Hsp<5>_0:1.3987,SPU<4>_0:1.3987)<8>_0:0.487347)<12>_1:0.018109)<14>_1;
TREE cluster95 = ((CHE<11>_0:1.3842,AUR<10>_1:1.3842)<13>*_1:0.519953,(((ATE<3>_3:1,AMI<2>_3:1)<7>_3:0.495728,(Exaiptasia<1>_2:0.92228,NVE<0>_2:0.92228)<6>_2:0.573448)<9>_3:0.39032,(Hsp<5>*_45:1.3987,SPU<4>_4:1.3987)<8>*_7:0.487347)<12>_3:0.018109)<14>_3;
TREE cluster97 = ((CHE<11>*_2:1.3842,AUR<10>*_51:1.3842)<13>*_6:0.519953,(((ATE<3>_1:1,AMI<2>_1:1)<7>_1:0.495728,(Exaiptasia<1>_2:0.92228,NVE<0>_0:0.92228)<6>_1:0.573448)<9>_1:0.39032,(Hsp<5>_0:1.3987,SPU<4>_2:1.3987)<8>_2:0.487347)<12>_2:0.018109)<14>_2;
TREE cluster98 = ((CHE<11>_0:1.3842,AUR<10>_1:1.3842)<13>_1:0.519953,(((ATE<3>*_1:1,AMI<2>*_53:1)<7>*_5:0.495728,(Exaiptasia<1>_2:0.92228,NVE<0>_1:0.92228)<6>_2:0.573448)<9>*_2:0.39032,(Hsp<5>_0:1.3987,SPU<4>_0:1.3987)<8>_0:0.487347)<12>_1:0.018109)<14>_1;
TREE cluster99 = ((CHE<11>_1:1.3842,AUR<10>_1:1.3842)<13>_1:0.519953,(((ATE<3>_1:1,AMI<2>_1:1)<7>_1:0.495728,(Exaiptasia<1>_1:0.92228,NVE<0>_1:0.92228)<6>_1:0.573448)<9>_1:0.39032,(Hsp<5>*_51:1.3987,SPU<4>*_1:1.3987)<8>*_4:0.487347)<12>_1:0.018109)<14>_1;
TREE cluster102 = ((CHE<11>*_28:1.3842,AUR<10>_5:1.3842)<13>*_8:0.519953,(((ATE<3>_8:1,AMI<2>_9:1)<7>_7:0.495728,(Exaiptasia<1>_3:0.92228,NVE<0>_4:0.92228)<6>_4:0.573448)<9>_5:0.39032,(Hsp<5>_0:1.3987,SPU<4>_0:1.3987)<8>*_1:0.487347)<12>_5:0.018109)<14>_5;
TREE cluster103 = ((CHE<11>*_50:1.3842,AUR<10>_5:1.3842)<13>*_7:0.519953,(((ATE<3>_2:1,AMI<2>_0:1)<7>_1:0.495728,(Exaiptasia<1>_0:0.92228,NVE<0>_0:0.92228)<6>_0:0.573448)<9>_1:0.39032,(Hsp<5>_0:1.3987,SPU<4>_0:1.3987)<8>_0:0.487347)<12>_1:0.018109)<14>_1;
TREE cluster104 = ((CHE<11>_0:1.3842,AUR<10>_1:1.3842)<13>_1:0.519953,(((ATE<3>_7:1,AMI<2>*_44:1)<7>*_10:0.495728,(Exaiptasia<1>_4:0.92228,NVE<0>_1:0.92228)<6>_3:0.573448)<9>*_3:0.39032,(Hsp<5>_0:1.3987,SPU<4>_0:1.3987)<8>_0:0.487347)<12>_1:0.018109)<14>_1;
TREE cluster106 = ((CHE<11>_5:1.3842,AUR<10>*_31:1.3842)<13>*_7:0.519953,(((ATE<3>*_1:1,AMI<2>*_18:1)<7>_4:0.495728,(Exaiptasia<1>_1:0.92228,NVE<0>_1:0.92228)<6>*_1:0.573448)<9>_3:0.39032,(Hsp<5>_0:1.3987,SPU<4>_0:1.3987)<8>*_1:0.487347)<12>_3:0.018109)<14>_3;
TREE cluster107 = ((CHE<11>*_1:1.3842,AUR<10>*_51:1.3842)<13>*_5:0.519953,(((ATE<3>_3:1,AMI<2>_1:1)<7>_2:0.495728,(Exaiptasia<1>_1:0.92228,NVE<0>_0:0.92228)<6>_1:0.573448)<9>_2:0.39032,(Hsp<5>_0:1.3987,SPU<4>_0:1.3987)<8>*_0:0.487347)<12>_2:0.018109)<14>_2;
TREE cluster108 = ((CHE<11>_1:1.3842,AUR<10>*_10:1.3842)<13>_3:0.519953,(((ATE<3>_8:1,AMI<2>*_35:1)<7>*_10:0.495728,(Exaiptasia<1>_3:0.92228,NVE<0>*_0:0.92228)<6>_3:0.573448)<9>_4:0.39032,(Hsp<5>_0:1.3987,SPU<4>_0:1.3987)<8>*_1:0.487347)<12>_3:0.018109)<14>_3;
TREE cluster109 = ((CHE<11>*_0:1.3842,AUR<10>_3:1.3842)<13>_3:0.519953,(((ATE<3>_1:1,AMI<2>_1:1)<7>*_2:0.495728,(Exaiptasia<1>*_22:0.92228,NVE<0>*_0:0.92228)<6>_5:0.573448)<9>_4:0.39032,(Hsp<5>*_0:1.3987,SPU<4>*_29:1.3987)<8>_5:0.487347)<12>_4:0.018109)<14>_4;
TREE cluster111 = ((CHE<11>_0:1.3842,AUR<10>_1:1.3842)<13>*_2:0.519953,(((ATE<3>_3:1,AMI<2>_1:1)<7>_3:0.495728,(Exaiptasia<1>_13:0.92228,NVE<0>*_24:0.92228)<6>*_12:0.573448)<9>_5:0.39032,(Hsp<5>_3:1.3987,SPU<4>*_10:1.3987)<8>_5:0.487347)<12>_5:0.018109)<14>_5;
TREE cluster112 = ((CHE<11>*_1:1.3842,AUR<10>*_53:1.3842)<13>*_4:0.519953,(((ATE<3>_0:1,AMI<2>_0:1)<7>_0:0.495728,(Exaiptasia<1>_1:0.92228,NVE<0>_0:0.92228)<6>_1:0.573448)<9>_1:0.39032,(Hsp<5>_0:1.3987,SPU<4>_0:1.3987)<8>_0:0.487347)<12>_1:0.018109)<14>_1;
TREE cluster113 = ((CHE<11>_2:1.3842,AUR<10>_1:1.3842)<13>_2:0.519953,(((ATE<3>_1:1,AMI<2>_1:1)<7>_1:0.495728,(Exaiptasia<1>_1:0.92228,NVE<0>_2:0.92228)<6>_2:0.573448)<9>_2:0.39032,(Hsp<5>*_46:1.3987,SPU<4>*_1:1.3987)<8>*_5:0.487347)<12>_2:0.018109)<14>_2;
TREE cluster114 = ((CHE<11>*_11:1.3842,AUR<10>*_0:1.3842)<13>_5:0.519953,(((ATE<3>_7:1,AMI<2>_8:1)<7>_7:0.495728,(Exaiptasia<1>*_20:0.92228,NVE<0>*_4:0.92228)<6>_8:0.573448)<9>_7:0.39032,(Hsp<5>_2:1.3987,SPU<4>_2:1.3987)<8>_3:0.487347)<12>_5:0.018109)<14>_5;
TREE cluster115 = ((CHE<11>_2:1.3842,AUR<10>_1:1.3842)<13>_3:0.519953,(((ATE<3>_3:1,AMI<2>_3:1)<7>_3:0.495728,(Exaiptasia<1>_3:0.92228,NVE<0>_1:0.92228)<6>_3:0.573448)<9>_3:0.39032,(Hsp<5>_15:1.3987,SPU<4>*_26:1.3987)<8>*_11:0.487347)<12>_4:0.018109)<14>_4;
TREE cluster117 = ((CHE<11>_1:1.3842,AUR<10>_3:1.3842)<13>_3:0.519953,(((ATE<3>_2:1,AMI<2>_2:1)<7>_2:0.495728,(Exaiptasia<1>_1:0.92228,NVE<0>_1:0.92228)<6>_1:0.573448)<9>_2:0.39032,(Hsp<5>*_42:1.3987,SPU<4>*_2:1.3987)<8>*_6:0.487347)<12>_3:0.018109)<14>_3;
TREE cluster118 = ((CHE<11>*_1:1.3842,AUR<10>_8:1.3842)<13>_5:0.519953,(((ATE<3>_4:1,AMI<2>*_20:1)<7>_7:0.495728,(Exaiptasia<1>*_11:0.92228,NVE<0>*_3:0.92228)<6>_6:0.573448)<9>_6:0.39032,(Hsp<5>*_0:1.3987,SPU<4>_7:1.3987)<8>_5:0.487347)<12>_5:0.018109)<14>_5;
TREE cluster121 = ((CHE<11>_1:1.3842,AUR<10>_2:1.3842)<13>_2:0.519953,(((ATE<3>_1:1,AMI<2>_1:1)<7>_1:0.495728,(Exaiptasia<1>_0:0.92228,NVE<0>_1:0.92228)<6>_1:0.573448)<9>_1:0.39032,(Hsp<5>*_46:1.3987,SPU<4>*_1:1.3987)<8>*_5:0.487347)<12>_2:0.018109)<14>_2;
TREE cluster122 = ((CHE<11>_2:1.3842,AUR<10>_0:1.3842)<13>_2:0.519953,(((ATE<3>_1:1,AMI<2>_0:1)<7>_1:0.495728,(Exaiptasia<1>_1:0.92228,NVE<0>_0:0.92228)<6>_1:0.573448)<9>_1:0.39032,(Hsp<5>*_0:1.3987,SPU<4>*_48:1.3987)<8>*_4:0.487347)<12>_2:0.018109)<14>_2;
TREE cluster123 = ((CHE<11>_2:1.3842,AUR<10>_2:1.3842)<13>_2:0.519953,(((ATE<3>_1:1,AMI<2>_1:1)<7>_1:0.495728,(Exaiptasia<1>_1:0.92228,NVE<0>_1:0.92228)<6>_1:0.573448)<9>_1:0.39032,(Hsp<5>*_42:1.3987,SPU<4>_2:1.3987)<8>*_5:0.487347)<12>_2:0.018109)<14>_2;
TREE cluster124 = ((CHE<11>_2:1.3842,AUR<10>_1:1.3842)<13>_2:0.519953,(((ATE<3>_1:1,AMI<2>_1:1)<7>_1:0.495728,(Exaiptasia<1>_1:0.92228,NVE<0>_1:0.92228)<6>_1:0.573448)<9>_1:0.39032,(Hsp<5>*_44:1.3987,SPU<4>*_1:1.3987)<8>*_4:0.487347)<12>_2:0.018109)<14>_2;
TREE cluster125 = ((CHE<11>_0:1.3842,AUR<10>_1:1.3842)<13>_1:0.519953,(((ATE<3>_0:1,AMI<2>_0:1)<7>_0:0.495728,(Exaiptasia<1>_0:0.92228,NVE<0>_0:0.92228)<6>_0:0.573448)<9>_0:0.39032,(Hsp<5>*_51:1.3987,SPU<4>*_0:1.3987)<8>*_3:0.487347)<12>_1:0.018109)<14>_1;
TREE cluster126 = ((CHE<11>_5:1.3842,AUR<10>_3:1.3842)<13>_5:0.519953,(((ATE<3>_6:1,AMI<2>_4:1)<7>_6:0.495728,(Exaiptasia<1>_7:0.92228,NVE<0>_4:0.92228)<6>_6:0.573448)<9>_6:0.39032,(Hsp<5>_15:1.3987,SPU<4>_7:1.3987)<8>_8:0.487347)<12>_6:0.018109)<14>_6;
TREE cluster129 = ((CHE<11>_6:1.3842,AUR<10>*_18:1.3842)<13>*_6:0.519953,(((ATE<3>*_1:1,AMI<2>*_26:1)<7>_4:0.495728,(Exaiptasia<1>_0:0.92228,NVE<0>_0:0.92228)<6>*_0:0.573448)<9>_3:0.39032,(Hsp<5>_0:1.3987,SPU<4>_0:1.3987)<8>*_1:0.487347)<12>_3:0.018109)<14>_3;
TREE cluster133 = ((CHE<11>_4:1.3842,AUR<10>_4:1.3842)<13>_5:0.519953,(((ATE<3>_5:1,AMI<2>_8:1)<7>_6:0.495728,(Exaiptasia<1>_6:0.92228,NVE<0>_6:0.92228)<6>_6:0.573448)<9>_6:0.39032,(Hsp<5>_13:1.3987,SPU<4>_3:1.3987)<8>_6:0.487347)<12>_6:0.018109)<14>_6;
TREE cluster140 = ((CHE<11>_1:1.3842,AUR<10>_1:1.3842)<13>_1:0.519953,(((ATE<3>_1:1,AMI<2>_1:1)<7>_1:0.495728,(Exaiptasia<1>_1:0.92228,NVE<0>_1:0.92228)<6>_1:0.573448)<9>_1:0.39032,(Hsp<5>*_40:1.3987,SPU<4>_2:1.3987)<8>*_4:0.487347)<12>_1:0.018109)<14>_1;
TREE cluster141 = ((CHE<11>_2:1.3842,AUR<10>_2:1.3842)<13>_3:0.519953,(((ATE<3>_7:1,AMI<2>_5:1)<7>_5:0.495728,(Exaiptasia<1>_5:0.92228,NVE<0>_4:0.92228)<6>_5:0.573448)<9>_5:0.39032,(Hsp<5>*_21:1.3987,SPU<4>*_2:1.3987)<8>_6:0.487347)<12>_5:0.018109)<14>_5;
TREE cluster143 = ((CHE<11>_3:1.3842,AUR<10>_1:1.3842)<13>_3:0.519953,(((ATE<3>_2:1,AMI<2>_1:1)<7>_2:0.495728,(Exaiptasia<1>*_7:0.92228,NVE<0>_3:0.92228)<6>_4:0.573448)<9>_3:0.39032,(Hsp<5>*_0:1.3987,SPU<4>*_30:1.3987)<8>_4:0.487347)<12>_3:0.018109)<14>_3;
TREE cluster144 = ((CHE<11>_3:1.3842,AUR<10>_3:1.3842)<13>_3:0.519953,(((ATE<3>_1:1,AMI<2>_1:1)<7>_1:0.495728,(Exaiptasia<1>_1:0.92228,NVE<0>_1:0.92228)<6>_1:0.573448)<9>*_1:0.39032,(Hsp<5>*_28:1.3987,SPU<4>_9:1.3987)<8>*_8:0.487347)<12>_3:0.018109)<14>_3;
TREE cluster145 = ((CHE<11>_1:1.3842,AUR<10>_3:1.3842)<13>_3:0.519953,(((ATE<3>_1:1,AMI<2>_1:1)<7>_1:0.495728,(Exaiptasia<1>_1:0.92228,NVE<0>_1:0.92228)<6>_1:0.573448)<9>*_1:0.39032,(Hsp<5>_8:1.3987,SPU<4>*_31:1.3987)<8>*_8:0.487347)<12>_3:0.018109)<14>_3;
TREE cluster146 = ((CHE<11>_0:1.3842,AUR<10>_1:1.3842)<13>_1:0.519953,(((ATE<3>_1:1,AMI<2>_2:1)<7>_2:0.495728,(Exaiptasia<1>_1:0.92228,NVE<0>_1:0.92228)<6>_1:0.573448)<9>_2:0.39032,(Hsp<5>*_39:1.3987,SPU<4>_2:1.3987)<8>*_5:0.487347)<12>_2:0.018109)<14>_2;
TREE cluster149 = ((CHE<11>_0:1.3842,AUR<10>_1:1.3842)<13>*_1:0.519953,(((ATE<3>_2:1,AMI<2>_2:1)<7>_2:0.495728,(Exaiptasia<1>*_8:0.92228,NVE<0>_2:0.92228)<6>_3:0.573448)<9>_3:0.39032,(Hsp<5>*_0:1.3987,SPU<4>*_31:1.3987)<8>_4:0.487347)<12>_3:0.018109)<14>_3;
TREE cluster152 = ((CHE<11>_1:1.3842,AUR<10>_1:1.3842)<13>_1:0.519953,(((ATE<3>_1:1,AMI<2>_1:1)<7>_1:0.495728,(Exaiptasia<1>_3:0.92228,NVE<0>_1:0.92228)<6>_2:0.573448)<9>_2:0.39032,(Hsp<5>*_36:1.3987,SPU<4>_2:1.3987)<8>*_5:0.487347)<12>_2:0.018109)<14>_2;
TREE cluster154 = ((CHE<11>*_15:1.3842,AUR<10>_4:1.3842)<13>_5:0.519953,(((ATE<3>*_0:1,AMI<2>_3:1)<7>_3:0.495728,(Exaiptasia<1>_4:0.92228,NVE<0>*_19:0.92228)<6>_6:0.573448)<9>_4:0.39032,(Hsp<5>_0:1.3987,SPU<4>_0:1.3987)<8>*_1:0.487347)<12>_4:0.018109)<14>_4;
TREE cluster155 = ((CHE<11>_1:1.3842,AUR<10>_1:1.3842)<13>*_2:0.519953,(((ATE<3>_6:1,AMI<2>_8:1)<7>_6:0.495728,(Exaiptasia<1>_3:0.92228,NVE<0>_2:0.92228)<6>_3:0.573448)<9>_5:0.39032,(Hsp<5>_7:1.3987,SPU<4>*_17:1.3987)<8>_7:0.487347)<12>_5:0.018109)<14>_5;
TREE cluster156 = ((CHE<11>_2:1.3842,AUR<10>*_35:1.3842)<13>*_5:0.519953,(((ATE<3>_2:1,AMI<2>*_5:1)<7>_2:0.495728,(Exaiptasia<1>_1:0.92228,NVE<0>_0:0.92228)<6>_1:0.573448)<9>_2:0.39032,(Hsp<5>_0:1.3987,SPU<4>_0:1.3987)<8>*_0:0.487347)<12>_2:0.018109)<14>_2;
TREE cluster158 = ((CHE<11>*_44:1.3842,AUR<10>*_0:1.3842)<13>*_3:0.519953,(((ATE<3>_0:1,AMI<2>_0:1)<7>_0:0.495728,(Exaiptasia<1>_0:0.92228,NVE<0>_1:0.92228)<6>_1:0.573448)<9>_1:0.39032,(Hsp<5>_0:1.3987,SPU<4>_0:1.3987)<8>_0:0.487347)<12>_1:0.018109)<14>_1;
TREE cluster160 = ((CHE<11>*_1:1.3842,AUR<10>*_9:1.3842)<13>_4:0.519953,(((ATE<3>_1:1,AMI<2>_2:1)<7>_2:0.495728,(Exaiptasia<1>_2:0.92228,NVE<0>_1:0.92228)<6>_2:0.573448)<9>*_2:0.39032,(Hsp<5>_4:1.3987,SPU<4>*_25:1.3987)<8>_6:0.487347)<12>_4:0.018109)<14>_4;
TREE cluster161 = ((CHE<11>_1:1.3842,AUR<10>_0:1.3842)<13>_1:0.519953,(((ATE<3>_0:1,AMI<2>_0:1)<7>_0:0.495728,(Exaiptasia<1>*_44:0.92228,NVE<0>*_0:0.92228)<6>*_4:0.573448)<9>_1:0.39032,(Hsp<5>_0:1.3987,SPU<4>_0:1.3987)<8>_0:0.487347)<12>_1:0.018109)<14>_1;
TREE cluster165 = ((CHE<11>_1:1.3842,AUR<10>_1:1.3842)<13>_2:0.519953,(((ATE<3>_3:1,AMI<2>_3:1)<7>_3:0.495728,(Exaiptasia<1>_1:0.92228,NVE<0>_3:0.92228)<6>_3:0.573448)<9>_3:0.39032,(Hsp<5>*_0:1.3987,SPU<4>*_32:1.3987)<8>_4:0.487347)<12>_3:0.018109)<14>_3;
TREE cluster166 = ((CHE<11>_1:1.3842,AUR<10>_1:1.3842)<13>_1:0.519953,(((ATE<3>_1:1,AMI<2>_1:1)<7>_1:0.495728,(Exaiptasia<1>_1:0.92228,NVE<0>_1:0.92228)<6>_1:0.573448)<9>_1:0.39032,(Hsp<5>*_37:1.3987,SPU<4>_1:1.3987)<8>*_3:0.487347)<12>_1:0.018109)<14>_1;
TREE cluster167 = ((CHE<11>_3:1.3842,AUR<10>*_20:1.3842)<13>_6:0.519953,(((ATE<3>_6:1,AMI<2>_2:1)<7>_4:0.495728,(Exaiptasia<1>_3:0.92228,NVE<0>*_0:0.92228)<6>_3:0.573448)<9>_4:0.39032,(Hsp<5>*_0:1.3987,SPU<4>*_10:1.3987)<8>_5:0.487347)<12>_5:0.018109)<14>_5;
TREE cluster168 = ((CHE<11>_1:1.3842,AUR<10>_0:1.3842)<13>_1:0.519953,(((ATE<3>_0:1,AMI<2>_0:1)<7>_0:0.495728,(Exaiptasia<1>_0:0.92228,NVE<0>_0:0.92228)<6>_0:0.573448)<9>_0:0.39032,(Hsp<5>*_42:1.3987,SPU<4>*_1:1.3987)<8>*_4:0.487347)<12>_1:0.018109)<14>_1;
TREE cluster169 = ((CHE<11>_1:1.3842,AUR<10>_0:1.3842)<13>_1:0.519953,(((ATE<3>*_0:1,AMI<2>*_43:1)<7>*_3:0.495728,(Exaiptasia<1>_0:0.92228,NVE<0>_0:0.92228)<6>_0:0.573448)<9>_1:0.39032,(Hsp<5>_0:1.3987,SPU<4>_0:1.3987)<8>_0:0.487347)<12>_1:0.018109)<14>_1;
TREE cluster174 = ((CHE<11>_5:1.3842,AUR<10>*_23:1.3842)<13>*_6:0.519953,(((ATE<3>*_0:1,AMI<2>*_15:1)<7>_2:0.495728,(Exaiptasia<1>_0:0.92228,NVE<0>_0:0.92228)<6>*_0:0.573448)<9>_2:0.39032,(Hsp<5>_0:1.3987,SPU<4>_0:1.3987)<8>*_0:0.487347)<12>_2:0.018109)<14>_2;
TREE cluster175 = ((CHE<11>_0:1.3842,AUR<10>_1:1.3842)<13>*_1:0.519953,(((ATE<3>_7:1,AMI<2>_8:1)<7>*_5:0.495728,(Exaiptasia<1>_2:0.92228,NVE<0>*_0:0.92228)<6>_2:0.573448)<9>_3:0.39032,(Hsp<5>*_0:1.3987,SPU<4>*_25:1.3987)<8>_4:0.487347)<12>_3:0.018109)<14>_3;
TREE cluster176 = ((CHE<11>_2:1.3842,AUR<10>_0:1.3842)<13>_2:0.519953,(((ATE<3>_1:1,AMI<2>_1:1)<7>_2:0.495728,(Exaiptasia<1>*_20:0.92228,NVE<0>*_1:0.92228)<6>_4:0.573448)<9>_3:0.39032,(Hsp<5>*_16:1.3987,SPU<4>_2:1.3987)<8>_4:0.487347)<12>_3:0.018109)<14>_3;
TREE cluster177 = ((CHE<11>_1:1.3842,AUR<10>_1:1.3842)<13>_1:0.519953,(((ATE<3>_1:1,AMI<2>_1:1)<7>_1:0.495728,(Exaiptasia<1>_1:0.92228,NVE<0>_1:0.92228)<6>_1:0.573448)<9>_1:0.39032,(Hsp<5>*_36:1.3987,SPU<4>_1:1.3987)<8>*_3:0.487347)<12>_1:0.018109)<14>_1;
TREE cluster179 = ((CHE<11>*_0:1.3842,AUR<10>*_10:1.3842)<13>_4:0.519953,(((ATE<3>_10:1,AMI<2>_10:1)<7>_8:0.495728,(Exaiptasia<1>*_3:0.92228,NVE<0>_9:0.92228)<6>_6:0.573448)<9>_6:0.39032,(Hsp<5>_0:1.3987,SPU<4>_0:1.3987)<8>*_1:0.487347)<12>_4:0.018109)<14>_4;
TREE cluster180 = ((CHE<11>_2:1.3842,AUR<10>_2:1.3842)<13>_3:0.519953,(((ATE<3>_3:1,AMI<2>_3:1)<7>_3:0.495728,(Exaiptasia<1>_1:0.92228,NVE<0>_1:0.92228)<6>*_1:0.573448)<9>_3:0.39032,(Hsp<5>*_0:1.3987,SPU<4>*_30:1.3987)<8>_4:0.487347)<12>_3:0.018109)<14>_3;
TREE cluster181 = ((CHE<11>_1:1.3842,AUR<10>*_35:1.3842)<13>*_3:0.519953,(((ATE<3>_1:1,AMI<2>_1:1)<7>_1:0.495728,(Exaiptasia<1>_1:0.92228,NVE<0>_1:0.92228)<6>_1:0.573448)<9>_1:0.39032,(Hsp<5>_1:1.3987,SPU<4>_1:1.3987)<8>_1:0.487347)<12>_1:0.018109)<14>_1;
TREE cluster182 = ((CHE<11>_5:1.3842,AUR<10>_4:1.3842)<13>_5:0.519953,(((ATE<3>_4:1,AMI<2>_4:1)<7>_5:0.495728,(Exaiptasia<1>_6:0.92228,NVE<0>_4:0.92228)<6>_5:0.573448)<9>_5:0.39032,(Hsp<5>_11:1.3987,SPU<4>_4:1.3987)<8>_5:0.487347)<12>_5:0.018109)<14>_5;
TREE cluster183 = ((CHE<11>_0:1.3842,AUR<10>_1:1.3842)<13>_1:0.519953,(((ATE<3>_1:1,AMI<2>_1:1)<7>_1:0.495728,(Exaiptasia<1>_1:0.92228,NVE<0>_1:0.92228)<6>_1:0.573448)<9>_1:0.39032,(Hsp<5>*_35:1.3987,SPU<4>_2:1.3987)<8>*_4:0.487347)<12>_1:0.018109)<14>_1;
TREE cluster184 = ((CHE<11>*_0:1.3842,AUR<10>*_41:1.3842)<13>*_3:0.519953,(((ATE<3>_0:1,AMI<2>_0:1)<7>_0:0.495728,(Exaiptasia<1>_0:0.92228,NVE<0>_1:0.92228)<6>_1:0.573448)<9>_1:0.39032,(Hsp<5>_0:1.3987,SPU<4>_0:1.3987)<8>_0:0.487347)<12>_1:0.018109)<14>_1;
TREE cluster185 = ((CHE<11>_1:1.3842,AUR<10>_1:1.3842)<13>_1:0.519953,(((ATE<3>_0:1,AMI<2>_0:1)<7>_0:0.495728,(Exaiptasia<1>_1:0.92228,NVE<0>_1:0.92228)<6>_1:0.573448)<9>_1:0.39032,(Hsp<5>*_37:1.3987,SPU<4>_1:1.3987)<8>*_3:0.487347)<12>_1:0.018109)<14>_1;
TREE cluster186 = ((CHE<11>*_40:1.3842,AUR<10>*_0:1.3842)<13>*_3:0.519953,(((ATE<3>_0:1,AMI<2>_2:1)<7>_1:0.495728,(Exaiptasia<1>_0:0.92228,NVE<0>_0:0.92228)<6>_0:0.573448)<9>_1:0.39032,(Hsp<5>_0:1.3987,SPU<4>_0:1.3987)<8>_0:0.487347)<12>_1:0.018109)<14>_1;
TREE cluster187 = ((CHE<11>_0:1.3842,AUR<10>_1:1.3842)<13>_1:0.519953,(((ATE<3>_0:1,AMI<2>_0:1)<7>_0:0.495728,(Exaiptasia<1>_0:0.92228,NVE<0>_0:0.92228)<6>_0:0.573448)<9>_0:0.39032,(Hsp<5>*_41:1.3987,SPU<4>*_0:1.3987)<8>*_3:0.487347)<12>_1:0.018109)<14>_1;
TREE cluster190 = ((CHE<11>_0:1.3842,AUR<10>_1:1.3842)<13>_1:0.519953,(((ATE<3>_0:1,AMI<2>_0:1)<7>_0:0.495728,(Exaiptasia<1>_0:0.92228,NVE<0>_1:0.92228)<6>_1:0.573448)<9>_1:0.39032,(Hsp<5>*_38:1.3987,SPU<4>_1:1.3987)<8>*_3:0.487347)<12>_1:0.018109)<14>_1;
TREE cluster191 = ((CHE<11>_1:1.3842,AUR<10>_1:1.3842)<13>_1:0.519953,(((ATE<3>_2:1,AMI<2>_2:1)<7>_2:0.495728,(Exaiptasia<1>_2:0.92228,NVE<0>_1:0.92228)<6>_2:0.573448)<9>_2:0.39032,(Hsp<5>*_30:1.3987,SPU<4>_2:1.3987)<8>*_4:0.487347)<12>_2:0.018109)<14>_2;
TREE cluster192 = ((CHE<11>_2:1.3842,AUR<10>_0:1.3842)<13>_2:0.519953,(((ATE<3>_1:1,AMI<2>*_10:1)<7>_3:0.495728,(Exaiptasia<1>_2:0.92228,NVE<0>*_0:0.92228)<6>_2:0.573448)<9>_3:0.39032,(Hsp<5>*_0:1.3987,SPU<4>*_26:1.3987)<8>_4:0.487347)<12>_3:0.018109)<14>_3;
TREE cluster197 = ((CHE<11>_1:1.3842,AUR<10>_0:1.3842)<13>*_1:0.519953,(((ATE<3>_3:1,AMI<2>*_7:1)<7>_3:0.495728,(Exaiptasia<1>_1:0.92228,NVE<0>_3:0.92228)<6>_3:0.573448)<9>_3:0.39032,(Hsp<5>*_0:1.3987,SPU<4>*_25:1.3987)<8>_4:0.487347)<12>_3:0.018109)<14>_3;
TREE cluster199 = ((CHE<11>_2:1.3842,AUR<10>_1:1.3842)<13>_2:0.519953,(((ATE<3>_4:1,AMI<2>_4:1)<7>_3:0.495728,(Exaiptasia<1>_1:0.92228,NVE<0>_1:0.92228)<6>*_1:0.573448)<9>_3:0.39032,(Hsp<5>_4:1.3987,SPU<4>*_23:1.3987)<8>*_5:0.487347)<12>_3:0.018109)<14>_3;
TREE cluster201 = ((CHE<11>_1:1.3842,AUR<10>_1:1.3842)<13>_1:0.519953,(((ATE<3>_1:1,AMI<2>_1:1)<7>_1:0.495728,(Exaiptasia<1>_1:0.92228,NVE<0>_1:0.92228)<6>_1:0.573448)<9>_1:0.39032,(Hsp<5>*_33:1.3987,SPU<4>_1:1.3987)<8>*_3:0.487347)<12>_1:0.018109)<14>_1;
TREE cluster202 = ((CHE<11>_1:1.3842,AUR<10>_1:1.3842)<13>_1:0.519953,(((ATE<3>_1:1,AMI<2>_1:1)<7>_1:0.495728,(Exaiptasia<1>_1:0.92228,NVE<0>_1:0.92228)<6>_1:0.573448)<9>_1:0.39032,(Hsp<5>*_33:1.3987,SPU<4>_1:1.3987)<8>*_3:0.487347)<12>_1:0.018109)<14>_1;
TREE cluster203 = ((CHE<11>_1:1.3842,AUR<10>_0:1.3842)<13>*_1:0.519953,(((ATE<3>_2:1,AMI<2>_1:1)<7>_2:0.495728,(Exaiptasia<1>*_7:0.92228,NVE<0>_1:0.92228)<6>_3:0.573448)<9>_3:0.39032,(Hsp<5>_3:1.3987,SPU<4>*_25:1.3987)<8>*_5:0.487347)<12>_3:0.018109)<14>_3;
TREE cluster204 = ((CHE<11>_1:1.3842,AUR<10>_0:1.3842)<13>_1:0.519953,(((ATE<3>_1:1,AMI<2>_3:1)<7>_2:0.495728,(Exaiptasia<1>_3:0.92228,NVE<0>*_0:0.92228)<6>_2:0.573448)<9>_2:0.39032,(Hsp<5>*_0:1.3987,SPU<4>*_32:1.3987)<8>_3:0.487347)<12>_2:0.018109)<14>_2;
TREE cluster211 = ((CHE<11>_1:1.3842,AUR<10>_1:1.3842)<13>_1:0.519953,(((ATE<3>_1:1,AMI<2>_1:1)<7>_1:0.495728,(Exaiptasia<1>_1:0.92228,NVE<0>_1:0.92228)<6>_1:0.573448)<9>_1:0.39032,(Hsp<5>*_32:1.3987,SPU<4>_1:1.3987)<8>*_3:0.487347)<12>_1:0.018109)<14>_1;
TREE cluster213 = ((CHE<11>_1:1.3842,AUR<10>_1:1.3842)<13>_1:0.519953,(((ATE<3>_1:1,AMI<2>_1:1)<7>_1:0.495728,(Exaiptasia<1>_1:0.92228,NVE<0>_1:0.92228)<6>_1:0.573448)<9>_1:0.39032,(Hsp<5>*_32:1.3987,SPU<4>_1:1.3987)<8>*_3:0.487347)<12>_1:0.018109)<14>_1;
TREE cluster214 = ((CHE<11>_1:1.3842,AUR<10>_1:1.3842)<13>_1:0.519953,(((ATE<3>_1:1,AMI<2>_1:1)<7>_1:0.495728,(Exaiptasia<1>_1:0.92228,NVE<0>_1:0.92228)<6>_1:0.573448)<9>_1:0.39032,(Hsp<5>*_32:1.3987,SPU<4>_1:1.3987)<8>*_3:0.487347)<12>_1:0.018109)<14>_1;
TREE cluster215 = ((CHE<11>_1:1.3842,AUR<10>_1:1.3842)<13>_1:0.519953,(((ATE<3>_1:1,AMI<2>_1:1)<7>_1:0.495728,(Exaiptasia<1>_1:0.92228,NVE<0>_1:0.92228)<6>_1:0.573448)<9>_1:0.39032,(Hsp<5>*_32:1.3987,SPU<4>_1:1.3987)<8>*_3:0.487347)<12>_1:0.018109)<14>_1;
TREE cluster216 = ((CHE<11>*_9:1.3842,AUR<10>_1:1.3842)<13>_2:0.519953,(((ATE<3>*_1:1,AMI<2>*_27:1)<7>*_4:0.495728,(Exaiptasia<1>_1:0.92228,NVE<0>_0:0.92228)<6>_1:0.573448)<9>_2:0.39032,(Hsp<5>_0:1.3987,SPU<4>_0:1.3987)<8>*_0:0.487347)<12>_2:0.018109)<14>_2;
TREE cluster225 = ((CHE<11>*_1:1.3842,AUR<10>*_18:1.3842)<13>_4:0.519953,(((ATE<3>_4:1,AMI<2>*_13:1)<7>*_5:0.495728,(Exaiptasia<1>_2:0.92228,NVE<0>*_0:0.92228)<6>_2:0.573448)<9>_3:0.39032,(Hsp<5>_0:1.3987,SPU<4>_0:1.3987)<8>*_1:0.487347)<12>_3:0.018109)<14>_3;
TREE cluster226 = ((CHE<11>_1:1.3842,AUR<10>_0:1.3842)<13>_1:0.519953,(((ATE<3>_1:1,AMI<2>*_5:1)<7>_2:0.495728,(Exaiptasia<1>_2:0.92228,NVE<0>_2:0.92228)<6>_2:0.573448)<9>_2:0.39032,(Hsp<5>*_25:1.3987,SPU<4>_2:1.3987)<8>*_4:0.487347)<12>_2:0.018109)<14>_2;
TREE cluster228 = ((CHE<11>_2:1.3842,AUR<10>_1:1.3842)<13>_2:0.519953,(((ATE<3>_1:1,AMI<2>_1:1)<7>_1:0.495728,(Exaiptasia<1>_1:0.92228,NVE<0>_1:0.92228)<6>_1:0.573448)<9>_1:0.39032,(Hsp<5>*_1:1.3987,SPU<4>*_30:1.3987)<8>*_4:0.487347)<12>_2:0.018109)<14>_2;
TREE cluster230 = ((CHE<11>*_0:1.3842,AUR<10>*_36:1.3842)<13>*_3:0.519953,(((ATE<3>_0:1,AMI<2>_0:1)<7>_0:0.495728,(Exaiptasia<1>_0:0.92228,NVE<0>_1:0.92228)<6>_1:0.573448)<9>_1:0.39032,(Hsp<5>_0:1.3987,SPU<4>_0:1.3987)<8>_0:0.487347)<12>_1:0.018109)<14>_1;
TREE cluster231 = ((CHE<11>_1:1.3842,AUR<10>_1:1.3842)<13>_1:0.519953,(((ATE<3>_1:1,AMI<2>_1:1)<7>_1:0.495728,(Exaiptasia<1>_1:0.92228,NVE<0>_1:0.92228)<6>_1:0.573448)<9>_1:0.39032,(Hsp<5>*_30:1.3987,SPU<4>_1:1.3987)<8>*_3:0.487347)<12>_1:0.018109)<14>_1;
TREE cluster232 = ((CHE<11>_3:1.3842,AUR<10>_7:1.3842)<13>_4:0.519953,(((ATE<3>_1:1,AMI<2>_1:1)<7>*_2:0.495728,(Exaiptasia<1>*_16:0.92228,NVE<0>*_1:0.92228)<6>_5:0.573448)<9>_4:0.39032,(Hsp<5>*_8:1.3987,SPU<4>*_0:1.3987)<8>_4:0.487347)<12>_4:0.018109)<14>_4;
TREE cluster233 = ((CHE<11>_1:1.3842,AUR<10>_1:1.3842)<13>_1:0.519953,(((ATE<3>_1:1,AMI<2>_1:1)<7>_1:0.495728,(Exaiptasia<1>_1:0.92228,NVE<0>_1:0.92228)<6>_1:0.573448)<9>_1:0.39032,(Hsp<5>*_28:1.3987,SPU<4>_3:1.3987)<8>*_4:0.487347)<12>_1:0.018109)<14>_1;
TREE cluster234 = ((CHE<11>_2:1.3842,AUR<10>_3:1.3842)<13>_3:0.519953,(((ATE<3>_2:1,AMI<2>_3:1)<7>_3:0.495728,(Exaiptasia<1>*_7:0.92228,NVE<0>_2:0.92228)<6>_4:0.573448)<9>_4:0.39032,(Hsp<5>_8:1.3987,SPU<4>_10:1.3987)<8>_6:0.487347)<12>_4:0.018109)<14>_4;
TREE cluster235 = ((CHE<11>_1:1.3842,AUR<10>_2:1.3842)<13>_2:0.519953,(((ATE<3>_4:1,AMI<2>_3:1)<7>_3:0.495728,(Exaiptasia<1>_2:0.92228,NVE<0>_2:0.92228)<6>_2:0.573448)<9>_3:0.39032,(Hsp<5>*_21:1.3987,SPU<4>_2:1.3987)<8>_4:0.487347)<12>_3:0.018109)<14>_3;
TREE cluster236 = ((CHE<11>_1:1.3842,AUR<10>_1:1.3842)<13>_1:0.519953,(((ATE<3>_1:1,AMI<2>_1:1)<7>_1:0.495728,(Exaiptasia<1>_1:0.92228,NVE<0>_1:0.92228)<6>_1:0.573448)<9>_1:0.39032,(Hsp<5>*_30:1.3987,SPU<4>_1:1.3987)<8>*_3:0.487347)<12>_1:0.018109)<14>_1;
TREE cluster237 = ((CHE<11>_2:1.3842,AUR<10>_2:1.3842)<13>_3:0.519953,(((ATE<3>_2:1,AMI<2>_4:1)<7>_3:0.495728,(Exaiptasia<1>_3:0.92228,NVE<0>_1:0.92228)<6>_3:0.573448)<9>_3:0.39032,(Hsp<5>_5:1.3987,SPU<4>*_18:1.3987)<8>_6:0.487347)<12>_4:0.018109)<14>_4;
TREE cluster238 = ((CHE<11>_1:1.3842,AUR<10>_2:1.3842)<13>_2:0.519953,(((ATE<3>_1:1,AMI<2>_1:1)<7>_1:0.495728,(Exaiptasia<1>_1:0.92228,NVE<0>_1:0.92228)<6>_1:0.573448)<9>_1:0.39032,(Hsp<5>*_29:1.3987,SPU<4>*_1:1.3987)<8>*_4:0.487347)<12>_2:0.018109)<14>_2;
TREE cluster242 = ((CHE<11>_3:1.3842,AUR<10>*_14:1.3842)<13>_4:0.519953,(((ATE<3>_2:1,AMI<2>_1:1)<7>_2:0.495728,(Exaiptasia<1>_2:0.92228,NVE<0>*_13:0.92228)<6>_4:0.573448)<9>_3:0.39032,(Hsp<5>_0:1.3987,SPU<4>_1:1.3987)<8>*_1:0.487347)<12>_3:0.018109)<14>_3;
TREE cluster243 = ((CHE<11>_2:1.3842,AUR<10>_1:1.3842)<13>_2:0.519953,(((ATE<3>_2:1,AMI<2>_2:1)<7>_2:0.495728,(Exaiptasia<1>_2:0.92228,NVE<0>_3:0.92228)<6>_2:0.573448)<9>_2:0.39032,(Hsp<5>*_22:1.3987,SPU<4>_2:1.3987)<8>*_4:0.487347)<12>_2:0.018109)<14>_2;
TREE cluster244 = ((CHE<11>_4:1.3842,AUR<10>_6:1.3842)<13>_5:0.519953,(((ATE<3>_2:1,AMI<2>_4:1)<7>_4:0.495728,(Exaiptasia<1>_5:0.92228,NVE<0>_6:0.92228)<6>_5:0.573448)<9>_5:0.39032,(Hsp<5>_4:1.3987,SPU<4>_5:1.3987)<8>_5:0.487347)<12>_5:0.018109)<14>_5;
TREE cluster245 = ((CHE<11>_1:1.3842,AUR<10>_1:1.3842)<13>_1:0.519953,(((ATE<3>_1:1,AMI<2>_1:1)<7>_1:0.495728,(Exaiptasia<1>_1:0.92228,NVE<0>_1:0.92228)<6>_1:0.573448)<9>_1:0.39032,(Hsp<5>*_28:1.3987,SPU<4>_2:1.3987)<8>*_3:0.487347)<12>_1:0.018109)<14>_1;
TREE cluster246 = ((CHE<11>_1:1.3842,AUR<10>_1:1.3842)<13>_1:0.519953,(((ATE<3>_1:1,AMI<2>_1:1)<7>_1:0.495728,(Exaiptasia<1>_2:0.92228,NVE<0>_1:0.92228)<6>_1:0.573448)<9>_1:0.39032,(Hsp<5>*_27:1.3987,SPU<4>_2:1.3987)<8>*_3:0.487347)<12>_1:0.018109)<14>_1;
TREE cluster247 = ((CHE<11>_1:1.3842,AUR<10>_1:1.3842)<13>_1:0.519953,(((ATE<3>_1:1,AMI<2>_0:1)<7>_1:0.495728,(Exaiptasia<1>_2:0.92228,NVE<0>_1:0.92228)<6>_1:0.573448)<9>_1:0.39032,(Hsp<5>*_29:1.3987,SPU<4>_1:1.3987)<8>*_3:0.487347)<12>_1:0.018109)<14>_1;
TREE cluster249 = ((CHE<11>_1:1.3842,AUR<10>_1:1.3842)<13>_1:0.519953,(((ATE<3>_1:1,AMI<2>_1:1)<7>_1:0.495728,(Exaiptasia<1>_1:0.92228,NVE<0>_1:0.92228)<6>_1:0.573448)<9>_1:0.39032,(Hsp<5>*_28:1.3987,SPU<4>_2:1.3987)<8>*_3:0.487347)<12>_1:0.018109)<14>_1;
TREE cluster250 = ((CHE<11>_1:1.3842,AUR<10>_1:1.3842)<13>_1:0.519953,(((ATE<3>_1:1,AMI<2>_1:1)<7>_1:0.495728,(Exaiptasia<1>_1:0.92228,NVE<0>_1:0.92228)<6>_1:0.573448)<9>_1:0.39032,(Hsp<5>*_29:1.3987,SPU<4>_1:1.3987)<8>*_3:0.487347)<12>_1:0.018109)<14>_1;
TREE cluster251 = ((CHE<11>_4:1.3842,AUR<10>_0:1.3842)<13>_2:0.519953,(((ATE<3>_0:1,AMI<2>_0:1)<7>_0:0.495728,(Exaiptasia<1>_0:0.92228,NVE<0>_1:0.92228)<6>_1:0.573448)<9>_1:0.39032,(Hsp<5>*_28:1.3987,SPU<4>_3:1.3987)<8>*_5:0.487347)<12>_2:0.018109)<14>_2;
TREE cluster256 = ((CHE<11>_0:1.3842,AUR<10>_1:1.3842)<13>_1:0.519953,(((ATE<3>_0:1,AMI<2>_0:1)<7>_0:0.495728,(Exaiptasia<1>_0:0.92228,NVE<0>_0:0.92228)<6>_0:0.573448)<9>_0:0.39032,(Hsp<5>_0:1.3987,SPU<4>*_35:1.3987)<8>*_2:0.487347)<12>_1:0.018109)<14>_1;
TREE cluster263 = ((CHE<11>_0:1.3842,AUR<10>_2:1.3842)<13>_2:0.519953,(((ATE<3>_3:1,AMI<2>_3:1)<7>_3:0.495728,(Exaiptasia<1>*_6:0.92228,NVE<0>_2:0.92228)<6>_3:0.573448)<9>_3:0.39032,(Hsp<5>_2:1.3987,SPU<4>*_17:1.3987)<8>_4:0.487347)<12>_3:0.018109)<14>_3;
TREE cluster264 = ((CHE<11>_4:1.3842,AUR<10>_3:1.3842)<13>_4:0.519953,(((ATE<3>_2:1,AMI<2>_2:1)<7>_3:0.495728,(Exaiptasia<1>_5:0.92228,NVE<0>_3:0.92228)<6>_4:0.573448)<9>_4:0.39032,(Hsp<5>_12:1.3987,SPU<4>_4:1.3987)<8>_5:0.487347)<12>_4:0.018109)<14>_4;
TREE cluster266 = ((CHE<11>_1:1.3842,AUR<10>_2:1.3842)<13>_3:0.519953,(((ATE<3>_4:1,AMI<2>_4:1)<7>_4:0.495728,(Exaiptasia<1>_2:0.92228,NVE<0>_2:0.92228)<6>_3:0.573448)<9>_4:0.39032,(Hsp<5>_11:1.3987,SPU<4>_9:1.3987)<8>_6:0.487347)<12>_4:0.018109)<14>_4;
TREE cluster267 = ((CHE<11>_1:1.3842,AUR<10>_1:1.3842)<13>_1:0.519953,(((ATE<3>_1:1,AMI<2>_1:1)<7>_1:0.495728,(Exaiptasia<1>_1:0.92228,NVE<0>_1:0.92228)<6>_1:0.573448)<9>_1:0.39032,(Hsp<5>*_27:1.3987,SPU<4>_2:1.3987)<8>*_3:0.487347)<12>_1:0.018109)<14>_1;
TREE cluster268 = ((CHE<11>_1:1.3842,AUR<10>_1:1.3842)<13>_2:0.519953,(((ATE<3>_3:1,AMI<2>_3:1)<7>_3:0.495728,(Exaiptasia<1>_2:0.92228,NVE<0>_1:0.92228)<6>_2:0.573448)<9>_3:0.39032,(Hsp<5>*_18:1.3987,SPU<4>_6:1.3987)<8>*_6:0.487347)<12>_3:0.018109)<14>_3;
TREE cluster269 = ((CHE<11>_1:1.3842,AUR<10>_1:1.3842)<13>_1:0.519953,(((ATE<3>_2:1,AMI<2>_3:1)<7>_2:0.495728,(Exaiptasia<1>_2:0.92228,NVE<0>_1:0.92228)<6>_2:0.573448)<9>_2:0.39032,(Hsp<5>*_24:1.3987,SPU<4>_1:1.3987)<8>_3:0.487347)<12>_2:0.018109)<14>_2;
TREE cluster270 = ((CHE<11>_2:1.3842,AUR<10>_2:1.3842)<13>_3:0.519953,(((ATE<3>_2:1,AMI<2>_2:1)<7>_2:0.495728,(Exaiptasia<1>_2:0.92228,NVE<0>_2:0.92228)<6>_2:0.573448)<9>_2:0.39032,(Hsp<5>*_19:1.3987,SPU<4>_4:1.3987)<8>*_5:0.487347)<12>_3:0.018109)<14>_3;
TREE cluster271 = ((CHE<11>_1:1.3842,AUR<10>_1:1.3842)<13>_1:0.519953,(((ATE<3>_1:1,AMI<2>_1:1)<7>_1:0.495728,(Exaiptasia<1>_1:0.92228,NVE<0>_1:0.92228)<6>_1:0.573448)<9>_1:0.39032,(Hsp<5>*_28:1.3987,SPU<4>_1:1.3987)<8>*_3:0.487347)<12>_1:0.018109)<14>_1;
TREE cluster272 = ((CHE<11>_8:1.3842,AUR<10>*_26:1.3842)<13>*_7:0.519953,(((ATE<3>_0:1,AMI<2>_0:1)<7>_0:0.495728,(Exaiptasia<1>_1:0.92228,NVE<0>_0:0.92228)<6>_1:0.573448)<9>_1:0.39032,(Hsp<5>_0:1.3987,SPU<4>_0:1.3987)<8>_0:0.487347)<12>_1:0.018109)<14>_1;
TREE cluster273 = ((CHE<11>_1:1.3842,AUR<10>_0:1.3842)<13>_1:0.519953,(((ATE<3>_0:1,AMI<2>_0:1)<7>_0:0.495728,(Exaiptasia<1>_0:0.92228,NVE<0>_0:0.92228)<6>_0:0.573448)<9>_0:0.39032,(Hsp<5>*_34:1.3987,SPU<4>_0:1.3987)<8>*_2:0.487347)<12>_1:0.018109)<14>_1;
TREE cluster276 = ((CHE<11>_3:1.3842,AUR<10>_3:1.3842)<13>_3:0.519953,(((ATE<3>_6:1,AMI<2>_3:1)<7>_4:0.495728,(Exaiptasia<1>_3:0.92228,NVE<0>*_12:0.92228)<6>_5:0.573448)<9>_4:0.39032,(Hsp<5>_1:1.3987,SPU<4>_3:1.3987)<8>_3:0.487347)<12>_3:0.018109)<14>_3;
TREE cluster277 = ((CHE<11>_2:1.3842,AUR<10>_4:1.3842)<13>_4:0.519953,(((ATE<3>_4:1,AMI<2>_5:1)<7>_4:0.495728,(Exaiptasia<1>_3:0.92228,NVE<0>_6:0.92228)<6>_4:0.573448)<9>_4:0.39032,(Hsp<5>_4:1.3987,SPU<4>_6:1.3987)<8>_4:0.487347)<12>_4:0.018109)<14>_4;
TREE cluster278 = ((CHE<11>_1:1.3842,AUR<10>_1:1.3842)<13>_1:0.519953,(((ATE<3>_1:1,AMI<2>_1:1)<7>_1:0.495728,(Exaiptasia<1>_1:0.92228,NVE<0>_1:0.92228)<6>_1:0.573448)<9>_1:0.39032,(Hsp<5>*_20:1.3987,SPU<4>_8:1.3987)<8>*_7:0.487347)<12>_2:0.018109)<14>_2;
TREE cluster279 = ((CHE<11>_2:1.3842,AUR<10>_2:1.3842)<13>_3:0.519953,(((ATE<3>_2:1,AMI<2>_2:1)<7>_2:0.495728,(Exaiptasia<1>_3:0.92228,NVE<0>_2:0.92228)<6>_3:0.573448)<9>_3:0.39032,(Hsp<5>*_17:1.3987,SPU<4>_4:1.3987)<8>*_5:0.487347)<12>_3:0.018109)<14>_3;
TREE cluster281 = ((CHE<11>_0:1.3842,AUR<10>_2:1.3842)<13>_2:0.519953,(((ATE<3>_1:1,AMI<2>_1:1)<7>_1:0.495728,(Exaiptasia<1>_1:0.92228,NVE<0>_1:0.92228)<6>_1:0.573448)<9>_1:0.39032,(Hsp<5>*_22:1.3987,SPU<4>_6:1.3987)<8>*_6:0.487347)<12>_2:0.018109)<14>_2;
TREE cluster282 = ((CHE<11>_1:1.3842,AUR<10>_1:1.3842)<13>_1:0.519953,(((ATE<3>_1:1,AMI<2>_1:1)<7>_1:0.495728,(Exaiptasia<1>_1:0.92228,NVE<0>_1:0.92228)<6>_1:0.573448)<9>_1:0.39032,(Hsp<5>*_27:1.3987,SPU<4>_1:1.3987)<8>*_3:0.487347)<12>_1:0.018109)<14>_1;
TREE cluster283 = ((CHE<11>_1:1.3842,AUR<10>_1:1.3842)<13>_1:0.519953,(((ATE<3>_1:1,AMI<2>_1:1)<7>_1:0.495728,(Exaiptasia<1>_1:0.92228,NVE<0>_1:0.92228)<6>_1:0.573448)<9>_1:0.39032,(Hsp<5>*_27:1.3987,SPU<4>_1:1.3987)<8>*_3:0.487347)<12>_1:0.018109)<14>_1;
TREE cluster284 = ((CHE<11>_1:1.3842,AUR<10>_4:1.3842)<13>_3:0.519953,(((ATE<3>_3:1,AMI<2>_2:1)<7>_2:0.495728,(Exaiptasia<1>_1:0.92228,NVE<0>_1:0.92228)<6>_1:0.573448)<9>_2:0.39032,(Hsp<5>*_21:1.3987,SPU<4>*_1:1.3987)<8>_4:0.487347)<12>_3:0.018109)<14>_3;
TREE cluster285 = ((CHE<11>_1:1.3842,AUR<10>_0:1.3842)<13>_1:0.519953,(((ATE<3>_0:1,AMI<2>_0:1)<7>_0:0.495728,(Exaiptasia<1>_0:0.92228,NVE<0>_0:0.92228)<6>_0:0.573448)<9>_0:0.39032,(Hsp<5>*_33:1.3987,SPU<4>_0:1.3987)<8>*_2:0.487347)<12>_1:0.018109)<14>_1;
TREE cluster286 = ((CHE<11>_1:1.3842,AUR<10>_2:1.3842)<13>_2:0.519953,(((ATE<3>_1:1,AMI<2>_4:1)<7>_3:0.495728,(Exaiptasia<1>_3:0.92228,NVE<0>_1:0.92228)<6>_3:0.573448)<9>_3:0.39032,(Hsp<5>*_20:1.3987,SPU<4>_2:1.3987)<8>_4:0.487347)<12>_3:0.018109)<14>_3;
TREE cluster287 = ((CHE<11>_2:1.3842,AUR<10>_0:1.3842)<13>_2:0.519953,(((ATE<3>_1:1,AMI<2>*_21:1)<7>_3:0.495728,(Exaiptasia<1>_1:0.92228,NVE<0>_0:0.92228)<6>_1:0.573448)<9>_2:0.39032,(Hsp<5>_0:1.3987,SPU<4>*_9:1.3987)<8>_2:0.487347)<12>_2:0.018109)<14>_2;
TREE cluster288 = ((CHE<11>_0:1.3842,AUR<10>*_32:1.3842)<13>_2:0.519953,(((ATE<3>_0:1,AMI<2>_0:1)<7>_0:0.495728,(Exaiptasia<1>_1:0.92228,NVE<0>_0:0.92228)<6>_1:0.573448)<9>_1:0.39032,(Hsp<5>_1:1.3987,SPU<4>_0:1.3987)<8>_1:0.487347)<12>_1:0.018109)<14>_1;
TREE cluster293 = ((CHE<11>*_0:1.3842,AUR<10>*_12:1.3842)<13>_3:0.519953,(((ATE<3>_2:1,AMI<2>_6:1)<7>_4:0.495728,(Exaiptasia<1>_5:0.92228,NVE<0>_8:0.92228)<6>_5:0.573448)<9>_4:0.39032,(Hsp<5>_0:1.3987,SPU<4>_0:1.3987)<8>*_1:0.487347)<12>_3:0.018109)<14>_3;
TREE cluster294 = ((CHE<11>*_13:1.3842,AUR<10>_2:1.3842)<13>_4:0.519953,(((ATE<3>_2:1,AMI<2>_5:1)<7>_3:0.495728,(Exaiptasia<1>_2:0.92228,NVE<0>*_9:0.92228)<6>_3:0.573448)<9>_3:0.39032,(Hsp<5>_0:1.3987,SPU<4>_0:1.3987)<8>*_1:0.487347)<12>_3:0.018109)<14>_3;
TREE cluster295 = ((CHE<11>*_21:1.3842,AUR<10>*_0:1.3842)<13>_4:0.519953,(((ATE<3>_2:1,AMI<2>*_0:1)<7>_2:0.495728,(Exaiptasia<1>_4:0.92228,NVE<0>_6:0.92228)<6>_4:0.573448)<9>_3:0.39032,(Hsp<5>_0:1.3987,SPU<4>_0:1.3987)<8>*_1:0.487347)<12>_3:0.018109)<14>_3;
TREE cluster296 = ((CHE<11>_0:1.3842,AUR<10>_1:1.3842)<13>_1:0.519953,(((ATE<3>_1:1,AMI<2>_0:1)<7>_1:0.495728,(Exaiptasia<1>_1:0.92228,NVE<0>_1:0.92228)<6>_1:0.573448)<9>_1:0.39032,(Hsp<5>*_28:1.3987,SPU<4>_1:1.3987)<8>*_3:0.487347)<12>_1:0.018109)<14>_1;
TREE cluster297 = ((CHE<11>_5:1.3842,AUR<10>_1:1.3842)<13>_3:0.519953,(((ATE<3>_4:1,AMI<2>_3:1)<7>_3:0.495728,(Exaiptasia<1>_3:0.92228,NVE<0>_1:0.92228)<6>_3:0.573448)<9>_3:0.39032,(Hsp<5>_3:1.3987,SPU<4>*_13:1.3987)<8>_4:0.487347)<12>_3:0.018109)<14>_3;
TREE cluster298 = ((CHE<11>*_18:1.3842,AUR<10>*_0:1.3842)<13>_3:0.519953,(((ATE<3>*_6:1,AMI<2>_3:1)<7>_3:0.495728,(Exaiptasia<1>*_6:0.92228,NVE<0>*_0:0.92228)<6>_3:0.573448)<9>_3:0.39032,(Hsp<5>_0:1.3987,SPU<4>_0:1.3987)<8>*_1:0.487347)<12>_3:0.018109)<14>_3;
TREE cluster300 = ((CHE<11>_1:1.3842,AUR<10>_1:1.3842)<13>_1:0.519953,(((ATE<3>_1:1,AMI<2>_1:1)<7>_1:0.495728,(Exaiptasia<1>_1:0.92228,NVE<0>_1:0.92228)<6>_1:0.573448)<9>_1:0.39032,(Hsp<5>*_26:1.3987,SPU<4>_1:1.3987)<8>*_3:0.487347)<12>_1:0.018109)<14>_1;
TREE cluster301 = ((CHE<11>_1:1.3842,AUR<10>_1:1.3842)<13>_1:0.519953,(((ATE<3>_1:1,AMI<2>_1:1)<7>_1:0.495728,(Exaiptasia<1>_1:0.92228,NVE<0>_1:0.92228)<6>_1:0.573448)<9>_1:0.39032,(Hsp<5>*_25:1.3987,SPU<4>_2:1.3987)<8>*_3:0.487347)<12>_1:0.018109)<14>_1;
TREE cluster303 = ((CHE<11>_1:1.3842,AUR<10>_1:1.3842)<13>_1:0.519953,(((ATE<3>_1:1,AMI<2>_1:1)<7>_1:0.495728,(Exaiptasia<1>_1:0.92228,NVE<0>_1:0.92228)<6>_1:0.573448)<9>_1:0.39032,(Hsp<5>*_25:1.3987,SPU<4>_2:1.3987)<8>*_3:0.487347)<12>_1:0.018109)<14>_1;
TREE cluster304 = ((CHE<11>_1:1.3842,AUR<10>_1:1.3842)<13>_1:0.519953,(((ATE<3>_1:1,AMI<2>_1:1)<7>_1:0.495728,(Exaiptasia<1>_1:0.92228,NVE<0>_1:0.92228)<6>_1:0.573448)<9>_1:0.39032,(Hsp<5>*_21:1.3987,SPU<4>_6:1.3987)<8>*_6:0.487347)<12>_2:0.018109)<14>_2;
TREE cluster313 = ((CHE<11>_0:1.3842,AUR<10>*_31:1.3842)<13>_2:0.519953,(((ATE<3>_0:1,AMI<2>_0:1)<7>_0:0.495728,(Exaiptasia<1>_0:0.92228,NVE<0>_1:0.92228)<6>_1:0.573448)<9>_1:0.39032,(Hsp<5>_0:1.3987,SPU<4>_0:1.3987)<8>_0:0.487347)<12>_1:0.018109)<14>_1;
TREE cluster314 = ((CHE<11>_4:1.3842,AUR<10>_7:1.3842)<13>_4:0.519953,(((ATE<3>_2:1,AMI<2>*_8:1)<7>_4:0.495728,(Exaiptasia<1>*_11:0.92228,NVE<0>*_0:0.92228)<6>_4:0.573448)<9>_4:0.39032,(Hsp<5>_0:1.3987,SPU<4>_0:1.3987)<8>*_1:0.487347)<12>_4:0.018109)<14>_4;
TREE cluster315 = ((CHE<11>_0:1.3842,AUR<10>_2:1.3842)<13>_2:0.519953,(((ATE<3>_1:1,AMI<2>_0:1)<7>_1:0.495728,(Exaiptasia<1>_1:0.92228,NVE<0>_3:0.92228)<6>_2:0.573448)<9>_2:0.39032,(Hsp<5>*_25:1.3987,SPU<4>*_0:1.3987)<8>_3:0.487347)<12>_2:0.018109)<14>_2;
TREE cluster316 = ((CHE<11>_1:1.3842,AUR<10>_1:1.3842)<13>_1:0.519953,(((ATE<3>_1:1,AMI<2>_1:1)<7>_1:0.495728,(Exaiptasia<1>_1:0.92228,NVE<0>_1:0.92228)<6>_1:0.573448)<9>_1:0.39032,(Hsp<5>*_24:1.3987,SPU<4>_2:1.3987)<8>*_3:0.487347)<12>_1:0.018109)<14>_1;
TREE cluster317 = ((CHE<11>_1:1.3842,AUR<10>_2:1.3842)<13>_2:0.519953,(((ATE<3>_2:1,AMI<2>_3:1)<7>_2:0.495728,(Exaiptasia<1>_1:0.92228,NVE<0>_2:0.92228)<6>_2:0.573448)<9>_2:0.39032,(Hsp<5>*_19:1.3987,SPU<4>_2:1.3987)<8>_3:0.487347)<12>_2:0.018109)<14>_2;
TREE cluster318 = ((CHE<11>_1:1.3842,AUR<10>_1:1.3842)<13>_1:0.519953,(((ATE<3>_1:1,AMI<2>_1:1)<7>_1:0.495728,(Exaiptasia<1>_2:0.92228,NVE<0>_1:0.92228)<6>_1:0.573448)<9>_1:0.39032,(Hsp<5>*_24:1.3987,SPU<4>_1:1.3987)<8>*_2:0.487347)<12>_1:0.018109)<14>_1;
TREE cluster319 = ((CHE<11>_1:1.3842,AUR<10>_1:1.3842)<13>_1:0.519953,(((ATE<3>_1:1,AMI<2>_1:1)<7>_1:0.495728,(Exaiptasia<1>_1:0.92228,NVE<0>_1:0.92228)<6>_1:0.573448)<9>_1:0.39032,(Hsp<5>*_22:1.3987,SPU<4>_4:1.3987)<8>*_5:0.487347)<12>_2:0.018109)<14>_2;
TREE cluster320 = ((CHE<11>_1:1.3842,AUR<10>_1:1.3842)<13>_1:0.519953,(((ATE<3>_2:1,AMI<2>_2:1)<7>_2:0.495728,(Exaiptasia<1>_3:0.92228,NVE<0>_2:0.92228)<6>_2:0.573448)<9>_2:0.39032,(Hsp<5>_5:1.3987,SPU<4>*_16:1.3987)<8>*_5:0.487347)<12>_2:0.018109)<14>_2;
TREE cluster321 = ((CHE<11>_1:1.3842,AUR<10>_1:1.3842)<13>_1:0.519953,(((ATE<3>_1:1,AMI<2>_1:1)<7>_1:0.495728,(Exaiptasia<1>_2:0.92228,NVE<0>_1:0.92228)<6>_1:0.573448)<9>_1:0.39032,(Hsp<5>*_24:1.3987,SPU<4>_1:1.3987)<8>*_2:0.487347)<12>_1:0.018109)<14>_1;
TREE cluster324 = ((CHE<11>_1:1.3842,AUR<10>_0:1.3842)<13>_1:0.519953,(((ATE<3>_1:1,AMI<2>_1:1)<7>_1:0.495728,(Exaiptasia<1>_1:0.92228,NVE<0>_1:0.92228)<6>_1:0.573448)<9>_1:0.39032,(Hsp<5>*_25:1.3987,SPU<4>_2:1.3987)<8>*_3:0.487347)<12>_1:0.018109)<14>_1;
TREE cluster332 = ((CHE<11>_1:1.3842,AUR<10>_1:1.3842)<13>_1:0.519953,(((ATE<3>_1:1,AMI<2>_1:1)<7>_1:0.495728,(Exaiptasia<1>_1:0.92228,NVE<0>_1:0.92228)<6>_1:0.573448)<9>_1:0.39032,(Hsp<5>*_24:1.3987,SPU<4>_1:1.3987)<8>*_2:0.487347)<12>_1:0.018109)<14>_1;
TREE cluster333 = ((CHE<11>_1:1.3842,AUR<10>_2:1.3842)<13>_3:0.519953,(((ATE<3>_6:1,AMI<2>_6:1)<7>_5:0.495728,(Exaiptasia<1>_5:0.92228,NVE<0>_3:0.92228)<6>_4:0.573448)<9>_4:0.39032,(Hsp<5>_4:1.3987,SPU<4>_4:1.3987)<8>_4:0.487347)<12>_4:0.018109)<14>_4;
TREE cluster334 = ((CHE<11>_1:1.3842,AUR<10>_2:1.3842)<13>_2:0.519953,(((ATE<3>_1:1,AMI<2>_1:1)<7>_1:0.495728,(Exaiptasia<1>_1:0.92228,NVE<0>_1:0.92228)<6>_1:0.573448)<9>_1:0.39032,(Hsp<5>_1:1.3987,SPU<4>*_23:1.3987)<8>_3:0.487347)<12>_2:0.018109)<14>_2;
TREE cluster335 = ((CHE<11>*_9:1.3842,AUR<10>_2:1.3842)<13>_3:0.519953,(((ATE<3>_2:1,AMI<2>_3:1)<7>_3:0.495728,(Exaiptasia<1>_3:0.92228,NVE<0>_1:0.92228)<6>_3:0.573448)<9>_3:0.39032,(Hsp<5>*_0:1.3987,SPU<4>*_11:1.3987)<8>_3:0.487347)<12>_3:0.018109)<14>_3;
TREE cluster336 = ((CHE<11>_1:1.3842,AUR<10>_1:1.3842)<13>_1:0.519953,(((ATE<3>_1:1,AMI<2>_1:1)<7>_1:0.495728,(Exaiptasia<1>_1:0.92228,NVE<0>_1:0.92228)<6>_1:0.573448)<9>_1:0.39032,(Hsp<5>*_24:1.3987,SPU<4>_1:1.3987)<8>*_2:0.487347)<12>_1:0.018109)<14>_1;
TREE cluster337 = ((CHE<11>_1:1.3842,AUR<10>_0:1.3842)<13>_1:0.519953,(((ATE<3>_1:1,AMI<2>_1:1)<7>_1:0.495728,(Exaiptasia<1>_2:0.92228,NVE<0>_1:0.92228)<6>_1:0.573448)<9>_1:0.39032,(Hsp<5>*_23:1.3987,SPU<4>_2:1.3987)<8>*_3:0.487347)<12>_1:0.018109)<14>_1;
TREE cluster338 = ((CHE<11>_1:1.3842,AUR<10>_1:1.3842)<13>_1:0.519953,(((ATE<3>_1:1,AMI<2>_2:1)<7>_1:0.495728,(Exaiptasia<1>_1:0.92228,NVE<0>_1:0.92228)<6>_1:0.573448)<9>_1:0.39032,(Hsp<5>*_23:1.3987,SPU<4>_1:1.3987)<8>*_2:0.487347)<12>_1:0.018109)<14>_1;
TREE cluster339 = ((CHE<11>_0:1.3842,AUR<10>_1:1.3842)<13>_1:0.519953,(((ATE<3>_6:1,AMI<2>*_24:1)<7>*_6:0.495728,(Exaiptasia<1>_0:0.92228,NVE<0>_0:0.92228)<6>_0:0.573448)<9>_1:0.39032,(Hsp<5>_0:1.3987,SPU<4>_0:1.3987)<8>_0:0.487347)<12>_1:0.018109)<14>_1;
TREE cluster340 = ((CHE<11>_1:1.3842,AUR<10>_1:1.3842)<13>_1:0.519953,(((ATE<3>_1:1,AMI<2>_1:1)<7>_1:0.495728,(Exaiptasia<1>_1:0.92228,NVE<0>_1:0.92228)<6>_1:0.573448)<9>_1:0.39032,(Hsp<5>*_23:1.3987,SPU<4>_2:1.3987)<8>*_3:0.487347)<12>_1:0.018109)<14>_1;
TREE cluster341 = ((CHE<11>_1:1.3842,AUR<10>_4:1.3842)<13>_3:0.519953,(((ATE<3>_5:1,AMI<2>*_7:1)<7>_4:0.495728,(Exaiptasia<1>_1:0.92228,NVE<0>_2:0.92228)<6>_2:0.573448)<9>_3:0.39032,(Hsp<5>_1:1.3987,SPU<4>*_10:1.3987)<8>_3:0.487347)<12>_3:0.018109)<14>_3;
TREE cluster342 = ((CHE<11>_1:1.3842,AUR<10>_1:1.3842)<13>_1:0.519953,(((ATE<3>_1:1,AMI<2>_1:1)<7>_1:0.495728,(Exaiptasia<1>_1:0.92228,NVE<0>_1:0.92228)<6>_1:0.573448)<9>_1:0.39032,(Hsp<5>*_24:1.3987,SPU<4>_1:1.3987)<8>*_2:0.487347)<12>_1:0.018109)<14>_1;
TREE cluster345 = ((CHE<11>_10:1.3842,AUR<10>*_12:1.3842)<13>*_6:0.519953,(((ATE<3>_2:1,AMI<2>*_6:1)<7>_2:0.495728,(Exaiptasia<1>_0:0.92228,NVE<0>_0:0.92228)<6>*_0:0.573448)<9>_2:0.39032,(Hsp<5>_0:1.3987,SPU<4>_1:1.3987)<8>_1:0.487347)<12>_2:0.018109)<14>_2;
TREE cluster346 = ((CHE<11>_1:1.3842,AUR<10>_3:1.3842)<13>_2:0.519953,(((ATE<3>_1:1,AMI<2>*_19:1)<7>_3:0.495728,(Exaiptasia<1>_1:0.92228,NVE<0>_0:0.92228)<6>_1:0.573448)<9>_2:0.39032,(Hsp<5>_0:1.3987,SPU<4>*_6:1.3987)<8>_2:0.487347)<12>_2:0.018109)<14>_2;
TREE cluster347 = ((CHE<11>_1:1.3842,AUR<10>_1:1.3842)<13>_1:0.519953,(((ATE<3>_0:1,AMI<2>_0:1)<7>_0:0.495728,(Exaiptasia<1>_0:0.92228,NVE<0>_0:0.92228)<6>_0:0.573448)<9>_0:0.39032,(Hsp<5>*_21:1.3987,SPU<4>_8:1.3987)<8>*_6:0.487347)<12>_1:0.018109)<14>_1;
TREE cluster348 = ((CHE<11>_1:1.3842,AUR<10>_1:1.3842)<13>_1:0.519953,(((ATE<3>_0:1,AMI<2>_1:1)<7>_1:0.495728,(Exaiptasia<1>_1:0.92228,NVE<0>_0:0.92228)<6>_1:0.573448)<9>_1:0.39032,(Hsp<5>_0:1.3987,SPU<4>*_27:1.3987)<8>*_2:0.487347)<12>_1:0.018109)<14>_1;
TREE cluster351 = ((CHE<11>_1:1.3842,AUR<10>_1:1.3842)<13>_1:0.519953,(((ATE<3>_1:1,AMI<2>_1:1)<7>_1:0.495728,(Exaiptasia<1>_2:0.92228,NVE<0>_3:0.92228)<6>_2:0.573448)<9>_2:0.39032,(Hsp<5>*_17:1.3987,SPU<4>_4:1.3987)<8>*_4:0.487347)<12>_2:0.018109)<14>_2;
TREE cluster352 = ((CHE<11>_3:1.3842,AUR<10>_4:1.3842)<13>_3:0.519953,(((ATE<3>_5:1,AMI<2>_5:1)<7>_4:0.495728,(Exaiptasia<1>_8:0.92228,NVE<0>_5:0.92228)<6>_5:0.573448)<9>_4:0.39032,(Hsp<5>_0:1.3987,SPU<4>_0:1.3987)<8>_1:0.487347)<12>_3:0.018109)<14>_3;
TREE cluster353 = ((CHE<11>_5:1.3842,AUR<10>_2:1.3842)<13>_3:0.519953,(((ATE<3>*_8:1,AMI<2>_3:1)<7>_4:0.495728,(Exaiptasia<1>_6:0.92228,NVE<0>_4:0.92228)<6>_4:0.573448)<9>_4:0.39032,(Hsp<5>_2:1.3987,SPU<4>_0:1.3987)<8>_2:0.487347)<12>_3:0.018109)<14>_3;
TREE cluster354 = ((CHE<11>_4:1.3842,AUR<10>_3:1.3842)<13>_3:0.519953,(((ATE<3>_3:1,AMI<2>_4:1)<7>_3:0.495728,(Exaiptasia<1>_2:0.92228,NVE<0>_4:0.92228)<6>_3:0.573448)<9>_3:0.39032,(Hsp<5>*_0:1.3987,SPU<4>*_10:1.3987)<8>_3:0.487347)<12>_3:0.018109)<14>_3;
TREE cluster355 = ((CHE<11>_5:1.3842,AUR<10>_3:1.3842)<13>_3:0.519953,(((ATE<3>_7:1,AMI<2>_8:1)<7>_5:0.495728,(Exaiptasia<1>_3:0.92228,NVE<0>_3:0.92228)<6>_3:0.573448)<9>_3:0.39032,(Hsp<5>_0:1.3987,SPU<4>_1:1.3987)<8>_1:0.487347)<12>_3:0.018109)<14>_3;
TREE cluster357 = ((CHE<11>_1:1.3842,AUR<10>_1:1.3842)<13>_1:0.519953,(((ATE<3>_1:1,AMI<2>_1:1)<7>_1:0.495728,(Exaiptasia<1>_1:0.92228,NVE<0>_1:0.92228)<6>_1:0.573448)<9>_1:0.39032,(Hsp<5>*_23:1.3987,SPU<4>_1:1.3987)<8>*_2:0.487347)<12>_1:0.018109)<14>_1;
TREE cluster358 = ((CHE<11>_3:1.3842,AUR<10>*_19:1.3842)<13>*_4:0.519953,(((ATE<3>_1:1,AMI<2>_1:1)<7>_1:0.495728,(Exaiptasia<1>_1:0.92228,NVE<0>_2:0.92228)<6>_2:0.573448)<9>_2:0.39032,(Hsp<5>_1:1.3987,SPU<4>_2:1.3987)<8>_2:0.487347)<12>_2:0.018109)<14>_2;
TREE cluster359 = ((CHE<11>_1:1.3842,AUR<10>_1:1.3842)<13>_1:0.519953,(((ATE<3>_1:1,AMI<2>_1:1)<7>_1:0.495728,(Exaiptasia<1>_1:0.92228,NVE<0>_1:0.92228)<6>_1:0.573448)<9>_1:0.39032,(Hsp<5>*_22:1.3987,SPU<4>_2:1.3987)<8>*_3:0.487347)<12>_1:0.018109)<14>_1;
TREE cluster360 = ((CHE<11>_1:1.3842,AUR<10>_1:1.3842)<13>_1:0.519953,(((ATE<3>_1:1,AMI<2>_1:1)<7>_1:0.495728,(Exaiptasia<1>_1:0.92228,NVE<0>_1:0.92228)<6>_1:0.573448)<9>_1:0.39032,(Hsp<5>*_23:1.3987,SPU<4>_1:1.3987)<8>*_2:0.487347)<12>_1:0.018109)<14>_1;
TREE cluster361 = ((CHE<11>*_0:1.3842,AUR<10>*_9:1.3842)<13>_3:0.519953,(((ATE<3>_2:1,AMI<2>_4:1)<7>_3:0.495728,(Exaiptasia<1>_2:0.92228,NVE<0>_1:0.92228)<6>_2:0.573448)<9>_3:0.39032,(Hsp<5>*_0:1.3987,SPU<4>*_12:1.3987)<8>_3:0.487347)<12>_3:0.018109)<14>_3;
TREE cluster362 = ((CHE<11>_1:1.3842,AUR<10>_1:1.3842)<13>_1:0.519953,(((ATE<3>_2:1,AMI<2>_2:1)<7>_2:0.495728,(Exaiptasia<1>_1:0.92228,NVE<0>_1:0.92228)<6>_1:0.573448)<9>_2:0.39032,(Hsp<5>*_19:1.3987,SPU<4>_3:1.3987)<8>*_4:0.487347)<12>_2:0.018109)<14>_2;
TREE cluster363 = ((CHE<11>_1:1.3842,AUR<10>*_17:1.3842)<13>_3:0.519953,(((ATE<3>_1:1,AMI<2>*_8:1)<7>_2:0.495728,(Exaiptasia<1>_3:0.92228,NVE<0>*_0:0.92228)<6>_2:0.573448)<9>_2:0.39032,(Hsp<5>_0:1.3987,SPU<4>_0:1.3987)<8>*_0:0.487347)<12>_2:0.018109)<14>_2;
TREE cluster364 = ((CHE<11>*_0:1.3842,AUR<10>*_18:1.3842)<13>_3:0.519953,(((ATE<3>_4:1,AMI<2>_4:1)<7>_3:0.495728,(Exaiptasia<1>_3:0.92228,NVE<0>_1:0.92228)<6>_3:0.573448)<9>_3:0.39032,(Hsp<5>_0:1.3987,SPU<4>_0:1.3987)<8>*_1:0.487347)<12>_3:0.018109)<14>_3;
TREE cluster365 = ((CHE<11>_1:1.3842,AUR<10>_1:1.3842)<13>_1:0.519953,(((ATE<3>_1:1,AMI<2>_1:1)<7>_1:0.495728,(Exaiptasia<1>_1:0.92228,NVE<0>_1:0.92228)<6>_1:0.573448)<9>_1:0.39032,(Hsp<5>*_23:1.3987,SPU<4>_1:1.3987)<8>*_2:0.487347)<12>_1:0.018109)<14>_1;
TREE cluster366 = ((CHE<11>_1:1.3842,AUR<10>_1:1.3842)<13>_1:0.519953,(((ATE<3>_1:1,AMI<2>_1:1)<7>_1:0.495728,(Exaiptasia<1>_1:0.92228,NVE<0>_0:0.92228)<6>_1:0.573448)<9>_1:0.39032,(Hsp<5>*_23:1.3987,SPU<4>_2:1.3987)<8>*_3:0.487347)<12>_1:0.018109)<14>_1;
TREE cluster367 = ((CHE<11>_1:1.3842,AUR<10>_1:1.3842)<13>_1:0.519953,(((ATE<3>_1:1,AMI<2>_1:1)<7>_1:0.495728,(Exaiptasia<1>_1:0.92228,NVE<0>_1:0.92228)<6>_1:0.573448)<9>_1:0.39032,(Hsp<5>*_22:1.3987,SPU<4>_2:1.3987)<8>*_3:0.487347)<12>_1:0.018109)<14>_1;
TREE cluster368 = ((CHE<11>_0:1.3842,AUR<10>_1:1.3842)<13>_1:0.519953,(((ATE<3>_1:1,AMI<2>_1:1)<7>_1:0.495728,(Exaiptasia<1>_2:0.92228,NVE<0>_1:0.92228)<6>_1:0.573448)<9>_1:0.39032,(Hsp<5>_0:1.3987,SPU<4>*_24:1.3987)<8>*_2:0.487347)<12>_1:0.018109)<14>_1;
TREE cluster369 = ((CHE<11>_1:1.3842,AUR<10>_2:1.3842)<13>_2:0.519953,(((ATE<3>_1:1,AMI<2>_0:1)<7>_1:0.495728,(Exaiptasia<1>_1:0.92228,NVE<0>_1:0.92228)<6>_1:0.573448)<9>_1:0.39032,(Hsp<5>*_23:1.3987,SPU<4>_1:1.3987)<8>_3:0.487347)<12>_2:0.018109)<14>_2;
TREE cluster370 = ((CHE<11>_0:1.3842,AUR<10>_1:1.3842)<13>_1:0.519953,(((ATE<3>_1:1,AMI<2>_4:1)<7>_2:0.495728,(Exaiptasia<1>_3:0.92228,NVE<0>*_0:0.92228)<6>_2:0.573448)<9>_2:0.39032,(Hsp<5>*_0:1.3987,SPU<4>*_21:1.3987)<8>_3:0.487347)<12>_2:0.018109)<14>_2;
TREE cluster372 = ((CHE<11>_0:1.3842,AUR<10>_2:1.3842)<13>_2:0.519953,(((ATE<3>_3:1,AMI<2>_4:1)<7>_3:0.495728,(Exaiptasia<1>_1:0.92228,NVE<0>_0:0.92228)<6>*_1:0.573448)<9>_3:0.39032,(Hsp<5>*_18:1.3987,SPU<4>_2:1.3987)<8>_4:0.487347)<12>_3:0.018109)<14>_3;
TREE cluster373 = ((CHE<11>_0:1.3842,AUR<10>*_13:1.3842)<13>_2:0.519953,(((ATE<3>_3:1,AMI<2>*_14:1)<7>*_4:0.495728,(Exaiptasia<1>_0:0.92228,NVE<0>_0:0.92228)<6>*_0:0.573448)<9>_2:0.39032,(Hsp<5>_0:1.3987,SPU<4>_0:1.3987)<8>*_0:0.487347)<12>_2:0.018109)<14>_2;
TREE cluster379 = ((CHE<11>_3:1.3842,AUR<10>_2:1.3842)<13>_3:0.519953,(((ATE<3>_2:1,AMI<2>_3:1)<7>_3:0.495728,(Exaiptasia<1>_1:0.92228,NVE<0>_2:0.92228)<6>_2:0.573448)<9>_3:0.39032,(Hsp<5>_11:1.3987,SPU<4>_5:1.3987)<8>_5:0.487347)<12>_3:0.018109)<14>_3;
TREE cluster380 = ((CHE<11>_1:1.3842,AUR<10>_2:1.3842)<13>_2:0.519953,(((ATE<3>_1:1,AMI<2>_1:1)<7>_1:0.495728,(Exaiptasia<1>_1:0.92228,NVE<0>_2:0.92228)<6>_2:0.573448)<9>_2:0.39032,(Hsp<5>*_20:1.3987,SPU<4>_1:1.3987)<8>_3:0.487347)<12>_2:0.018109)<14>_2;
TREE cluster381 = ((CHE<11>_2:1.3842,AUR<10>_2:1.3842)<13>_2:0.519953,(((ATE<3>_1:1,AMI<2>_1:1)<7>_1:0.495728,(Exaiptasia<1>_2:0.92228,NVE<0>_4:0.92228)<6>_2:0.573448)<9>_2:0.39032,(Hsp<5>*_14:1.3987,SPU<4>_3:1.3987)<8>*_4:0.487347)<12>_2:0.018109)<14>_2;
TREE cluster383 = ((CHE<11>_1:1.3842,AUR<10>_2:1.3842)<13>_2:0.519953,(((ATE<3>_2:1,AMI<2>_2:1)<7>_2:0.495728,(Exaiptasia<1>_2:0.92228,NVE<0>_1:0.92228)<6>_2:0.573448)<9>_2:0.39032,(Hsp<5>_3:1.3987,SPU<4>*_16:1.3987)<8>*_4:0.487347)<12>_2:0.018109)<14>_2;
TREE cluster384 = ((CHE<11>_1:1.3842,AUR<10>_1:1.3842)<13>_2:0.519953,(((ATE<3>_2:1,AMI<2>_2:1)<7>_2:0.495728,(Exaiptasia<1>_2:0.92228,NVE<0>_1:0.92228)<6>_2:0.573448)<9>_2:0.39032,(Hsp<5>*_11:1.3987,SPU<4>_9:1.3987)<8>*_6:0.487347)<12>_3:0.018109)<14>_3;
TREE cluster385 = ((CHE<11>_1:1.3842,AUR<10>_1:1.3842)<13>_2:0.519953,(((ATE<3>_6:1,AMI<2>*_9:1)<7>*_5:0.495728,(Exaiptasia<1>_3:0.92228,NVE<0>_1:0.92228)<6>_3:0.573448)<9>_3:0.39032,(Hsp<5>_2:1.3987,SPU<4>*_6:1.3987)<8>_3:0.487347)<12>_3:0.018109)<14>_3;
TREE cluster386 = ((CHE<11>_1:1.3842,AUR<10>*_19:1.3842)<13>_3:0.519953,(((ATE<3>_2:1,AMI<2>_2:1)<7>_2:0.495728,(Exaiptasia<1>_3:0.92228,NVE<0>_2:0.92228)<6>_2:0.573448)<9>_2:0.39032,(Hsp<5>_0:1.3987,SPU<4>_0:1.3987)<8>*_0:0.487347)<12>_2:0.018109)<14>_2;
TREE cluster388 = ((CHE<11>_1:1.3842,AUR<10>_1:1.3842)<13>_1:0.519953,(((ATE<3>_1:1,AMI<2>_1:1)<7>_1:0.495728,(Exaiptasia<1>_1:0.92228,NVE<0>_1:0.92228)<6>_1:0.573448)<9>_1:0.39032,(Hsp<5>*_22:1.3987,SPU<4>_1:1.3987)<8>*_2:0.487347)<12>_1:0.018109)<14>_1;
TREE cluster389 = ((CHE<11>_1:1.3842,AUR<10>_0:1.3842)<13>_1:0.519953,(((ATE<3>_2:1,AMI<2>_4:1)<7>_2:0.495728,(Exaiptasia<1>_0:0.92228,NVE<0>_0:0.92228)<6>*_0:0.573448)<9>_2:0.39032,(Hsp<5>*_16:1.3987,SPU<4>_6:1.3987)<8>*_5:0.487347)<12>_2:0.018109)<14>_2;
TREE cluster391 = ((CHE<11>_1:1.3842,AUR<10>_1:1.3842)<13>_1:0.519953,(((ATE<3>_1:1,AMI<2>_1:1)<7>_1:0.495728,(Exaiptasia<1>_2:0.92228,NVE<0>_1:0.92228)<6>_2:0.573448)<9>_2:0.39032,(Hsp<5>*_19:1.3987,SPU<4>_3:1.3987)<8>*_4:0.487347)<12>_2:0.018109)<14>_2;
TREE cluster392 = ((CHE<11>_3:1.3842,AUR<10>_2:1.3842)<13>_3:0.519953,(((ATE<3>_3:1,AMI<2>*_6:1)<7>_3:0.495728,(Exaiptasia<1>_2:0.92228,NVE<0>_1:0.92228)<6>_2:0.573448)<9>_3:0.39032,(Hsp<5>*_11:1.3987,SPU<4>_1:1.3987)<8>_3:0.487347)<12>_3:0.018109)<14>_3;
TREE cluster393 = ((CHE<11>_7:1.3842,AUR<10>_4:1.3842)<13>_4:0.519953,(((ATE<3>_2:1,AMI<2>_4:1)<7>_3:0.495728,(Exaiptasia<1>_3:0.92228,NVE<0>*_0:0.92228)<6>_3:0.573448)<9>_3:0.39032,(Hsp<5>*_0:1.3987,SPU<4>*_9:1.3987)<8>_3:0.487347)<12>_3:0.018109)<14>_3;
TREE cluster394 = ((CHE<11>_1:1.3842,AUR<10>_0:1.3842)<13>_1:0.519953,(((ATE<3>_1:1,AMI<2>_2:1)<7>_1:0.495728,(Exaiptasia<1>_0:0.92228,NVE<0>_0:0.92228)<6>_0:0.573448)<9>_1:0.39032,(Hsp<5>*_20:1.3987,SPU<4>_5:1.3987)<8>*_5:0.487347)<12>_2:0.018109)<14>_2;
TREE cluster395 = ((CHE<11>_2:1.3842,AUR<10>_0:1.3842)<13>_2:0.519953,(((ATE<3>_0:1,AMI<2>_0:1)<7>_0:0.495728,(Exaiptasia<1>_0:0.92228,NVE<0>_0:0.92228)<6>_0:0.573448)<9>*_0:0.39032,(Hsp<5>_3:1.3987,SPU<4>*_24:1.3987)<8>*_4:0.487347)<12>_2:0.018109)<14>_2;
TREE cluster396 = ((CHE<11>_4:1.3842,AUR<10>_1:1.3842)<13>_2:0.519953,(((ATE<3>_3:1,AMI<2>*_20:1)<7>*_4:0.495728,(Exaiptasia<1>_1:0.92228,NVE<0>_0:0.92228)<6>_1:0.573448)<9>_2:0.39032,(Hsp<5>_0:1.3987,SPU<4>_0:1.3987)<8>*_0:0.487347)<12>_2:0.018109)<14>_2;
TREE cluster397 = ((CHE<11>_1:1.3842,AUR<10>_4:1.3842)<13>_2:0.519953,(((ATE<3>_8:1,AMI<2>*_14:1)<7>*_7:0.495728,(Exaiptasia<1>_2:0.92228,NVE<0>*_0:0.92228)<6>_2:0.573448)<9>_3:0.39032,(Hsp<5>_0:1.3987,SPU<4>_0:1.3987)<8>*_0:0.487347)<12>_2:0.018109)<14>_2;
TREE cluster398 = ((CHE<11>_1:1.3842,AUR<10>_5:1.3842)<13>_3:0.519953,(((ATE<3>_1:1,AMI<2>*_8:1)<7>_3:0.495728,(Exaiptasia<1>_4:0.92228,NVE<0>*_0:0.92228)<6>_3:0.573448)<9>_3:0.39032,(Hsp<5>*_0:1.3987,SPU<4>*_10:1.3987)<8>_3:0.487347)<12>_3:0.018109)<14>_3;
TREE cluster399 = ((CHE<11>_1:1.3842,AUR<10>*_27:1.3842)<13>*_3:0.519953,(((ATE<3>_1:1,AMI<2>_0:1)<7>_1:0.495728,(Exaiptasia<1>_0:0.92228,NVE<0>_0:0.92228)<6>_0:0.573448)<9>_1:0.39032,(Hsp<5>_0:1.3987,SPU<4>_0:1.3987)<8>_0:0.487347)<12>_1:0.018109)<14>_1;
TREE cluster405 = ((CHE<11>_1:1.3842,AUR<10>_4:1.3842)<13>_3:0.519953,(((ATE<3>_4:1,AMI<2>_5:1)<7>_4:0.495728,(Exaiptasia<1>_6:0.92228,NVE<0>_4:0.92228)<6>_4:0.573448)<9>_4:0.39032,(Hsp<5>_0:1.3987,SPU<4>_4:1.3987)<8>_3:0.487347)<12>_3:0.018109)<14>_3;
TREE cluster406 = ((CHE<11>_3:1.3842,AUR<10>_2:1.3842)<13>_3:0.519953,(((ATE<3>_2:1,AMI<2>_2:1)<7>_2:0.495728,(Exaiptasia<1>_2:0.92228,NVE<0>_3:0.92228)<6>_3:0.573448)<9>_3:0.39032,(Hsp<5>_5:1.3987,SPU<4>_9:1.3987)<8>_4:0.487347)<12>_3:0.018109)<14>_3;
TREE cluster408 = ((CHE<11>_3:1.3842,AUR<10>_4:1.3842)<13>_3:0.519953,(((ATE<3>_1:1,AMI<2>_1:1)<7>_1:0.495728,(Exaiptasia<1>_1:0.92228,NVE<0>_2:0.92228)<6>_2:0.573448)<9>_2:0.39032,(Hsp<5>*_0:1.3987,SPU<4>*_16:1.3987)<8>_3:0.487347)<12>_3:0.018109)<14>_3;
TREE cluster409 = ((CHE<11>_0:1.3842,AUR<10>_3:1.3842)<13>_2:0.519953,(((ATE<3>_3:1,AMI<2>*_19:1)<7>*_4:0.495728,(Exaiptasia<1>_2:0.92228,NVE<0>_1:0.92228)<6>_2:0.573448)<9>_2:0.39032,(Hsp<5>_0:1.3987,SPU<4>_0:1.3987)<8>*_0:0.487347)<12>_2:0.018109)<14>_2;
TREE cluster410 = ((CHE<11>_3:1.3842,AUR<10>_1:1.3842)<13>_2:0.519953,(((ATE<3>_2:1,AMI<2>_2:1)<7>_2:0.495728,(Exaiptasia<1>_1:0.92228,NVE<0>_2:0.92228)<6>_2:0.573448)<9>_2:0.39032,(Hsp<5>*_17:1.3987,SPU<4>_0:1.3987)<8>_2:0.487347)<12>_2:0.018109)<14>_2;
TREE cluster411 = ((CHE<11>*_6:1.3842,AUR<10>_2:1.3842)<13>_3:0.519953,(((ATE<3>_1:1,AMI<2>_1:1)<7>_1:0.495728,(Exaiptasia<1>_2:0.92228,NVE<0>_2:0.92228)<6>_2:0.573448)<9>_2:0.39032,(Hsp<5>*_0:1.3987,SPU<4>*_14:1.3987)<8>_3:0.487347)<12>_3:0.018109)<14>_3;
TREE cluster413 = ((CHE<11>_1:1.3842,AUR<10>_2:1.3842)<13>_2:0.519953,(((ATE<3>_1:1,AMI<2>_2:1)<7>_2:0.495728,(Exaiptasia<1>_2:0.92228,NVE<0>_2:0.92228)<6>_2:0.573448)<9>_2:0.39032,(Hsp<5>*_17:1.3987,SPU<4>_1:1.3987)<8>_3:0.487347)<12>_2:0.018109)<14>_2;
TREE cluster414 = ((CHE<11>_1:1.3842,AUR<10>_2:1.3842)<13>_2:0.519953,(((ATE<3>_2:1,AMI<2>_2:1)<7>_2:0.495728,(Exaiptasia<1>_4:0.92228,NVE<0>_2:0.92228)<6>_3:0.573448)<9>_3:0.39032,(Hsp<5>_11:1.3987,SPU<4>_4:1.3987)<8>_4:0.487347)<12>_3:0.018109)<14>_3;
TREE cluster415 = ((CHE<11>_1:1.3842,AUR<10>_1:1.3842)<13>_1:0.519953,(((ATE<3>_1:1,AMI<2>_1:1)<7>_1:0.495728,(Exaiptasia<1>_1:0.92228,NVE<0>_1:0.92228)<6>_1:0.573448)<9>_1:0.39032,(Hsp<5>*_21:1.3987,SPU<4>_1:1.3987)<8>*_2:0.487347)<12>_1:0.018109)<14>_1;
TREE cluster416 = ((CHE<11>_1:1.3842,AUR<10>_1:1.3842)<13>_1:0.519953,(((ATE<3>_1:1,AMI<2>_1:1)<7>_1:0.495728,(Exaiptasia<1>_3:0.92228,NVE<0>_1:0.92228)<6>_2:0.573448)<9>_2:0.39032,(Hsp<5>*_19:1.3987,SPU<4>_1:1.3987)<8>_3:0.487347)<12>_2:0.018109)<14>_2;
TREE cluster419 = ((CHE<11>_0:1.3842,AUR<10>_1:1.3842)<13>*_1:0.519953,(((ATE<3>*_9:1,AMI<2>_3:1)<7>_4:0.495728,(Exaiptasia<1>_3:0.92228,NVE<0>*_0:0.92228)<6>_3:0.573448)<9>_3:0.39032,(Hsp<5>_2:1.3987,SPU<4>*_10:1.3987)<8>_3:0.487347)<12>_3:0.018109)<14>_3;
TREE cluster427 = ((CHE<11>*_11:1.3842,AUR<10>*_0:1.3842)<13>_3:0.519953,(((ATE<3>_4:1,AMI<2>_4:1)<7>_4:0.495728,(Exaiptasia<1>_3:0.92228,NVE<0>_5:0.92228)<6>_4:0.573448)<9>_4:0.39032,(Hsp<5>_0:1.3987,SPU<4>_0:1.3987)<8>*_1:0.487347)<12>_3:0.018109)<14>_3;
TREE cluster428 = ((CHE<11>*_0:1.3842,AUR<10>*_20:1.3842)<13>_3:0.519953,(((ATE<3>*_0:1,AMI<2>_3:1)<7>_2:0.495728,(Exaiptasia<1>_1:0.92228,NVE<0>_3:0.92228)<6>_2:0.573448)<9>_2:0.39032,(Hsp<5>_0:1.3987,SPU<4>_0:1.3987)<8>*_0:0.487347)<12>_2:0.018109)<14>_2;
TREE cluster429 = ((CHE<11>_8:1.3842,AUR<10>_7:1.3842)<13>*_5:0.519953,(((ATE<3>_1:1,AMI<2>_0:1)<7>_1:0.495728,(Exaiptasia<1>_2:0.92228,NVE<0>*_9:0.92228)<6>_3:0.573448)<9>_2:0.39032,(Hsp<5>_0:1.3987,SPU<4>_0:1.3987)<8>*_0:0.487347)<12>_2:0.018109)<14>_2;
TREE cluster431 = ((CHE<11>_2:1.3842,AUR<10>_1:1.3842)<13>_2:0.519953,(((ATE<3>_6:1,AMI<2>_4:1)<7>_4:0.495728,(Exaiptasia<1>_4:0.92228,NVE<0>_3:0.92228)<6>_3:0.573448)<9>_3:0.39032,(Hsp<5>_5:1.3987,SPU<4>_2:1.3987)<8>_3:0.487347)<12>_3:0.018109)<14>_3;
TREE cluster434 = ((CHE<11>_1:1.3842,AUR<10>_3:1.3842)<13>_3:0.519953,(((ATE<3>_3:1,AMI<2>_3:1)<7>_3:0.495728,(Exaiptasia<1>_1:0.92228,NVE<0>_2:0.92228)<6>_2:0.573448)<9>_3:0.39032,(Hsp<5>_8:1.3987,SPU<4>_6:1.3987)<8>_5:0.487347)<12>_3:0.018109)<14>_3;
TREE cluster435 = ((CHE<11>_2:1.3842,AUR<10>_2:1.3842)<13>_3:0.519953,(((ATE<3>_2:1,AMI<2>_3:1)<7>_3:0.495728,(Exaiptasia<1>_4:0.92228,NVE<0>_3:0.92228)<6>_3:0.573448)<9>_3:0.39032,(Hsp<5>_2:1.3987,SPU<4>_9:1.3987)<8>_3:0.487347)<12>_3:0.018109)<14>_3;
TREE cluster436 = ((CHE<11>_1:1.3842,AUR<10>_1:1.3842)<13>_1:0.519953,(((ATE<3>_1:1,AMI<2>_1:1)<7>_1:0.495728,(Exaiptasia<1>_1:0.92228,NVE<0>_1:0.92228)<6>_1:0.573448)<9>_1:0.39032,(Hsp<5>*_20:1.3987,SPU<4>_1:1.3987)<8>*_2:0.487347)<12>_1:0.018109)<14>_1;
TREE cluster437 = ((CHE<11>_1:1.3842,AUR<10>_1:1.3842)<13>_1:0.519953,(((ATE<3>_1:1,AMI<2>_1:1)<7>_1:0.495728,(Exaiptasia<1>_1:0.92228,NVE<0>_1:0.92228)<6>_1:0.573448)<9>_1:0.39032,(Hsp<5>*_20:1.3987,SPU<4>_1:1.3987)<8>*_2:0.487347)<12>_1:0.018109)<14>_1;
TREE cluster438 = ((CHE<11>_2:1.3842,AUR<10>_2:1.3842)<13>_3:0.519953,(((ATE<3>_3:1,AMI<2>_2:1)<7>_3:0.495728,(Exaiptasia<1>_2:0.92228,NVE<0>_3:0.92228)<6>_3:0.573448)<9>_3:0.39032,(Hsp<5>_11:1.3987,SPU<4>_2:1.3987)<8>_3:0.487347)<12>_3:0.018109)<14>_3;
TREE cluster439 = ((CHE<11>_2:1.3842,AUR<10>_1:1.3842)<13>_2:0.519953,(((ATE<3>_1:1,AMI<2>_1:1)<7>_1:0.495728,(Exaiptasia<1>_1:0.92228,NVE<0>_1:0.92228)<6>_1:0.573448)<9>_1:0.39032,(Hsp<5>*_19:1.3987,SPU<4>_1:1.3987)<8>_3:0.487347)<12>_2:0.018109)<14>_2;
TREE cluster440 = ((CHE<11>_2:1.3842,AUR<10>_2:1.3842)<13>_3:0.519953,(((ATE<3>_3:1,AMI<2>_7:1)<7>_3:0.495728,(Exaiptasia<1>_5:0.92228,NVE<0>_2:0.92228)<6>_3:0.573448)<9>_3:0.39032,(Hsp<5>_4:1.3987,SPU<4>_2:1.3987)<8>_3:0.487347)<12>_3:0.018109)<14>_3;
TREE cluster442 = ((CHE<11>_1:1.3842,AUR<10>_1:1.3842)<13>_1:0.519953,(((ATE<3>_1:1,AMI<2>_1:1)<7>_1:0.495728,(Exaiptasia<1>_1:0.92228,NVE<0>_1:0.92228)<6>_1:0.573448)<9>_1:0.39032,(Hsp<5>*_18:1.3987,SPU<4>_3:1.3987)<8>*_3:0.487347)<12>_1:0.018109)<14>_1;
TREE cluster443 = ((CHE<11>_1:1.3842,AUR<10>_1:1.3842)<13>_1:0.519953,(((ATE<3>_0:1,AMI<2>_0:1)<7>*_0:0.495728,(Exaiptasia<1>_3:0.92228,NVE<0>_1:0.92228)<6>_2:0.573448)<9>_2:0.39032,(Hsp<5>_5:1.3987,SPU<4>*_16:1.3987)<8>*_5:0.487347)<12>_2:0.018109)<14>_2;
TREE cluster444 = ((CHE<11>_1:1.3842,AUR<10>_1:1.3842)<13>_1:0.519953,(((ATE<3>_1:1,AMI<2>_1:1)<7>_1:0.495728,(Exaiptasia<1>_1:0.92228,NVE<0>_1:0.92228)<6>_1:0.573448)<9>_1:0.39032,(Hsp<5>*_20:1.3987,SPU<4>_1:1.3987)<8>*_2:0.487347)<12>_1:0.018109)<14>_1;
TREE cluster445 = ((CHE<11>_1:1.3842,AUR<10>_1:1.3842)<13>_1:0.519953,(((ATE<3>_1:1,AMI<2>_1:1)<7>_1:0.495728,(Exaiptasia<1>_1:0.92228,NVE<0>_1:0.92228)<6>_1:0.573448)<9>_1:0.39032,(Hsp<5>*_18:1.3987,SPU<4>_3:1.3987)<8>*_3:0.487347)<12>_1:0.018109)<14>_1;
TREE cluster446 = ((CHE<11>_1:1.3842,AUR<10>_1:1.3842)<13>_1:0.519953,(((ATE<3>_1:1,AMI<2>_1:1)<7>_1:0.495728,(Exaiptasia<1>_1:0.92228,NVE<0>_1:0.92228)<6>_1:0.573448)<9>_1:0.39032,(Hsp<5>*_20:1.3987,SPU<4>_1:1.3987)<8>*_2:0.487347)<12>_1:0.018109)<14>_1;
TREE cluster447 = ((CHE<11>*_15:1.3842,AUR<10>_11:1.3842)<13>*_7:0.519953,(((ATE<3>_0:1,AMI<2>_0:1)<7>_0:0.495728,(Exaiptasia<1>_0:0.92228,NVE<0>_1:0.92228)<6>_1:0.573448)<9>_1:0.39032,(Hsp<5>_0:1.3987,SPU<4>_0:1.3987)<8>_0:0.487347)<12>_1:0.018109)<14>_1;
TREE cluster449 = ((CHE<11>_1:1.3842,AUR<10>_1:1.3842)<13>_1:0.519953,(((ATE<3>_1:1,AMI<2>_1:1)<7>_1:0.495728,(Exaiptasia<1>_1:0.92228,NVE<0>_0:0.92228)<6>_1:0.573448)<9>_1:0.39032,(Hsp<5>*_20:1.3987,SPU<4>_2:1.3987)<8>*_3:0.487347)<12>_1:0.018109)<14>_1;
TREE cluster450 = ((CHE<11>_1:1.3842,AUR<10>*_7:1.3842)<13>_3:0.519953,(((ATE<3>_0:1,AMI<2>_0:1)<7>*_0:0.495728,(Exaiptasia<1>_4:0.92228,NVE<0>*_0:0.92228)<6>_2:0.573448)<9>_2:0.39032,(Hsp<5>*_15:1.3987,SPU<4>*_0:1.3987)<8>_3:0.487347)<12>_3:0.018109)<14>_3;
TREE cluster457 = ((CHE<11>_0:1.3842,AUR<10>_2:1.3842)<13>_2:0.519953,(((ATE<3>_4:1,AMI<2>_6:1)<7>_4:0.495728,(Exaiptasia<1>_1:0.92228,NVE<0>_2:0.92228)<6>_2:0.573448)<9>_3:0.39032,(Hsp<5>*_10:1.3987,SPU<4>_1:1.3987)<8>_3:0.487347)<12>_3:0.018109)<14>_3;
TREE cluster458 = ((CHE<11>_1:1.3842,AUR<10>*_13:1.3842)<13>_3:0.519953,(((ATE<3>_2:1,AMI<2>_3:1)<7>_2:0.495728,(Exaiptasia<1>_1:0.92228,NVE<0>*_6:0.92228)<6>_2:0.573448)<9>_2:0.39032,(Hsp<5>_0:1.3987,SPU<4>_0:1.3987)<8>*_0:0.487347)<12>_2:0.018109)<14>_2;
TREE cluster459 = ((CHE<11>_1:1.3842,AUR<10>_2:1.3842)<13>_2:0.519953,(((ATE<3>_3:1,AMI<2>_3:1)<7>_3:0.495728,(Exaiptasia<1>_2:0.92228,NVE<0>_4:0.92228)<6>_3:0.573448)<9>_3:0.39032,(Hsp<5>_8:1.3987,SPU<4>_3:1.3987)<8>_4:0.487347)<12>_3:0.018109)<14>_3;
TREE cluster460 = ((CHE<11>_1:1.3842,AUR<10>_1:1.3842)<13>_1:0.519953,(((ATE<3>_1:1,AMI<2>_1:1)<7>_1:0.495728,(Exaiptasia<1>_1:0.92228,NVE<0>_2:0.92228)<6>_1:0.573448)<9>_1:0.39032,(Hsp<5>*_17:1.3987,SPU<4>_2:1.3987)<8>*_3:0.487347)<12>_1:0.018109)<14>_1;
TREE cluster462 = ((CHE<11>_1:1.3842,AUR<10>_1:1.3842)<13>_1:0.519953,(((ATE<3>_1:1,AMI<2>_1:1)<7>_1:0.495728,(Exaiptasia<1>_1:0.92228,NVE<0>_1:0.92228)<6>_1:0.573448)<9>_1:0.39032,(Hsp<5>*_19:1.3987,SPU<4>_1:1.3987)<8>*_2:0.487347)<12>_1:0.018109)<14>_1;
TREE cluster463 = ((CHE<11>_2:1.3842,AUR<10>_2:1.3842)<13>_2:0.519953,(((ATE<3>_4:1,AMI<2>_1:1)<7>_2:0.495728,(Exaiptasia<1>_3:0.92228,NVE<0>_2:0.92228)<6>_2:0.573448)<9>_2:0.39032,(Hsp<5>_0:1.3987,SPU<4>*_12:1.3987)<8>_2:0.487347)<12>_2:0.018109)<14>_2;
TREE cluster464 = ((CHE<11>_1:1.3842,AUR<10>_1:1.3842)<13>_1:0.519953,(((ATE<3>_1:1,AMI<2>_1:1)<7>_1:0.495728,(Exaiptasia<1>_1:0.92228,NVE<0>_1:0.92228)<6>_1:0.573448)<9>_1:0.39032,(Hsp<5>*_19:1.3987,SPU<4>_1:1.3987)<8>*_2:0.487347)<12>_1:0.018109)<14>_1;
TREE cluster465 = ((CHE<11>_2:1.3842,AUR<10>_1:1.3842)<13>_2:0.519953,(((ATE<3>_1:1,AMI<2>_1:1)<7>_1:0.495728,(Exaiptasia<1>_1:0.92228,NVE<0>_3:0.92228)<6>_2:0.573448)<9>_2:0.39032,(Hsp<5>*_15:1.3987,SPU<4>_2:1.3987)<8>_3:0.487347)<12>_2:0.018109)<14>_2;
TREE cluster466 = ((CHE<11>_1:1.3842,AUR<10>_1:1.3842)<13>_1:0.519953,(((ATE<3>_1:1,AMI<2>_1:1)<7>_1:0.495728,(Exaiptasia<1>_1:0.92228,NVE<0>_1:0.92228)<6>_1:0.573448)<9>_1:0.39032,(Hsp<5>_8:1.3987,SPU<4>*_12:1.3987)<8>*_6:0.487347)<12>_2:0.018109)<14>_2;
TREE cluster467 = ((CHE<11>_2:1.3842,AUR<10>_3:1.3842)<13>_3:0.519953,(((ATE<3>_2:1,AMI<2>_2:1)<7>_2:0.495728,(Exaiptasia<1>_1:0.92228,NVE<0>_2:0.92228)<6>_2:0.573448)<9>_2:0.39032,(Hsp<5>*_12:1.3987,SPU<4>_2:1.3987)<8>_4:0.487347)<12>_3:0.018109)<14>_3;
TREE cluster468 = ((CHE<11>_1:1.3842,AUR<10>_1:1.3842)<13>_1:0.519953,(((ATE<3>_1:1,AMI<2>_1:1)<7>_1:0.495728,(Exaiptasia<1>_1:0.92228,NVE<0>_1:0.92228)<6>_1:0.573448)<9>_1:0.39032,(Hsp<5>*_17:1.3987,SPU<4>_3:1.3987)<8>*_3:0.487347)<12>_1:0.018109)<14>_1;
TREE cluster470 = ((CHE<11>_1:1.3842,AUR<10>_1:1.3842)<13>_1:0.519953,(((ATE<3>_1:1,AMI<2>_1:1)<7>_1:0.495728,(Exaiptasia<1>_1:0.92228,NVE<0>_1:0.92228)<6>_1:0.573448)<9>_1:0.39032,(Hsp<5>*_19:1.3987,SPU<4>_1:1.3987)<8>*_2:0.487347)<12>_1:0.018109)<14>_1;
TREE cluster471 = ((CHE<11>_1:1.3842,AUR<10>_1:1.3842)<13>_1:0.519953,(((ATE<3>_1:1,AMI<2>_1:1)<7>_1:0.495728,(Exaiptasia<1>_1:0.92228,NVE<0>_1:0.92228)<6>_1:0.573448)<9>_1:0.39032,(Hsp<5>*_19:1.3987,SPU<4>_1:1.3987)<8>*_2:0.487347)<12>_1:0.018109)<14>_1;
TREE cluster472 = ((CHE<11>_4:1.3842,AUR<10>_3:1.3842)<13>_3:0.519953,(((ATE<3>_2:1,AMI<2>_6:1)<7>_3:0.495728,(Exaiptasia<1>_4:0.92228,NVE<0>_2:0.92228)<6>_3:0.573448)<9>_3:0.39032,(Hsp<5>_0:1.3987,SPU<4>_5:1.3987)<8>_3:0.487347)<12>_3:0.018109)<14>_3;
TREE cluster473 = ((CHE<11>_3:1.3842,AUR<10>_2:1.3842)<13>_3:0.519953,(((ATE<3>_2:1,AMI<2>_4:1)<7>_3:0.495728,(Exaiptasia<1>_3:0.92228,NVE<0>_1:0.92228)<6>_3:0.573448)<9>_3:0.39032,(Hsp<5>_1:1.3987,SPU<4>*_10:1.3987)<8>_3:0.487347)<12>_3:0.018109)<14>_3;
TREE cluster474 = ((CHE<11>_1:1.3842,AUR<10>_1:1.3842)<13>_1:0.519953,(((ATE<3>_1:1,AMI<2>_1:1)<7>_1:0.495728,(Exaiptasia<1>_1:0.92228,NVE<0>_1:0.92228)<6>_1:0.573448)<9>_1:0.39032,(Hsp<5>*_19:1.3987,SPU<4>_1:1.3987)<8>*_2:0.487347)<12>_1:0.018109)<14>_1;
TREE cluster475 = ((CHE<11>_2:1.3842,AUR<10>_2:1.3842)<13>_2:0.519953,(((ATE<3>_1:1,AMI<2>_1:1)<7>_1:0.495728,(Exaiptasia<1>_1:0.92228,NVE<0>_2:0.92228)<6>_2:0.573448)<9>_2:0.39032,(Hsp<5>*_16:1.3987,SPU<4>_1:1.3987)<8>_3:0.487347)<12>_2:0.018109)<14>_2;
TREE cluster476 = ((CHE<11>_1:1.3842,AUR<10>_1:1.3842)<13>_1:0.519953,(((ATE<3>_2:1,AMI<2>_2:1)<7>_2:0.495728,(Exaiptasia<1>_2:0.92228,NVE<0>_1:0.92228)<6>_2:0.573448)<9>_2:0.39032,(Hsp<5>_4:1.3987,SPU<4>*_13:1.3987)<8>*_4:0.487347)<12>_2:0.018109)<14>_2;
TREE cluster477 = ((CHE<11>_1:1.3842,AUR<10>_1:1.3842)<13>_1:0.519953,(((ATE<3>_1:1,AMI<2>_1:1)<7>_1:0.495728,(Exaiptasia<1>_2:0.92228,NVE<0>_1:0.92228)<6>_1:0.573448)<9>_1:0.39032,(Hsp<5>*_18:1.3987,SPU<4>_1:1.3987)<8>*_2:0.487347)<12>_1:0.018109)<14>_1;
TREE cluster478 = ((CHE<11>_0:1.3842,AUR<10>_1:1.3842)<13>_1:0.519953,(((ATE<3>_1:1,AMI<2>_1:1)<7>_1:0.495728,(Exaiptasia<1>_1:0.92228,NVE<0>_1:0.92228)<6>_1:0.573448)<9>_1:0.39032,(Hsp<5>*_20:1.3987,SPU<4>_1:1.3987)<8>*_2:0.487347)<12>_1:0.018109)<14>_1;
TREE cluster479 = ((CHE<11>_4:1.3842,AUR<10>_3:1.3842)<13>_3:0.519953,(((ATE<3>_5:1,AMI<2>_3:1)<7>_3:0.495728,(Exaiptasia<1>_3:0.92228,NVE<0>_3:0.92228)<6>_3:0.573448)<9>_3:0.39032,(Hsp<5>_0:1.3987,SPU<4>_5:1.3987)<8>_3:0.487347)<12>_3:0.018109)<14>_3;
TREE cluster480 = ((CHE<11>_1:1.3842,AUR<10>_1:1.3842)<13>_1:0.519953,(((ATE<3>_1:1,AMI<2>_1:1)<7>_1:0.495728,(Exaiptasia<1>_1:0.92228,NVE<0>_1:0.92228)<6>_1:0.573448)<9>_1:0.39032,(Hsp<5>*_18:1.3987,SPU<4>_2:1.3987)<8>*_3:0.487347)<12>_1:0.018109)<14>_1;
TREE cluster486 = ((CHE<11>_4:1.3842,AUR<10>*_16:1.3842)<13>*_4:0.519953,(((ATE<3>_1:1,AMI<2>_4:1)<7>_2:0.495728,(Exaiptasia<1>_1:0.92228,NVE<0>_0:0.92228)<6>_1:0.573448)<9>_2:0.39032,(Hsp<5>_0:1.3987,SPU<4>_0:1.3987)<8>*_0:0.487347)<12>_2:0.018109)<14>_2;
TREE cluster488 = ((CHE<11>_1:1.3842,AUR<10>_0:1.3842)<13>_1:0.519953,(((ATE<3>_0:1,AMI<2>_0:1)<7>_0:0.495728,(Exaiptasia<1>_0:0.92228,NVE<0>_0:0.92228)<6>_0:0.573448)<9>_0:0.39032,(Hsp<5>_0:1.3987,SPU<4>*_25:1.3987)<8>*_2:0.487347)<12>_1:0.018109)<14>_1;
TREE cluster489 = ((CHE<11>_0:1.3842,AUR<10>*_23:1.3842)<13>_2:0.519953,(((ATE<3>_0:1,AMI<2>_1:1)<7>_1:0.495728,(Exaiptasia<1>_1:0.92228,NVE<0>_0:0.92228)<6>_1:0.573448)<9>_1:0.39032,(Hsp<5>_0:1.3987,SPU<4>_1:1.3987)<8>_1:0.487347)<12>_1:0.018109)<14>_1;
TREE cluster509 = ((CHE<11>_0:1.3842,AUR<10>_1:1.3842)<13>_1:0.519953,(((ATE<3>_1:1,AMI<2>*_10:1)<7>_2:0.495728,(Exaiptasia<1>*_0:0.92228,NVE<0>*_13:0.92228)<6>_2:0.573448)<9>*_2:0.39032,(Hsp<5>_0:1.3987,SPU<4>_0:1.3987)<8>_0:0.487347)<12>_1:0.018109)<14>_1;
TREE cluster510 = ((CHE<11>_3:1.3842,AUR<10>*_10:1.3842)<13>_3:0.519953,(((ATE<3>*_0:1,AMI<2>_2:1)<7>_2:0.495728,(Exaiptasia<1>_2:0.92228,NVE<0>*_8:0.92228)<6>_3:0.573448)<9>_2:0.39032,(Hsp<5>_0:1.3987,SPU<4>_0:1.3987)<8>*_0:0.487347)<12>_2:0.018109)<14>_2;
TREE cluster511 = ((CHE<11>_0:1.3842,AUR<10>_3:1.3842)<13>_2:0.519953,(((ATE<3>_2:1,AMI<2>*_6:1)<7>_3:0.495728,(Exaiptasia<1>_8:0.92228,NVE<0>_6:0.92228)<6>_5:0.573448)<9>_3:0.39032,(Hsp<5>_0:1.3987,SPU<4>_0:1.3987)<8>*_0:0.487347)<12>_2:0.018109)<14>_2;
TREE cluster513 = ((CHE<11>_2:1.3842,AUR<10>_2:1.3842)<13>_3:0.519953,(((ATE<3>_3:1,AMI<2>_4:1)<7>_3:0.495728,(Exaiptasia<1>_1:0.92228,NVE<0>_2:0.92228)<6>_2:0.573448)<9>_3:0.39032,(Hsp<5>_6:1.3987,SPU<4>_5:1.3987)<8>_4:0.487347)<12>_3:0.018109)<14>_3;
TREE cluster514 = ((CHE<11>_3:1.3842,AUR<10>_2:1.3842)<13>_3:0.519953,(((ATE<3>_1:1,AMI<2>_1:1)<7>_1:0.495728,(Exaiptasia<1>_2:0.92228,NVE<0>_2:0.92228)<6>_2:0.573448)<9>_2:0.39032,(Hsp<5>_5:1.3987,SPU<4>_9:1.3987)<8>_4:0.487347)<12>_3:0.018109)<14>_3;
TREE cluster515 = ((CHE<11>_0:1.3842,AUR<10>*_6:1.3842)<13>_2:0.519953,(((ATE<3>_3:1,AMI<2>*_10:1)<7>_4:0.495728,(Exaiptasia<1>_1:0.92228,NVE<0>_5:0.92228)<6>_3:0.573448)<9>_3:0.39032,(Hsp<5>_0:1.3987,SPU<4>_0:1.3987)<8>*_0:0.487347)<12>_2:0.018109)<14>_2;
TREE cluster516 = ((CHE<11>_3:1.3842,AUR<10>_1:1.3842)<13>_3:0.519953,(((ATE<3>_2:1,AMI<2>_2:1)<7>_2:0.495728,(Exaiptasia<1>_2:0.92228,NVE<0>_2:0.92228)<6>_2:0.573448)<9>_2:0.39032,(Hsp<5>_9:1.3987,SPU<4>_4:1.3987)<8>_4:0.487347)<12>_3:0.018109)<14>_3;
TREE cluster517 = ((CHE<11>_0:1.3842,AUR<10>_1:1.3842)<13>_1:0.519953,(((ATE<3>_2:1,AMI<2>_2:1)<7>_2:0.495728,(Exaiptasia<1>_3:0.92228,NVE<0>_3:0.92228)<6>_3:0.573448)<9>_3:0.39032,(Hsp<5>_10:1.3987,SPU<4>_4:1.3987)<8>_4:0.487347)<12>_3:0.018109)<14>_3;
TREE cluster518 = ((CHE<11>_1:1.3842,AUR<10>_1:1.3842)<13>_1:0.519953,(((ATE<3>_1:1,AMI<2>_1:1)<7>_1:0.495728,(Exaiptasia<1>_2:0.92228,NVE<0>_1:0.92228)<6>_1:0.573448)<9>_1:0.39032,(Hsp<5>*_17:1.3987,SPU<4>_1:1.3987)<8>*_2:0.487347)<12>_1:0.018109)<14>_1;
TREE cluster520 = ((CHE<11>_1:1.3842,AUR<10>_1:1.3842)<13>_1:0.519953,(((ATE<3>_1:1,AMI<2>_1:1)<7>_1:0.495728,(Exaiptasia<1>_1:0.92228,NVE<0>_1:0.92228)<6>_1:0.573448)<9>_1:0.39032,(Hsp<5>*_18:1.3987,SPU<4>_1:1.3987)<8>*_2:0.487347)<12>_1:0.018109)<14>_1;
TREE cluster521 = ((CHE<11>_1:1.3842,AUR<10>_1:1.3842)<13>_1:0.519953,(((ATE<3>_1:1,AMI<2>_1:1)<7>_1:0.495728,(Exaiptasia<1>_1:0.92228,NVE<0>_1:0.92228)<6>_1:0.573448)<9>_1:0.39032,(Hsp<5>*_16:1.3987,SPU<4>_3:1.3987)<8>*_3:0.487347)<12>_1:0.018109)<14>_1;
TREE cluster522 = ((CHE<11>_1:1.3842,AUR<10>_1:1.3842)<13>_1:0.519953,(((ATE<3>_2:1,AMI<2>_2:1)<7>_2:0.495728,(Exaiptasia<1>_2:0.92228,NVE<0>_2:0.92228)<6>_2:0.573448)<9>_2:0.39032,(Hsp<5>*_14:1.3987,SPU<4>_1:1.3987)<8>_3:0.487347)<12>_2:0.018109)<14>_2;
TREE cluster523 = ((CHE<11>_4:1.3842,AUR<10>_6:1.3842)<13>_4:0.519953,(((ATE<3>_2:1,AMI<2>_5:1)<7>_3:0.495728,(Exaiptasia<1>_4:0.92228,NVE<0>_1:0.92228)<6>_3:0.573448)<9>_3:0.39032,(Hsp<5>*_0:1.3987,SPU<4>_3:1.3987)<8>_3:0.487347)<12>_3:0.018109)<14>_3;
TREE cluster524 = ((CHE<11>_1:1.3842,AUR<10>_1:1.3842)<13>_1:0.519953,(((ATE<3>_1:1,AMI<2>_1:1)<7>_1:0.495728,(Exaiptasia<1>_1:0.92228,NVE<0>_2:0.92228)<6>_1:0.573448)<9>_1:0.39032,(Hsp<5>*_17:1.3987,SPU<4>_1:1.3987)<8>*_2:0.487347)<12>_1:0.018109)<14>_1;
TREE cluster525 = ((CHE<11>_1:1.3842,AUR<10>_1:1.3842)<13>_1:0.519953,(((ATE<3>_1:1,AMI<2>_0:1)<7>_1:0.495728,(Exaiptasia<1>_1:0.92228,NVE<0>_1:0.92228)<6>_1:0.573448)<9>_1:0.39032,(Hsp<5>*_15:1.3987,SPU<4>_5:1.3987)<8>*_5:0.487347)<12>_2:0.018109)<14>_2;
TREE cluster526 = ((CHE<11>_1:1.3842,AUR<10>_1:1.3842)<13>_1:0.519953,(((ATE<3>_1:1,AMI<2>_1:1)<7>_1:0.495728,(Exaiptasia<1>_1:0.92228,NVE<0>_1:0.92228)<6>_1:0.573448)<9>_1:0.39032,(Hsp<5>*_17:1.3987,SPU<4>_2:1.3987)<8>*_3:0.487347)<12>_1:0.018109)<14>_1;
TREE cluster527 = ((CHE<11>_1:1.3842,AUR<10>_2:1.3842)<13>_2:0.519953,(((ATE<3>_1:1,AMI<2>_1:1)<7>_1:0.495728,(Exaiptasia<1>_2:0.92228,NVE<0>_1:0.92228)<6>_2:0.573448)<9>_2:0.39032,(Hsp<5>*_15:1.3987,SPU<4>_2:1.3987)<8>_3:0.487347)<12>_2:0.018109)<14>_2;
TREE cluster529 = ((CHE<11>_0:1.3842,AUR<10>_1:1.3842)<13>_1:0.519953,(((ATE<3>_1:1,AMI<2>_1:1)<7>_1:0.495728,(Exaiptasia<1>_1:0.92228,NVE<0>_1:0.92228)<6>_1:0.573448)<9>_1:0.39032,(Hsp<5>*_18:1.3987,SPU<4>_2:1.3987)<8>*_3:0.487347)<12>_1:0.018109)<14>_1;
TREE cluster531 = ((CHE<11>_3:1.3842,AUR<10>_1:1.3842)<13>_2:0.519953,(((ATE<3>_0:1,AMI<2>_0:1)<7>_0:0.495728,(Exaiptasia<1>_1:0.92228,NVE<0>_1:0.92228)<6>_1:0.573448)<9>_1:0.39032,(Hsp<5>*_18:1.3987,SPU<4>_1:1.3987)<8>_3:0.487347)<12>_2:0.018109)<14>_2;
TREE cluster532 = ((CHE<11>_1:1.3842,AUR<10>_1:1.3842)<13>_1:0.519953,(((ATE<3>_1:1,AMI<2>_1:1)<7>_1:0.495728,(Exaiptasia<1>_1:0.92228,NVE<0>_1:0.92228)<6>_1:0.573448)<9>_1:0.39032,(Hsp<5>*_18:1.3987,SPU<4>_1:1.3987)<8>*_2:0.487347)<12>_1:0.018109)<14>_1;
TREE cluster533 = ((CHE<11>_1:1.3842,AUR<10>_1:1.3842)<13>_1:0.519953,(((ATE<3>_1:1,AMI<2>_1:1)<7>_1:0.495728,(Exaiptasia<1>_1:0.92228,NVE<0>_1:0.92228)<6>_1:0.573448)<9>_1:0.39032,(Hsp<5>*_17:1.3987,SPU<4>_2:1.3987)<8>*_3:0.487347)<12>_1:0.018109)<14>_1;
TREE cluster535 = ((CHE<11>_1:1.3842,AUR<10>_1:1.3842)<13>_1:0.519953,(((ATE<3>_1:1,AMI<2>_1:1)<7>_1:0.495728,(Exaiptasia<1>_2:0.92228,NVE<0>_1:0.92228)<6>_1:0.573448)<9>_1:0.39032,(Hsp<5>*_16:1.3987,SPU<4>_2:1.3987)<8>*_3:0.487347)<12>_1:0.018109)<14>_1;
TREE cluster536 = ((CHE<11>_1:1.3842,AUR<10>_2:1.3842)<13>_2:0.519953,(((ATE<3>_1:1,AMI<2>_2:1)<7>_2:0.495728,(Exaiptasia<1>_1:0.92228,NVE<0>_1:0.92228)<6>_1:0.573448)<9>_2:0.39032,(Hsp<5>*_16:1.3987,SPU<4>_1:1.3987)<8>_3:0.487347)<12>_2:0.018109)<14>_2;
TREE cluster537 = ((CHE<11>_1:1.3842,AUR<10>_0:1.3842)<13>_1:0.519953,(((ATE<3>_1:1,AMI<2>_1:1)<7>_1:0.495728,(Exaiptasia<1>_1:0.92228,NVE<0>_2:0.92228)<6>_1:0.573448)<9>_1:0.39032,(Hsp<5>*_18:1.3987,SPU<4>_1:1.3987)<8>*_2:0.487347)<12>_1:0.018109)<14>_1;
TREE cluster538 = ((CHE<11>_1:1.3842,AUR<10>_1:1.3842)<13>_1:0.519953,(((ATE<3>_1:1,AMI<2>_1:1)<7>_1:0.495728,(Exaiptasia<1>_1:0.92228,NVE<0>_1:0.92228)<6>_1:0.573448)<9>_1:0.39032,(Hsp<5>*_18:1.3987,SPU<4>_1:1.3987)<8>*_2:0.487347)<12>_1:0.018109)<14>_1;
TREE cluster539 = ((CHE<11>_0:1.3842,AUR<10>_2:1.3842)<13>_2:0.519953,(((ATE<3>_2:1,AMI<2>*_15:1)<7>_3:0.495728,(Exaiptasia<1>_0:0.92228,NVE<0>_0:0.92228)<6>*_0:0.573448)<9>_2:0.39032,(Hsp<5>_0:1.3987,SPU<4>*_6:1.3987)<8>_2:0.487347)<12>_2:0.018109)<14>_2;
TREE cluster540 = ((CHE<11>_1:1.3842,AUR<10>_1:1.3842)<13>_1:0.519953,(((ATE<3>_1:1,AMI<2>_1:1)<7>_1:0.495728,(Exaiptasia<1>_2:0.92228,NVE<0>_1:0.92228)<6>_1:0.573448)<9>_1:0.39032,(Hsp<5>*_17:1.3987,SPU<4>_1:1.3987)<8>*_2:0.487347)<12>_1:0.018109)<14>_1;
TREE cluster541 = ((CHE<11>_1:1.3842,AUR<10>_1:1.3842)<13>_1:0.519953,(((ATE<3>_1:1,AMI<2>_1:1)<7>_1:0.495728,(Exaiptasia<1>_1:0.92228,NVE<0>_1:0.92228)<6>_1:0.573448)<9>_1:0.39032,(Hsp<5>*_17:1.3987,SPU<4>_2:1.3987)<8>*_3:0.487347)<12>_1:0.018109)<14>_1;
TREE cluster542 = ((CHE<11>_1:1.3842,AUR<10>_1:1.3842)<13>_1:0.519953,(((ATE<3>_1:1,AMI<2>_1:1)<7>_1:0.495728,(Exaiptasia<1>_1:0.92228,NVE<0>_1:0.92228)<6>_1:0.573448)<9>_1:0.39032,(Hsp<5>*_17:1.3987,SPU<4>_2:1.3987)<8>*_3:0.487347)<12>_1:0.018109)<14>_1;
TREE cluster543 = ((CHE<11>*_13:1.3842,AUR<10>_1:1.3842)<13>_3:0.519953,(((ATE<3>_1:1,AMI<2>*_9:1)<7>_2:0.495728,(Exaiptasia<1>_1:0.92228,NVE<0>_0:0.92228)<6>_1:0.573448)<9>_2:0.39032,(Hsp<5>_0:1.3987,SPU<4>_0:1.3987)<8>*_0:0.487347)<12>_2:0.018109)<14>_2;
TREE cluster544 = ((CHE<11>_1:1.3842,AUR<10>_1:1.3842)<13>_1:0.519953,(((ATE<3>_1:1,AMI<2>_1:1)<7>_1:0.495728,(Exaiptasia<1>_1:0.92228,NVE<0>_1:0.92228)<6>_1:0.573448)<9>_1:0.39032,(Hsp<5>*_18:1.3987,SPU<4>_1:1.3987)<8>*_2:0.487347)<12>_1:0.018109)<14>_1;
TREE cluster545 = ((CHE<11>*_24:1.3842,AUR<10>_0:1.3842)<13>_2:0.519953,(((ATE<3>_0:1,AMI<2>_0:1)<7>_0:0.495728,(Exaiptasia<1>_1:0.92228,NVE<0>_0:0.92228)<6>_1:0.573448)<9>_1:0.39032,(Hsp<5>_0:1.3987,SPU<4>_0:1.3987)<8>_0:0.487347)<12>_1:0.018109)<14>_1;
TREE cluster548 = ((CHE<11>_0:1.3842,AUR<10>_1:1.3842)<13>_1:0.519953,(((ATE<3>_0:1,AMI<2>_0:1)<7>_0:0.495728,(Exaiptasia<1>_0:0.92228,NVE<0>_0:0.92228)<6>_0:0.573448)<9>_0:0.39032,(Hsp<5>*_23:1.3987,SPU<4>_1:1.3987)<8>*_2:0.487347)<12>_1:0.018109)<14>_1;
TREE cluster550 = ((CHE<11>_1:1.3842,AUR<10>_0:1.3842)<13>_1:0.519953,(((ATE<3>_0:1,AMI<2>_0:1)<7>_0:0.495728,(Exaiptasia<1>_0:0.92228,NVE<0>_0:0.92228)<6>_0:0.573448)<9>_0:0.39032,(Hsp<5>*_23:1.3987,SPU<4>_1:1.3987)<8>*_2:0.487347)<12>_1:0.018109)<14>_1;
TREE cluster558 = ((CHE<11>_0:1.3842,AUR<10>_1:1.3842)<13>_1:0.519953,(((ATE<3>_2:1,AMI<2>_2:1)<7>_2:0.495728,(Exaiptasia<1>_2:0.92228,NVE<0>*_14:0.92228)<6>_3:0.573448)<9>_2:0.39032,(Hsp<5>_1:1.3987,SPU<4>_2:1.3987)<8>_2:0.487347)<12>_2:0.018109)<14>_2;
TREE cluster559 = ((CHE<11>_1:1.3842,AUR<10>_2:1.3842)<13>_2:0.519953,(((ATE<3>_1:1,AMI<2>_1:1)<7>_1:0.495728,(Exaiptasia<1>_1:0.92228,NVE<0>_2:0.92228)<6>_2:0.573448)<9>_2:0.39032,(Hsp<5>*_15:1.3987,SPU<4>_1:1.3987)<8>_3:0.487347)<12>_2:0.018109)<14>_2;
TREE cluster562 = ((CHE<11>_1:1.3842,AUR<10>_0:1.3842)<13>_1:0.519953,(((ATE<3>_3:1,AMI<2>*_13:1)<7>_4:0.495728,(Exaiptasia<1>_5:0.92228,NVE<0>_2:0.92228)<6>_3:0.573448)<9>*_3:0.39032,(Hsp<5>_0:1.3987,SPU<4>_0:1.3987)<8>_0:0.487347)<12>_1:0.018109)<14>_1;
TREE cluster564 = ((CHE<11>_0:1.3842,AUR<10>_1:1.3842)<13>_1:0.519953,(((ATE<3>_5:1,AMI<2>_1:1)<7>_3:0.495728,(Exaiptasia<1>*_10:0.92228,NVE<0>_4:0.92228)<6>_5:0.573448)<9>_3:0.39032,(Hsp<5>_0:1.3987,SPU<4>_3:1.3987)<8>_2:0.487347)<12>_2:0.018109)<14>_2;
TREE cluster566 = ((CHE<11>_1:1.3842,AUR<10>_1:1.3842)<13>_1:0.519953,(((ATE<3>_1:1,AMI<2>_1:1)<7>_1:0.495728,(Exaiptasia<1>*_3:0.92228,NVE<0>_1:0.92228)<6>_1:0.573448)<9>_1:0.39032,(Hsp<5>*_15:1.3987,SPU<4>_1:1.3987)<8>*_2:0.487347)<12>_1:0.018109)<14>_1;
TREE cluster567 = ((CHE<11>_2:1.3842,AUR<10>_0:1.3842)<13>_2:0.519953,(((ATE<3>_1:1,AMI<2>_1:1)<7>_1:0.495728,(Exaiptasia<1>_1:0.92228,NVE<0>_1:0.92228)<6>_1:0.573448)<9>_1:0.39032,(Hsp<5>*_17:1.3987,SPU<4>_1:1.3987)<8>_3:0.487347)<12>_2:0.018109)<14>_2;
TREE cluster568 = ((CHE<11>_1:1.3842,AUR<10>_1:1.3842)<13>_1:0.519953,(((ATE<3>_1:1,AMI<2>_1:1)<7>_1:0.495728,(Exaiptasia<1>_1:0.92228,NVE<0>_1:0.92228)<6>_1:0.573448)<9>_1:0.39032,(Hsp<5>*_17:1.3987,SPU<4>_1:1.3987)<8>*_2:0.487347)<12>_1:0.018109)<14>_1;
TREE cluster569 = ((CHE<11>_1:1.3842,AUR<10>_1:1.3842)<13>_1:0.519953,(((ATE<3>_1:1,AMI<2>_1:1)<7>_1:0.495728,(Exaiptasia<1>_3:0.92228,NVE<0>_3:0.92228)<6>_3:0.573448)<9>_2:0.39032,(Hsp<5>*_13:1.3987,SPU<4>_1:1.3987)<8>_2:0.487347)<12>_2:0.018109)<14>_2;
TREE cluster570 = ((CHE<11>_1:1.3842,AUR<10>_0:1.3842)<13>_1:0.519953,(((ATE<3>_1:1,AMI<2>_1:1)<7>_1:0.495728,(Exaiptasia<1>_1:0.92228,NVE<0>_2:0.92228)<6>_1:0.573448)<9>_1:0.39032,(Hsp<5>*_16:1.3987,SPU<4>_2:1.3987)<8>*_3:0.487347)<12>_1:0.018109)<14>_1;
TREE cluster571 = ((CHE<11>_1:1.3842,AUR<10>_1:1.3842)<13>_1:0.519953,(((ATE<3>_1:1,AMI<2>_1:1)<7>_1:0.495728,(Exaiptasia<1>_2:0.92228,NVE<0>_1:0.92228)<6>_1:0.573448)<9>_1:0.39032,(Hsp<5>*_16:1.3987,SPU<4>_1:1.3987)<8>*_2:0.487347)<12>_1:0.018109)<14>_1;
TREE cluster572 = ((CHE<11>*_12:1.3842,AUR<10>_4:1.3842)<13>*_4:0.519953,(((ATE<3>*_0:1,AMI<2>*_5:1)<7>_2:0.495728,(Exaiptasia<1>_1:0.92228,NVE<0>_0:0.92228)<6>_1:0.573448)<9>_2:0.39032,(Hsp<5>_0:1.3987,SPU<4>_2:1.3987)<8>_2:0.487347)<12>_2:0.018109)<14>_2;
TREE cluster573 = ((CHE<11>_1:1.3842,AUR<10>_1:1.3842)<13>_1:0.519953,(((ATE<3>_2:1,AMI<2>_1:1)<7>_1:0.495728,(Exaiptasia<1>_1:0.92228,NVE<0>_1:0.92228)<6>_1:0.573448)<9>_1:0.39032,(Hsp<5>*_15:1.3987,SPU<4>_2:1.3987)<8>*_3:0.487347)<12>_1:0.018109)<14>_1;
TREE cluster574 = ((CHE<11>_1:1.3842,AUR<10>_1:1.3842)<13>_1:0.519953,(((ATE<3>_2:1,AMI<2>_1:1)<7>_2:0.495728,(Exaiptasia<1>_2:0.92228,NVE<0>_2:0.92228)<6>_2:0.573448)<9>_2:0.39032,(Hsp<5>_3:1.3987,SPU<4>*_12:1.3987)<8>_3:0.487347)<12>_2:0.018109)<14>_2;
TREE cluster575 = ((CHE<11>_1:1.3842,AUR<10>_1:1.3842)<13>_1:0.519953,(((ATE<3>_1:1,AMI<2>_1:1)<7>_1:0.495728,(Exaiptasia<1>_1:0.92228,NVE<0>_1:0.92228)<6>_1:0.573448)<9>_1:0.39032,(Hsp<5>*_17:1.3987,SPU<4>_1:1.3987)<8>*_2:0.487347)<12>_1:0.018109)<14>_1;
TREE cluster576 = ((CHE<11>_2:1.3842,AUR<10>_2:1.3842)<13>_2:0.519953,(((ATE<3>_2:1,AMI<2>_2:1)<7>_2:0.495728,(Exaiptasia<1>_2:0.92228,NVE<0>_2:0.92228)<6>_2:0.573448)<9>_2:0.39032,(Hsp<5>_9:1.3987,SPU<4>_3:1.3987)<8>_3:0.487347)<12>_2:0.018109)<14>_2;
TREE cluster577 = ((CHE<11>_2:1.3842,AUR<10>_2:1.3842)<13>_2:0.519953,(((ATE<3>_1:1,AMI<2>_2:1)<7>_2:0.495728,(Exaiptasia<1>_1:0.92228,NVE<0>_1:0.92228)<6>_1:0.573448)<9>_2:0.39032,(Hsp<5>*_13:1.3987,SPU<4>_2:1.3987)<8>_3:0.487347)<12>_2:0.018109)<14>_2;
TREE cluster578 = ((CHE<11>_1:1.3842,AUR<10>_1:1.3842)<13>_1:0.519953,(((ATE<3>_1:1,AMI<2>_1:1)<7>_1:0.495728,(Exaiptasia<1>_1:0.92228,NVE<0>_1:0.92228)<6>_1:0.573448)<9>_1:0.39032,(Hsp<5>*_16:1.3987,SPU<4>_2:1.3987)<8>*_3:0.487347)<12>_1:0.018109)<14>_1;
TREE cluster579 = ((CHE<11>_1:1.3842,AUR<10>_1:1.3842)<13>_1:0.519953,(((ATE<3>_1:1,AMI<2>_1:1)<7>_1:0.495728,(Exaiptasia<1>_1:0.92228,NVE<0>_1:0.92228)<6>_1:0.573448)<9>_1:0.39032,(Hsp<5>*_17:1.3987,SPU<4>_1:1.3987)<8>*_2:0.487347)<12>_1:0.018109)<14>_1;
TREE cluster580 = ((CHE<11>_1:1.3842,AUR<10>_1:1.3842)<13>_1:0.519953,(((ATE<3>_1:1,AMI<2>_1:1)<7>_1:0.495728,(Exaiptasia<1>_1:0.92228,NVE<0>_1:0.92228)<6>_1:0.573448)<9>_1:0.39032,(Hsp<5>*_17:1.3987,SPU<4>_1:1.3987)<8>*_2:0.487347)<12>_1:0.018109)<14>_1;
TREE cluster581 = ((CHE<11>_1:1.3842,AUR<10>_0:1.3842)<13>_1:0.519953,(((ATE<3>_1:1,AMI<2>_1:1)<7>_1:0.495728,(Exaiptasia<1>_1:0.92228,NVE<0>_1:0.92228)<6>_1:0.573448)<9>_1:0.39032,(Hsp<5>*_17:1.3987,SPU<4>_2:1.3987)<8>*_3:0.487347)<12>_1:0.018109)<14>_1;
TREE cluster582 = ((CHE<11>_1:1.3842,AUR<10>_1:1.3842)<13>_1:0.519953,(((ATE<3>_2:1,AMI<2>_2:1)<7>_2:0.495728,(Exaiptasia<1>_1:0.92228,NVE<0>_2:0.92228)<6>_2:0.573448)<9>_2:0.39032,(Hsp<5>*_13:1.3987,SPU<4>_2:1.3987)<8>_3:0.487347)<12>_2:0.018109)<14>_2;
TREE cluster583 = ((CHE<11>_1:1.3842,AUR<10>_1:1.3842)<13>_1:0.519953,(((ATE<3>_1:1,AMI<2>_1:1)<7>_1:0.495728,(Exaiptasia<1>_2:0.92228,NVE<0>_1:0.92228)<6>_1:0.573448)<9>_1:0.39032,(Hsp<5>*_15:1.3987,SPU<4>_2:1.3987)<8>*_3:0.487347)<12>_1:0.018109)<14>_1;
TREE cluster584 = ((CHE<11>_3:1.3842,AUR<10>_2:1.3842)<13>_2:0.519953,(((ATE<3>_1:1,AMI<2>_1:1)<7>_1:0.495728,(Exaiptasia<1>_1:0.92228,NVE<0>_1:0.92228)<6>_1:0.573448)<9>_1:0.39032,(Hsp<5>*_14:1.3987,SPU<4>_1:1.3987)<8>_3:0.487347)<12>_2:0.018109)<14>_2;
TREE cluster585 = ((CHE<11>_1:1.3842,AUR<10>_1:1.3842)<13>_2:0.519953,(((ATE<3>_4:1,AMI<2>_3:1)<7>_3:0.495728,(Exaiptasia<1>_3:0.92228,NVE<0>_2:0.92228)<6>_3:0.573448)<9>_3:0.39032,(Hsp<5>_5:1.3987,SPU<4>_5:1.3987)<8>_4:0.487347)<12>_3:0.018109)<14>_3;
TREE cluster586 = ((CHE<11>_1:1.3842,AUR<10>_1:1.3842)<13>_1:0.519953,(((ATE<3>_2:1,AMI<2>_1:1)<7>_1:0.495728,(Exaiptasia<1>_1:0.92228,NVE<0>_1:0.92228)<6>_1:0.573448)<9>_1:0.39032,(Hsp<5>*_16:1.3987,SPU<4>_1:1.3987)<8>*_2:0.487347)<12>_1:0.018109)<14>_1;
TREE cluster588 = ((CHE<11>_1:1.3842,AUR<10>_1:1.3842)<13>_1:0.519953,(((ATE<3>_1:1,AMI<2>_1:1)<7>_1:0.495728,(Exaiptasia<1>_1:0.92228,NVE<0>_1:0.92228)<6>_1:0.573448)<9>_1:0.39032,(Hsp<5>*_17:1.3987,SPU<4>_1:1.3987)<8>*_2:0.487347)<12>_1:0.018109)<14>_1;
TREE cluster589 = ((CHE<11>_2:1.3842,AUR<10>_1:1.3842)<13>_2:0.519953,(((ATE<3>_3:1,AMI<2>_3:1)<7>_3:0.495728,(Exaiptasia<1>_4:0.92228,NVE<0>_1:0.92228)<6>_3:0.573448)<9>_3:0.39032,(Hsp<5>_3:1.3987,SPU<4>_7:1.3987)<8>_3:0.487347)<12>_3:0.018109)<14>_3;
TREE cluster590 = ((CHE<11>_1:1.3842,AUR<10>_1:1.3842)<13>_1:0.519953,(((ATE<3>_1:1,AMI<2>_1:1)<7>_1:0.495728,(Exaiptasia<1>_1:0.92228,NVE<0>_1:0.92228)<6>_1:0.573448)<9>_1:0.39032,(Hsp<5>*_16:1.3987,SPU<4>_2:1.3987)<8>*_3:0.487347)<12>_1:0.018109)<14>_1;
TREE cluster591 = ((CHE<11>_1:1.3842,AUR<10>_1:1.3842)<13>_1:0.519953,(((ATE<3>_1:1,AMI<2>_1:1)<7>_1:0.495728,(Exaiptasia<1>_1:0.92228,NVE<0>_1:0.92228)<6>_1:0.573448)<9>_1:0.39032,(Hsp<5>*_17:1.3987,SPU<4>_1:1.3987)<8>*_2:0.487347)<12>_1:0.018109)<14>_1;
TREE cluster592 = ((CHE<11>_1:1.3842,AUR<10>_1:1.3842)<13>_1:0.519953,(((ATE<3>_1:1,AMI<2>_1:1)<7>_1:0.495728,(Exaiptasia<1>_2:0.92228,NVE<0>_1:0.92228)<6>_1:0.573448)<9>_1:0.39032,(Hsp<5>*_16:1.3987,SPU<4>_1:1.3987)<8>*_2:0.487347)<12>_1:0.018109)<14>_1;
TREE cluster593 = ((CHE<11>_2:1.3842,AUR<10>_1:1.3842)<13>_2:0.519953,(((ATE<3>_1:1,AMI<2>_1:1)<7>_1:0.495728,(Exaiptasia<1>_1:0.92228,NVE<0>_1:0.92228)<6>_1:0.573448)<9>_1:0.39032,(Hsp<5>*_14:1.3987,SPU<4>_3:1.3987)<8>*_4:0.487347)<12>_2:0.018109)<14>_2;
TREE cluster594 = ((CHE<11>_2:1.3842,AUR<10>_4:1.3842)<13>_3:0.519953,(((ATE<3>_2:1,AMI<2>_3:1)<7>_3:0.495728,(Exaiptasia<1>_2:0.92228,NVE<0>_3:0.92228)<6>_3:0.573448)<9>_3:0.39032,(Hsp<5>_4:1.3987,SPU<4>_4:1.3987)<8>_3:0.487347)<12>_3:0.018109)<14>_3;
TREE cluster595 = ((CHE<11>_1:1.3842,AUR<10>_1:1.3842)<13>_1:0.519953,(((ATE<3>_1:1,AMI<2>_1:1)<7>_1:0.495728,(Exaiptasia<1>_1:0.92228,NVE<0>_1:0.92228)<6>_1:0.573448)<9>_1:0.39032,(Hsp<5>*_17:1.3987,SPU<4>_1:1.3987)<8>*_2:0.487347)<12>_1:0.018109)<14>_1;
TREE cluster596 = ((CHE<11>_2:1.3842,AUR<10>_1:1.3842)<13>_2:0.519953,(((ATE<3>_2:1,AMI<2>_2:1)<7>_2:0.495728,(Exaiptasia<1>_1:0.92228,NVE<0>_1:0.92228)<6>_1:0.573448)<9>_2:0.39032,(Hsp<5>*_12:1.3987,SPU<4>_3:1.3987)<8>_3:0.487347)<12>_2:0.018109)<14>_2;
TREE cluster598 = ((CHE<11>_1:1.3842,AUR<10>_1:1.3842)<13>_1:0.519953,(((ATE<3>_1:1,AMI<2>_1:1)<7>_1:0.495728,(Exaiptasia<1>_1:0.92228,NVE<0>_1:0.92228)<6>_1:0.573448)<9>_1:0.39032,(Hsp<5>*_16:1.3987,SPU<4>_2:1.3987)<8>*_3:0.487347)<12>_1:0.018109)<14>_1;
TREE cluster603 = ((CHE<11>*_12:1.3842,AUR<10>_3:1.3842)<13>_3:0.519953,(((ATE<3>_3:1,AMI<2>_2:1)<7>_2:0.495728,(Exaiptasia<1>_4:0.92228,NVE<0>*_0:0.92228)<6>_2:0.573448)<9>_2:0.39032,(Hsp<5>_0:1.3987,SPU<4>_0:1.3987)<8>*_0:0.487347)<12>_2:0.018109)<14>_2;
TREE cluster606 = ((CHE<11>_0:1.3842,AUR<10>_3:1.3842)<13>_2:0.519953,(((ATE<3>_2:1,AMI<2>_2:1)<7>_2:0.495728,(Exaiptasia<1>_4:0.92228,NVE<0>*_0:0.92228)<6>_2:0.573448)<9>_2:0.39032,(Hsp<5>_6:1.3987,SPU<4>_7:1.3987)<8>*_4:0.487347)<12>_2:0.018109)<14>_2;
TREE cluster608 = ((CHE<11>_0:1.3842,AUR<10>*_23:1.3842)<13>_2:0.519953,(((ATE<3>_0:1,AMI<2>_0:1)<7>_0:0.495728,(Exaiptasia<1>_0:0.92228,NVE<0>_0:0.92228)<6>_0:0.573448)<9>_0:0.39032,(Hsp<5>_0:1.3987,SPU<4>_1:1.3987)<8>_1:0.487347)<12>_1:0.018109)<14>_1;
TREE cluster620 = ((CHE<11>_4:1.3842,AUR<10>_2:1.3842)<13>_3:0.519953,(((ATE<3>_2:1,AMI<2>_1:1)<7>_2:0.495728,(Exaiptasia<1>_1:0.92228,NVE<0>_2:0.92228)<6>_2:0.573448)<9>_2:0.39032,(Hsp<5>_3:1.3987,SPU<4>_8:1.3987)<8>_4:0.487347)<12>_3:0.018109)<14>_3;
TREE cluster622 = ((CHE<11>_3:1.3842,AUR<10>_1:1.3842)<13>_3:0.519953,(((ATE<3>_2:1,AMI<2>_2:1)<7>_2:0.495728,(Exaiptasia<1>_2:0.92228,NVE<0>_2:0.92228)<6>_2:0.573448)<9>_2:0.39032,(Hsp<5>_6:1.3987,SPU<4>_5:1.3987)<8>_4:0.487347)<12>_3:0.018109)<14>_3;
TREE cluster623 = ((CHE<11>_0:1.3842,AUR<10>_1:1.3842)<13>_1:0.519953,(((ATE<3>_2:1,AMI<2>*_0:1)<7>_2:0.495728,(Exaiptasia<1>_1:0.92228,NVE<0>_2:0.92228)<6>_2:0.573448)<9>_2:0.39032,(Hsp<5>_5:1.3987,SPU<4>*_12:1.3987)<8>*_4:0.487347)<12>_2:0.018109)<14>_2;
TREE cluster624 = ((CHE<11>_7:1.3842,AUR<10>_1:1.3842)<13>_3:0.519953,(((ATE<3>_3:1,AMI<2>_3:1)<7>_3:0.495728,(Exaiptasia<1>_2:0.92228,NVE<0>_3:0.92228)<6>_3:0.573448)<9>_3:0.39032,(Hsp<5>_2:1.3987,SPU<4>_2:1.3987)<8>_3:0.487347)<12>_3:0.018109)<14>_3;
TREE cluster625 = ((CHE<11>_1:1.3842,AUR<10>_2:1.3842)<13>_2:0.519953,(((ATE<3>_1:1,AMI<2>_1:1)<7>_1:0.495728,(Exaiptasia<1>_1:0.92228,NVE<0>_1:0.92228)<6>_1:0.573448)<9>_1:0.39032,(Hsp<5>*_14:1.3987,SPU<4>_2:1.3987)<8>_3:0.487347)<12>_2:0.018109)<14>_2;
TREE cluster626 = ((CHE<11>_0:1.3842,AUR<10>_1:1.3842)<13>_1:0.519953,(((ATE<3>_1:1,AMI<2>_2:1)<7>_1:0.495728,(Exaiptasia<1>_1:0.92228,NVE<0>_1:0.92228)<6>_1:0.573448)<9>_1:0.39032,(Hsp<5>*_16:1.3987,SPU<4>_1:1.3987)<8>*_2:0.487347)<12>_1:0.018109)<14>_1;
TREE cluster627 = ((CHE<11>*_10:1.3842,AUR<10>_0:1.3842)<13>_2:0.519953,(((ATE<3>_3:1,AMI<2>_3:1)<7>_3:0.495728,(Exaiptasia<1>_2:0.92228,NVE<0>_2:0.92228)<6>_2:0.573448)<9>_2:0.39032,(Hsp<5>_2:1.3987,SPU<4>_1:1.3987)<8>_2:0.487347)<12>_2:0.018109)<14>_2;
TREE cluster628 = ((CHE<11>_1:1.3842,AUR<10>_2:1.3842)<13>_2:0.519953,(((ATE<3>_1:1,AMI<2>_1:1)<7>_1:0.495728,(Exaiptasia<1>_1:0.92228,NVE<0>_1:0.92228)<6>_1:0.573448)<9>_1:0.39032,(Hsp<5>*_15:1.3987,SPU<4>_1:1.3987)<8>_3:0.487347)<12>_2:0.018109)<14>_2;
TREE cluster629 = ((CHE<11>*_19:1.3842,AUR<10>_3:1.3842)<13>*_4:0.519953,(((ATE<3>_0:1,AMI<2>_1:1)<7>_1:0.495728,(Exaiptasia<1>_0:0.92228,NVE<0>_0:0.92228)<6>_0:0.573448)<9>_1:0.39032,(Hsp<5>_0:1.3987,SPU<4>_0:1.3987)<8>_0:0.487347)<12>_1:0.018109)<14>_1;
TREE cluster630 = ((CHE<11>_1:1.3842,AUR<10>*_7:1.3842)<13>_2:0.519953,(((ATE<3>_3:1,AMI<2>*_8:1)<7>_3:0.495728,(Exaiptasia<1>_2:0.92228,NVE<0>*_0:0.92228)<6>_2:0.573448)<9>_2:0.39032,(Hsp<5>_1:1.3987,SPU<4>_1:1.3987)<8>_1:0.487347)<12>_2:0.018109)<14>_2;
TREE cluster632 = ((CHE<11>_1:1.3842,AUR<10>_1:1.3842)<13>_1:0.519953,(((ATE<3>_1:1,AMI<2>_1:1)<7>_1:0.495728,(Exaiptasia<1>_1:0.92228,NVE<0>_1:0.92228)<6>_1:0.573448)<9>_1:0.39032,(Hsp<5>*_15:1.3987,SPU<4>_2:1.3987)<8>*_3:0.487347)<12>_1:0.018109)<14>_1;
TREE cluster633 = ((CHE<11>_1:1.3842,AUR<10>_1:1.3842)<13>_1:0.519953,(((ATE<3>_1:1,AMI<2>_1:1)<7>_1:0.495728,(Exaiptasia<1>_1:0.92228,NVE<0>_1:0.92228)<6>_1:0.573448)<9>_1:0.39032,(Hsp<5>*_15:1.3987,SPU<4>_2:1.3987)<8>*_3:0.487347)<12>_1:0.018109)<14>_1;
TREE cluster634 = ((CHE<11>_1:1.3842,AUR<10>_2:1.3842)<13>_2:0.519953,(((ATE<3>_3:1,AMI<2>_2:1)<7>_3:0.495728,(Exaiptasia<1>_4:0.92228,NVE<0>_2:0.92228)<6>_3:0.573448)<9>_3:0.39032,(Hsp<5>_6:1.3987,SPU<4>_3:1.3987)<8>_3:0.487347)<12>_3:0.018109)<14>_3;
TREE cluster635 = ((CHE<11>_1:1.3842,AUR<10>_1:1.3842)<13>_1:0.519953,(((ATE<3>_0:1,AMI<2>_1:1)<7>_1:0.495728,(Exaiptasia<1>_0:0.92228,NVE<0>_0:0.92228)<6>_0:0.573448)<9>_1:0.39032,(Hsp<5>*_20:1.3987,SPU<4>_0:1.3987)<8>*_2:0.487347)<12>_1:0.018109)<14>_1;
TREE cluster636 = ((CHE<11>_2:1.3842,AUR<10>_2:1.3842)<13>_2:0.519953,(((ATE<3>_2:1,AMI<2>_2:1)<7>_2:0.495728,(Exaiptasia<1>_0:0.92228,NVE<0>_0:0.92228)<6>*_0:0.573448)<9>_2:0.39032,(Hsp<5>*_13:1.3987,SPU<4>_2:1.3987)<8>_3:0.487347)<12>_2:0.018109)<14>_2;
TREE cluster637 = ((CHE<11>_2:1.3842,AUR<10>_2:1.3842)<13>_2:0.519953,(((ATE<3>_2:1,AMI<2>_2:1)<7>_2:0.495728,(Exaiptasia<1>_3:0.92228,NVE<0>_2:0.92228)<6>_2:0.573448)<9>_2:0.39032,(Hsp<5>_8:1.3987,SPU<4>_2:1.3987)<8>_3:0.487347)<12>_2:0.018109)<14>_2;
TREE cluster638 = ((CHE<11>_0:1.3842,AUR<10>*_5:1.3842)<13>_2:0.519953,(((ATE<3>_5:1,AMI<2>*_7:1)<7>*_4:0.495728,(Exaiptasia<1>_1:0.92228,NVE<0>_3:0.92228)<6>_2:0.573448)<9>_2:0.39032,(Hsp<5>_0:1.3987,SPU<4>_2:1.3987)<8>_2:0.487347)<12>_2:0.018109)<14>_2;
TREE cluster639 = ((CHE<11>_1:1.3842,AUR<10>_2:1.3842)<13>_2:0.519953,(((ATE<3>_2:1,AMI<2>_2:1)<7>_2:0.495728,(Exaiptasia<1>_3:0.92228,NVE<0>_2:0.92228)<6>_2:0.573448)<9>_2:0.39032,(Hsp<5>*_10:1.3987,SPU<4>_1:1.3987)<8>_2:0.487347)<12>_2:0.018109)<14>_2;
TREE cluster640 = ((CHE<11>_1:1.3842,AUR<10>_1:1.3842)<13>_1:0.519953,(((ATE<3>_1:1,AMI<2>_1:1)<7>_1:0.495728,(Exaiptasia<1>_2:0.92228,NVE<0>_1:0.92228)<6>_1:0.573448)<9>_1:0.39032,(Hsp<5>*_15:1.3987,SPU<4>_1:1.3987)<8>*_2:0.487347)<12>_1:0.018109)<14>_1;
TREE cluster641 = ((CHE<11>_5:1.3842,AUR<10>*_8:1.3842)<13>*_4:0.519953,(((ATE<3>_2:1,AMI<2>*_5:1)<7>_2:0.495728,(Exaiptasia<1>_2:0.92228,NVE<0>_1:0.92228)<6>_2:0.573448)<9>_2:0.39032,(Hsp<5>_0:1.3987,SPU<4>_0:1.3987)<8>*_0:0.487347)<12>_2:0.018109)<14>_2;
TREE cluster642 = ((CHE<11>_2:1.3842,AUR<10>_2:1.3842)<13>_2:0.519953,(((ATE<3>_0:1,AMI<2>_1:1)<7>_1:0.495728,(Exaiptasia<1>_2:0.92228,NVE<0>_2:0.92228)<6>_2:0.573448)<9>_2:0.39032,(Hsp<5>_3:1.3987,SPU<4>*_11:1.3987)<8>_3:0.487347)<12>_2:0.018109)<14>_2;
TREE cluster643 = ((CHE<11>_1:1.3842,AUR<10>_1:1.3842)<13>_1:0.519953,(((ATE<3>_1:1,AMI<2>_1:1)<7>_1:0.495728,(Exaiptasia<1>_4:0.92228,NVE<0>_1:0.92228)<6>_2:0.573448)<9>_2:0.39032,(Hsp<5>*_13:1.3987,SPU<4>_1:1.3987)<8>_2:0.487347)<12>_2:0.018109)<14>_2;
TREE cluster644 = ((CHE<11>_1:1.3842,AUR<10>_2:1.3842)<13>_2:0.519953,(((ATE<3>_1:1,AMI<2>_1:1)<7>_1:0.495728,(Exaiptasia<1>_1:0.92228,NVE<0>_1:0.92228)<6>_1:0.573448)<9>_1:0.39032,(Hsp<5>*_15:1.3987,SPU<4>_1:1.3987)<8>_3:0.487347)<12>_2:0.018109)<14>_2;
TREE cluster645 = ((CHE<11>_1:1.3842,AUR<10>*_17:1.3842)<13>_2:0.519953,(((ATE<3>_1:1,AMI<2>*_3:1)<7>_1:0.495728,(Exaiptasia<1>_0:0.92228,NVE<0>_1:0.92228)<6>_1:0.573448)<9>_1:0.39032,(Hsp<5>_0:1.3987,SPU<4>_0:1.3987)<8>_0:0.487347)<12>_1:0.018109)<14>_1;
TREE cluster646 = ((CHE<11>_1:1.3842,AUR<10>_2:1.3842)<13>_2:0.519953,(((ATE<3>_1:1,AMI<2>_2:1)<7>_2:0.495728,(Exaiptasia<1>_2:0.92228,NVE<0>_2:0.92228)<6>_2:0.573448)<9>_2:0.39032,(Hsp<5>*_12:1.3987,SPU<4>_1:1.3987)<8>_2:0.487347)<12>_2:0.018109)<14>_2;
TREE cluster647 = ((CHE<11>_3:1.3842,AUR<10>_2:1.3842)<13>_3:0.519953,(((ATE<3>_1:1,AMI<2>_1:1)<7>_1:0.495728,(Exaiptasia<1>_2:0.92228,NVE<0>_2:0.92228)<6>_2:0.573448)<9>_2:0.39032,(Hsp<5>_5:1.3987,SPU<4>_7:1.3987)<8>_4:0.487347)<12>_3:0.018109)<14>_3;
TREE cluster648 = ((CHE<11>_0:1.3842,AUR<10>_1:1.3842)<13>_1:0.519953,(((ATE<3>_1:1,AMI<2>_1:1)<7>_1:0.495728,(Exaiptasia<1>_1:0.92228,NVE<0>_1:0.92228)<6>_1:0.573448)<9>_1:0.39032,(Hsp<5>*_17:1.3987,SPU<4>_1:1.3987)<8>*_2:0.487347)<12>_1:0.018109)<14>_1;
TREE cluster649 = ((CHE<11>_0:1.3842,AUR<10>_2:1.3842)<13>_1:0.519953,(((ATE<3>_1:1,AMI<2>_1:1)<7>_1:0.495728,(Exaiptasia<1>_1:0.92228,NVE<0>_1:0.92228)<6>_1:0.573448)<9>_1:0.39032,(Hsp<5>*_16:1.3987,SPU<4>_1:1.3987)<8>*_2:0.487347)<12>_1:0.018109)<14>_1;
TREE cluster651 = ((CHE<11>_1:1.3842,AUR<10>_1:1.3842)<13>_1:0.519953,(((ATE<3>_1:1,AMI<2>_1:1)<7>_1:0.495728,(Exaiptasia<1>_1:0.92228,NVE<0>_1:0.92228)<6>_1:0.573448)<9>_1:0.39032,(Hsp<5>*_16:1.3987,SPU<4>_1:1.3987)<8>*_2:0.487347)<12>_1:0.018109)<14>_1;
TREE cluster652 = ((CHE<11>_1:1.3842,AUR<10>_3:1.3842)<13>_2:0.519953,(((ATE<3>_2:1,AMI<2>_1:1)<7>_2:0.495728,(Exaiptasia<1>_2:0.92228,NVE<0>_1:0.92228)<6>_2:0.573448)<9>_2:0.39032,(Hsp<5>*_12:1.3987,SPU<4>_1:1.3987)<8>_2:0.487347)<12>_2:0.018109)<14>_2;
TREE cluster653 = ((CHE<11>_1:1.3842,AUR<10>_1:1.3842)<13>_1:0.519953,(((ATE<3>_1:1,AMI<2>_1:1)<7>_1:0.495728,(Exaiptasia<1>_1:0.92228,NVE<0>_1:0.92228)<6>_1:0.573448)<9>_1:0.39032,(Hsp<5>*_16:1.3987,SPU<4>_1:1.3987)<8>*_2:0.487347)<12>_1:0.018109)<14>_1;
TREE cluster655 = ((CHE<11>_1:1.3842,AUR<10>_1:1.3842)<13>_1:0.519953,(((ATE<3>_1:1,AMI<2>_1:1)<7>_1:0.495728,(Exaiptasia<1>_0:0.92228,NVE<0>_1:0.92228)<6>_1:0.573448)<9>_1:0.39032,(Hsp<5>*_16:1.3987,SPU<4>_2:1.3987)<8>*_3:0.487347)<12>_1:0.018109)<14>_1;
TREE cluster656 = ((CHE<11>_1:1.3842,AUR<10>_1:1.3842)<13>_1:0.519953,(((ATE<3>_1:1,AMI<2>_1:1)<7>_1:0.495728,(Exaiptasia<1>_1:0.92228,NVE<0>_1:0.92228)<6>_1:0.573448)<9>_1:0.39032,(Hsp<5>*_16:1.3987,SPU<4>_1:1.3987)<8>*_2:0.487347)<12>_1:0.018109)<14>_1;
TREE cluster657 = ((CHE<11>_1:1.3842,AUR<10>_1:1.3842)<13>_1:0.519953,(((ATE<3>_1:1,AMI<2>_1:1)<7>_1:0.495728,(Exaiptasia<1>_1:0.92228,NVE<0>_1:0.92228)<6>_1:0.573448)<9>_1:0.39032,(Hsp<5>*_16:1.3987,SPU<4>_1:1.3987)<8>*_2:0.487347)<12>_1:0.018109)<14>_1;
TREE cluster659 = ((CHE<11>_3:1.3842,AUR<10>_2:1.3842)<13>_3:0.519953,(((ATE<3>_2:1,AMI<2>_2:1)<7>_2:0.495728,(Exaiptasia<1>_2:0.92228,NVE<0>_2:0.92228)<6>_2:0.573448)<9>_2:0.39032,(Hsp<5>_7:1.3987,SPU<4>_3:1.3987)<8>_3:0.487347)<12>_3:0.018109)<14>_3;
TREE cluster660 = ((CHE<11>_1:1.3842,AUR<10>_1:1.3842)<13>_1:0.519953,(((ATE<3>_1:1,AMI<2>_1:1)<7>_1:0.495728,(Exaiptasia<1>_1:0.92228,NVE<0>_1:0.92228)<6>_1:0.573448)<9>_1:0.39032,(Hsp<5>*_16:1.3987,SPU<4>_1:1.3987)<8>*_2:0.487347)<12>_1:0.018109)<14>_1;
TREE cluster663 = ((CHE<11>_1:1.3842,AUR<10>*_21:1.3842)<13>_2:0.519953,(((ATE<3>_0:1,AMI<2>_0:1)<7>_0:0.495728,(Exaiptasia<1>_0:0.92228,NVE<0>_0:0.92228)<6>_0:0.573448)<9>_0:0.39032,(Hsp<5>_0:1.3987,SPU<4>_1:1.3987)<8>_1:0.487347)<12>_1:0.018109)<14>_1;
TREE cluster664 = ((CHE<11>_1:1.3842,AUR<10>_0:1.3842)<13>_1:0.519953,(((ATE<3>_0:1,AMI<2>_0:1)<7>_0:0.495728,(Exaiptasia<1>_0:0.92228,NVE<0>_0:0.92228)<6>_0:0.573448)<9>_0:0.39032,(Hsp<5>*_22:1.3987,SPU<4>_0:1.3987)<8>*_2:0.487347)<12>_1:0.018109)<14>_1;
TREE cluster667 = ((CHE<11>_0:1.3842,AUR<10>_2:1.3842)<13>_2:0.519953,(((ATE<3>_0:1,AMI<2>_0:1)<7>_0:0.495728,(Exaiptasia<1>_0:0.92228,NVE<0>_0:0.92228)<6>_0:0.573448)<9>*_0:0.39032,(Hsp<5>*_15:1.3987,SPU<4>_6:1.3987)<8>*_5:0.487347)<12>_2:0.018109)<14>_2;
TREE cluster680 = ((CHE<11>_0:1.3842,AUR<10>_1:1.3842)<13>_1:0.519953,(((ATE<3>_1:1,AMI<2>_1:1)<7>_1:0.495728,(Exaiptasia<1>_1:0.92228,NVE<0>_2:0.92228)<6>_2:0.573448)<9>_2:0.39032,(Hsp<5>*_12:1.3987,SPU<4>_4:1.3987)<8>*_4:0.487347)<12>_2:0.018109)<14>_2;
TREE cluster682 = ((CHE<11>_1:1.3842,AUR<10>_1:1.3842)<13>_2:0.519953,(((ATE<3>_4:1,AMI<2>_5:1)<7>_4:0.495728,(Exaiptasia<1>_1:0.92228,NVE<0>_3:0.92228)<6>_3:0.573448)<9>_3:0.39032,(Hsp<5>_5:1.3987,SPU<4>_2:1.3987)<8>_3:0.487347)<12>_3:0.018109)<14>_3;
TREE cluster684 = ((CHE<11>_3:1.3842,AUR<10>_1:1.3842)<13>_2:0.519953,(((ATE<3>_3:1,AMI<2>_5:1)<7>_3:0.495728,(Exaiptasia<1>_6:0.92228,NVE<0>_2:0.92228)<6>_3:0.573448)<9>_3:0.39032,(Hsp<5>_2:1.3987,SPU<4>_0:1.3987)<8>_2:0.487347)<12>_2:0.018109)<14>_2;
TREE cluster685 = ((CHE<11>_0:1.3842,AUR<10>_4:1.3842)<13>_3:0.519953,(((ATE<3>_2:1,AMI<2>_5:1)<7>_3:0.495728,(Exaiptasia<1>_3:0.92228,NVE<0>_3:0.92228)<6>_3:0.573448)<9>_3:0.39032,(Hsp<5>_3:1.3987,SPU<4>_2:1.3987)<8>_3:0.487347)<12>_3:0.018109)<14>_3;
TREE cluster686 = ((CHE<11>_1:1.3842,AUR<10>_1:1.3842)<13>_1:0.519953,(((ATE<3>_1:1,AMI<2>_1:1)<7>_1:0.495728,(Exaiptasia<1>_1:0.92228,NVE<0>*_3:0.92228)<6>_1:0.573448)<9>_1:0.39032,(Hsp<5>*_14:1.3987,SPU<4>_0:1.3987)<8>_1:0.487347)<12>_1:0.018109)<14>_1;
TREE cluster687 = ((CHE<11>_1:1.3842,AUR<10>*_12:1.3842)<13>_2:0.519953,(((ATE<3>_3:1,AMI<2>_2:1)<7>_2:0.495728,(Exaiptasia<1>_2:0.92228,NVE<0>_2:0.92228)<6>_2:0.573448)<9>_2:0.39032,(Hsp<5>_0:1.3987,SPU<4>_0:1.3987)<8>*_0:0.487347)<12>_2:0.018109)<14>_2;
TREE cluster688 = ((CHE<11>_1:1.3842,AUR<10>_1:1.3842)<13>_1:0.519953,(((ATE<3>_1:1,AMI<2>_1:1)<7>_1:0.495728,(Exaiptasia<1>_2:0.92228,NVE<0>_1:0.92228)<6>_1:0.573448)<9>_1:0.39032,(Hsp<5>*_14:1.3987,SPU<4>_1:1.3987)<8>*_2:0.487347)<12>_1:0.018109)<14>_1;
TREE cluster689 = ((CHE<11>_1:1.3842,AUR<10>*_5:1.3842)<13>_2:0.519953,(((ATE<3>_2:1,AMI<2>_3:1)<7>_2:0.495728,(Exaiptasia<1>*_10:0.92228,NVE<0>_1:0.92228)<6>_2:0.573448)<9>_2:0.39032,(Hsp<5>_0:1.3987,SPU<4>_0:1.3987)<8>*_0:0.487347)<12>_2:0.018109)<14>_2;
TREE cluster690 = ((CHE<11>_0:1.3842,AUR<10>_3:1.3842)<13>_3:0.519953,(((ATE<3>_3:1,AMI<2>_3:1)<7>_3:0.495728,(Exaiptasia<1>_2:0.92228,NVE<0>_2:0.92228)<6>_2:0.573448)<9>_3:0.39032,(Hsp<5>_7:1.3987,SPU<4>_2:1.3987)<8>_3:0.487347)<12>_3:0.018109)<14>_3;
TREE cluster691 = ((CHE<11>_1:1.3842,AUR<10>_2:1.3842)<13>_2:0.519953,(((ATE<3>_1:1,AMI<2>_1:1)<7>_1:0.495728,(Exaiptasia<1>_2:0.92228,NVE<0>_2:0.92228)<6>_2:0.573448)<9>_2:0.39032,(Hsp<5>*_12:1.3987,SPU<4>_1:1.3987)<8>_2:0.487347)<12>_2:0.018109)<14>_2;
TREE cluster692 = ((CHE<11>_1:1.3842,AUR<10>_1:1.3842)<13>_1:0.519953,(((ATE<3>_1:1,AMI<2>_1:1)<7>_1:0.495728,(Exaiptasia<1>_1:0.92228,NVE<0>_1:0.92228)<6>_1:0.573448)<9>_1:0.39032,(Hsp<5>*_15:1.3987,SPU<4>_1:1.3987)<8>*_2:0.487347)<12>_1:0.018109)<14>_1;
TREE cluster693 = ((CHE<11>_1:1.3842,AUR<10>_1:1.3842)<13>_1:0.519953,(((ATE<3>_1:1,AMI<2>_1:1)<7>_1:0.495728,(Exaiptasia<1>_1:0.92228,NVE<0>_1:0.92228)<6>_1:0.573448)<9>_1:0.39032,(Hsp<5>*_16:1.3987,SPU<4>_0:1.3987)<8>_1:0.487347)<12>_1:0.018109)<14>_1;
TREE cluster694 = ((CHE<11>_1:1.3842,AUR<10>_2:1.3842)<13>_2:0.519953,(((ATE<3>_1:1,AMI<2>_1:1)<7>_1:0.495728,(Exaiptasia<1>_1:0.92228,NVE<0>_1:0.92228)<6>_1:0.573448)<9>_1:0.39032,(Hsp<5>*_14:1.3987,SPU<4>_1:1.3987)<8>_3:0.487347)<12>_2:0.018109)<14>_2;
TREE cluster695 = ((CHE<11>_1:1.3842,AUR<10>_2:1.3842)<13>_2:0.519953,(((ATE<3>_0:1,AMI<2>_0:1)<7>*_0:0.495728,(Exaiptasia<1>_3:0.92228,NVE<0>_3:0.92228)<6>_3:0.573448)<9>_2:0.39032,(Hsp<5>*_12:1.3987,SPU<4>_1:1.3987)<8>_2:0.487347)<12>_2:0.018109)<14>_2;
TREE cluster696 = ((CHE<11>_0:1.3842,AUR<10>_2:1.3842)<13>_1:0.519953,(((ATE<3>_0:1,AMI<2>_0:1)<7>_0:0.495728,(Exaiptasia<1>_0:0.92228,NVE<0>_0:0.92228)<6>_0:0.573448)<9>_0:0.39032,(Hsp<5>*_20:1.3987,SPU<4>_0:1.3987)<8>*_2:0.487347)<12>_1:0.018109)<14>_1;
TREE cluster697 = ((CHE<11>_0:1.3842,AUR<10>_1:1.3842)<13>_1:0.519953,(((ATE<3>_1:1,AMI<2>_1:1)<7>_1:0.495728,(Exaiptasia<1>_1:0.92228,NVE<0>_1:0.92228)<6>_1:0.573448)<9>_1:0.39032,(Hsp<5>*_15:1.3987,SPU<4>_2:1.3987)<8>*_3:0.487347)<12>_1:0.018109)<14>_1;
TREE cluster698 = ((CHE<11>_2:1.3842,AUR<10>_1:1.3842)<13>_2:0.519953,(((ATE<3>_1:1,AMI<2>_1:1)<7>_1:0.495728,(Exaiptasia<1>_1:0.92228,NVE<0>_1:0.92228)<6>_1:0.573448)<9>_1:0.39032,(Hsp<5>_9:1.3987,SPU<4>_6:1.3987)<8>_4:0.487347)<12>_2:0.018109)<14>_2;
TREE cluster699 = ((CHE<11>_0:1.3842,AUR<10>_2:1.3842)<13>_2:0.519953,(((ATE<3>_2:1,AMI<2>_4:1)<7>_2:0.495728,(Exaiptasia<1>_1:0.92228,NVE<0>_1:0.92228)<6>_1:0.573448)<9>_2:0.39032,(Hsp<5>*_10:1.3987,SPU<4>_2:1.3987)<8>_3:0.487347)<12>_2:0.018109)<14>_2;
TREE cluster700 = ((CHE<11>_1:1.3842,AUR<10>_0:1.3842)<13>_1:0.519953,(((ATE<3>_1:1,AMI<2>_1:1)<7>_1:0.495728,(Exaiptasia<1>_1:0.92228,NVE<0>_1:0.92228)<6>_1:0.573448)<9>_1:0.39032,(Hsp<5>*_15:1.3987,SPU<4>_2:1.3987)<8>*_3:0.487347)<12>_1:0.018109)<14>_1;
TREE cluster701 = ((CHE<11>_2:1.3842,AUR<10>_3:1.3842)<13>_3:0.519953,(((ATE<3>_1:1,AMI<2>_1:1)<7>_1:0.495728,(Exaiptasia<1>_2:0.92228,NVE<0>_2:0.92228)<6>_2:0.573448)<9>_2:0.39032,(Hsp<5>_4:1.3987,SPU<4>_7:1.3987)<8>_4:0.487347)<12>_3:0.018109)<14>_3;
TREE cluster702 = ((CHE<11>_2:1.3842,AUR<10>*_17:1.3842)<13>*_3:0.519953,(((ATE<3>_2:1,AMI<2>_1:1)<7>_1:0.495728,(Exaiptasia<1>_0:0.92228,NVE<0>_0:0.92228)<6>_0:0.573448)<9>_1:0.39032,(Hsp<5>_0:1.3987,SPU<4>_0:1.3987)<8>_0:0.487347)<12>_1:0.018109)<14>_1;
TREE cluster703 = ((CHE<11>_4:1.3842,AUR<10>_1:1.3842)<13>_2:0.519953,(((ATE<3>_2:1,AMI<2>_3:1)<7>_2:0.495728,(Exaiptasia<1>_1:0.92228,NVE<0>_1:0.92228)<6>_1:0.573448)<9>_2:0.39032,(Hsp<5>_2:1.3987,SPU<4>_8:1.3987)<8>_3:0.487347)<12>_2:0.018109)<14>_2;
TREE cluster704 = ((CHE<11>_8:1.3842,AUR<10>_8:1.3842)<13>*_5:0.519953,(((ATE<3>_2:1,AMI<2>_0:1)<7>_1:0.495728,(Exaiptasia<1>_1:0.92228,NVE<0>_0:0.92228)<6>_1:0.573448)<9>_1:0.39032,(Hsp<5>_3:1.3987,SPU<4>_0:1.3987)<8>_2:0.487347)<12>_2:0.018109)<14>_2;
TREE cluster705 = ((CHE<11>_1:1.3842,AUR<10>*_5:1.3842)<13>_2:0.519953,(((ATE<3>_2:1,AMI<2>_1:1)<7>_2:0.495728,(Exaiptasia<1>_1:0.92228,NVE<0>_0:0.92228)<6>_1:0.573448)<9>_2:0.39032,(Hsp<5>*_12:1.3987,SPU<4>_0:1.3987)<8>_2:0.487347)<12>_2:0.018109)<14>_2;
TREE cluster706 = ((CHE<11>_2:1.3842,AUR<10>_1:1.3842)<13>_2:0.519953,(((ATE<3>_1:1,AMI<2>*_6:1)<7>_2:0.495728,(Exaiptasia<1>_2:0.92228,NVE<0>_2:0.92228)<6>_2:0.573448)<9>_2:0.39032,(Hsp<5>*_7:1.3987,SPU<4>_1:1.3987)<8>_2:0.487347)<12>_2:0.018109)<14>_2;
TREE cluster707 = ((CHE<11>_0:1.3842,AUR<10>_1:1.3842)<13>_1:0.519953,(((ATE<3>_1:1,AMI<2>_1:1)<7>_1:0.495728,(Exaiptasia<1>_1:0.92228,NVE<0>_1:0.92228)<6>_1:0.573448)<9>_1:0.39032,(Hsp<5>*_16:1.3987,SPU<4>_1:1.3987)<8>*_2:0.487347)<12>_1:0.018109)<14>_1;
TREE cluster709 = ((CHE<11>_0:1.3842,AUR<10>_2:1.3842)<13>_2:0.519953,(((ATE<3>_0:1,AMI<2>_1:1)<7>_1:0.495728,(Exaiptasia<1>_4:0.92228,NVE<0>_1:0.92228)<6>_2:0.573448)<9>_2:0.39032,(Hsp<5>*_8:1.3987,SPU<4>_6:1.3987)<8>*_4:0.487347)<12>_2:0.018109)<14>_2;
TREE cluster710 = ((CHE<11>_0:1.3842,AUR<10>_1:1.3842)<13>_1:0.519953,(((ATE<3>_1:1,AMI<2>_1:1)<7>_1:0.495728,(Exaiptasia<1>_2:0.92228,NVE<0>_2:0.92228)<6>_2:0.573448)<9>_2:0.39032,(Hsp<5>*_10:1.3987,SPU<4>_5:1.3987)<8>*_4:0.487347)<12>_2:0.018109)<14>_2;
TREE cluster713 = ((CHE<11>_1:1.3842,AUR<10>_1:1.3842)<13>_1:0.519953,(((ATE<3>_1:1,AMI<2>_1:1)<7>_1:0.495728,(Exaiptasia<1>_1:0.92228,NVE<0>_1:0.92228)<6>_1:0.573448)<9>_1:0.39032,(Hsp<5>*_14:1.3987,SPU<4>_2:1.3987)<8>*_2:0.487347)<12>_1:0.018109)<14>_1;
TREE cluster714 = ((CHE<11>_3:1.3842,AUR<10>_3:1.3842)<13>_3:0.519953,(((ATE<3>_2:1,AMI<2>_2:1)<7>_2:0.495728,(Exaiptasia<1>_2:0.92228,NVE<0>_2:0.92228)<6>_2:0.573448)<9>_2:0.39032,(Hsp<5>_7:1.3987,SPU<4>_1:1.3987)<8>_3:0.487347)<12>_3:0.018109)<14>_3;
TREE cluster715 = ((CHE<11>_1:1.3842,AUR<10>_1:1.3842)<13>_1:0.519953,(((ATE<3>_1:1,AMI<2>_1:1)<7>_1:0.495728,(Exaiptasia<1>_3:0.92228,NVE<0>_1:0.92228)<6>_2:0.573448)<9>_2:0.39032,(Hsp<5>_2:1.3987,SPU<4>*_12:1.3987)<8>_3:0.487347)<12>_2:0.018109)<14>_2;
TREE cluster716 = ((CHE<11>_1:1.3842,AUR<10>_1:1.3842)<13>_1:0.519953,(((ATE<3>_2:1,AMI<2>_2:1)<7>_2:0.495728,(Exaiptasia<1>_1:0.92228,NVE<0>_1:0.92228)<6>_1:0.573448)<9>_2:0.39032,(Hsp<5>*_13:1.3987,SPU<4>_1:1.3987)<8>_2:0.487347)<12>_2:0.018109)<14>_2;
TREE cluster717 = ((CHE<11>_1:1.3842,AUR<10>_1:1.3842)<13>_1:0.519953,(((ATE<3>_0:1,AMI<2>_1:1)<7>_1:0.495728,(Exaiptasia<1>_1:0.92228,NVE<0>_1:0.92228)<6>_1:0.573448)<9>_1:0.39032,(Hsp<5>*_16:1.3987,SPU<4>_1:1.3987)<8>*_2:0.487347)<12>_1:0.018109)<14>_1;
TREE cluster718 = ((CHE<11>_1:1.3842,AUR<10>_1:1.3842)<13>_1:0.519953,(((ATE<3>_1:1,AMI<2>_1:1)<7>_1:0.495728,(Exaiptasia<1>_1:0.92228,NVE<0>_1:0.92228)<6>_1:0.573448)<9>_1:0.39032,(Hsp<5>*_15:1.3987,SPU<4>_1:1.3987)<8>*_2:0.487347)<12>_1:0.018109)<14>_1;
TREE cluster719 = ((CHE<11>_1:1.3842,AUR<10>_1:1.3842)<13>_1:0.519953,(((ATE<3>_1:1,AMI<2>_1:1)<7>_1:0.495728,(Exaiptasia<1>_1:0.92228,NVE<0>_1:0.92228)<6>_1:0.573448)<9>_1:0.39032,(Hsp<5>*_15:1.3987,SPU<4>_1:1.3987)<8>*_2:0.487347)<12>_1:0.018109)<14>_1;
TREE cluster720 = ((CHE<11>_1:1.3842,AUR<10>_1:1.3842)<13>_1:0.519953,(((ATE<3>_0:1,AMI<2>_1:1)<7>_1:0.495728,(Exaiptasia<1>_1:0.92228,NVE<0>_1:0.92228)<6>_1:0.573448)<9>_1:0.39032,(Hsp<5>*_16:1.3987,SPU<4>_1:1.3987)<8>*_2:0.487347)<12>_1:0.018109)<14>_1;
TREE cluster721 = ((CHE<11>_0:1.3842,AUR<10>_1:1.3842)<13>_1:0.519953,(((ATE<3>_1:1,AMI<2>_1:1)<7>_1:0.495728,(Exaiptasia<1>_1:0.92228,NVE<0>_1:0.92228)<6>_1:0.573448)<9>_1:0.39032,(Hsp<5>*_16:1.3987,SPU<4>_1:1.3987)<8>*_2:0.487347)<12>_1:0.018109)<14>_1;
TREE cluster722 = ((CHE<11>_1:1.3842,AUR<10>_1:1.3842)<13>_1:0.519953,(((ATE<3>_1:1,AMI<2>_1:1)<7>_1:0.495728,(Exaiptasia<1>_1:0.92228,NVE<0>_1:0.92228)<6>_1:0.573448)<9>_1:0.39032,(Hsp<5>*_15:1.3987,SPU<4>_1:1.3987)<8>*_2:0.487347)<12>_1:0.018109)<14>_1;
TREE cluster724 = ((CHE<11>_1:1.3842,AUR<10>_0:1.3842)<13>_1:0.519953,(((ATE<3>_1:1,AMI<2>_1:1)<7>_1:0.495728,(Exaiptasia<1>_1:0.92228,NVE<0>_1:0.92228)<6>_1:0.573448)<9>_1:0.39032,(Hsp<5>*_16:1.3987,SPU<4>_1:1.3987)<8>*_2:0.487347)<12>_1:0.018109)<14>_1;
TREE cluster725 = ((CHE<11>_3:1.3842,AUR<10>_1:1.3842)<13>_2:0.519953,(((ATE<3>_1:1,AMI<2>_1:1)<7>_1:0.495728,(Exaiptasia<1>_2:0.92228,NVE<0>_1:0.92228)<6>_2:0.573448)<9>_2:0.39032,(Hsp<5>_2:1.3987,SPU<4>*_11:1.3987)<8>_3:0.487347)<12>_2:0.018109)<14>_2;
TREE cluster726 = ((CHE<11>_0:1.3842,AUR<10>_1:1.3842)<13>_1:0.519953,(((ATE<3>_1:1,AMI<2>_1:1)<7>_1:0.495728,(Exaiptasia<1>_1:0.92228,NVE<0>_1:0.92228)<6>_1:0.573448)<9>_1:0.39032,(Hsp<5>*_15:1.3987,SPU<4>_2:1.3987)<8>*_3:0.487347)<12>_1:0.018109)<14>_1;
TREE cluster727 = ((CHE<11>_1:1.3842,AUR<10>_1:1.3842)<13>_1:0.519953,(((ATE<3>_1:1,AMI<2>_1:1)<7>_1:0.495728,(Exaiptasia<1>_1:0.92228,NVE<0>_1:0.92228)<6>_1:0.573448)<9>_1:0.39032,(Hsp<5>*_14:1.3987,SPU<4>_2:1.3987)<8>*_2:0.487347)<12>_1:0.018109)<14>_1;
TREE cluster729 = ((CHE<11>_1:1.3842,AUR<10>_1:1.3842)<13>_1:0.519953,(((ATE<3>_2:1,AMI<2>_1:1)<7>_1:0.495728,(Exaiptasia<1>_1:0.92228,NVE<0>_1:0.92228)<6>_1:0.573448)<9>_1:0.39032,(Hsp<5>*_13:1.3987,SPU<4>_2:1.3987)<8>*_2:0.487347)<12>_1:0.018109)<14>_1;
TREE cluster730 = ((CHE<11>_1:1.3842,AUR<10>_1:1.3842)<13>_1:0.519953,(((ATE<3>_1:1,AMI<2>_1:1)<7>_1:0.495728,(Exaiptasia<1>_1:0.92228,NVE<0>_1:0.92228)<6>_1:0.573448)<9>_1:0.39032,(Hsp<5>*_14:1.3987,SPU<4>_2:1.3987)<8>*_2:0.487347)<12>_1:0.018109)<14>_1;
TREE cluster733 = ((CHE<11>*_14:1.3842,AUR<10>_2:1.3842)<13>_3:0.519953,(((ATE<3>_2:1,AMI<2>_4:1)<7>_2:0.495728,(Exaiptasia<1>_0:0.92228,NVE<0>_0:0.92228)<6>*_0:0.573448)<9>_2:0.39032,(Hsp<5>_0:1.3987,SPU<4>_0:1.3987)<8>*_0:0.487347)<12>_2:0.018109)<14>_2;
TREE cluster734 = ((CHE<11>*_18:1.3842,AUR<10>_1:1.3842)<13>_2:0.519953,(((ATE<3>_2:1,AMI<2>_1:1)<7>_1:0.495728,(Exaiptasia<1>_0:0.92228,NVE<0>_0:0.92228)<6>_0:0.573448)<9>_1:0.39032,(Hsp<5>_0:1.3987,SPU<4>_0:1.3987)<8>_0:0.487347)<12>_1:0.018109)<14>_1;
TREE cluster735 = ((CHE<11>_0:1.3842,AUR<10>_1:1.3842)<13>_1:0.519953,(((ATE<3>_0:1,AMI<2>_0:1)<7>_0:0.495728,(Exaiptasia<1>_0:0.92228,NVE<0>_0:0.92228)<6>_0:0.573448)<9>_0:0.39032,(Hsp<5>_10:1.3987,SPU<4>*_11:1.3987)<8>*_6:0.487347)<12>_1:0.018109)<14>_1;
TREE cluster737 = ((CHE<11>_0:1.3842,AUR<10>_1:1.3842)<13>_1:0.519953,(((ATE<3>*_0:1,AMI<2>*_21:1)<7>_2:0.495728,(Exaiptasia<1>_0:0.92228,NVE<0>_0:0.92228)<6>_0:0.573448)<9>_1:0.39032,(Hsp<5>_0:1.3987,SPU<4>_0:1.3987)<8>_0:0.487347)<12>_1:0.018109)<14>_1;
TREE cluster740 = ((CHE<11>_1:1.3842,AUR<10>*_20:1.3842)<13>_2:0.519953,(((ATE<3>_0:1,AMI<2>_1:1)<7>_1:0.495728,(Exaiptasia<1>_0:0.92228,NVE<0>_0:0.92228)<6>_0:0.573448)<9>_1:0.39032,(Hsp<5>_0:1.3987,SPU<4>_0:1.3987)<8>_0:0.487347)<12>_1:0.018109)<14>_1;
TREE cluster741 = ((CHE<11>_1:1.3842,AUR<10>_0:1.3842)<13>_1:0.519953,(((ATE<3>_0:1,AMI<2>_0:1)<7>_0:0.495728,(Exaiptasia<1>_0:0.92228,NVE<0>_0:0.92228)<6>_0:0.573448)<9>_0:0.39032,(Hsp<5>_0:1.3987,SPU<4>*_21:1.3987)<8>*_2:0.487347)<12>_1:0.018109)<14>_1;
TREE cluster743 = ((CHE<11>_0:1.3842,AUR<10>*_4:1.3842)<13>_1:0.519953,(((ATE<3>_4:1,AMI<2>*_13:1)<7>*_4:0.495728,(Exaiptasia<1>_1:0.92228,NVE<0>_0:0.92228)<6>_1:0.573448)<9>_1:0.39032,(Hsp<5>_0:1.3987,SPU<4>_0:1.3987)<8>_0:0.487347)<12>_1:0.018109)<14>_1;
TREE cluster756 = ((CHE<11>_1:1.3842,AUR<10>_1:1.3842)<13>_1:0.519953,(((ATE<3>_1:1,AMI<2>_1:1)<7>_1:0.495728,(Exaiptasia<1>_1:0.92228,NVE<0>_2:0.92228)<6>_1:0.573448)<9>_1:0.39032,(Hsp<5>*_13:1.3987,SPU<4>_1:1.3987)<8>*_2:0.487347)<12>_1:0.018109)<14>_1;
TREE cluster757 = ((CHE<11>_0:1.3842,AUR<10>_1:1.3842)<13>_1:0.519953,(((ATE<3>_1:1,AMI<2>*_7:1)<7>_3:0.495728,(Exaiptasia<1>_6:0.92228,NVE<0>_6:0.92228)<6>_5:0.573448)<9>*_3:0.39032,(Hsp<5>_0:1.3987,SPU<4>_0:1.3987)<8>_0:0.487347)<12>_1:0.018109)<14>_1;
TREE cluster758 = ((CHE<11>_6:1.3842,AUR<10>_3:1.3842)<13>_3:0.519953,(((ATE<3>_3:1,AMI<2>_2:1)<7>_2:0.495728,(Exaiptasia<1>_1:0.92228,NVE<0>_3:0.92228)<6>_2:0.573448)<9>_2:0.39032,(Hsp<5>_0:1.3987,SPU<4>_3:1.3987)<8>_2:0.487347)<12>_2:0.018109)<14>_2;
TREE cluster759 = ((CHE<11>_2:1.3842,AUR<10>_5:1.3842)<13>_2:0.519953,(((ATE<3>_1:1,AMI<2>_3:1)<7>_2:0.495728,(Exaiptasia<1>_2:0.92228,NVE<0>_2:0.92228)<6>_2:0.573448)<9>_2:0.39032,(Hsp<5>_0:1.3987,SPU<4>_6:1.3987)<8>_2:0.487347)<12>_2:0.018109)<14>_2;
TREE cluster760 = ((CHE<11>_1:1.3842,AUR<10>_1:1.3842)<13>_2:0.519953,(((ATE<3>_3:1,AMI<2>_3:1)<7>_3:0.495728,(Exaiptasia<1>_3:0.92228,NVE<0>_2:0.92228)<6>_3:0.573448)<9>_3:0.39032,(Hsp<5>_7:1.3987,SPU<4>_1:1.3987)<8>_3:0.487347)<12>_3:0.018109)<14>_3;
TREE cluster761 = ((CHE<11>_1:1.3842,AUR<10>_1:1.3842)<13>_1:0.519953,(((ATE<3>_1:1,AMI<2>_1:1)<7>_1:0.495728,(Exaiptasia<1>_4:0.92228,NVE<0>_4:0.92228)<6>_3:0.573448)<9>_2:0.39032,(Hsp<5>_0:1.3987,SPU<4>*_9:1.3987)<8>_2:0.487347)<12>_2:0.018109)<14>_2;
TREE cluster762 = ((CHE<11>_0:1.3842,AUR<10>_2:1.3842)<13>_2:0.519953,(((ATE<3>_2:1,AMI<2>_1:1)<7>_2:0.495728,(Exaiptasia<1>_1:0.92228,NVE<0>_3:0.92228)<6>_2:0.573448)<9>_2:0.39032,(Hsp<5>_0:1.3987,SPU<4>*_12:1.3987)<8>_2:0.487347)<12>_2:0.018109)<14>_2;
TREE cluster763 = ((CHE<11>_4:1.3842,AUR<10>_3:1.3842)<13>_3:0.519953,(((ATE<3>_1:1,AMI<2>*_8:1)<7>_3:0.495728,(Exaiptasia<1>_2:0.92228,NVE<0>_3:0.92228)<6>_3:0.573448)<9>_3:0.39032,(Hsp<5>_0:1.3987,SPU<4>_0:1.3987)<8>*_1:0.487347)<12>_3:0.018109)<14>_3;
TREE cluster764 = ((CHE<11>_2:1.3842,AUR<10>_1:1.3842)<13>_2:0.519953,(((ATE<3>_4:1,AMI<2>_4:1)<7>_3:0.495728,(Exaiptasia<1>_3:0.92228,NVE<0>_2:0.92228)<6>_3:0.573448)<9>_3:0.39032,(Hsp<5>_3:1.3987,SPU<4>_2:1.3987)<8>_3:0.487347)<12>_3:0.018109)<14>_3;
TREE cluster765 = ((CHE<11>_0:1.3842,AUR<10>_1:1.3842)<13>_1:0.519953,(((ATE<3>_1:1,AMI<2>_1:1)<7>_1:0.495728,(Exaiptasia<1>*_17:0.92228,NVE<0>_1:0.92228)<6>_2:0.573448)<9>_1:0.39032,(Hsp<5>_0:1.3987,SPU<4>_0:1.3987)<8>_0:0.487347)<12>_1:0.018109)<14>_1;
TREE cluster766 = ((CHE<11>_1:1.3842,AUR<10>_1:1.3842)<13>_1:0.519953,(((ATE<3>_1:1,AMI<2>_1:1)<7>_1:0.495728,(Exaiptasia<1>_1:0.92228,NVE<0>_1:0.92228)<6>_1:0.573448)<9>_1:0.39032,(Hsp<5>*_14:1.3987,SPU<4>_1:1.3987)<8>*_2:0.487347)<12>_1:0.018109)<14>_1;
TREE cluster767 = ((CHE<11>_1:1.3842,AUR<10>_2:1.3842)<13>_2:0.519953,(((ATE<3>_1:1,AMI<2>_1:1)<7>_1:0.495728,(Exaiptasia<1>_2:0.92228,NVE<0>_2:0.92228)<6>_2:0.573448)<9>_2:0.39032,(Hsp<5>_10:1.3987,SPU<4>_2:1.3987)<8>_3:0.487347)<12>_2:0.018109)<14>_2;
TREE cluster769 = ((CHE<11>_1:1.3842,AUR<10>_1:1.3842)<13>_1:0.519953,(((ATE<3>_1:1,AMI<2>_1:1)<7>_1:0.495728,(Exaiptasia<1>_2:0.92228,NVE<0>_1:0.92228)<6>_1:0.573448)<9>_1:0.39032,(Hsp<5>*_12:1.3987,SPU<4>_2:1.3987)<8>*_2:0.487347)<12>_1:0.018109)<14>_1;
TREE cluster770 = ((CHE<11>_1:1.3842,AUR<10>_1:1.3842)<13>_1:0.519953,(((ATE<3>_1:1,AMI<2>_1:1)<7>_1:0.495728,(Exaiptasia<1>_3:0.92228,NVE<0>_1:0.92228)<6>_2:0.573448)<9>_2:0.39032,(Hsp<5>*_11:1.3987,SPU<4>_2:1.3987)<8>_3:0.487347)<12>_2:0.018109)<14>_2;
TREE cluster771 = ((CHE<11>_1:1.3842,AUR<10>_0:1.3842)<13>_1:0.519953,(((ATE<3>_2:1,AMI<2>_2:1)<7>_2:0.495728,(Exaiptasia<1>_3:0.92228,NVE<0>_1:0.92228)<6>_2:0.573448)<9>_2:0.39032,(Hsp<5>*_9:1.3987,SPU<4>_3:1.3987)<8>_3:0.487347)<12>_2:0.018109)<14>_2;
TREE cluster774 = ((CHE<11>_2:1.3842,AUR<10>_2:1.3842)<13>_2:0.519953,(((ATE<3>_1:1,AMI<2>_2:1)<7>_2:0.495728,(Exaiptasia<1>_1:0.92228,NVE<0>_1:0.92228)<6>_1:0.573448)<9>_2:0.39032,(Hsp<5>_9:1.3987,SPU<4>_3:1.3987)<8>_3:0.487347)<12>_2:0.018109)<14>_2;
TREE cluster775 = ((CHE<11>_1:1.3842,AUR<10>_1:1.3842)<13>_1:0.519953,(((ATE<3>_2:1,AMI<2>_2:1)<7>_2:0.495728,(Exaiptasia<1>_1:0.92228,NVE<0>_1:0.92228)<6>_1:0.573448)<9>_2:0.39032,(Hsp<5>_7:1.3987,SPU<4>_6:1.3987)<8>_4:0.487347)<12>_2:0.018109)<14>_2;
TREE cluster777 = ((CHE<11>_1:1.3842,AUR<10>_1:1.3842)<13>_1:0.519953,(((ATE<3>_1:1,AMI<2>_1:1)<7>_1:0.495728,(Exaiptasia<1>_1:0.92228,NVE<0>_1:0.92228)<6>_1:0.573448)<9>_1:0.39032,(Hsp<5>*_14:1.3987,SPU<4>_1:1.3987)<8>*_2:0.487347)<12>_1:0.018109)<14>_1;
TREE cluster778 = ((CHE<11>_1:1.3842,AUR<10>_1:1.3842)<13>_1:0.519953,(((ATE<3>_1:1,AMI<2>_2:1)<7>_2:0.495728,(Exaiptasia<1>_1:0.92228,NVE<0>_1:0.92228)<6>_1:0.573448)<9>_2:0.39032,(Hsp<5>_10:1.3987,SPU<4>_4:1.3987)<8>_4:0.487347)<12>_2:0.018109)<14>_2;
TREE cluster779 = ((CHE<11>_2:1.3842,AUR<10>_2:1.3842)<13>_2:0.519953,(((ATE<3>_1:1,AMI<2>_1:1)<7>_1:0.495728,(Exaiptasia<1>_2:0.92228,NVE<0>_3:0.92228)<6>_2:0.573448)<9>_2:0.39032,(Hsp<5>_9:1.3987,SPU<4>_1:1.3987)<8>_2:0.487347)<12>_2:0.018109)<14>_2;
TREE cluster780 = ((CHE<11>_1:1.3842,AUR<10>_1:1.3842)<13>_1:0.519953,(((ATE<3>_1:1,AMI<2>_1:1)<7>_1:0.495728,(Exaiptasia<1>_1:0.92228,NVE<0>_1:0.92228)<6>_1:0.573448)<9>_1:0.39032,(Hsp<5>*_14:1.3987,SPU<4>_1:1.3987)<8>*_2:0.487347)<12>_1:0.018109)<14>_1;
TREE cluster781 = ((CHE<11>_0:1.3842,AUR<10>_1:1.3842)<13>_1:0.519953,(((ATE<3>_1:1,AMI<2>_1:1)<7>_1:0.495728,(Exaiptasia<1>_3:0.92228,NVE<0>_2:0.92228)<6>_2:0.573448)<9>_2:0.39032,(Hsp<5>*_11:1.3987,SPU<4>_2:1.3987)<8>_3:0.487347)<12>_2:0.018109)<14>_2;
TREE cluster782 = ((CHE<11>_2:1.3842,AUR<10>_2:1.3842)<13>_2:0.519953,(((ATE<3>_2:1,AMI<2>_2:1)<7>_2:0.495728,(Exaiptasia<1>_2:0.92228,NVE<0>_2:0.92228)<6>_2:0.573448)<9>_2:0.39032,(Hsp<5>_6:1.3987,SPU<4>_3:1.3987)<8>_3:0.487347)<12>_2:0.018109)<14>_2;
TREE cluster783 = ((CHE<11>_2:1.3842,AUR<10>_1:1.3842)<13>_2:0.519953,(((ATE<3>_1:1,AMI<2>_1:1)<7>_1:0.495728,(Exaiptasia<1>_2:0.92228,NVE<0>_2:0.92228)<6>_2:0.573448)<9>_2:0.39032,(Hsp<5>_10:1.3987,SPU<4>_2:1.3987)<8>_3:0.487347)<12>_2:0.018109)<14>_2;
TREE cluster784 = ((CHE<11>*_13:1.3842,AUR<10>_0:1.3842)<13>_1:0.519953,(((ATE<3>_0:1,AMI<2>*_7:1)<7>_1:0.495728,(Exaiptasia<1>_0:0.92228,NVE<0>_0:0.92228)<6>_0:0.573448)<9>_1:0.39032,(Hsp<5>_0:1.3987,SPU<4>_1:1.3987)<8>_1:0.487347)<12>_1:0.018109)<14>_1;
TREE cluster785 = ((CHE<11>_1:1.3842,AUR<10>_1:1.3842)<13>_1:0.519953,(((ATE<3>_1:1,AMI<2>_1:1)<7>_1:0.495728,(Exaiptasia<1>_1:0.92228,NVE<0>_1:0.92228)<6>_1:0.573448)<9>_1:0.39032,(Hsp<5>*_13:1.3987,SPU<4>_2:1.3987)<8>*_2:0.487347)<12>_1:0.018109)<14>_1;
TREE cluster786 = ((CHE<11>_1:1.3842,AUR<10>_1:1.3842)<13>_1:0.519953,(((ATE<3>_2:1,AMI<2>_1:1)<7>_2:0.495728,(Exaiptasia<1>_2:0.92228,NVE<0>_2:0.92228)<6>_2:0.573448)<9>_2:0.39032,(Hsp<5>_1:1.3987,SPU<4>*_11:1.3987)<8>_2:0.487347)<12>_2:0.018109)<14>_2;
TREE cluster787 = ((CHE<11>_1:1.3842,AUR<10>_1:1.3842)<13>_1:0.519953,(((ATE<3>_1:1,AMI<2>_1:1)<7>_1:0.495728,(Exaiptasia<1>_2:0.92228,NVE<0>_1:0.92228)<6>_1:0.573448)<9>_1:0.39032,(Hsp<5>*_13:1.3987,SPU<4>_1:1.3987)<8>*_2:0.487347)<12>_1:0.018109)<14>_1;
TREE cluster789 = ((CHE<11>_1:1.3842,AUR<10>_1:1.3842)<13>_1:0.519953,(((ATE<3>_0:1,AMI<2>_0:1)<7>_0:0.495728,(Exaiptasia<1>_0:0.92228,NVE<0>_0:0.92228)<6>_0:0.573448)<9>_0:0.39032,(Hsp<5>*_15:1.3987,SPU<4>_4:1.3987)<8>*_4:0.487347)<12>_1:0.018109)<14>_1;
TREE cluster790 = ((CHE<11>_1:1.3842,AUR<10>_1:1.3842)<13>_1:0.519953,(((ATE<3>_1:1,AMI<2>_1:1)<7>_1:0.495728,(Exaiptasia<1>_1:0.92228,NVE<0>_1:0.92228)<6>_1:0.573448)<9>_1:0.39032,(Hsp<5>*_13:1.3987,SPU<4>_2:1.3987)<8>*_2:0.487347)<12>_1:0.018109)<14>_1;
TREE cluster791 = ((CHE<11>_2:1.3842,AUR<10>_1:1.3842)<13>_2:0.519953,(((ATE<3>_2:1,AMI<2>_2:1)<7>_2:0.495728,(Exaiptasia<1>_2:0.92228,NVE<0>_2:0.92228)<6>_2:0.573448)<9>_2:0.39032,(Hsp<5>_2:1.3987,SPU<4>_8:1.3987)<8>_3:0.487347)<12>_2:0.018109)<14>_2;
TREE cluster792 = ((CHE<11>_1:1.3842,AUR<10>_1:1.3842)<13>_1:0.519953,(((ATE<3>_1:1,AMI<2>_1:1)<7>_1:0.495728,(Exaiptasia<1>_1:0.92228,NVE<0>_1:0.92228)<6>_1:0.573448)<9>_1:0.39032,(Hsp<5>*_13:1.3987,SPU<4>_2:1.3987)<8>*_2:0.487347)<12>_1:0.018109)<14>_1;
TREE cluster793 = ((CHE<11>_0:1.3842,AUR<10>_1:1.3842)<13>_1:0.519953,(((ATE<3>_1:1,AMI<2>_1:1)<7>_1:0.495728,(Exaiptasia<1>_1:0.92228,NVE<0>_1:0.92228)<6>_1:0.573448)<9>_1:0.39032,(Hsp<5>*_15:1.3987,SPU<4>_1:1.3987)<8>*_2:0.487347)<12>_1:0.018109)<14>_1;
TREE cluster794 = ((CHE<11>_2:1.3842,AUR<10>_2:1.3842)<13>_2:0.519953,(((ATE<3>_2:1,AMI<2>_2:1)<7>_2:0.495728,(Exaiptasia<1>_2:0.92228,NVE<0>_2:0.92228)<6>_2:0.573448)<9>_2:0.39032,(Hsp<5>_7:1.3987,SPU<4>_2:1.3987)<8>_2:0.487347)<12>_2:0.018109)<14>_2;
TREE cluster795 = ((CHE<11>_1:1.3842,AUR<10>_1:1.3842)<13>_1:0.519953,(((ATE<3>_1:1,AMI<2>_1:1)<7>_1:0.495728,(Exaiptasia<1>_1:0.92228,NVE<0>_1:0.92228)<6>_1:0.573448)<9>_1:0.39032,(Hsp<5>*_14:1.3987,SPU<4>_1:1.3987)<8>*_2:0.487347)<12>_1:0.018109)<14>_1;
TREE cluster798 = ((CHE<11>_1:1.3842,AUR<10>_1:1.3842)<13>_1:0.519953,(((ATE<3>_1:1,AMI<2>_1:1)<7>_1:0.495728,(Exaiptasia<1>_1:0.92228,NVE<0>_1:0.92228)<6>_1:0.573448)<9>_1:0.39032,(Hsp<5>*_13:1.3987,SPU<4>_2:1.3987)<8>*_2:0.487347)<12>_1:0.018109)<14>_1;
TREE cluster799 = ((CHE<11>_1:1.3842,AUR<10>_1:1.3842)<13>_1:0.519953,(((ATE<3>_1:1,AMI<2>_1:1)<7>_1:0.495728,(Exaiptasia<1>_1:0.92228,NVE<0>_1:0.92228)<6>_1:0.573448)<9>_1:0.39032,(Hsp<5>*_13:1.3987,SPU<4>_2:1.3987)<8>*_2:0.487347)<12>_1:0.018109)<14>_1;
TREE cluster800 = ((CHE<11>_1:1.3842,AUR<10>_2:1.3842)<13>_2:0.519953,(((ATE<3>_1:1,AMI<2>_1:1)<7>_1:0.495728,(Exaiptasia<1>_1:0.92228,NVE<0>_1:0.92228)<6>_1:0.573448)<9>_1:0.39032,(Hsp<5>*_13:1.3987,SPU<4>_1:1.3987)<8>_2:0.487347)<12>_2:0.018109)<14>_2;
TREE cluster802 = ((CHE<11>_1:1.3842,AUR<10>_1:1.3842)<13>_1:0.519953,(((ATE<3>_1:1,AMI<2>_1:1)<7>_1:0.495728,(Exaiptasia<1>_2:0.92228,NVE<0>_1:0.92228)<6>_1:0.573448)<9>_1:0.39032,(Hsp<5>*_13:1.3987,SPU<4>_1:1.3987)<8>*_2:0.487347)<12>_1:0.018109)<14>_1;
TREE cluster803 = ((CHE<11>_1:1.3842,AUR<10>*_13:1.3842)<13>_3:0.519953,(((ATE<3>_1:1,AMI<2>_1:1)<7>_1:0.495728,(Exaiptasia<1>_1:0.92228,NVE<0>_1:0.92228)<6>_1:0.573448)<9>_1:0.39032,(Hsp<5>_1:1.3987,SPU<4>_2:1.3987)<8>_2:0.487347)<12>_2:0.018109)<14>_2;
TREE cluster804 = ((CHE<11>_1:1.3842,AUR<10>_3:1.3842)<13>_2:0.519953,(((ATE<3>_2:1,AMI<2>_2:1)<7>_2:0.495728,(Exaiptasia<1>_1:0.92228,NVE<0>_2:0.92228)<6>_2:0.573448)<9>_2:0.39032,(Hsp<5>_7:1.3987,SPU<4>_3:1.3987)<8>_3:0.487347)<12>_2:0.018109)<14>_2;
TREE cluster805 = ((CHE<11>_1:1.3842,AUR<10>_1:1.3842)<13>_1:0.519953,(((ATE<3>_1:1,AMI<2>_1:1)<7>_1:0.495728,(Exaiptasia<1>_1:0.92228,NVE<0>_1:0.92228)<6>_1:0.573448)<9>_1:0.39032,(Hsp<5>*_14:1.3987,SPU<4>_1:1.3987)<8>*_2:0.487347)<12>_1:0.018109)<14>_1;
TREE cluster806 = ((CHE<11>_1:1.3842,AUR<10>*_9:1.3842)<13>_2:0.519953,(((ATE<3>_1:1,AMI<2>_1:1)<7>_1:0.495728,(Exaiptasia<1>_2:0.92228,NVE<0>_0:0.92228)<6>_1:0.573448)<9>_1:0.39032,(Hsp<5>_0:1.3987,SPU<4>*_7:1.3987)<8>_2:0.487347)<12>_2:0.018109)<14>_2;
TREE cluster811 = ((CHE<11>*_5:1.3842,AUR<10>_1:1.3842)<13>_2:0.519953,(((ATE<3>_1:1,AMI<2>*_5:1)<7>_2:0.495728,(Exaiptasia<1>*_5:0.92228,NVE<0>*_0:0.92228)<6>_2:0.573448)<9>_2:0.39032,(Hsp<5>_0:1.3987,SPU<4>_4:1.3987)<8>_2:0.487347)<12>_2:0.018109)<14>_2;
TREE cluster813 = ((CHE<11>_0:1.3842,AUR<10>_4:1.3842)<13>_2:0.519953,(((ATE<3>*_0:1,AMI<2>*_7:1)<7>_2:0.495728,(Exaiptasia<1>_3:0.92228,NVE<0>*_0:0.92228)<6>_2:0.573448)<9>_2:0.39032,(Hsp<5>_0:1.3987,SPU<4>*_7:1.3987)<8>_2:0.487347)<12>_2:0.018109)<14>_2;
TREE cluster814 = ((CHE<11>_1:1.3842,AUR<10>_0:1.3842)<13>_1:0.519953,(((ATE<3>_1:1,AMI<2>_0:1)<7>_1:0.495728,(Exaiptasia<1>_0:0.92228,NVE<0>_0:0.92228)<6>_0:0.573448)<9>_1:0.39032,(Hsp<5>_0:1.3987,SPU<4>*_19:1.3987)<8>*_2:0.487347)<12>_1:0.018109)<14>_1;
TREE cluster825 = ((CHE<11>_3:1.3842,AUR<10>_0:1.3842)<13>_2:0.519953,(((ATE<3>_3:1,AMI<2>_1:1)<7>_2:0.495728,(Exaiptasia<1>_3:0.92228,NVE<0>*_10:0.92228)<6>*_4:0.573448)<9>_2:0.39032,(Hsp<5>_0:1.3987,SPU<4>_0:1.3987)<8>*_0:0.487347)<12>_2:0.018109)<14>_2;
TREE cluster827 = ((CHE<11>_0:1.3842,AUR<10>_1:1.3842)<13>_1:0.519953,(((ATE<3>_3:1,AMI<2>_2:1)<7>_2:0.495728,(Exaiptasia<1>_3:0.92228,NVE<0>*_11:0.92228)<6>*_4:0.573448)<9>*_2:0.39032,(Hsp<5>_0:1.3987,SPU<4>_0:1.3987)<8>_0:0.487347)<12>_1:0.018109)<14>_1;
TREE cluster831 = ((CHE<11>_2:1.3842,AUR<10>_1:1.3842)<13>_2:0.519953,(((ATE<3>_2:1,AMI<2>_2:1)<7>_2:0.495728,(Exaiptasia<1>_1:0.92228,NVE<0>_2:0.92228)<6>_2:0.573448)<9>_2:0.39032,(Hsp<5>_6:1.3987,SPU<4>_4:1.3987)<8>_3:0.487347)<12>_2:0.018109)<14>_2;
TREE cluster832 = ((CHE<11>_3:1.3842,AUR<10>_1:1.3842)<13>_2:0.519953,(((ATE<3>_3:1,AMI<2>_2:1)<7>_2:0.495728,(Exaiptasia<1>_2:0.92228,NVE<0>_2:0.92228)<6>_2:0.573448)<9>_2:0.39032,(Hsp<5>_5:1.3987,SPU<4>_2:1.3987)<8>_2:0.487347)<12>_2:0.018109)<14>_2;
TREE cluster833 = ((CHE<11>_1:1.3842,AUR<10>_1:1.3842)<13>_1:0.519953,(((ATE<3>_1:1,AMI<2>_1:1)<7>_1:0.495728,(Exaiptasia<1>_1:0.92228,NVE<0>_1:0.92228)<6>_1:0.573448)<9>_1:0.39032,(Hsp<5>*_13:1.3987,SPU<4>_1:1.3987)<8>*_2:0.487347)<12>_1:0.018109)<14>_1;
TREE cluster834 = ((CHE<11>_0:1.3842,AUR<10>_1:1.3842)<13>_1:0.519953,(((ATE<3>_4:1,AMI<2>_4:1)<7>_3:0.495728,(Exaiptasia<1>_1:0.92228,NVE<0>_2:0.92228)<6>_2:0.573448)<9>_2:0.39032,(Hsp<5>_1:1.3987,SPU<4>*_7:1.3987)<8>_2:0.487347)<12>_2:0.018109)<14>_2;
TREE cluster835 = ((CHE<11>_2:1.3842,AUR<10>_1:1.3842)<13>_2:0.519953,(((ATE<3>_3:1,AMI<2>_2:1)<7>_2:0.495728,(Exaiptasia<1>_2:0.92228,NVE<0>_2:0.92228)<6>_2:0.573448)<9>_2:0.39032,(Hsp<5>_4:1.3987,SPU<4>_4:1.3987)<8>_3:0.487347)<12>_2:0.018109)<14>_2;
TREE cluster836 = ((CHE<11>_3:1.3842,AUR<10>_1:1.3842)<13>_2:0.519953,(((ATE<3>_1:1,AMI<2>_1:1)<7>_1:0.495728,(Exaiptasia<1>_1:0.92228,NVE<0>_2:0.92228)<6>_2:0.573448)<9>_2:0.39032,(Hsp<5>_8:1.3987,SPU<4>_3:1.3987)<8>_3:0.487347)<12>_2:0.018109)<14>_2;
[truncated: 141,370 more rows]
[truncated: 15 more columns]
