# Supplementary material for: Gene Regulatory Network that Shaped the Evolution of Larval Apical Organ in Cnidaria
Source: Mol Biol Evol. 2023 Dec 28;41(1):msad285. doi: 10.1093/molbev/msad285 (PMC10781443; doi:10.1093/molbev/msad285)
Supplement: msad285_Supplementary_Data [file msad285_supplementary_data.zip › Supplementary file 3.xlsx]

## Sheet: # Table of Contents
####################################################################################################
####################################################################################################
# Table of Contents
	# 2. Apical_organ Orthanalysis Analysis (Data related to Figure. 2A and B)
		# 2.1 Co-orthologs
		# 2.2 gene_families
		# 2.3 Inparalogs
		# 2.4 Orthogroups
		# 2.5 Orthologs
		# 2.6 unassigned-AMI
		# 2.7 unassigned-ATE
		# 2.8 unassigned-AUR
		# 2.9 unassigned-NVE
		# 2.10 cafe5
	# 3. Body Orthanalysis Analysis (Data related to Figure. 2C and D)
		# 3.1 Co-orthologs
		# 3.2 gene_families
		# 3.3 Inparalogs
		# 3.4 Orthogroups
		# 3.5 Orthologs
		# 3.6 unassigned-AMI
		# 3.7 unassigned-ATE
		# 3.8 unassigned-AUR
		# 3.9 unassigned-NVE
		# 3.10 cafe5

## Sheet: # 2
####################################################################################################
####################################################################################################
# Table of Contents
	# 2. Apical_organ Orthanalysis Analysis
		# 2.1 Co-orthologs
		# 2.2 gene_families
		# 2.3 Inparalogs
		# 2.4 Orthogroups
		# 2.5 Orthologs
		# 2.6 unassigned-AMI
		# 2.7 unassigned-ATE
		# 2.8 unassigned-AUR
		# 2.9 unassigned-NVE
		# 2.10 cafe5
####################################################################################################
####################################################################################################
#######################################
# 2. Apical_organ Orthanalysis Analysis
########################################
#######################
# 2.1 Co-orthologs
#######################
AUR_AO|scaffold41.g76.t1	ATE_AO|aten_s0358.g3.t1	0.7734
AUR_AO|scaffold41.g76.t1	AMI_AO|XP_044178034.1	0.4699
AUR_AO|scaffold851.g3.t1	ATE_AO|aten_s0212.g11.t1	0.3316
AUR_AO|scaffold851.g3.t1	AMI_AO|XP_029200344.2	0.1976
AUR_AO|scaffold851.g3.t1	AMI_AO|XP_029213362.2	0.074
AUR_AO|scaffold297.g23.t1	ATE_AO|aten_s0076.g71.t1	1.2855
AUR_AO|scaffold297.g23.t1	AMI_AO|XP_044178287.1	0.7666
AUR_AO|scaffold297.g23.t1	NVE_AO|NVE17874	1.0478
AUR_AO|scaffold112.g59.t1	AMI_AO|XP_029191534.2	2.54572
AUR_AO|scaffold112.g59.t1	AMI_AO|XP_029191540.2	2.05164
AUR_AO|scaffold112.g59.t1	AMI_AO|XP_029191548.2	2.01209
AUR_AO|scaffold112.g59.t1	AMI_AO|XP_044168883.1	2.05164
AUR_AO|scaffold20.g40.t1	NVE_AO|NVE7496	0.572
AUR_AO|scaffold41.g74.t1	ATE_AO|aten_s0358.g3.t1	0.6942
AUR_AO|scaffold41.g74.t1	AMI_AO|XP_044178034.1	0.4157
AUR_AO|scaffold129.g12.t1	ATE_AO|aten_s0624.g1.t1	0.8033
AUR_AO|scaffold409.g21.t1	AMI_AO|XR_006391658.1	0.5607
AUR_AO|scaffold87.g32.t1	AMI_AO|XP_044169147.1	0.6563
AUR_AO|scaffold87.g32.t1	AMI_AO|XP_029213057.2	0.6563
AUR_AO|scaffold171.g5.t1	ATE_AO|aten_s0110.g54.t1	2.59347
AUR_AO|scaffold171.g5.t1	AMI_AO|XP_044184617.1	1.60777
AUR_AO|scaffold5.g213.t1	NVE_AO|NVE7454	0.3537
AUR_AO|scaffold5.g213.t1	NVE_AO|NVE7462	0.3676
AUR_AO|scaffold5.g213.t1	NVE_AO|NVE7465	0.3862
AUR_AO|scaffold5.g213.t1	NVE_AO|NVE8262	0.3801
AUR_AO|scaffold5.g213.t1	NVE_AO|NVE8264	0.3817
AUR_AO|scaffold5.g213.t1	NVE_AO|NVE8266	0.3824
AUR_AO|scaffold61.g71.t1	NVE_AO|NVE14239	0.5482
AUR_AO|scaffold7.g171.t1	ATE_AO|aten_s0089.g38.t1	1.6752
AUR_AO|scaffold7.g171.t1	NVE_AO|NVE9754	2.66409
AUR_AO|scaffold7.g171.t1	AMI_AO|XP_044168752.1	0.9445
AUR_AO|scaffold41.g73.t1	NVE_AO|NVE20002	1.0311
AUR_AO|scaffold36.g40.t1	AMI_AO|XP_044172946.1	0.955
AUR_AO|scaffold241.g2.t1	ATE_AO|aten_s0076.g71.t1	1.0098
AUR_AO|scaffold241.g2.t1	AMI_AO|XP_044178287.1	0.7988
AUR_AO|scaffold183.g18.t1	NVE_AO|NVE12924	0.3714
AUR_AO|scaffold44.g11.t1	ATE_AO|aten_s0028.g17.t1	0.9519
AUR_AO|scaffold44.g11.t1	AMI_AO|XP_029190341.2	0.6004
AUR_AO|scaffold41.g71.t1	ATE_AO|aten_s0358.g3.t1	1.1161
AUR_AO|scaffold41.g71.t1	AMI_AO|XP_044178034.1	0.6726
AUR_AO|scaffold59.g45.t1	AMI_AO|XP_044177943.1	3.0724
AUR_AO|scaffold53.g22.t1	AMI_AO|XP_029203111.2	0.7363
AUR_AO|scaffold7.g172.t1	AMI_AO|XP_029206795.2	0.9422
AUR_AO|scaffold7.g172.t1	AMI_AO|XP_044168752.1	0.9432
AUR_AO|scaffold110.g26.t1	AMI_AO|XP_029184829.2	0.5981
AUR_AO|scaffold110.g26.t1	AMI_AO|XP_029184839.1	0.7133
AUR_AO|scaffold179.g39.t1	ATE_AO|aten_s0212.g11.t1	0.7319
AUR_AO|scaffold105.g46.t1	NVE_AO|NVE11080	0.5976
AUR_AO|scaffold105.g46.t1	NVE_AO|NVE14239	0.5431
AUR_AO|scaffold108.g75.t1	NVE_AO|NVE575	2.99961
AUR_AO|scaffold108.g75.t1	NVE_AO|NVE576	3.00575
AUR_AO|scaffold183.g25.t1	NVE_AO|NVE21238	0.9169
AUR_AO|scaffold686.g1.t1	ATE_AO|aten_s0008.g72.t1	0.8494
AUR_AO|scaffold686.g1.t1	AMI_AO|XP_029189009.2	0.4928
AUR_AO|scaffold213.g50.t1	ATE_AO|aten_s0034.g28.t1	1.2046
AUR_AO|scaffold183.g24.t1	NVE_AO|NVE21238	0.9339
AUR_AO|scaffold2.g307.t1	NVE_AO|NVE5882	2.67873
AUR_AO|scaffold117.g3.t1	ATE_AO|aten_s0026.g28.t1	0.6121
AUR_AO|scaffold117.g1.t1	AMI_AO|XP_044174589.1	0.2438
AUR_AO|scaffold157.g38.t1	ATE_AO|aten_s0624.g1.t1	0.667
AUR_AO|scaffold157.g38.t1	NVE_AO|NVE12672	0.196
AUR_AO|scaffold62.g43.t1	NVE_AO|NVE24414	0.8832
AUR_AO|scaffold62.g43.t1	NVE_AO|NVE4118	0.6519
ATE_AO|aten_s0106.g33.t1	AMI_AO|XR_006391278.1	0.95178
ATE_AO|aten_s0212.g11.t1	AUR_AO|scaffold851.g3.t1	0.3316
ATE_AO|aten_s0212.g11.t1	NVE_AO|NVE4671	0.2027
ATE_AO|aten_s0212.g11.t1	AUR_AO|scaffold179.g39.t1	0.7319
ATE_AO|aten_s0751.g1.t1	AMI_AO|XP_044163804.1	0.0495
ATE_AO|aten_s0118.g29.t1	AMI_AO|XP_044174588.1	0.98102
ATE_AO|aten_s0110.g57.t1	AMI_AO|XR_006397942.1	0.79302
ATE_AO|aten_s0110.g57.t1	NVE_AO|NVE17790	0.96873
ATE_AO|aten_s0020.g37.t1	AMI_AO|XP_044180675.1	1.08127
ATE_AO|aten_s0020.g37.t1	AMI_AO|XP_044180676.1	1.053
ATE_AO|aten_s0173.g25.t1	AMI_AO|XP_044166725.1	1.09433
ATE_AO|aten_s0076.g47.t1	NVE_AO|NVE18133	0.031
ATE_AO|aten_s0076.g47.t1	NVE_AO|NVE25330	0.2372
ATE_AO|aten_s0123.g49.t1	AMI_AO|XP_029188390.2	1.07469
ATE_AO|aten_s0123.g49.t1	AMI_AO|XP_029206097.2	0.80049
ATE_AO|aten_s0123.g49.t1	AMI_AO|XP_044164509.1	0.65219
ATE_AO|aten_s0123.g49.t1	AMI_AO|XP_044173732.1	0.95514
ATE_AO|aten_s0123.g49.t1	AMI_AO|XP_044176214.1	0.80906
ATE_AO|aten_s0123.g49.t1	NVE_AO|NVE10293	1.20228
ATE_AO|aten_s0123.g49.t1	NVE_AO|NVE15329	1.34648
ATE_AO|aten_s0123.g49.t1	NVE_AO|NVE21286	1.06637
ATE_AO|aten_s0123.g49.t1	NVE_AO|NVE21525	0.90326
ATE_AO|aten_s0123.g49.t1	NVE_AO|NVE2837	1.13389
ATE_AO|aten_s0123.g49.t1	NVE_AO|NVE2839	0.1383
ATE_AO|aten_s0123.g49.t1	NVE_AO|NVE299	1.00693
ATE_AO|aten_s0123.g49.t1	NVE_AO|NVE6779	1.07958
ATE_AO|aten_s0123.g49.t1	NVE_AO|NVE7297	0.89571
ATE_AO|aten_s0123.g49.t1	NVE_AO|NVE9139	1.33713
ATE_AO|aten_s0064.g27.t1	NVE_AO|NVE25940	0.73431
ATE_AO|aten_s0076.g71.t1	AUR_AO|scaffold241.g2.t1	1.0098
ATE_AO|aten_s0076.g71.t1	AUR_AO|scaffold297.g23.t1	1.2855
ATE_AO|aten_s0020.g6.t1	AMI_AO|XP_029185478.2	0.0674
ATE_AO|aten_s0004.g159.t1	NVE_AO|NVE24894	0.3412
ATE_AO|aten_s0089.g38.t1	AUR_AO|scaffold7.g171.t1	1.6752
ATE_AO|aten_s0009.g10.t1	NVE_AO|NVE7945	1.12907
ATE_AO|aten_s0192.g9.t1	NVE_AO|NVE628	0.1676
ATE_AO|aten_s0192.g9.t1	NVE_AO|NVE627	1.23316
ATE_AO|aten_s0067.g36.t1	NVE_AO|NVE6608	0.64187
ATE_AO|aten_s0624.g1.t1	AUR_AO|scaffold129.g12.t1	0.8033
ATE_AO|aten_s0624.g1.t1	AUR_AO|scaffold157.g38.t1	0.667
ATE_AO|aten_s0091.g52.t1	NVE_AO|NVE21586	0.79205
ATE_AO|aten_s0091.g52.t1	NVE_AO|NVE576	0.81454
ATE_AO|aten_s0010.g66.t1	AMI_AO|XP_044173608.1	0.94197
ATE_AO|aten_s0294.g20.t1	AMI_AO|XP_044176472.1	0.81039
ATE_AO|aten_s0294.g20.t1	NVE_AO|NVE8898	0.3331
ATE_AO|aten_s0294.g20.t1	NVE_AO|NVE8897	0.86394
ATE_AO|aten_s0111.g45.t1	AMI_AO|XP_029206808.2	0.53583
ATE_AO|aten_s0196.g4.t1	AMI_AO|XP_044163148.1	0.38657
ATE_AO|aten_s0110.g55.t1	AMI_AO|XR_006397942.1	0.92075
ATE_AO|aten_s0110.g55.t1	NVE_AO|NVE17790	1.13815
ATE_AO|aten_s0110.g54.t1	AUR_AO|scaffold171.g5.t1	2.59347
ATE_AO|aten_s0110.g54.t1	AMI_AO|XP_044184619.1	1.21427
ATE_AO|aten_s0110.g54.t1	AMI_AO|XP_044184617.1	1.2146
ATE_AO|aten_s0030.g122.t1	NVE_AO|NVE24199	1.34646
ATE_AO|aten_s0101.g8.t1	AMI_AO|XP_029180114.2	0.50449
ATE_AO|aten_s0034.g13.t1	AMI_AO|XP_029213362.2	0.86094
ATE_AO|aten_s0002.g112.t1	AMI_AO|XP_029193674.2	0.75903
ATE_AO|aten_s0125.g49.t1	NVE_AO|NVE4324	0.4031
ATE_AO|aten_s0255.g7.t1	AMI_AO|XP_044182281.1	0.68917
ATE_AO|aten_s0087.g53.t1	AMI_AO|XP_044170127.1	0.95716
ATE_AO|aten_s0009.g127.t1	AMI_AO|XP_044168350.1	1.07041
ATE_AO|aten_s0028.g17.t1	AUR_AO|scaffold44.g11.t1	0.9519
ATE_AO|aten_s0034.g28.t1	AUR_AO|scaffold213.g50.t1	1.2046
ATE_AO|aten_s0519.g4.t1	AMI_AO|XP_044182778.1	0.3161
ATE_AO|aten_s0032.g23.t1	AMI_AO|XR_006396397.1	0.65792
ATE_AO|aten_s0111.g38.t1	AMI_AO|XP_044168738.1	0.52338
ATE_AO|aten_s0119.g5.t1	NVE_AO|NVE24904	1.17527
ATE_AO|aten_s0119.g5.t1	NVE_AO|NVE24906	0.97109
ATE_AO|aten_s0002.g111.t1	AMI_AO|XP_029193671.2	0.87441
ATE_AO|aten_s0010.g74.t1	AMI_AO|XP_044173475.1	0.49865
ATE_AO|aten_s0579.g1.t1	AMI_AO|XR_003826970.2	0.97249
ATE_AO|aten_s0341.g1.t1	NVE_AO|NVE23695	0.064
ATE_AO|aten_s0099.g51.t1	AMI_AO|XP_029200344.2	0.77716
ATE_AO|aten_s0033.g28.t1	NVE_AO|NVE4572	0.2019
ATE_AO|aten_s0001.g22.t1	NVE_AO|NVE14858	0.1566
ATE_AO|aten_s0008.g72.t1	AUR_AO|scaffold686.g1.t1	0.8494
ATE_AO|aten_s0358.g3.t1	AUR_AO|scaffold41.g71.t1	1.1161
ATE_AO|aten_s0358.g3.t1	AUR_AO|scaffold41.g74.t1	0.6942
ATE_AO|aten_s0358.g3.t1	AUR_AO|scaffold41.g76.t1	0.7734
ATE_AO|aten_s0059.g19.t1	AMI_AO|XP_044177934.1	0.569
ATE_AO|aten_s0123.g48.t1	AMI_AO|XP_044164509.1	0.66244
ATE_AO|aten_s0123.g48.t1	AMI_AO|XP_029206097.2	1.21381
ATE_AO|aten_s0123.g48.t1	NVE_AO|NVE6779	1.327
ATE_AO|aten_s0123.g48.t1	NVE_AO|NVE299	1.2731
ATE_AO|aten_s0123.g48.t1	NVE_AO|NVE21525	0.82109
ATE_AO|aten_s0123.g48.t1	NVE_AO|NVE15329	0.61947
ATE_AO|aten_s0123.g48.t1	NVE_AO|NVE11284	0.93782
ATE_AO|aten_s0026.g28.t1	AUR_AO|scaffold117.g3.t1	0.6121
ATE_AO|aten_s0008.g170.t1	NVE_AO|NVE7454	0.3138
ATE_AO|aten_s0008.g170.t1	NVE_AO|NVE7462	0.327
ATE_AO|aten_s0008.g170.t1	NVE_AO|NVE7465	0.3365
ATE_AO|aten_s0008.g170.t1	NVE_AO|NVE8262	0.3239
ATE_AO|aten_s0008.g170.t1	NVE_AO|NVE8266	0.3343
ATE_AO|aten_s0019.g65.t1	AMI_AO|XP_029188342.2	0.2146
ATE_AO|aten_s0194.g13.t1	NVE_AO|NVE11285	0.79543
ATE_AO|aten_s0194.g13.t1	NVE_AO|NVE2837	0.3925
AMI_AO|XP_044163804.1	ATE_AO|aten_s0751.g1.t1	0.0495
AMI_AO|XP_029187110.2	NVE_AO|NVE8194	0.2921
AMI_AO|XP_029180114.2	ATE_AO|aten_s0101.g8.t1	0.50449
AMI_AO|XR_006397942.1	ATE_AO|aten_s0110.g55.t1	0.92075
AMI_AO|XR_006397942.1	ATE_AO|aten_s0110.g57.t1	0.79302
AMI_AO|XP_044173608.1	ATE_AO|aten_s0010.g66.t1	0.94197
AMI_AO|XP_044173608.1	NVE_AO|NVE4951	0.90809
AMI_AO|XP_044173608.1	NVE_AO|NVE4950	1.25728
AMI_AO|XP_044173608.1	NVE_AO|NVE10215	1.11717
AMI_AO|XP_029184839.1	AUR_AO|scaffold110.g26.t1	0.7133
AMI_AO|XP_044177934.1	ATE_AO|aten_s0059.g19.t1	0.569
AMI_AO|XP_029213872.1	NVE_AO|NVE25940	0.70776
AMI_AO|XP_029195299.2	NVE_AO|NVE18133	0.031
AMI_AO|XP_029195299.2	NVE_AO|NVE25330	0.2188
AMI_AO|XP_029203804.2	NVE_AO|NVE8588	0.4017
AMI_AO|XP_044166725.1	ATE_AO|aten_s0173.g25.t1	1.09433
AMI_AO|XP_044173926.1	NVE_AO|NVE21586	0.76551
AMI_AO|XP_044173926.1	NVE_AO|NVE576	0.78379
AMI_AO|XP_044168350.1	ATE_AO|aten_s0009.g127.t1	1.07041
AMI_AO|XP_044168350.1	NVE_AO|NVE2951	1.1559
AMI_AO|XP_044178287.1	AUR_AO|scaffold241.g2.t1	0.7988
AMI_AO|XP_044178287.1	AUR_AO|scaffold297.g23.t1	0.7666
AMI_AO|XP_044184617.1	ATE_AO|aten_s0110.g54.t1	1.2146
AMI_AO|XP_044184617.1	AUR_AO|scaffold171.g5.t1	1.60777
AMI_AO|XP_044184617.1	NVE_AO|NVE17790	0.92198
AMI_AO|XR_006396397.1	ATE_AO|aten_s0032.g23.t1	0.65792
AMI_AO|XR_006396397.1	NVE_AO|NVE24199	0.69217
AMI_AO|XR_006396397.1	NVE_AO|NVE24200	0.70523
AMI_AO|XR_006396397.1	NVE_AO|NVE2701	0.70336
AMI_AO|XR_006396397.1	NVE_AO|NVE2702	0.7071
AMI_AO|XP_029213362.2	ATE_AO|aten_s0034.g13.t1	0.86094
AMI_AO|XP_029213362.2	AUR_AO|scaffold851.g3.t1	0.074
AMI_AO|XP_044174588.1	ATE_AO|aten_s0118.g29.t1	0.98102
AMI_AO|XP_029191534.2	AUR_AO|scaffold112.g59.t1	2.54572
AMI_AO|XP_044174612.1	NVE_AO|NVE14289	0.0832
AMI_AO|XP_044176472.1	ATE_AO|aten_s0294.g20.t1	0.81039
AMI_AO|XP_029179380.2	NVE_AO|NVE4671	0.1993
AMI_AO|XP_044182778.1	ATE_AO|aten_s0519.g4.t1	0.3161
AMI_AO|XP_044173475.1	ATE_AO|aten_s0010.g74.t1	0.49865
AMI_AO|XP_029206795.2	AUR_AO|scaffold7.g172.t1	0.9422
AMI_AO|XP_029206795.2	NVE_AO|NVE3695	0.3821
AMI_AO|XR_006391658.1	AUR_AO|scaffold409.g21.t1	0.5607
AMI_AO|XP_044179405.1	NVE_AO|NVE20082	0.42649
AMI_AO|XP_029213058.2	NVE_AO|NVE2185	0.42989
AMI_AO|XR_003826970.2	ATE_AO|aten_s0579.g1.t1	0.97249
AMI_AO|XP_029201858.2	NVE_AO|NVE2344	0.1401
AMI_AO|XP_029191548.2	AUR_AO|scaffold112.g59.t1	2.01209
AMI_AO|XP_029193671.2	ATE_AO|aten_s0002.g111.t1	0.87441
AMI_AO|XP_044172946.1	AUR_AO|scaffold36.g40.t1	0.955
AMI_AO|XP_029213057.2	AUR_AO|scaffold87.g32.t1	0.6563
AMI_AO|XP_044166011.1	NVE_AO|NVE20813	0.3348
AMI_AO|XP_044166011.1	NVE_AO|NVE7457	0.53748
AMI_AO|XP_044166011.1	NVE_AO|NVE7462	0.54724
AMI_AO|XP_044166011.1	NVE_AO|NVE7465	0.3767
AMI_AO|XP_044166011.1	NVE_AO|NVE8262	0.5369
AMI_AO|XP_044166011.1	NVE_AO|NVE8264	0.50216
AMI_AO|XP_044166011.1	NVE_AO|NVE8266	0.5332
AMI_AO|XP_044177943.1	AUR_AO|scaffold59.g45.t1	3.0724
AMI_AO|XP_044180676.1	ATE_AO|aten_s0020.g37.t1	1.053
AMI_AO|XP_044180676.1	NVE_AO|NVE13389	0.1701
AMI_AO|XP_044178034.1	AUR_AO|scaffold41.g71.t1	0.6726
AMI_AO|XP_044178034.1	AUR_AO|scaffold41.g74.t1	0.4157
AMI_AO|XP_044178034.1	AUR_AO|scaffold41.g76.t1	0.4699
AMI_AO|XP_029200344.2	ATE_AO|aten_s0099.g51.t1	0.77716
AMI_AO|XP_029200344.2	AUR_AO|scaffold851.g3.t1	0.1976
AMI_AO|XP_029184829.2	AUR_AO|scaffold110.g26.t1	0.5981
AMI_AO|XP_044168883.1	AUR_AO|scaffold112.g59.t1	2.05164
AMI_AO|XP_044168883.1	NVE_AO|NVE2951	0.97555
AMI_AO|XP_029206097.2	ATE_AO|aten_s0123.g48.t1	1.21381
AMI_AO|XP_029206097.2	ATE_AO|aten_s0123.g49.t1	0.80049
AMI_AO|XP_029206097.2	NVE_AO|NVE11285	0.76062
AMI_AO|XP_029206097.2	NVE_AO|NVE2837	0.3787
AMI_AO|XP_029179297.2	NVE_AO|NVE24904	1.12249
AMI_AO|XP_029179297.2	NVE_AO|NVE24906	0.9305
AMI_AO|XR_006391278.1	ATE_AO|aten_s0106.g33.t1	0.95178
AMI_AO|XP_029212191.2	NVE_AO|NVE2837	1.04935
AMI_AO|XP_029191540.2	AUR_AO|scaffold112.g59.t1	2.05164
AMI_AO|XP_029191540.2	NVE_AO|NVE2951	0.97409
AMI_AO|XP_044176214.1	NVE_AO|NVE11285	0.75527
AMI_AO|XP_044176214.1	NVE_AO|NVE2837	0.386
AMI_AO|XP_044176214.1	ATE_AO|aten_s0123.g49.t1	0.80906
AMI_AO|XR_006397592.1	NVE_AO|NVE6608	0.4007
AMI_AO|XP_029204930.2	NVE_AO|NVE13363	0.0826
AMI_AO|gene-LOC114970955	NVE_AO|NVE20175	0.0655
AMI_AO|XP_044168752.1	AUR_AO|scaffold7.g172.t1	0.9432
AMI_AO|XP_044168752.1	AUR_AO|scaffold7.g171.t1	0.9445
AMI_AO|XP_044173732.1	NVE_AO|NVE11285	0.8538
AMI_AO|XP_044173732.1	NVE_AO|NVE2837	0.49074
AMI_AO|XP_044173732.1	ATE_AO|aten_s0123.g49.t1	0.95514
AMI_AO|XP_029185478.2	ATE_AO|aten_s0020.g6.t1	0.0674
AMI_AO|XP_044174411.1	NVE_AO|NVE4777	0.256
AMI_AO|XP_029190341.2	AUR_AO|scaffold44.g11.t1	0.6004
AMI_AO|XP_044182477.1	NVE_AO|NVE19910	0.1087
AMI_AO|XP_029188342.2	ATE_AO|aten_s0019.g65.t1	0.2146
AMI_AO|XP_029189009.2	AUR_AO|scaffold686.g1.t1	0.4928
AMI_AO|XP_029204608.2	NVE_AO|NVE576	0.78625
AMI_AO|XP_029204608.2	NVE_AO|NVE575	0.71863
AMI_AO|XP_029204608.2	NVE_AO|NVE21586	0.69417
AMI_AO|XP_044169147.1	AUR_AO|scaffold87.g32.t1	0.6563
AMI_AO|XP_044168738.1	ATE_AO|aten_s0111.g38.t1	0.52338
AMI_AO|XP_044168738.1	NVE_AO|NVE14917	0.3002
AMI_AO|XP_044163148.1	ATE_AO|aten_s0196.g4.t1	0.38657
AMI_AO|XP_044167893.1	NVE_AO|NVE19064	0.55865
AMI_AO|XP_044164161.1	NVE_AO|NVE21586	0.69081
AMI_AO|XP_044164161.1	NVE_AO|NVE575	0.71072
AMI_AO|XP_044174589.1	AUR_AO|scaffold117.g1.t1	0.2438
AMI_AO|XP_044180675.1	ATE_AO|aten_s0020.g37.t1	1.08127
AMI_AO|XP_044180675.1	NVE_AO|NVE13389	0.1713
AMI_AO|XP_029206808.2	ATE_AO|aten_s0111.g45.t1	0.53583
AMI_AO|XP_044182281.1	ATE_AO|aten_s0255.g7.t1	0.68917
AMI_AO|XP_044164509.1	ATE_AO|aten_s0123.g48.t1	0.66244
AMI_AO|XP_044164509.1	NVE_AO|NVE2839	0.84392
AMI_AO|XP_044164509.1	NVE_AO|NVE21286	1.23912
AMI_AO|XP_044164509.1	NVE_AO|NVE15329	1.2091
AMI_AO|XP_044164509.1	NVE_AO|NVE11284	1.11125
AMI_AO|XP_044164509.1	NVE_AO|NVE11285	0.3274
AMI_AO|XP_044164509.1	NVE_AO|NVE2837	0.2826
AMI_AO|XP_044164509.1	ATE_AO|aten_s0123.g49.t1	0.65219
AMI_AO|XP_029188390.2	NVE_AO|NVE11285	1.11176
AMI_AO|XP_029188390.2	NVE_AO|NVE2837	0.53158
AMI_AO|XP_029188390.2	ATE_AO|aten_s0123.g49.t1	1.07469
AMI_AO|XP_044180278.1	NVE_AO|NVE628	0.2093
AMI_AO|XP_044180278.1	NVE_AO|NVE627	1.07445
AMI_AO|XP_029203111.2	AUR_AO|scaffold53.g22.t1	0.7363
AMI_AO|XP_029203111.2	NVE_AO|NVE5017	0.3722
AMI_AO|XP_029193674.2	ATE_AO|aten_s0002.g112.t1	0.75903
AMI_AO|XP_044166691.1	NVE_AO|NVE237	0.0939
AMI_AO|XP_029200296.2	NVE_AO|NVE4324	0.3945
AMI_AO|XP_044184619.1	ATE_AO|aten_s0110.g54.t1	1.21427
AMI_AO|XP_044170127.1	ATE_AO|aten_s0087.g53.t1	0.95716
AMI_AO|XP_044170127.1	NVE_AO|NVE5412	0.2616
AMI_AO|XP_029190412.2	NVE_AO|NVE7945	1.06224
AMI_AO|XP_044181194.1	NVE_AO|NVE4678	0.92683
NVE_AO|NVE12924	AUR_AO|scaffold183.g18.t1	0.3714
NVE_AO|NVE2839	AMI_AO|XP_044164509.1	0.84392
NVE_AO|NVE2839	ATE_AO|aten_s0123.g49.t1	0.1383
NVE_AO|NVE21525	ATE_AO|aten_s0123.g48.t1	0.82109
NVE_AO|NVE21525	ATE_AO|aten_s0123.g49.t1	0.90326
NVE_AO|NVE5017	AMI_AO|XP_029203111.2	0.3722
NVE_AO|NVE7945	ATE_AO|aten_s0009.g10.t1	1.12907
NVE_AO|NVE7945	AMI_AO|XP_029190412.2	1.06224
NVE_AO|NVE19064	AMI_AO|XP_044167893.1	0.55865
NVE_AO|NVE9754	AUR_AO|scaffold7.g171.t1	2.66409
NVE_AO|NVE20082	AMI_AO|XP_044179405.1	0.42649
NVE_AO|NVE628	ATE_AO|aten_s0192.g9.t1	0.1676
NVE_AO|NVE628	AMI_AO|XP_044180278.1	0.2093
NVE_AO|NVE21586	AMI_AO|XP_029204608.2	0.69417
NVE_AO|NVE21586	AMI_AO|XP_044164161.1	0.69081
NVE_AO|NVE21586	ATE_AO|aten_s0091.g52.t1	0.79205
NVE_AO|NVE21586	AMI_AO|XP_044173926.1	0.76551
NVE_AO|NVE14917	AMI_AO|XP_044168738.1	0.3002
NVE_AO|NVE10293	ATE_AO|aten_s0123.g49.t1	1.20228
NVE_AO|NVE8194	AMI_AO|XP_029187110.2	0.2921
NVE_AO|NVE14858	ATE_AO|aten_s0001.g22.t1	0.1566
NVE_AO|NVE7454	ATE_AO|aten_s0008.g170.t1	0.3138
NVE_AO|NVE7454	AUR_AO|scaffold5.g213.t1	0.3537
NVE_AO|NVE2951	AMI_AO|XP_029191540.2	0.97409
NVE_AO|NVE2951	AMI_AO|XP_044168883.1	0.97555
NVE_AO|NVE2951	AMI_AO|XP_044168350.1	1.1559
NVE_AO|NVE12672	AUR_AO|scaffold157.g38.t1	0.196
NVE_AO|NVE24199	ATE_AO|aten_s0030.g122.t1	1.34646
NVE_AO|NVE24199	AMI_AO|XR_006396397.1	0.69217
NVE_AO|NVE21286	AMI_AO|XP_044164509.1	1.23912
NVE_AO|NVE21286	ATE_AO|aten_s0123.g49.t1	1.06637
NVE_AO|NVE15329	ATE_AO|aten_s0123.g48.t1	0.61947
NVE_AO|NVE15329	AMI_AO|XP_044164509.1	1.2091
NVE_AO|NVE15329	ATE_AO|aten_s0123.g49.t1	1.34648
NVE_AO|NVE576	AMI_AO|XP_029204608.2	0.78625
NVE_AO|NVE576	AUR_AO|scaffold108.g75.t1	3.00575
NVE_AO|NVE576	ATE_AO|aten_s0091.g52.t1	0.81454
NVE_AO|NVE576	AMI_AO|XP_044173926.1	0.78379
NVE_AO|NVE23695	ATE_AO|aten_s0341.g1.t1	0.064
NVE_AO|NVE8897	ATE_AO|aten_s0294.g20.t1	0.86394
NVE_AO|NVE2701	AMI_AO|XR_006396397.1	0.70336
NVE_AO|NVE25330	ATE_AO|aten_s0076.g47.t1	0.2372
NVE_AO|NVE25330	AMI_AO|XP_029195299.2	0.2188
NVE_AO|NVE24904	ATE_AO|aten_s0119.g5.t1	1.17527
NVE_AO|NVE24904	AMI_AO|XP_029179297.2	1.12249
NVE_AO|NVE25940	ATE_AO|aten_s0064.g27.t1	0.73431
NVE_AO|NVE25940	AMI_AO|XP_029213872.1	0.70776
NVE_AO|NVE2837	AMI_AO|XP_044176214.1	0.386
NVE_AO|NVE2837	AMI_AO|XP_044173732.1	0.49074
NVE_AO|NVE2837	AMI_AO|XP_044164509.1	0.2826
NVE_AO|NVE2837	AMI_AO|XP_029212191.2	1.04935
NVE_AO|NVE2837	AMI_AO|XP_029188390.2	0.53158
NVE_AO|NVE2837	AMI_AO|XP_029206097.2	0.3787
NVE_AO|NVE2837	ATE_AO|aten_s0194.g13.t1	0.3925
NVE_AO|NVE2837	ATE_AO|aten_s0123.g49.t1	1.13389
NVE_AO|NVE11285	ATE_AO|aten_s0194.g13.t1	0.79543
NVE_AO|NVE11285	AMI_AO|XP_044176214.1	0.75527
NVE_AO|NVE11285	AMI_AO|XP_044173732.1	0.8538
NVE_AO|NVE11285	AMI_AO|XP_044164509.1	0.3274
NVE_AO|NVE11285	AMI_AO|XP_029188390.2	1.11176
NVE_AO|NVE11285	AMI_AO|XP_029206097.2	0.76062
NVE_AO|NVE627	ATE_AO|aten_s0192.g9.t1	1.23316
NVE_AO|NVE627	AMI_AO|XP_044180278.1	1.07445
NVE_AO|NVE2185	AMI_AO|XP_029213058.2	0.42989
NVE_AO|NVE9139	ATE_AO|aten_s0123.g49.t1	1.33713
NVE_AO|NVE4671	ATE_AO|aten_s0212.g11.t1	0.2027
NVE_AO|NVE4671	AMI_AO|XP_029179380.2	0.1993
NVE_AO|NVE17874	AUR_AO|scaffold297.g23.t1	1.0478
NVE_AO|NVE299	ATE_AO|aten_s0123.g48.t1	1.2731
NVE_AO|NVE299	ATE_AO|aten_s0123.g49.t1	1.00693
NVE_AO|NVE2702	AMI_AO|XR_006396397.1	0.7071
NVE_AO|NVE5412	AMI_AO|XP_044170127.1	0.2616
NVE_AO|NVE4950	AMI_AO|XP_044173608.1	1.25728
NVE_AO|NVE14289	AMI_AO|XP_044174612.1	0.0832
NVE_AO|NVE237	AMI_AO|XP_044166691.1	0.0939
NVE_AO|NVE8588	AMI_AO|XP_029203804.2	0.4017
NVE_AO|NVE19910	AMI_AO|XP_044182477.1	0.1087
NVE_AO|NVE24906	ATE_AO|aten_s0119.g5.t1	0.97109
NVE_AO|NVE24906	AMI_AO|XP_029179297.2	0.9305
NVE_AO|NVE20002	AUR_AO|scaffold41.g73.t1	1.0311
NVE_AO|NVE8264	AMI_AO|XP_044166011.1	0.50216
NVE_AO|NVE8264	AUR_AO|scaffold5.g213.t1	0.3817
NVE_AO|NVE4324	ATE_AO|aten_s0125.g49.t1	0.4031
NVE_AO|NVE4324	AMI_AO|XP_029200296.2	0.3945
NVE_AO|NVE5882	AUR_AO|scaffold2.g307.t1	2.67873
NVE_AO|NVE6779	ATE_AO|aten_s0123.g48.t1	1.327
NVE_AO|NVE6779	ATE_AO|aten_s0123.g49.t1	1.07958
NVE_AO|NVE20175	AMI_AO|gene-LOC114970955	0.0655
NVE_AO|NVE575	AMI_AO|XP_029204608.2	0.71863
NVE_AO|NVE575	AUR_AO|scaffold108.g75.t1	2.99961
NVE_AO|NVE575	AMI_AO|XP_044164161.1	0.71072
NVE_AO|NVE7465	AMI_AO|XP_044166011.1	0.3767
NVE_AO|NVE7465	ATE_AO|aten_s0008.g170.t1	0.3365
NVE_AO|NVE7465	AUR_AO|scaffold5.g213.t1	0.3862
NVE_AO|NVE4777	AMI_AO|XP_044174411.1	0.256
NVE_AO|NVE7457	AMI_AO|XP_044166011.1	0.53748
NVE_AO|NVE3695	AMI_AO|XP_029206795.2	0.3821
NVE_AO|NVE10215	AMI_AO|XP_044173608.1	1.11717
NVE_AO|NVE24894	ATE_AO|aten_s0004.g159.t1	0.3412
NVE_AO|NVE13363	AMI_AO|XP_029204930.2	0.0826
NVE_AO|NVE2344	AMI_AO|XP_029201858.2	0.1401
NVE_AO|NVE4572	ATE_AO|aten_s0033.g28.t1	0.2019
NVE_AO|NVE11284	ATE_AO|aten_s0123.g48.t1	0.93782
NVE_AO|NVE11284	AMI_AO|XP_044164509.1	1.11125
NVE_AO|NVE4118	AUR_AO|scaffold62.g43.t1	0.6519
NVE_AO|NVE4951	AMI_AO|XP_044173608.1	0.90809
NVE_AO|NVE4678	AMI_AO|XP_044181194.1	0.92683
NVE_AO|NVE14239	AUR_AO|scaffold105.g46.t1	0.5431
NVE_AO|NVE14239	AUR_AO|scaffold61.g71.t1	0.5482
NVE_AO|NVE24414	AUR_AO|scaffold62.g43.t1	0.8832
NVE_AO|NVE11080	AUR_AO|scaffold105.g46.t1	0.5976
NVE_AO|NVE6608	ATE_AO|aten_s0067.g36.t1	0.64187
NVE_AO|NVE6608	AMI_AO|XR_006397592.1	0.4007
NVE_AO|NVE17790	ATE_AO|aten_s0110.g55.t1	1.13815
NVE_AO|NVE17790	ATE_AO|aten_s0110.g57.t1	0.96873
NVE_AO|NVE17790	AMI_AO|XP_044184617.1	0.92198
NVE_AO|NVE7496	AUR_AO|scaffold20.g40.t1	0.572
NVE_AO|NVE20813	AMI_AO|XP_044166011.1	0.3348
NVE_AO|NVE8262	AMI_AO|XP_044166011.1	0.5369
NVE_AO|NVE8262	ATE_AO|aten_s0008.g170.t1	0.3239
NVE_AO|NVE8262	AUR_AO|scaffold5.g213.t1	0.3801
NVE_AO|NVE7462	AMI_AO|XP_044166011.1	0.54724
NVE_AO|NVE7462	ATE_AO|aten_s0008.g170.t1	0.327
NVE_AO|NVE7462	AUR_AO|scaffold5.g213.t1	0.3676
NVE_AO|NVE7297	ATE_AO|aten_s0123.g49.t1	0.89571
NVE_AO|NVE24200	AMI_AO|XR_006396397.1	0.70523
NVE_AO|NVE13389	AMI_AO|XP_044180675.1	0.1713
NVE_AO|NVE13389	AMI_AO|XP_044180676.1	0.1701
NVE_AO|NVE8266	AMI_AO|XP_044166011.1	0.5332
NVE_AO|NVE8266	ATE_AO|aten_s0008.g170.t1	0.3343
NVE_AO|NVE8266	AUR_AO|scaffold5.g213.t1	0.3824
NVE_AO|NVE21238	AUR_AO|scaffold183.g24.t1	0.9339
NVE_AO|NVE21238	AUR_AO|scaffold183.g25.t1	0.9169
NVE_AO|NVE18133	ATE_AO|aten_s0076.g47.t1	0.031
NVE_AO|NVE18133	AMI_AO|XP_029195299.2	0.031
NVE_AO|NVE8898	ATE_AO|aten_s0294.g20.t1	0.3331
####################
# 2.2 gene_families
####################
Desc	Family ID	AMI_AO	ATE_AO	NVE_AO	AUR_AO
(null)	cluster0	7	3	13	0
(null)	cluster1	1	1	11	2
(null)	cluster2	6	2	4	1
(null)	cluster3	0	1	3	5
(null)	cluster4	0	7	0	2
(null)	cluster5	3	3	2	1
(null)	cluster6	3	3	1	2
(null)	cluster7	3	3	2	1
(null)	cluster8	1	1	1	5
(null)	cluster9	2	2	2	2
(null)	cluster10	1	2	5	0
(null)	cluster11	1	2	5	0
(null)	cluster12	4	2	1	1
(null)	cluster13	3	1	3	1
(null)	cluster14	3	2	2	1
(null)	cluster15	2	2	1	2
(null)	cluster16	1	1	2	3
(null)	cluster17	4	2	1	0
(null)	cluster18	2	2	3	0
(null)	cluster19	4	2	1	0
(null)	cluster20	1	2	3	1
(null)	cluster21	3	2	1	1
(null)	cluster22	3	2	1	1
(null)	cluster23	1	1	1	3
(null)	cluster24	3	0	1	2
(null)	cluster25	2	2	1	1
(null)	cluster26	2	1	2	1
(null)	cluster27	2	2	1	1
(null)	cluster28	1	1	4	0
(null)	cluster29	1	2	2	1
(null)	cluster30	2	2	1	1
(null)	cluster31	1	2	2	1
(null)	cluster32	2	1	2	1
(null)	cluster33	1	3	1	1
(null)	cluster34	1	2	2	1
(null)	cluster35	2	1	2	1
(null)	cluster36	0	0	0	5
(null)	cluster37	1	1	1	2
(null)	cluster38	1	0	2	2
(null)	cluster39	1	4	0	0
(null)	cluster40	3	0	1	1
(null)	cluster41	2	1	2	0
(null)	cluster42	4	0	0	1
(null)	cluster43	3	1	1	0
(null)	cluster44	2	2	1	0
(null)	cluster45	2	1	1	1
(null)	cluster46	1	1	2	1
(null)	cluster47	1	1	3	0
(null)	cluster48	1	1	3	0
(null)	cluster49	0	0	5	0
(null)	cluster50	1	2	1	1
(null)	cluster51	2	1	1	1
(null)	cluster52	2	1	1	1
(null)	cluster53	2	1	1	1
(null)	cluster54	2	1	1	1
(null)	cluster55	1	2	1	1
(null)	cluster56	1	1	2	1
(null)	cluster57	1	1	0	2
(null)	cluster58	1	2	1	0
(null)	cluster59	2	2	0	0
(null)	cluster60	1	2	1	0
(null)	cluster61	2	2	0	0
(null)	cluster62	0	2	0	2
(null)	cluster63	2	1	1	0
(null)	cluster64	2	1	1	0
(null)	cluster65	2	1	1	0
(null)	cluster66	2	1	0	1
(null)	cluster67	2	1	1	0
(null)	cluster68	2	1	0	1
(null)	cluster69	2	1	1	0
(null)	cluster70	2	1	1	0
(null)	cluster71	2	1	1	0
(null)	cluster72	0	0	4	0
(null)	cluster73	1	1	2	0
(null)	cluster74	0	0	4	0
(null)	cluster75	1	1	2	0
(null)	cluster76	1	1	2	0
(null)	cluster77	1	0	3	0
(null)	cluster78	1	1	2	0
(null)	cluster79	1	1	2	0
(null)	cluster80	0	0	3	1
(null)	cluster81	1	1	1	1
(null)	cluster82	1	1	1	1
(null)	cluster83	1	1	1	1
(null)	cluster84	1	0	1	2
(null)	cluster85	1	1	1	1
(null)	cluster86	1	1	1	1
(null)	cluster87	1	1	1	1
(null)	cluster88	1	1	1	1
(null)	cluster89	1	1	1	1
(null)	cluster90	1	1	1	1
(null)	cluster91	1	1	1	1
(null)	cluster92	1	1	1	1
(null)	cluster93	1	1	1	1
(null)	cluster94	1	1	1	1
(null)	cluster95	1	1	1	1
(null)	cluster96	2	1	0	1
(null)	cluster97	1	1	1	1
(null)	cluster98	1	1	1	1
(null)	cluster99	1	1	2	0
(null)	cluster100	2	1	0	1
(null)	cluster101	1	1	1	1
(null)	cluster102	1	1	1	1
(null)	cluster103	1	1	1	1
(null)	cluster104	1	1	1	1
(null)	cluster105	1	1	1	1
(null)	cluster106	1	1	1	1
(null)	cluster107	2	1	1	0
(null)	cluster108	1	2	1	0
(null)	cluster109	1	2	1	0
(null)	cluster110	2	1	1	0
(null)	cluster111	1	1	2	0
(null)	cluster112	1	2	1	0
(null)	cluster113	2	1	1	0
(null)	cluster114	2	1	1	0
(null)	cluster115	2	1	1	0
(null)	cluster116	0	0	0	3
(null)	cluster117	0	0	1	2
(null)	cluster118	0	0	1	2
(null)	cluster119	0	0	0	3
(null)	cluster120	0	0	0	3
(null)	cluster121	0	0	0	3
(null)	cluster122	1	2	0	0
(null)	cluster123	0	2	1	0
(null)	cluster124	1	2	0	0
(null)	cluster125	1	2	0	0
(null)	cluster126	0	2	0	1
(null)	cluster127	2	1	0	0
(null)	cluster128	3	0	0	0
(null)	cluster129	2	0	0	1
(null)	cluster130	2	1	0	0
(null)	cluster131	2	1	0	0
(null)	cluster132	2	1	0	0
(null)	cluster133	2	0	1	0
(null)	cluster134	2	0	1	0
(null)	cluster135	2	1	0	0
(null)	cluster136	3	0	0	0
(null)	cluster137	2	0	1	0
(null)	cluster138	2	1	0	0
(null)	cluster139	2	0	1	0
(null)	cluster140	3	0	0	0
(null)	cluster141	2	1	0	0
(null)	cluster142	0	0	3	0
(null)	cluster143	0	0	3	0
(null)	cluster144	0	0	3	0
(null)	cluster145	0	0	3	0
(null)	cluster146	0	0	3	0
(null)	cluster147	0	0	3	0
(null)	cluster148	1	0	2	0
(null)	cluster149	0	0	3	0
(null)	cluster150	0	0	3	0
(null)	cluster151	0	0	3	0
(null)	cluster152	0	1	2	0
(null)	cluster153	0	0	3	0
(null)	cluster154	0	0	3	0
(null)	cluster155	0	0	3	0
(null)	cluster156	0	0	3	0
(null)	cluster157	0	0	3	0
(null)	cluster158	0	1	2	0
(null)	cluster159	0	0	3	0
(null)	cluster160	1	0	2	0
(null)	cluster161	1	0	2	0
(null)	cluster162	1	1	0	1
(null)	cluster163	1	1	0	1
(null)	cluster164	1	0	1	1
(null)	cluster165	1	1	0	1
(null)	cluster166	1	0	1	1
(null)	cluster167	0	1	1	1
(null)	cluster168	1	0	1	1
(null)	cluster169	1	1	0	1
(null)	cluster170	1	1	1	0
(null)	cluster171	1	1	0	1
(null)	cluster172	1	0	1	1
(null)	cluster173	1	1	0	1
(null)	cluster174	0	1	1	1
(null)	cluster175	1	1	1	0
(null)	cluster176	0	1	1	1
(null)	cluster177	1	0	1	1
(null)	cluster178	1	1	0	1
(null)	cluster179	0	1	1	1
(null)	cluster180	1	1	1	0
(null)	cluster181	1	1	1	0
(null)	cluster182	1	1	1	0
(null)	cluster183	1	1	1	0
(null)	cluster184	1	1	1	0
(null)	cluster185	1	1	1	0
(null)	cluster186	1	1	1	0
(null)	cluster187	1	1	1	0
(null)	cluster188	1	1	1	0
(null)	cluster189	1	1	1	0
(null)	cluster190	1	1	1	0
(null)	cluster191	1	1	1	0
(null)	cluster192	1	1	1	0
(null)	cluster193	1	1	1	0
(null)	cluster194	1	1	1	0
(null)	cluster195	1	1	1	0
(null)	cluster196	1	1	1	0
(null)	cluster197	1	1	1	0
(null)	cluster198	1	1	1	0
(null)	cluster199	1	1	1	0
(null)	cluster200	1	1	1	0
(null)	cluster201	1	1	1	0
(null)	cluster202	1	1	1	0
(null)	cluster203	1	1	1	0
(null)	cluster204	1	1	1	0
(null)	cluster205	1	1	1	0
(null)	cluster206	1	1	1	0
(null)	cluster207	1	1	1	0
(null)	cluster208	1	1	1	0
(null)	cluster209	1	1	1	0
(null)	cluster210	1	1	1	0
(null)	cluster211	1	1	1	0
(null)	cluster212	1	1	1	0
(null)	cluster213	1	1	1	0
(null)	cluster214	1	1	1	0
(null)	cluster215	1	1	1	0
(null)	cluster216	1	1	1	0
(null)	cluster217	1	1	1	0
(null)	cluster218	1	1	1	0
(null)	cluster219	1	1	1	0
(null)	cluster220	1	1	1	0
(null)	cluster221	1	1	1	0
(null)	cluster222	1	1	1	0
(null)	cluster223	1	1	1	0
(null)	cluster224	1	1	1	0
(null)	cluster225	1	1	1	0
(null)	cluster226	1	1	1	0
(null)	cluster227	1	1	1	0
(null)	cluster228	1	1	1	0
(null)	cluster229	1	1	1	0
(null)	cluster230	1	1	1	0
(null)	cluster231	1	1	1	0
(null)	cluster232	1	1	1	0
(null)	cluster233	1	1	1	0
(null)	cluster234	1	1	1	0
(null)	cluster235	1	1	1	0
(null)	cluster236	1	1	1	0
(null)	cluster237	1	1	1	0
(null)	cluster238	1	1	1	0
(null)	cluster239	1	1	1	0
(null)	cluster240	1	2	0	0
(null)	cluster241	1	1	1	0
(null)	cluster242	1	1	1	0
(null)	cluster243	1	1	1	0
(null)	cluster244	1	1	1	0
(null)	cluster245	1	1	1	0
(null)	cluster246	1	1	1	0
(null)	cluster247	1	1	1	0
(null)	cluster248	1	1	1	0
(null)	cluster249	1	1	1	0
(null)	cluster250	1	1	1	0
(null)	cluster251	1	1	1	0
(null)	cluster252	1	1	1	0
(null)	cluster253	1	1	1	0
(null)	cluster254	1	1	1	0
(null)	cluster255	1	1	1	0
(null)	cluster256	1	1	1	0
(null)	cluster257	1	1	1	0
(null)	cluster258	1	1	1	0
(null)	cluster259	1	1	1	0
(null)	cluster260	1	1	1	0
(null)	cluster261	1	1	1	0
(null)	cluster262	1	1	1	0
(null)	cluster263	1	1	1	0
(null)	cluster264	1	1	1	0
(null)	cluster265	1	1	1	0
(null)	cluster266	1	1	1	0
(null)	cluster267	1	1	1	0
(null)	cluster268	1	1	1	0
(null)	cluster269	1	1	1	0
(null)	cluster270	1	1	1	0
(null)	cluster271	1	1	1	0
(null)	cluster272	1	1	1	0
(null)	cluster273	1	1	1	0
(null)	cluster274	1	1	1	0
(null)	cluster275	1	1	1	0
(null)	cluster276	1	1	1	0
(null)	cluster277	1	1	1	0
(null)	cluster278	1	1	1	0
(null)	cluster279	1	1	1	0
(null)	cluster280	1	1	1	0
(null)	cluster281	1	1	1	0
(null)	cluster282	1	1	1	0
(null)	cluster283	1	1	1	0
(null)	cluster284	1	1	1	0
(null)	cluster285	1	1	1	0
(null)	cluster286	1	1	1	0
(null)	cluster287	1	1	1	0
(null)	cluster288	1	1	1	0
(null)	cluster289	1	1	1	0
(null)	cluster290	1	1	1	0
(null)	cluster291	1	1	1	0
(null)	cluster292	1	1	1	0
(null)	cluster293	1	1	1	0
(null)	cluster294	1	1	1	0
(null)	cluster295	1	1	1	0
(null)	cluster296	1	1	1	0
(null)	cluster297	1	0	2	0
(null)	cluster298	1	0	2	0
(null)	cluster299	0	0	0	2
(null)	cluster300	0	0	0	2
(null)	cluster301	0	0	0	2
(null)	cluster302	0	0	0	2
(null)	cluster303	0	0	0	2
(null)	cluster304	0	0	0	2
(null)	cluster305	0	0	0	2
(null)	cluster306	0	0	0	2
(null)	cluster307	0	0	0	2
(null)	cluster308	0	0	0	2
(null)	cluster309	0	0	0	2
(null)	cluster310	0	0	0	2
(null)	cluster311	0	0	0	2
(null)	cluster312	0	0	0	2
(null)	cluster313	0	0	0	2
(null)	cluster314	0	0	0	2
(null)	cluster315	0	0	0	2
(null)	cluster316	0	2	0	0
(null)	cluster317	0	2	0	0
(null)	cluster318	0	2	0	0
(null)	cluster319	0	2	0	0
(null)	cluster320	0	2	0	0
(null)	cluster321	0	2	0	0
(null)	cluster322	0	2	0	0
(null)	cluster323	0	2	0	0
(null)	cluster324	0	2	0	0
(null)	cluster325	2	0	0	0
(null)	cluster326	2	0	0	0
(null)	cluster327	2	0	0	0
(null)	cluster328	2	0	0	0
(null)	cluster329	2	0	0	0
(null)	cluster330	2	0	0	0
(null)	cluster331	2	0	0	0
(null)	cluster332	2	0	0	0
(null)	cluster333	2	0	0	0
(null)	cluster334	2	0	0	0
(null)	cluster335	2	0	0	0
(null)	cluster336	2	0	0	0
(null)	cluster337	2	0	0	0
(null)	cluster338	2	0	0	0
(null)	cluster339	2	0	0	0
(null)	cluster340	2	0	0	0
(null)	cluster341	2	0	0	0
(null)	cluster342	2	0	0	0
(null)	cluster343	2	0	0	0
(null)	cluster344	2	0	0	0
(null)	cluster345	2	0	0	0
(null)	cluster346	2	0	0	0
(null)	cluster347	2	0	0	0
(null)	cluster348	2	0	0	0
(null)	cluster349	2	0	0	0
(null)	cluster350	2	0	0	0
(null)	cluster351	2	0	0	0
(null)	cluster352	2	0	0	0
(null)	cluster353	2	0	0	0
(null)	cluster354	2	0	0	0
(null)	cluster355	0	0	2	0
(null)	cluster356	0	0	2	0
(null)	cluster357	0	0	2	0
(null)	cluster358	0	0	2	0
(null)	cluster359	0	0	2	0
(null)	cluster360	0	0	2	0
(null)	cluster361	0	0	2	0
(null)	cluster362	0	0	2	0
(null)	cluster363	0	0	2	0
(null)	cluster364	0	0	2	0
(null)	cluster365	0	0	2	0
(null)	cluster366	0	0	2	0
(null)	cluster367	0	0	2	0
(null)	cluster368	0	0	2	0
(null)	cluster369	0	0	2	0
(null)	cluster370	0	0	2	0
(null)	cluster371	0	0	2	0
(null)	cluster372	0	0	2	0
(null)	cluster373	0	0	2	0
(null)	cluster374	0	0	2	0
(null)	cluster375	0	0	2	0
(null)	cluster376	0	0	2	0
(null)	cluster377	0	0	2	0
(null)	cluster378	0	0	2	0
(null)	cluster379	0	0	2	0
(null)	cluster380	0	0	2	0
(null)	cluster381	0	0	2	0
(null)	cluster382	0	0	2	0
(null)	cluster383	0	0	2	0
(null)	cluster384	0	0	2	0
(null)	cluster385	0	0	2	0
(null)	cluster386	0	0	2	0
(null)	cluster387	0	0	2	0
(null)	cluster388	0	0	2	0
(null)	cluster389	0	0	2	0
(null)	cluster390	0	0	2	0
(null)	cluster391	0	0	2	0
(null)	cluster392	0	0	2	0
(null)	cluster393	0	0	2	0
(null)	cluster394	0	0	2	0
(null)	cluster395	0	0	2	0
(null)	cluster396	0	0	2	0
(null)	cluster397	0	0	2	0
(null)	cluster398	0	0	2	0
(null)	cluster399	0	0	2	0
(null)	cluster400	0	0	2	0
(null)	cluster401	0	0	2	0
(null)	cluster402	0	0	2	0
(null)	cluster403	0	0	2	0
(null)	cluster404	0	0	2	0
(null)	cluster405	0	0	2	0
(null)	cluster406	0	0	2	0
(null)	cluster407	0	0	2	0
(null)	cluster408	0	0	2	0
(null)	cluster409	0	0	2	0
(null)	cluster410	0	0	2	0
(null)	cluster411	0	0	2	0
(null)	cluster412	0	0	2	0
(null)	cluster413	0	0	2	0
(null)	cluster414	0	0	2	0
(null)	cluster415	0	0	2	0
(null)	cluster416	0	0	2	0
(null)	cluster417	0	0	2	0
(null)	cluster418	0	0	2	0
(null)	cluster419	0	0	2	0
(null)	cluster420	0	0	2	0
(null)	cluster421	0	0	2	0
(null)	cluster422	0	0	2	0
(null)	cluster423	0	0	2	0
(null)	cluster424	0	0	2	0
(null)	cluster425	0	0	2	0
(null)	cluster426	0	0	2	0
(null)	cluster427	0	0	2	0
(null)	cluster428	0	0	2	0
(null)	cluster429	0	0	1	1
(null)	cluster430	0	1	0	1
(null)	cluster431	0	0	1	1
(null)	cluster432	1	0	0	1
(null)	cluster433	0	0	1	1
(null)	cluster434	1	0	1	0
(null)	cluster435	0	0	1	1
(null)	cluster436	0	1	0	1
(null)	cluster437	0	1	0	1
(null)	cluster438	0	1	0	1
(null)	cluster439	0	1	0	1
(null)	cluster440	1	1	0	0
(null)	cluster441	0	1	0	1
(null)	cluster442	0	0	1	1
(null)	cluster443	0	0	1	1
(null)	cluster444	0	0	1	1
(null)	cluster445	0	0	1	1
(null)	cluster446	1	1	0	0
(null)	cluster447	0	0	1	1
(null)	cluster448	0	0	1	1
(null)	cluster449	1	0	0	1
(null)	cluster450	0	0	1	1
(null)	cluster451	0	0	1	1
(null)	cluster452	1	1	0	0
(null)	cluster453	0	1	1	0
(null)	cluster454	1	0	1	0
(null)	cluster455	1	1	0	0
(null)	cluster456	0	1	1	0
(null)	cluster457	1	1	0	0
(null)	cluster458	1	1	0	0
(null)	cluster459	1	1	0	0
(null)	cluster460	0	1	1	0
(null)	cluster461	0	1	1	0
(null)	cluster462	0	1	1	0
(null)	cluster463	1	1	0	0
(null)	cluster464	1	1	0	0
(null)	cluster465	1	1	0	0
(null)	cluster466	1	1	0	0
(null)	cluster467	1	1	0	0
(null)	cluster468	1	1	0	0
(null)	cluster469	1	1	0	0
(null)	cluster470	1	1	0	0
(null)	cluster471	1	1	0	0
(null)	cluster472	1	1	0	0
(null)	cluster473	1	1	0	0
(null)	cluster474	1	1	0	0
(null)	cluster475	1	1	0	0
(null)	cluster476	1	1	0	0
(null)	cluster477	1	1	0	0
(null)	cluster478	1	1	0	0
(null)	cluster479	0	1	1	0
(null)	cluster480	1	1	0	0
(null)	cluster481	1	1	0	0
(null)	cluster482	1	1	0	0
(null)	cluster483	1	0	1	0
(null)	cluster484	1	1	0	0
(null)	cluster485	1	1	0	0
(null)	cluster486	0	1	1	0
(null)	cluster487	1	1	0	0
(null)	cluster488	0	1	1	0
(null)	cluster489	0	1	1	0
(null)	cluster490	0	1	1	0
(null)	cluster491	1	1	0	0
(null)	cluster492	1	1	0	0
(null)	cluster493	1	1	0	0
(null)	cluster494	1	1	0	0
(null)	cluster495	1	1	0	0
(null)	cluster496	0	1	1	0
(null)	cluster497	1	1	0	0
(null)	cluster498	1	1	0	0
(null)	cluster499	1	1	0	0
(null)	cluster500	1	1	0	0
(null)	cluster501	1	1	0	0
(null)	cluster502	1	1	0	0
(null)	cluster503	1	1	0	0
(null)	cluster504	1	1	0	0
(null)	cluster505	1	1	0	0
(null)	cluster506	0	1	1	0
(null)	cluster507	1	1	0	0
(null)	cluster508	1	1	0	0
(null)	cluster509	1	1	0	0
(null)	cluster510	0	1	1	0
(null)	cluster511	1	1	0	0
(null)	cluster512	1	1	0	0
(null)	cluster513	1	1	0	0
(null)	cluster514	1	1	0	0
(null)	cluster515	1	1	0	0
(null)	cluster516	0	1	1	0
(null)	cluster517	1	1	0	0
(null)	cluster518	1	1	0	0
(null)	cluster519	1	1	0	0
(null)	cluster520	1	1	0	0
(null)	cluster521	1	1	0	0
(null)	cluster522	1	1	0	0
(null)	cluster523	1	1	0	0
(null)	cluster524	1	1	0	0
(null)	cluster525	1	1	0	0
(null)	cluster526	0	1	1	0
(null)	cluster527	1	1	0	0
(null)	cluster528	0	1	1	0
(null)	cluster529	1	1	0	0
(null)	cluster530	0	1	1	0
(null)	cluster531	0	1	1	0
(null)	cluster532	1	1	0	0
(null)	cluster533	1	1	0	0
(null)	cluster534	1	1	0	0
(null)	cluster535	1	1	0	0
(null)	cluster536	1	1	0	0
(null)	cluster537	1	1	0	0
(null)	cluster538	1	1	0	0
(null)	cluster539	1	1	0	0
(null)	cluster540	0	1	1	0
(null)	cluster541	1	1	0	0
(null)	cluster542	1	1	0	0
(null)	cluster543	0	1	1	0
(null)	cluster544	1	1	0	0
(null)	cluster545	0	1	1	0
(null)	cluster546	1	1	0	0
(null)	cluster547	1	1	0	0
(null)	cluster548	1	1	0	0
(null)	cluster549	1	1	0	0
(null)	cluster550	1	1	0	0
(null)	cluster551	1	1	0	0
(null)	cluster552	1	1	0	0
(null)	cluster553	1	1	0	0
(null)	cluster554	1	1	0	0
(null)	cluster555	1	1	0	0
(null)	cluster556	0	1	1	0
(null)	cluster557	1	1	0	0
(null)	cluster558	1	1	0	0
(null)	cluster559	0	1	1	0
(null)	cluster560	1	1	0	0
(null)	cluster561	1	1	0	0
(null)	cluster562	1	1	0	0
(null)	cluster563	1	1	0	0
(null)	cluster564	1	1	0	0
(null)	cluster565	1	1	0	0
(null)	cluster566	1	1	0	0
(null)	cluster567	0	1	1	0
(null)	cluster568	0	1	1	0
(null)	cluster569	1	1	0	0
(null)	cluster570	1	1	0	0
(null)	cluster571	1	1	0	0
(null)	cluster572	1	1	0	0
(null)	cluster573	1	1	0	0
(null)	cluster574	1	1	0	0
(null)	cluster575	1	1	0	0
(null)	cluster576	1	1	0	0
(null)	cluster577	1	1	0	0
(null)	cluster578	1	1	0	0
(null)	cluster579	1	1	0	0
(null)	cluster580	1	1	0	0
(null)	cluster581	1	1	0	0
(null)	cluster582	1	1	0	0
(null)	cluster583	1	1	0	0
(null)	cluster584	0	1	1	0
(null)	cluster585	0	1	1	0
(null)	cluster586	1	1	0	0
(null)	cluster587	1	1	0	0
(null)	cluster588	1	1	0	0
(null)	cluster589	1	1	0	0
(null)	cluster590	1	1	0	0
(null)	cluster591	1	1	0	0
(null)	cluster592	1	1	0	0
(null)	cluster593	1	0	1	0
(null)	cluster594	1	1	0	0
(null)	cluster595	1	1	0	0
(null)	cluster596	1	1	0	0
(null)	cluster597	1	1	0	0
(null)	cluster598	1	1	0	0
(null)	cluster599	0	1	1	0
(null)	cluster600	0	1	1	0
(null)	cluster601	1	1	0	0
(null)	cluster602	1	1	0	0
(null)	cluster603	1	1	0	0
(null)	cluster604	1	1	0	0
(null)	cluster605	1	1	0	0
(null)	cluster606	0	1	1	0
(null)	cluster607	1	1	0	0
(null)	cluster608	1	1	0	0
(null)	cluster609	0	1	1	0
(null)	cluster610	1	1	0	0
(null)	cluster611	0	1	1	0
(null)	cluster612	1	1	0	0
(null)	cluster613	1	1	0	0
(null)	cluster614	1	1	0	0
(null)	cluster615	0	1	1	0
(null)	cluster616	0	1	1	0
(null)	cluster617	1	0	1	0
(null)	cluster618	0	1	1	0
(null)	cluster619	1	1	0	0
(null)	cluster620	1	1	0	0
(null)	cluster621	0	1	1	0
(null)	cluster622	0	1	1	0
(null)	cluster623	1	1	0	0
(null)	cluster624	1	1	0	0
(null)	cluster625	1	1	0	0
(null)	cluster626	1	1	0	0
(null)	cluster627	1	1	0	0
(null)	cluster628	1	1	0	0
(null)	cluster629	1	1	0	0
(null)	cluster630	1	1	0	0
(null)	cluster631	1	1	0	0
(null)	cluster632	1	1	0	0
(null)	cluster633	1	1	0	0
(null)	cluster634	1	1	0	0
(null)	cluster635	1	1	0	0
(null)	cluster636	1	1	0	0
(null)	cluster637	1	1	0	0
(null)	cluster638	1	1	0	0
(null)	cluster639	1	1	0	0
(null)	cluster640	1	1	0	0
(null)	cluster641	1	1	0	0
(null)	cluster642	1	1	0	0
(null)	cluster643	1	1	0	0
(null)	cluster644	0	1	1	0
(null)	cluster645	1	1	0	0
(null)	cluster646	1	1	0	0
(null)	cluster647	1	1	0	0
(null)	cluster648	1	1	0	0
(null)	cluster649	0	1	1	0
(null)	cluster650	1	1	0	0
(null)	cluster651	1	1	0	0
(null)	cluster652	0	1	1	0
(null)	cluster653	0	1	1	0
(null)	cluster654	0	1	1	0
(null)	cluster655	0	1	1	0
(null)	cluster656	1	1	0	0
(null)	cluster657	1	1	0	0
(null)	cluster658	0	1	1	0
(null)	cluster659	1	1	0	0
(null)	cluster660	1	1	0	0
(null)	cluster661	1	1	0	0
(null)	cluster662	1	1	0	0
(null)	cluster663	0	1	1	0
(null)	cluster664	1	1	0	0
(null)	cluster665	1	1	0	0
(null)	cluster666	1	1	0	0
(null)	cluster667	1	1	0	0
(null)	cluster668	1	1	0	0
(null)	cluster669	1	1	0	0
(null)	cluster670	1	1	0	0
(null)	cluster671	1	1	0	0
(null)	cluster672	1	1	0	0
(null)	cluster673	1	1	0	0
(null)	cluster674	1	1	0	0
(null)	cluster675	1	1	0	0
(null)	cluster676	1	1	0	0
(null)	cluster677	1	1	0	0
(null)	cluster678	1	1	0	0
(null)	cluster679	1	1	0	0
(null)	cluster680	1	1	0	0
(null)	cluster681	0	1	1	0
(null)	cluster682	0	1	1	0
(null)	cluster683	1	1	0	0
(null)	cluster684	1	1	0	0
(null)	cluster685	0	1	1	0
(null)	cluster686	1	1	0	0
(null)	cluster687	1	0	1	0
(null)	cluster688	0	1	1	0
(null)	cluster689	1	1	0	0
(null)	cluster690	1	1	0	0
(null)	cluster691	1	1	0	0
(null)	cluster692	1	1	0	0
(null)	cluster693	1	1	0	0
(null)	cluster694	1	1	0	0
(null)	cluster695	1	1	0	0
(null)	cluster696	1	1	0	0
(null)	cluster697	1	1	0	0
(null)	cluster698	1	1	0	0
(null)	cluster699	0	1	1	0
(null)	cluster700	1	1	0	0
(null)	cluster701	1	1	0	0
(null)	cluster702	1	1	0	0
(null)	cluster703	1	1	0	0
(null)	cluster704	1	1	0	0
(null)	cluster705	1	1	0	0
(null)	cluster706	0	1	1	0
(null)	cluster707	1	1	0	0
(null)	cluster708	1	1	0	0
(null)	cluster709	0	1	1	0
(null)	cluster710	1	1	0	0
(null)	cluster711	1	1	0	0
(null)	cluster712	1	1	0	0
(null)	cluster713	0	1	1	0
(null)	cluster714	1	1	0	0
(null)	cluster715	0	1	1	0
(null)	cluster716	1	1	0	0
(null)	cluster717	0	1	1	0
(null)	cluster718	1	1	0	0
(null)	cluster719	1	1	0	0
(null)	cluster720	1	1	0	0
(null)	cluster721	1	1	0	0
(null)	cluster722	1	1	0	0
(null)	cluster723	0	1	1	0
(null)	cluster724	1	1	0	0
(null)	cluster725	1	1	0	0
(null)	cluster726	1	1	0	0
(null)	cluster727	1	1	0	0
(null)	cluster728	1	1	0	0
(null)	cluster729	0	1	1	0
(null)	cluster730	1	1	0	0
(null)	cluster731	1	1	0	0
(null)	cluster732	0	1	1	0
(null)	cluster733	1	1	0	0
(null)	cluster734	1	1	0	0
(null)	cluster735	1	1	0	0
(null)	cluster736	1	1	0	0
(null)	cluster737	1	1	0	0
(null)	cluster738	0	1	1	0
(null)	cluster739	1	1	0	0
(null)	cluster740	1	1	0	0
(null)	cluster741	1	1	0	0
(null)	cluster742	1	1	0	0
(null)	cluster743	1	1	0	0
(null)	cluster744	1	1	0	0
(null)	cluster745	1	1	0	0
(null)	cluster746	1	1	0	0
(null)	cluster747	1	1	0	0
(null)	cluster748	1	1	0	0
(null)	cluster749	0	1	1	0
(null)	cluster750	1	1	0	0
(null)	cluster751	0	1	1	0
(null)	cluster752	0	1	1	0
(null)	cluster753	1	1	0	0
(null)	cluster754	1	1	0	0
(null)	cluster755	1	1	0	0
(null)	cluster756	1	1	0	0
(null)	cluster757	1	1	0	0
(null)	cluster758	1	1	0	0
(null)	cluster759	1	1	0	0
(null)	cluster760	1	1	0	0
(null)	cluster761	1	1	0	0
(null)	cluster762	1	1	0	0
(null)	cluster763	1	1	0	0
(null)	cluster764	1	0	1	0
(null)	cluster765	1	0	1	0
(null)	cluster766	1	0	1	0
(null)	cluster767	1	0	1	0
(null)	cluster768	1	0	1	0
(null)	cluster769	1	0	1	0
(null)	cluster770	1	0	1	0
(null)	cluster771	1	0	1	0
(null)	cluster772	1	0	1	0
(null)	cluster773	1	0	1	0
(null)	cluster774	1	0	1	0
(null)	cluster775	1	0	1	0
(null)	cluster776	1	0	1	0
(null)	cluster777	1	0	1	0
(null)	cluster778	1	0	1	0
(null)	cluster779	1	0	1	0
(null)	cluster780	1	0	1	0
(null)	cluster781	1	0	1	0
(null)	cluster782	1	0	1	0
(null)	cluster783	1	0	1	0
(null)	cluster784	1	0	1	0
(null)	cluster785	1	0	1	0
(null)	cluster786	1	0	1	0
(null)	cluster787	1	0	1	0
(null)	cluster788	1	0	1	0
(null)	cluster789	1	0	1	0
(null)	cluster790	1	0	1	0
(null)	cluster791	1	0	1	0
(null)	cluster792	1	0	1	0
(null)	cluster793	1	0	1	0
(null)	cluster794	1	0	1	0
(null)	cluster795	1	0	1	0
(null)	cluster796	1	0	1	0
(null)	cluster797	1	0	1	0
(null)	cluster798	1	0	1	0
(null)	cluster799	1	0	1	0
(null)	cluster800	1	0	1	0
(null)	cluster801	1	0	1	0
(null)	cluster802	1	0	1	0
(null)	cluster803	1	0	1	0
(null)	cluster804	1	0	1	0
(null)	cluster805	1	0	1	0
(null)	cluster806	1	0	1	0
(null)	cluster807	1	0	1	0
(null)	cluster808	1	0	1	0
(null)	cluster809	1	0	1	0
(null)	cluster810	1	0	1	0
(null)	cluster811	1	0	1	0
(null)	cluster812	1	0	1	0
(null)	cluster813	1	0	1	0
(null)	cluster814	1	0	1	0
(null)	cluster815	1	0	1	0
(null)	cluster816	1	0	1	0
(null)	cluster817	1	0	1	0
(null)	cluster818	1	0	1	0
(null)	cluster819	1	0	1	0
(null)	cluster820	1	0	1	0
(null)	cluster821	1	0	1	0
(null)	cluster822	1	0	1	0
(null)	cluster823	1	0	1	0
(null)	cluster824	1	0	1	0
(null)	cluster825	1	0	1	0
(null)	cluster826	1	0	1	0
(null)	cluster827	1	0	1	0
(null)	cluster828	1	0	1	0
(null)	cluster829	1	0	1	0
(null)	cluster830	1	0	1	0
(null)	cluster831	1	0	1	0
(null)	cluster832	1	0	1	0
(null)	cluster833	1	0	1	0
(null)	cluster834	1	0	1	0
(null)	cluster835	1	0	1	0
(null)	cluster836	1	0	1	0
(null)	cluster837	1	0	1	0
(null)	cluster838	1	0	1	0
(null)	cluster839	1	0	1	0
(null)	cluster840	1	0	1	0
#################
# 2.3 Inparalogs
#################
AUR_AO|scaffold63.g97.t1	AUR_AO|scaffold107.g59.t1	0.1532
AUR_AO|scaffold63.g97.t1	AUR_AO|scaffold81.g81.t1	0.2808
AUR_AO|scaffold41.g76.t1	AUR_AO|scaffold41.g73.t1	0.6934
AUR_AO|scaffold41.g76.t1	AUR_AO|scaffold41.g75.t1	0.7554
AUR_AO|scaffold28.g91.t1	AUR_AO|scaffold26.g21.t1	1.8394
AUR_AO|scaffold28.g91.t1	AUR_AO|scaffold63.g75.t1	1.32318
AUR_AO|scaffold28.g91.t1	AUR_AO|scaffold63.g76.t1	2.31524
AUR_AO|scaffold28.g91.t1	AUR_AO|scaffold694.g1.t1	1.14557
AUR_AO|scaffold16.g19.t1	AUR_AO|scaffold16.g24.t1	1.34923
AUR_AO|scaffold297.g23.t1	AUR_AO|scaffold142.g54.t1	0.8697
AUR_AO|scaffold297.g23.t1	AUR_AO|scaffold241.g2.t1	0.8561
AUR_AO|scaffold1080.g1.t1	AUR_AO|scaffold183.g28.t1	0.505
AUR_AO|scaffold45.g84.t1	AUR_AO|scaffold45.g87.t1	0.7144
AUR_AO|scaffold16.g24.t1	AUR_AO|scaffold16.g19.t1	1.34923
AUR_AO|scaffold16.g24.t1	AUR_AO|scaffold16.g34.t1	0.2957
AUR_AO|scaffold81.g81.t1	AUR_AO|scaffold107.g59.t1	0.1674
AUR_AO|scaffold81.g81.t1	AUR_AO|scaffold63.g97.t1	0.2808
AUR_AO|scaffold183.g28.t1	AUR_AO|scaffold1080.g1.t1	0.505
AUR_AO|scaffold368.g9.t1	AUR_AO|scaffold1278.g1.t1	0.4312
AUR_AO|scaffold20.g40.t1	AUR_AO|scaffold8.g102.t1	0.4472
AUR_AO|scaffold41.g74.t1	AUR_AO|scaffold41.g73.t1	0.6694
AUR_AO|scaffold485.g11.t1	AUR_AO|scaffold111.g33.t1	0.9134
AUR_AO|scaffold44.g56.t1	AUR_AO|scaffold293.g4.t1	0.9234
AUR_AO|scaffold129.g12.t1	AUR_AO|scaffold157.g38.t1	0.9645
AUR_AO|scaffold129.g12.t1	AUR_AO|scaffold277.g2.t1	0.7402
AUR_AO|scaffold129.g12.t1	AUR_AO|scaffold37.g16.t1	0.5631
AUR_AO|scaffold129.g12.t1	AUR_AO|scaffold38.g35.t1	0.4091
AUR_AO|scaffold7.g21.t1	AUR_AO|scaffold7.g22.t1	0.0983
AUR_AO|scaffold5.g191.t1	AUR_AO|scaffold686.g1.t1	3.097
AUR_AO|scaffold45.g87.t1	AUR_AO|scaffold45.g84.t1	0.7144
AUR_AO|scaffold16.g34.t1	AUR_AO|scaffold16.g24.t1	0.2957
AUR_AO|scaffold16.g34.t1	AUR_AO|scaffold16.g27.t1	2.50751
AUR_AO|scaffold44.g12.t1	AUR_AO|scaffold44.g11.t1	0.7362
AUR_AO|scaffold7.g97.t1	AUR_AO|scaffold57.g54.t1	0.2548
AUR_AO|scaffold405.g8.t1	AUR_AO|scaffold111.g57.t1	0.3408
AUR_AO|scaffold48.g3.t1	AUR_AO|scaffold48.g4.t1	0.8358
AUR_AO|scaffold41.g13.t1	AUR_AO|scaffold41.g15.t1	3.097
AUR_AO|scaffold41.g13.t1	AUR_AO|scaffold426.g3.t1	1.00373
AUR_AO|scaffold41.g15.t1	AUR_AO|scaffold41.g13.t1	3.097
AUR_AO|scaffold41.g15.t1	AUR_AO|scaffold426.g3.t1	1.06498
AUR_AO|scaffold87.g32.t1	AUR_AO|scaffold87.g33.t1	2.54683
AUR_AO|scaffold73.g70.t1	AUR_AO|scaffold49.g83.t1	0.3829
AUR_AO|scaffold73.g70.t1	AUR_AO|scaffold73.g71.t1	0.4151
AUR_AO|scaffold63.g75.t1	AUR_AO|scaffold26.g21.t1	1.01131
AUR_AO|scaffold63.g75.t1	AUR_AO|scaffold28.g91.t1	1.32318
AUR_AO|scaffold63.g75.t1	AUR_AO|scaffold63.g76.t1	1.85715
AUR_AO|scaffold142.g54.t1	AUR_AO|scaffold241.g2.t1	0.8308
AUR_AO|scaffold142.g54.t1	AUR_AO|scaffold297.g23.t1	0.8697
AUR_AO|scaffold118.g79.t1	AUR_AO|scaffold118.g80.t1	0.6472
AUR_AO|scaffold5.g213.t1	AUR_AO|scaffold219.g35.t1	0.5448
AUR_AO|scaffold63.g76.t1	AUR_AO|scaffold26.g21.t1	1.55964
AUR_AO|scaffold63.g76.t1	AUR_AO|scaffold28.g91.t1	2.31524
AUR_AO|scaffold63.g76.t1	AUR_AO|scaffold63.g75.t1	1.85715
AUR_AO|scaffold63.g76.t1	AUR_AO|scaffold694.g1.t1	1.264
AUR_AO|scaffold41.g75.t1	AUR_AO|scaffold41.g76.t1	0.7554
AUR_AO|scaffold61.g71.t1	AUR_AO|scaffold105.g46.t1	0.6212
AUR_AO|scaffold8.g102.t1	AUR_AO|scaffold20.g40.t1	0.4472
AUR_AO|scaffold426.g3.t1	AUR_AO|scaffold41.g13.t1	1.00373
AUR_AO|scaffold426.g3.t1	AUR_AO|scaffold41.g15.t1	1.06498
AUR_AO|scaffold11.g48.t1	AUR_AO|scaffold144.g15.t1	1.01545
AUR_AO|scaffold19.g38.t1	AUR_AO|scaffold1643.g1.t1	0.8943
AUR_AO|scaffold26.g21.t1	AUR_AO|scaffold28.g91.t1	1.8394
AUR_AO|scaffold26.g21.t1	AUR_AO|scaffold63.g75.t1	1.01131
AUR_AO|scaffold26.g21.t1	AUR_AO|scaffold63.g76.t1	1.55964
AUR_AO|scaffold26.g21.t1	AUR_AO|scaffold694.g1.t1	0.6416
AUR_AO|scaffold49.g83.t1	AUR_AO|scaffold73.g70.t1	0.3829
AUR_AO|scaffold7.g171.t1	AUR_AO|scaffold7.g172.t1	2.63829
AUR_AO|scaffold41.g73.t1	AUR_AO|scaffold41.g71.t1	0.7498
AUR_AO|scaffold41.g73.t1	AUR_AO|scaffold41.g74.t1	0.6694
AUR_AO|scaffold41.g73.t1	AUR_AO|scaffold41.g76.t1	0.6934
AUR_AO|scaffold16.g27.t1	AUR_AO|scaffold16.g34.t1	2.50751
AUR_AO|scaffold287.g7.t1	AUR_AO|scaffold287.g8.t1	0.3708
AUR_AO|scaffold1643.g1.t1	AUR_AO|scaffold19.g38.t1	0.8943
AUR_AO|scaffold241.g2.t1	AUR_AO|scaffold142.g54.t1	0.8308
AUR_AO|scaffold241.g2.t1	AUR_AO|scaffold297.g23.t1	0.8561
AUR_AO|scaffold183.g18.t1	AUR_AO|scaffold183.g24.t1	3.097
AUR_AO|scaffold183.g18.t1	AUR_AO|scaffold183.g25.t1	2.54873
AUR_AO|scaffold44.g11.t1	AUR_AO|scaffold44.g12.t1	0.7362
AUR_AO|scaffold48.g4.t1	AUR_AO|scaffold48.g3.t1	0.8358
AUR_AO|scaffold41.g71.t1	AUR_AO|scaffold41.g73.t1	0.7498
AUR_AO|scaffold171.g6.t1	AUR_AO|scaffold171.g4.t1	1.32878
AUR_AO|scaffold87.g33.t1	AUR_AO|scaffold87.g32.t1	2.54683
AUR_AO|scaffold9.g152.t1	AUR_AO|scaffold9.g154.t1	0.3339
AUR_AO|scaffold54.g26.t1	AUR_AO|scaffold199.g23.t1	0.2417
AUR_AO|scaffold57.g54.t1	AUR_AO|scaffold7.g97.t1	0.2548
AUR_AO|scaffold111.g33.t1	AUR_AO|scaffold485.g11.t1	0.9134
AUR_AO|scaffold5.g50.t1	AUR_AO|scaffold9.g133.t1	0.9038
AUR_AO|scaffold73.g71.t1	AUR_AO|scaffold73.g70.t1	0.4151
AUR_AO|scaffold9.g154.t1	AUR_AO|scaffold9.g152.t1	0.3339
AUR_AO|scaffold7.g172.t1	AUR_AO|scaffold7.g171.t1	2.63829
AUR_AO|scaffold134.g9.t1	AUR_AO|scaffold111.g57.t1	0.6632
AUR_AO|scaffold118.g80.t1	AUR_AO|scaffold118.g79.t1	0.6472
AUR_AO|scaffold144.g15.t1	AUR_AO|scaffold11.g48.t1	1.01545
AUR_AO|scaffold171.g4.t1	AUR_AO|scaffold171.g6.t1	1.32878
AUR_AO|scaffold107.g59.t1	AUR_AO|scaffold63.g97.t1	0.1532
AUR_AO|scaffold107.g59.t1	AUR_AO|scaffold81.g81.t1	0.1674
AUR_AO|scaffold105.g46.t1	AUR_AO|scaffold61.g71.t1	0.6212
AUR_AO|scaffold38.g35.t1	AUR_AO|scaffold129.g12.t1	0.4091
AUR_AO|scaffold183.g25.t1	AUR_AO|scaffold183.g18.t1	2.54873
AUR_AO|scaffold686.g1.t1	AUR_AO|scaffold5.g191.t1	3.097
AUR_AO|scaffold273.g15.t1	AUR_AO|scaffold61.g15.t1	0.7317
AUR_AO|scaffold183.g24.t1	AUR_AO|scaffold183.g18.t1	3.097
AUR_AO|scaffold37.g16.t1	AUR_AO|scaffold129.g12.t1	0.5631
AUR_AO|scaffold7.g22.t1	AUR_AO|scaffold7.g21.t1	0.0983
AUR_AO|scaffold9.g133.t1	AUR_AO|scaffold5.g50.t1	0.9038
AUR_AO|scaffold287.g8.t1	AUR_AO|scaffold287.g7.t1	0.3708
AUR_AO|scaffold694.g1.t1	AUR_AO|scaffold26.g21.t1	0.6416
AUR_AO|scaffold694.g1.t1	AUR_AO|scaffold28.g91.t1	1.14557
AUR_AO|scaffold694.g1.t1	AUR_AO|scaffold63.g76.t1	1.264
AUR_AO|scaffold111.g57.t1	AUR_AO|scaffold134.g9.t1	0.6632
AUR_AO|scaffold111.g57.t1	AUR_AO|scaffold405.g8.t1	0.3408
AUR_AO|scaffold157.g38.t1	AUR_AO|scaffold129.g12.t1	0.9645
AUR_AO|scaffold157.g38.t1	AUR_AO|scaffold277.g2.t1	0.6247
AUR_AO|scaffold293.g4.t1	AUR_AO|scaffold44.g56.t1	0.9234
AUR_AO|scaffold256.g32.t1	AUR_AO|scaffold256.g36.t1	0.174
AUR_AO|scaffold256.g36.t1	AUR_AO|scaffold256.g32.t1	0.174
AUR_AO|scaffold61.g15.t1	AUR_AO|scaffold273.g15.t1	0.7317
AUR_AO|scaffold199.g23.t1	AUR_AO|scaffold54.g26.t1	0.2417
AUR_AO|scaffold277.g2.t1	AUR_AO|scaffold129.g12.t1	0.7402
AUR_AO|scaffold277.g2.t1	AUR_AO|scaffold157.g38.t1	0.6247
AUR_AO|scaffold1278.g1.t1	AUR_AO|scaffold368.g9.t1	0.4312
AUR_AO|scaffold219.g35.t1	AUR_AO|scaffold5.g213.t1	0.5448
ATE_AO|aten_s0106.g33.t1	ATE_AO|aten_s0164.g33.t1	1.63734
ATE_AO|aten_s0138.g25.t1	ATE_AO|aten_s0138.g31.t1	1.63734
ATE_AO|aten_s0212.g11.t1	ATE_AO|aten_s0034.g13.t1	1.63734
ATE_AO|aten_s0212.g11.t1	ATE_AO|aten_s0099.g51.t1	1.63734
ATE_AO|aten_s0751.g1.t1	ATE_AO|aten_s0318.g4.t1	0.96332
ATE_AO|aten_s0022.g49.t1	ATE_AO|aten_s0030.g67.t1	0.1371
ATE_AO|aten_s0009.g243.t1	ATE_AO|aten_s0001.g58.t1	1.22257
ATE_AO|aten_s0009.g243.t1	ATE_AO|aten_s0001.g59.t1	1.21673
ATE_AO|aten_s0009.g243.t1	ATE_AO|aten_s0046.g81.t1	0.1887
ATE_AO|aten_s0202.g12.t1	ATE_AO|aten_s0202.g10.t1	1.63734
ATE_AO|aten_s0634.g2.t1	ATE_AO|aten_s0327.g6.t1	0.2219
ATE_AO|aten_s0110.g57.t1	ATE_AO|aten_s0110.g54.t1	1.63734
ATE_AO|aten_s0062.g9.t1	ATE_AO|aten_s0062.g7.t1	0.63018
ATE_AO|aten_s0059.g1.t1	ATE_AO|aten_s0007.g39.t1	0.4888
ATE_AO|aten_s0001.g59.t1	ATE_AO|aten_s0001.g58.t1	1.63734
ATE_AO|aten_s0001.g59.t1	ATE_AO|aten_s0009.g242.t1	0.1779
ATE_AO|aten_s0001.g59.t1	ATE_AO|aten_s0009.g243.t1	1.21673
ATE_AO|aten_s0001.g59.t1	ATE_AO|aten_s0046.g81.t1	0.3028
ATE_AO|aten_s0001.g59.t1	ATE_AO|aten_s0074.g47.t1	0.54293
ATE_AO|aten_s0019.g66.t1	ATE_AO|aten_s0019.g65.t1	0.53953
ATE_AO|aten_s0074.g47.t1	ATE_AO|aten_s0001.g58.t1	0.2876
ATE_AO|aten_s0074.g47.t1	ATE_AO|aten_s0001.g59.t1	0.54293
ATE_AO|aten_s0020.g6.t1	ATE_AO|aten_s0033.g88.t1	0.1874
ATE_AO|aten_s0170.g16.t1	ATE_AO|aten_s0162.g21.t1	0.407
ATE_AO|aten_s0004.g159.t1	ATE_AO|aten_s0004.g160.t1	0.70678
ATE_AO|aten_s0138.g31.t1	ATE_AO|aten_s0138.g25.t1	1.63734
ATE_AO|aten_s0001.g58.t1	ATE_AO|aten_s0001.g59.t1	1.63734
ATE_AO|aten_s0001.g58.t1	ATE_AO|aten_s0009.g242.t1	0.0928
ATE_AO|aten_s0001.g58.t1	ATE_AO|aten_s0009.g243.t1	1.22257
ATE_AO|aten_s0001.g58.t1	ATE_AO|aten_s0046.g81.t1	0.2717
ATE_AO|aten_s0001.g58.t1	ATE_AO|aten_s0074.g47.t1	0.2876
ATE_AO|aten_s0164.g33.t1	ATE_AO|aten_s0106.g33.t1	1.63734
ATE_AO|aten_s0056.g100.t1	ATE_AO|aten_s0056.g101.t1	1.63734
ATE_AO|aten_s0004.g160.t1	ATE_AO|aten_s0004.g159.t1	0.70678
ATE_AO|aten_s0183.g12.t1	ATE_AO|aten_s0294.g20.t1	1.63734
ATE_AO|aten_s0192.g9.t1	ATE_AO|aten_s0036.g88.t1	1.63734
ATE_AO|aten_s0579.g3.t1	ATE_AO|aten_s0233.g34.t1	1.63734
ATE_AO|aten_s0074.g42.t1	ATE_AO|aten_s0074.g41.t1	1.63734
ATE_AO|aten_s0062.g7.t1	ATE_AO|aten_s0062.g9.t1	0.63018
ATE_AO|aten_s0046.g81.t1	ATE_AO|aten_s0001.g58.t1	0.2717
ATE_AO|aten_s0046.g81.t1	ATE_AO|aten_s0001.g59.t1	0.3028
ATE_AO|aten_s0046.g81.t1	ATE_AO|aten_s0009.g243.t1	0.1887
ATE_AO|aten_s0046.g81.t1	ATE_AO|aten_s0046.g80.t1	0.2963
ATE_AO|aten_s0294.g20.t1	ATE_AO|aten_s0183.g12.t1	1.63734
ATE_AO|aten_s0046.g80.t1	ATE_AO|aten_s0046.g81.t1	0.2963
ATE_AO|aten_s0018.g17.t1	ATE_AO|aten_s0018.g16.t1	1.02178
ATE_AO|aten_s0196.g4.t1	ATE_AO|aten_s0197.g51.t1	0.62223
ATE_AO|aten_s0110.g55.t1	ATE_AO|aten_s0110.g54.t1	1.63734
ATE_AO|aten_s0110.g54.t1	ATE_AO|aten_s0110.g55.t1	1.63734
ATE_AO|aten_s0110.g54.t1	ATE_AO|aten_s0110.g57.t1	1.63734
ATE_AO|aten_s0030.g122.t1	ATE_AO|aten_s0032.g23.t1	1.63734
ATE_AO|aten_s0003.g14.t1	ATE_AO|aten_s0013.g113.t1	0.59296
ATE_AO|aten_s0233.g34.t1	ATE_AO|aten_s0078.g1.t1	1.63734
ATE_AO|aten_s0233.g34.t1	ATE_AO|aten_s0579.g1.t1	1.63734
ATE_AO|aten_s0233.g34.t1	ATE_AO|aten_s0579.g3.t1	1.63734
ATE_AO|aten_s0034.g13.t1	ATE_AO|aten_s0212.g11.t1	1.63734
ATE_AO|aten_s0002.g112.t1	ATE_AO|aten_s0002.g111.t1	1.63734
ATE_AO|aten_s0078.g1.t1	ATE_AO|aten_s0233.g34.t1	1.63734
ATE_AO|aten_s0072.g59.t1	ATE_AO|aten_s0026.g28.t1	0.67862
ATE_AO|aten_s0030.g67.t1	ATE_AO|aten_s0022.g49.t1	0.1371
ATE_AO|aten_s0011.g114.t1	ATE_AO|aten_s0010.g106.t1	0.96147
ATE_AO|aten_s0034.g28.t1	ATE_AO|aten_s0034.g27.t1	1.63734
ATE_AO|aten_s0327.g6.t1	ATE_AO|aten_s0634.g2.t1	0.2219
ATE_AO|aten_s0032.g23.t1	ATE_AO|aten_s0030.g122.t1	1.63734
ATE_AO|aten_s0007.g39.t1	ATE_AO|aten_s0059.g1.t1	0.4888
ATE_AO|aten_s0034.g27.t1	ATE_AO|aten_s0034.g28.t1	1.63734
ATE_AO|aten_s0036.g88.t1	ATE_AO|aten_s0192.g9.t1	1.63734
ATE_AO|aten_s0033.g26.t1	ATE_AO|aten_s0033.g28.t1	1.63734
ATE_AO|aten_s0139.g68.t1	ATE_AO|aten_s0139.g66.t1	0.3616
ATE_AO|aten_s0009.g242.t1	ATE_AO|aten_s0001.g58.t1	0.0928
ATE_AO|aten_s0009.g242.t1	ATE_AO|aten_s0001.g59.t1	0.1779
ATE_AO|aten_s0002.g111.t1	ATE_AO|aten_s0002.g112.t1	1.63734
ATE_AO|aten_s0010.g106.t1	ATE_AO|aten_s0011.g114.t1	0.96147
ATE_AO|aten_s0060.g30.t1	ATE_AO|aten_s0060.g29.t1	0.1325
ATE_AO|aten_s0579.g1.t1	ATE_AO|aten_s0233.g34.t1	1.63734
ATE_AO|aten_s0099.g51.t1	ATE_AO|aten_s0212.g11.t1	1.63734
ATE_AO|aten_s0033.g28.t1	ATE_AO|aten_s0033.g26.t1	1.63734
ATE_AO|aten_s0013.g113.t1	ATE_AO|aten_s0003.g14.t1	0.59296
ATE_AO|aten_s0018.g16.t1	ATE_AO|aten_s0018.g17.t1	1.02178
ATE_AO|aten_s0197.g51.t1	ATE_AO|aten_s0196.g4.t1	0.62223
ATE_AO|aten_s0033.g88.t1	ATE_AO|aten_s0020.g6.t1	0.1874
ATE_AO|aten_s0060.g29.t1	ATE_AO|aten_s0060.g30.t1	0.1325
ATE_AO|aten_s0202.g10.t1	ATE_AO|aten_s0202.g12.t1	1.63734
ATE_AO|aten_s0074.g41.t1	ATE_AO|aten_s0074.g42.t1	1.63734
ATE_AO|aten_s0139.g66.t1	ATE_AO|aten_s0139.g68.t1	0.3616
ATE_AO|aten_s0162.g21.t1	ATE_AO|aten_s0170.g16.t1	0.407
ATE_AO|aten_s0123.g48.t1	ATE_AO|aten_s0194.g13.t1	1.63734
ATE_AO|aten_s0056.g101.t1	ATE_AO|aten_s0056.g100.t1	1.63734
ATE_AO|aten_s0026.g28.t1	ATE_AO|aten_s0072.g59.t1	0.67862
ATE_AO|aten_s0318.g4.t1	ATE_AO|aten_s0751.g1.t1	0.96332
ATE_AO|aten_s0019.g65.t1	ATE_AO|aten_s0019.g66.t1	0.53953
ATE_AO|aten_s0194.g13.t1	ATE_AO|aten_s0123.g48.t1	1.63734
AMI_AO|XP_044182228.1	AMI_AO|XP_044182221.1	1.34716
AMI_AO|gene-LOC122959270	AMI_AO|XP_044176409.1	0.1125
AMI_AO|XP_029206798.2	AMI_AO|XP_044168738.1	0.59047
AMI_AO|XP_029187110.2	AMI_AO|XP_044172946.1	1.34716
AMI_AO|XP_029180114.2	AMI_AO|XP_044167867.1	0.6395
AMI_AO|XP_044173608.1	AMI_AO|XP_029191534.2	1.34716
AMI_AO|XP_044173608.1	AMI_AO|XP_029191540.2	1.34716
AMI_AO|XP_044173608.1	AMI_AO|XP_029191548.2	1.34716
AMI_AO|XP_044173608.1	AMI_AO|XP_044168883.1	1.34716
AMI_AO|XP_044177068.1	AMI_AO|XP_044175261.1	0.70041
AMI_AO|XP_044177068.1	AMI_AO|XP_044177075.1	0.74361
AMI_AO|XR_006393660.1	AMI_AO|XP_044168080.1	0.45111
AMI_AO|XP_044173027.1	AMI_AO|XP_044172943.1	1.34716
AMI_AO|XP_029184839.1	AMI_AO|XR_006391695.1	0.3355
AMI_AO|XP_044177934.1	AMI_AO|XP_044177929.1	0.65667
AMI_AO|XP_029194868.1	AMI_AO|XP_044182891.1	0.52598
AMI_AO|XP_044166516.1	AMI_AO|XP_044166854.1	1.34716
AMI_AO|XP_029211802.2	AMI_AO|XP_044180742.1	1.34716
AMI_AO|XP_029185749.2	AMI_AO|XP_029185743.2	0.85875
AMI_AO|XP_044177929.1	AMI_AO|XP_044177934.1	0.65667
AMI_AO|XP_044169110.1	AMI_AO|XP_044182329.1	0.1195
AMI_AO|XP_029185743.2	AMI_AO|XP_029185749.2	0.85875
AMI_AO|XP_029203804.2	AMI_AO|XP_029203762.2	0.93574
AMI_AO|XP_044185182.1	AMI_AO|XP_029189613.2	1.34716
AMI_AO|XP_044185182.1	AMI_AO|XP_029214102.2	1.34716
AMI_AO|XP_044185182.1	AMI_AO|XP_044162825.1	1.34716
AMI_AO|XP_044166725.1	AMI_AO|XP_044166727.1	1.31152
AMI_AO|XP_044169354.1	AMI_AO|XP_044169351.1	0.2359
AMI_AO|XP_029202112.2	AMI_AO|XP_044183530.1	1.34716
AMI_AO|XP_044162761.1	AMI_AO|XP_044162777.1	0.236
AMI_AO|XP_029182437.1	AMI_AO|XP_029192640.2	0.0969
AMI_AO|XP_029200720.2	AMI_AO|XP_029188820.2	0.0772
AMI_AO|XP_029200720.2	AMI_AO|XP_044172588.1	0.2583
AMI_AO|XP_044176185.1	AMI_AO|XP_044176181.1	1.14112
AMI_AO|XP_044181988.1	AMI_AO|XP_044182778.1	0.45621
AMI_AO|XP_044168350.1	AMI_AO|XP_029191534.2	1.34716
AMI_AO|XP_044168350.1	AMI_AO|XP_029191540.2	1.34716
AMI_AO|XP_044168350.1	AMI_AO|XP_029191548.2	1.34716
AMI_AO|XP_044168350.1	AMI_AO|XP_044168883.1	1.34716
AMI_AO|XR_006391695.1	AMI_AO|XP_029184829.2	0.2625
AMI_AO|XR_006391695.1	AMI_AO|XP_029184839.1	0.3355
AMI_AO|XP_044162825.1	AMI_AO|XP_029189613.2	1.34716
AMI_AO|XP_044162825.1	AMI_AO|XP_029214102.2	1.34716
AMI_AO|XP_044162825.1	AMI_AO|XP_044185182.1	1.34716
AMI_AO|XP_029191632.2	AMI_AO|XP_044173475.1	0.9909
AMI_AO|XP_029198018.2	AMI_AO|XP_044167392.1	1.34716
AMI_AO|XP_029188820.2	AMI_AO|XP_029200720.2	0.0772
AMI_AO|XP_029188820.2	AMI_AO|XP_029212370.2	0.1001
AMI_AO|XP_029188820.2	AMI_AO|XP_044172588.1	0.1332
AMI_AO|XP_044167879.1	AMI_AO|XP_044167893.1	1.34716
AMI_AO|XP_029212892.2	AMI_AO|XP_044181504.1	0.2945
AMI_AO|XP_044184617.1	AMI_AO|XP_044184619.1	1.34716
AMI_AO|XP_044181094.1	AMI_AO|XP_044181096.1	0.86391
AMI_AO|XP_044184639.1	AMI_AO|XP_029198932.2	1.06858
AMI_AO|XP_029207718.2	AMI_AO|XP_044180675.1	1.23793
AMI_AO|XP_029207718.2	AMI_AO|XP_044180676.1	1.21431
AMI_AO|XP_044180302.1	AMI_AO|XP_044180278.1	1.34716
AMI_AO|XP_029213362.2	AMI_AO|XP_029179380.2	1.34716
AMI_AO|XP_044166727.1	AMI_AO|XP_044166725.1	1.31152
AMI_AO|XP_044181504.1	AMI_AO|XP_029212892.2	0.2945
AMI_AO|XP_044176409.1	AMI_AO|gene-LOC122959270	0.1125
AMI_AO|XP_044174588.1	AMI_AO|XP_044174589.1	1.34716
AMI_AO|XP_029198932.2	AMI_AO|XP_044184639.1	1.06858
AMI_AO|XP_044183530.1	AMI_AO|XP_029202112.2	1.34716
AMI_AO|XP_029191534.2	AMI_AO|XP_029191540.2	1.34716
AMI_AO|XP_029191534.2	AMI_AO|XP_029191548.2	1.34716
AMI_AO|XP_029191534.2	AMI_AO|XP_044168350.1	1.34716
AMI_AO|XP_029191534.2	AMI_AO|XP_044168883.1	1.34716
AMI_AO|XP_029191534.2	AMI_AO|XP_044173608.1	1.34716
AMI_AO|XP_029189613.2	AMI_AO|XP_029214102.2	1.34716
AMI_AO|XP_029189613.2	AMI_AO|XP_044162825.1	1.34716
AMI_AO|XP_029189613.2	AMI_AO|XP_044185182.1	1.34716
AMI_AO|XP_044172413.1	AMI_AO|XP_044174411.1	0.61154
AMI_AO|XP_044180742.1	AMI_AO|XP_029211802.2	1.34716
AMI_AO|XP_044174612.1	AMI_AO|XP_044174754.1	0.3108
AMI_AO|XP_044167392.1	AMI_AO|XP_029198018.2	1.34716
AMI_AO|XP_029214465.2	AMI_AO|XP_044177832.1	1.17546
AMI_AO|XP_029204348.2	AMI_AO|XR_006391658.1	0.53999
AMI_AO|XP_029179380.2	AMI_AO|XP_029200344.2	1.34716
AMI_AO|XP_029179380.2	AMI_AO|XP_029213362.2	1.34716
AMI_AO|XP_029180573.2	AMI_AO|XP_044183853.1	1.34716
AMI_AO|XP_044182778.1	AMI_AO|XP_044181988.1	0.45621
AMI_AO|XP_044182891.1	AMI_AO|XP_029194868.1	0.52598
AMI_AO|XP_044173475.1	AMI_AO|XP_029191632.2	0.9909
AMI_AO|XP_044177625.1	AMI_AO|XR_006395866.1	1.07215
AMI_AO|XP_029206795.2	AMI_AO|XP_044168752.1	1.34716
AMI_AO|XP_044170403.1	AMI_AO|XP_044180910.1	0.66836
AMI_AO|XR_006391658.1	AMI_AO|XP_029204348.2	0.53999
AMI_AO|XP_044173831.1	AMI_AO|XP_044173832.1	1.34716
AMI_AO|XP_044163158.1	AMI_AO|XP_044162968.1	0.85192
AMI_AO|XP_044181652.1	AMI_AO|XP_044181655.1	1.34716
AMI_AO|XP_044170135.1	AMI_AO|XP_044170127.1	1.08966
AMI_AO|XP_044176107.1	AMI_AO|XP_044173854.1	0.0527
AMI_AO|XP_044179405.1	AMI_AO|XP_029188366.2	0.98916
AMI_AO|XP_029213058.2	AMI_AO|XP_029213057.2	0.61885
AMI_AO|XP_029213058.2	AMI_AO|XP_044169147.1	0.61885
AMI_AO|XP_044172588.1	AMI_AO|XP_029188820.2	0.1332
AMI_AO|XP_044172588.1	AMI_AO|XP_029200720.2	0.2583
AMI_AO|XP_044172588.1	AMI_AO|XP_029212370.2	0.3309
AMI_AO|XP_029201858.2	AMI_AO|XP_044169087.1	1.34716
AMI_AO|XP_044168707.1	AMI_AO|XP_029206808.2	0.64646
AMI_AO|XP_044165791.1	AMI_AO|XP_044184490.1	0.0888
AMI_AO|XP_044183853.1	AMI_AO|XP_029180573.2	1.34716
AMI_AO|XP_029191548.2	AMI_AO|XP_029191534.2	1.34716
AMI_AO|XP_029191548.2	AMI_AO|XP_029191540.2	1.34716
AMI_AO|XP_029191548.2	AMI_AO|XP_044168350.1	1.34716
AMI_AO|XP_029191548.2	AMI_AO|XP_044168883.1	1.34716
AMI_AO|XP_029191548.2	AMI_AO|XP_044173608.1	1.34716
AMI_AO|XP_044181160.1	AMI_AO|XP_044181159.1	0.6829
AMI_AO|XP_044172946.1	AMI_AO|XP_029187110.2	1.34716
AMI_AO|XP_029213057.2	AMI_AO|XP_029213058.2	0.61885
AMI_AO|XP_029213057.2	AMI_AO|XP_044169147.1	1.34716
AMI_AO|XP_044181159.1	AMI_AO|XP_044181160.1	0.6829
AMI_AO|XP_044177943.1	AMI_AO|XP_044178639.1	1.34716
AMI_AO|XP_029211841.2	AMI_AO|XP_044181194.1	1.34716
AMI_AO|XP_044171044.1	AMI_AO|XP_044182529.1	0.3145
AMI_AO|XP_044174464.1	AMI_AO|XP_029189141.2	0.3834
AMI_AO|XP_044182329.1	AMI_AO|XP_044169110.1	0.1195
AMI_AO|XP_044182472.1	AMI_AO|XP_044182477.1	1.34716
AMI_AO|XP_044180676.1	AMI_AO|XP_029207718.2	1.21431
AMI_AO|XP_044180676.1	AMI_AO|XP_044180675.1	1.34716
AMI_AO|XP_029214102.2	AMI_AO|XP_029189613.2	1.34716
AMI_AO|XP_029214102.2	AMI_AO|XP_044162825.1	1.34716
AMI_AO|XP_029214102.2	AMI_AO|XP_044185182.1	1.34716
AMI_AO|XP_029209647.2	AMI_AO|XP_029206541.1	0.71917
AMI_AO|XP_029200344.2	AMI_AO|XP_029179380.2	1.34716
AMI_AO|XP_029184829.2	AMI_AO|XR_006391695.1	0.2625
AMI_AO|XP_044174754.1	AMI_AO|XP_044174612.1	0.3108
AMI_AO|XP_044180588.1	AMI_AO|XP_029180642.2	0.3588
AMI_AO|XP_044181122.1	AMI_AO|XP_044181457.1	1.34716
AMI_AO|XP_044168883.1	AMI_AO|XP_029191534.2	1.34716
AMI_AO|XP_044168883.1	AMI_AO|XP_029191540.2	1.34716
AMI_AO|XP_044168883.1	AMI_AO|XP_029191548.2	1.34716
AMI_AO|XP_044168883.1	AMI_AO|XP_044168350.1	1.34716
AMI_AO|XP_044168883.1	AMI_AO|XP_044173608.1	1.34716
AMI_AO|XP_029206097.2	AMI_AO|XP_029188390.2	1.34716
AMI_AO|XP_029206097.2	AMI_AO|XP_029212191.2	1.34716
AMI_AO|XP_029206097.2	AMI_AO|XP_044164509.1	1.34716
AMI_AO|XP_029206097.2	AMI_AO|XP_044173732.1	1.34716
AMI_AO|XP_029206097.2	AMI_AO|XP_044176214.1	1.34716
AMI_AO|XP_029206097.2	AMI_AO|XP_044177004.1	1.34716
AMI_AO|XP_044175261.1	AMI_AO|XP_044177068.1	0.70041
AMI_AO|XP_044175261.1	AMI_AO|XP_044177075.1	0.70041
AMI_AO|XP_044177004.1	AMI_AO|XP_029188390.2	1.34716
AMI_AO|XP_044177004.1	AMI_AO|XP_029206097.2	1.34716
AMI_AO|XP_044177004.1	AMI_AO|XP_029212191.2	1.34716
AMI_AO|XP_044177004.1	AMI_AO|XP_044164509.1	1.34716
AMI_AO|XP_044177004.1	AMI_AO|XP_044173732.1	1.34716
AMI_AO|XP_044177004.1	AMI_AO|XP_044176214.1	1.34716
AMI_AO|XP_029212191.2	AMI_AO|XP_029188390.2	1.34716
AMI_AO|XP_029212191.2	AMI_AO|XP_029206097.2	1.34716
AMI_AO|XP_029212191.2	AMI_AO|XP_044164509.1	1.34716
AMI_AO|XP_029212191.2	AMI_AO|XP_044173732.1	1.34716
AMI_AO|XP_029212191.2	AMI_AO|XP_044176214.1	1.34716
AMI_AO|XP_029212191.2	AMI_AO|XP_044177004.1	1.34716
AMI_AO|XP_029191540.2	AMI_AO|XP_029191534.2	1.34716
AMI_AO|XP_029191540.2	AMI_AO|XP_029191548.2	1.34716
AMI_AO|XP_029191540.2	AMI_AO|XP_044168350.1	1.34716
AMI_AO|XP_029191540.2	AMI_AO|XP_044168883.1	1.34716
AMI_AO|XP_029191540.2	AMI_AO|XP_044173608.1	1.34716
AMI_AO|XP_044167867.1	AMI_AO|XP_029180114.2	0.6395
AMI_AO|XP_029211799.2	AMI_AO|XP_044180802.1	0.3383
AMI_AO|XP_044176214.1	AMI_AO|XP_029188390.2	1.34716
AMI_AO|XP_044176214.1	AMI_AO|XP_029206097.2	1.34716
AMI_AO|XP_044176214.1	AMI_AO|XP_029212191.2	1.34716
AMI_AO|XP_044176214.1	AMI_AO|XP_044164509.1	1.34716
AMI_AO|XP_044176214.1	AMI_AO|XP_044173732.1	1.34716
AMI_AO|XP_044176214.1	AMI_AO|XP_044177004.1	1.34716
AMI_AO|XP_044172948.1	AMI_AO|XP_044173023.1	0.84615
AMI_AO|XP_044172948.1	AMI_AO|XP_044173025.1	0.76633
AMI_AO|XP_029194913.2	AMI_AO|XP_044162968.1	0.3457
AMI_AO|XR_006396850.1	AMI_AO|XP_044172833.1	1.09325
AMI_AO|XP_029192640.2	AMI_AO|XP_029182437.1	0.0969
AMI_AO|XP_044168752.1	AMI_AO|XP_029206795.2	1.34716
AMI_AO|XP_044166854.1	AMI_AO|XP_044166516.1	1.34716
AMI_AO|XP_029180642.2	AMI_AO|XP_044180588.1	0.3588
AMI_AO|XP_044181096.1	AMI_AO|XP_044181094.1	0.86391
AMI_AO|XP_029212370.2	AMI_AO|XP_029188820.2	0.1001
AMI_AO|XP_029212370.2	AMI_AO|XP_044172588.1	0.3309
AMI_AO|XP_044173732.1	AMI_AO|XP_029188390.2	1.34716
AMI_AO|XP_044173732.1	AMI_AO|XP_029206097.2	1.34716
AMI_AO|XP_044173732.1	AMI_AO|XP_029212191.2	1.34716
AMI_AO|XP_044173732.1	AMI_AO|XP_044164509.1	1.34716
AMI_AO|XP_044173732.1	AMI_AO|XP_044176214.1	1.34716
AMI_AO|XP_044173732.1	AMI_AO|XP_044177004.1	1.34716
AMI_AO|XP_044162777.1	AMI_AO|XP_044162761.1	0.236
AMI_AO|XP_044177075.1	AMI_AO|XP_044175261.1	0.70041
AMI_AO|XP_044177075.1	AMI_AO|XP_044177068.1	0.74361
AMI_AO|XP_029188366.2	AMI_AO|XP_044179405.1	0.98916
AMI_AO|XP_044182221.1	AMI_AO|XP_044182228.1	1.34716
AMI_AO|XP_044174411.1	AMI_AO|XP_044172413.1	0.61154
AMI_AO|XP_029203762.2	AMI_AO|XP_029203804.2	0.93574
AMI_AO|XP_029196568.2	AMI_AO|XP_029203111.2	1.34716
AMI_AO|XP_029183405.2	AMI_AO|XP_044175978.1	1.34716
AMI_AO|XP_029183405.2	AMI_AO|XP_044175993.1	1.34716
AMI_AO|XP_044176181.1	AMI_AO|XP_044176185.1	1.14112
AMI_AO|XP_044173832.1	AMI_AO|XP_044173831.1	1.34716
AMI_AO|XP_044182477.1	AMI_AO|XP_044182472.1	1.34716
AMI_AO|XP_044168080.1	AMI_AO|XR_006393660.1	0.45111
AMI_AO|XP_044184373.1	AMI_AO|XP_029191885.2	0.75541
AMI_AO|XP_029204608.2	AMI_AO|XP_044164161.1	1.34716
AMI_AO|XP_044169147.1	AMI_AO|XP_029213057.2	1.34716
AMI_AO|XP_044169147.1	AMI_AO|XP_029213058.2	0.61885
AMI_AO|XP_044184490.1	AMI_AO|XP_044165791.1	0.0888
AMI_AO|XP_044168738.1	AMI_AO|XP_029206798.2	0.59047
AMI_AO|XP_044180802.1	AMI_AO|XP_029211799.2	0.3383
AMI_AO|XP_044178639.1	AMI_AO|XP_044177943.1	1.34716
AMI_AO|XP_044180910.1	AMI_AO|XP_044170403.1	0.66836
AMI_AO|XP_044181457.1	AMI_AO|XP_044181122.1	1.34716
AMI_AO|XP_029191885.2	AMI_AO|XP_044184373.1	0.75541
AMI_AO|XR_006395866.1	AMI_AO|XP_044177625.1	1.07215
AMI_AO|XP_044175978.1	AMI_AO|XP_029183405.2	1.34716
AMI_AO|XP_044175978.1	AMI_AO|XP_044175993.1	1.34716
AMI_AO|XP_029210896.2	AMI_AO|XP_044179982.1	0.033
AMI_AO|XP_044167893.1	AMI_AO|XP_044167879.1	1.34716
AMI_AO|XP_044164161.1	AMI_AO|XP_029204608.2	1.34716
AMI_AO|XP_044173837.1	AMI_AO|XR_006394840.1	0.43448
AMI_AO|XP_044174589.1	AMI_AO|XP_044174588.1	1.34716
AMI_AO|XP_044177832.1	AMI_AO|XP_029214465.2	1.17546
AMI_AO|XP_044182280.1	AMI_AO|XP_044182281.1	0.84689
AMI_AO|XP_044180675.1	AMI_AO|XP_029207718.2	1.23793
AMI_AO|XP_044180675.1	AMI_AO|XP_044180676.1	1.34716
AMI_AO|XP_044169087.1	AMI_AO|XP_029201858.2	1.34716
AMI_AO|XR_006394840.1	AMI_AO|XP_044173837.1	0.43448
AMI_AO|XP_044182529.1	AMI_AO|XP_044171044.1	0.3145
AMI_AO|XP_029189141.2	AMI_AO|XP_044174464.1	0.3834
AMI_AO|XP_029206808.2	AMI_AO|XP_044168707.1	0.64646
AMI_AO|XP_044182281.1	AMI_AO|XP_044182280.1	0.84689
AMI_AO|XP_044164509.1	AMI_AO|XP_029188390.2	1.34716
AMI_AO|XP_044164509.1	AMI_AO|XP_029206097.2	1.34716
AMI_AO|XP_044164509.1	AMI_AO|XP_029212191.2	1.34716
AMI_AO|XP_044164509.1	AMI_AO|XP_044173732.1	1.34716
AMI_AO|XP_044164509.1	AMI_AO|XP_044176214.1	1.34716
AMI_AO|XP_044164509.1	AMI_AO|XP_044177004.1	1.34716
AMI_AO|XP_029188390.2	AMI_AO|XP_029206097.2	1.34716
AMI_AO|XP_029188390.2	AMI_AO|XP_029212191.2	1.34716
AMI_AO|XP_029188390.2	AMI_AO|XP_044164509.1	1.34716
AMI_AO|XP_029188390.2	AMI_AO|XP_044173732.1	1.34716
AMI_AO|XP_029188390.2	AMI_AO|XP_044176214.1	1.34716
AMI_AO|XP_029188390.2	AMI_AO|XP_044177004.1	1.34716
AMI_AO|XP_044173023.1	AMI_AO|XP_044172948.1	0.84615
AMI_AO|XP_044173023.1	AMI_AO|XP_044173025.1	0.76537
AMI_AO|XP_044169351.1	AMI_AO|XP_044169354.1	0.2359
AMI_AO|XP_044175993.1	AMI_AO|XP_029183405.2	1.34716
AMI_AO|XP_044175993.1	AMI_AO|XP_044175978.1	1.34716
AMI_AO|XP_044180278.1	AMI_AO|XP_044180302.1	1.34716
AMI_AO|XP_029203111.2	AMI_AO|XP_029196568.2	1.34716
AMI_AO|XP_044162968.1	AMI_AO|XP_029194913.2	0.3457
AMI_AO|XP_044162968.1	AMI_AO|XP_044163158.1	0.85192
AMI_AO|XP_044173854.1	AMI_AO|XP_044176107.1	0.0527
AMI_AO|XP_044181655.1	AMI_AO|XP_044181652.1	1.34716
AMI_AO|XP_029206541.1	AMI_AO|XP_029209647.2	0.71917
AMI_AO|XP_044173025.1	AMI_AO|XP_044172948.1	0.76633
AMI_AO|XP_044173025.1	AMI_AO|XP_044173023.1	0.76537
AMI_AO|XP_044179982.1	AMI_AO|XP_029210896.2	0.033
AMI_AO|XP_044184619.1	AMI_AO|XP_044184617.1	1.34716
AMI_AO|XP_044170127.1	AMI_AO|XP_044170135.1	1.08966
AMI_AO|XP_044172943.1	AMI_AO|XP_044173027.1	1.34716
AMI_AO|XP_044172833.1	AMI_AO|XR_006396850.1	1.09325
AMI_AO|XP_044181194.1	AMI_AO|XP_029211841.2	1.34716
NVE_AO|NVE5408	NVE_AO|NVE8085	0.056
NVE_AO|NVE2716	NVE_AO|NVE2719	0.051
NVE_AO|NVE18748	NVE_AO|NVE19917	0.036
NVE_AO|NVE1446	NVE_AO|NVE1447	0.4817
NVE_AO|NVE1446	NVE_AO|NVE15235	0.0881
NVE_AO|NVE22656	NVE_AO|NVE3126	0.2439
NVE_AO|NVE16676	NVE_AO|NVE22624	0.2785
NVE_AO|NVE1925	NVE_AO|NVE1924	1.45009
NVE_AO|NVE1925	NVE_AO|NVE8167	0.2385
NVE_AO|NVE1925	NVE_AO|NVE8219	0.63963
NVE_AO|NVE14891	NVE_AO|NVE20612	1.60439
NVE_AO|NVE14332	NVE_AO|NVE22591	0.1579
NVE_AO|NVE2839	NVE_AO|NVE10293	1.86872
NVE_AO|NVE2839	NVE_AO|NVE11284	1.86872
NVE_AO|NVE2839	NVE_AO|NVE11285	1.86872
NVE_AO|NVE2839	NVE_AO|NVE20323	1.86872
NVE_AO|NVE2839	NVE_AO|NVE21286	1.86872
NVE_AO|NVE2839	NVE_AO|NVE6779	1.86872
NVE_AO|NVE2839	NVE_AO|NVE7297	1.86872
NVE_AO|NVE2839	NVE_AO|NVE9139	1.86872
NVE_AO|NVE21525	NVE_AO|NVE10293	1.86872
NVE_AO|NVE21525	NVE_AO|NVE11284	1.86872
NVE_AO|NVE21525	NVE_AO|NVE15329	1.86872
NVE_AO|NVE21525	NVE_AO|NVE20323	1.86872
NVE_AO|NVE21525	NVE_AO|NVE21286	1.86872
NVE_AO|NVE21525	NVE_AO|NVE299	1.86872
NVE_AO|NVE21525	NVE_AO|NVE6779	1.86872
NVE_AO|NVE21525	NVE_AO|NVE7297	1.86872
NVE_AO|NVE21525	NVE_AO|NVE9139	1.86872
NVE_AO|NVE22624	NVE_AO|NVE16676	0.2785
NVE_AO|NVE22624	NVE_AO|NVE3978	1.86872
NVE_AO|NVE7945	NVE_AO|NVE5882	1.86872
NVE_AO|NVE5594	NVE_AO|NVE23972	0.05
NVE_AO|NVE10140	NVE_AO|NVE10139	0.2122
NVE_AO|NVE25470	NVE_AO|NVE25469	0.95531
NVE_AO|NVE1924	NVE_AO|NVE1925	1.45009
NVE_AO|NVE1924	NVE_AO|NVE8167	0.238
NVE_AO|NVE1924	NVE_AO|NVE8219	0.63885
NVE_AO|NVE6609	NVE_AO|NVE5239	1.23996
NVE_AO|NVE6609	NVE_AO|NVE6608	1.23576
NVE_AO|NVE1825	NVE_AO|NVE22589	0.1515
NVE_AO|NVE2832	NVE_AO|NVE1772	0.121
NVE_AO|NVE18183	NVE_AO|NVE17070	0.4491
NVE_AO|NVE4762	NVE_AO|NVE3273	1.86872
NVE_AO|NVE21586	NVE_AO|NVE575	1.49697
NVE_AO|NVE21586	NVE_AO|NVE576	1.23981
NVE_AO|NVE7402	NVE_AO|NVE13832	0.2422
NVE_AO|NVE1656	NVE_AO|NVE22796	0.5717
NVE_AO|NVE2317	NVE_AO|NVE22367	0.3779
NVE_AO|NVE21133	NVE_AO|NVE4464	0.72743
NVE_AO|NVE11299	NVE_AO|NVE17698	0.1798
NVE_AO|NVE10293	NVE_AO|NVE11284	1.86872
NVE_AO|NVE10293	NVE_AO|NVE15329	1.86872
NVE_AO|NVE10293	NVE_AO|NVE20323	1.86872
NVE_AO|NVE10293	NVE_AO|NVE21286	1.86872
NVE_AO|NVE10293	NVE_AO|NVE21525	1.86872
NVE_AO|NVE10293	NVE_AO|NVE2839	1.86872
NVE_AO|NVE10293	NVE_AO|NVE299	1.86872
NVE_AO|NVE10293	NVE_AO|NVE6779	1.86872
NVE_AO|NVE10293	NVE_AO|NVE7297	1.86872
NVE_AO|NVE10293	NVE_AO|NVE9139	1.86872
NVE_AO|NVE2699	NVE_AO|NVE24199	1.86872
NVE_AO|NVE2699	NVE_AO|NVE24200	1.86872
NVE_AO|NVE2699	NVE_AO|NVE2701	1.86872
NVE_AO|NVE2699	NVE_AO|NVE2702	1.86872
NVE_AO|NVE8939	NVE_AO|NVE8938	1.86441
NVE_AO|NVE22367	NVE_AO|NVE2317	0.3779
NVE_AO|NVE24520	NVE_AO|NVE16721	0.4233
NVE_AO|NVE236	NVE_AO|NVE237	0.95492
NVE_AO|NVE7460	NVE_AO|NVE10665	0.3715
NVE_AO|NVE7460	NVE_AO|NVE7465	0.57
NVE_AO|NVE7460	NVE_AO|NVE9307	0.4018
NVE_AO|NVE3273	NVE_AO|NVE4762	1.86872
NVE_AO|NVE15489	NVE_AO|NVE12788	0.83859
NVE_AO|NVE25331	NVE_AO|NVE18133	0.61812
NVE_AO|NVE25331	NVE_AO|NVE25330	1.86872
NVE_AO|NVE16013	NVE_AO|NVE10405	0.68175
NVE_AO|NVE14858	NVE_AO|NVE23327	0.4827
NVE_AO|NVE3831	NVE_AO|NVE22396	0.98502
NVE_AO|NVE6314	NVE_AO|NVE24545	1.54909
NVE_AO|NVE6314	NVE_AO|NVE47	0.63097
NVE_AO|NVE7454	NVE_AO|NVE20813	1.02023
NVE_AO|NVE7454	NVE_AO|NVE7457	1.45105
NVE_AO|NVE7454	NVE_AO|NVE7462	1.6664
NVE_AO|NVE7454	NVE_AO|NVE7465	1.20623
NVE_AO|NVE7454	NVE_AO|NVE8262	1.81338
NVE_AO|NVE7454	NVE_AO|NVE8264	1.49072
NVE_AO|NVE7454	NVE_AO|NVE8266	1.76708
NVE_AO|NVE20612	NVE_AO|NVE14891	1.60439
NVE_AO|NVE23610	NVE_AO|NVE23608	0.86734
NVE_AO|NVE23610	NVE_AO|NVE23609	1.86872
NVE_AO|NVE10405	NVE_AO|NVE16013	0.68175
NVE_AO|NVE21969	NVE_AO|NVE23429	0.2468
NVE_AO|NVE17336	NVE_AO|NVE17335	1.86872
NVE_AO|NVE12672	NVE_AO|NVE18835	0.3878
NVE_AO|NVE47	NVE_AO|NVE24545	0.5692
NVE_AO|NVE47	NVE_AO|NVE6314	0.63097
NVE_AO|NVE2767	NVE_AO|NVE19300	0.3092
NVE_AO|NVE17842	NVE_AO|NVE17843	0.1446
NVE_AO|NVE17842	NVE_AO|NVE17844	0.1475
NVE_AO|NVE17842	NVE_AO|NVE17845	0.2396
NVE_AO|NVE24199	NVE_AO|NVE24200	1.86872
NVE_AO|NVE24199	NVE_AO|NVE2699	1.86872
NVE_AO|NVE24199	NVE_AO|NVE2701	1.86872
NVE_AO|NVE24199	NVE_AO|NVE2702	1.86872
NVE_AO|NVE21286	NVE_AO|NVE10293	1.86872
NVE_AO|NVE21286	NVE_AO|NVE11284	1.86872
NVE_AO|NVE21286	NVE_AO|NVE15329	1.86872
NVE_AO|NVE21286	NVE_AO|NVE20323	1.86872
NVE_AO|NVE21286	NVE_AO|NVE21525	1.86872
NVE_AO|NVE21286	NVE_AO|NVE2839	1.86872
NVE_AO|NVE21286	NVE_AO|NVE299	1.86872
NVE_AO|NVE21286	NVE_AO|NVE6779	1.86872
NVE_AO|NVE21286	NVE_AO|NVE7297	1.86872
NVE_AO|NVE21286	NVE_AO|NVE9139	1.86872
NVE_AO|NVE15329	NVE_AO|NVE10293	1.86872
NVE_AO|NVE15329	NVE_AO|NVE11284	1.86872
NVE_AO|NVE15329	NVE_AO|NVE20323	1.86872
NVE_AO|NVE15329	NVE_AO|NVE21286	1.86872
NVE_AO|NVE15329	NVE_AO|NVE21525	1.86872
NVE_AO|NVE15329	NVE_AO|NVE299	1.86872
NVE_AO|NVE15329	NVE_AO|NVE6779	1.86872
NVE_AO|NVE15329	NVE_AO|NVE7297	1.86872
NVE_AO|NVE15329	NVE_AO|NVE9139	1.86872
NVE_AO|NVE12848	NVE_AO|NVE19789	1.03381
NVE_AO|NVE20015	NVE_AO|NVE22957	0.4139
NVE_AO|NVE22396	NVE_AO|NVE3831	0.98502
NVE_AO|NVE576	NVE_AO|NVE21586	1.23981
NVE_AO|NVE576	NVE_AO|NVE575	1.22592
NVE_AO|NVE16683	NVE_AO|NVE19698	0.326
NVE_AO|NVE16683	NVE_AO|NVE7254	0.311
NVE_AO|NVE21441	NVE_AO|NVE21442	0.59421
NVE_AO|NVE25941	NVE_AO|NVE25940	1.20145
NVE_AO|NVE8773	NVE_AO|NVE23015	0.1505
NVE_AO|NVE23429	NVE_AO|NVE21969	0.2468
NVE_AO|NVE593	NVE_AO|NVE20798	0.4354
NVE_AO|NVE23695	NVE_AO|NVE23693	0.2331
NVE_AO|NVE18425	NVE_AO|NVE18428	0.365
NVE_AO|NVE17335	NVE_AO|NVE17336	1.86872
NVE_AO|NVE25792	NVE_AO|NVE2078	0.4112
NVE_AO|NVE11912	NVE_AO|NVE9003	0.79177
NVE_AO|NVE24190	NVE_AO|NVE21717	0.1717
NVE_AO|NVE2701	NVE_AO|NVE24199	1.86872
NVE_AO|NVE2701	NVE_AO|NVE24200	1.86872
NVE_AO|NVE2701	NVE_AO|NVE2699	1.86872
NVE_AO|NVE2701	NVE_AO|NVE2702	1.86872
NVE_AO|NVE1447	NVE_AO|NVE1446	0.4817
NVE_AO|NVE23674	NVE_AO|NVE23675	1.52506
NVE_AO|NVE25330	NVE_AO|NVE18133	0.59354
NVE_AO|NVE25330	NVE_AO|NVE25331	1.86872
NVE_AO|NVE24904	NVE_AO|NVE24906	1.78443
NVE_AO|NVE24904	NVE_AO|NVE4331	1.86872
NVE_AO|NVE15186	NVE_AO|NVE21527	0.4028
NVE_AO|NVE3750	NVE_AO|NVE3749	0.88955
NVE_AO|NVE16455	NVE_AO|NVE16456	0.5624
NVE_AO|NVE7115	NVE_AO|NVE7116	0.2401
NVE_AO|NVE25940	NVE_AO|NVE25941	1.20145
NVE_AO|NVE17698	NVE_AO|NVE11299	0.1798
NVE_AO|NVE17698	NVE_AO|NVE18967	0.1682
NVE_AO|NVE22591	NVE_AO|NVE14332	0.1579
NVE_AO|NVE25269	NVE_AO|NVE7684	0.267
NVE_AO|NVE2837	NVE_AO|NVE11284	1.86872
NVE_AO|NVE11285	NVE_AO|NVE2839	1.86872
NVE_AO|NVE23972	NVE_AO|NVE5594	0.05
NVE_AO|NVE164	NVE_AO|NVE910	0.2653
NVE_AO|NVE13832	NVE_AO|NVE7402	0.2422
NVE_AO|NVE22092	NVE_AO|NVE22796	0.054
NVE_AO|NVE4464	NVE_AO|NVE21133	0.72743
NVE_AO|NVE3749	NVE_AO|NVE3750	0.88955
NVE_AO|NVE627	NVE_AO|NVE23664	1.86872
NVE_AO|NVE10665	NVE_AO|NVE20813	0.65649
NVE_AO|NVE10665	NVE_AO|NVE7460	0.3715
NVE_AO|NVE10665	NVE_AO|NVE9307	0.3477
NVE_AO|NVE10173	NVE_AO|NVE10172	0.63436
NVE_AO|NVE22589	NVE_AO|NVE1825	0.1515
NVE_AO|NVE12788	NVE_AO|NVE15489	0.83859
NVE_AO|NVE26110	NVE_AO|NVE11493	0.05
NVE_AO|NVE23675	NVE_AO|NVE23674	1.52506
NVE_AO|NVE24078	NVE_AO|NVE24073	0.1653
NVE_AO|NVE24078	NVE_AO|NVE24077	0.3727
NVE_AO|NVE24078	NVE_AO|NVE326	0.1204
NVE_AO|NVE24078	NVE_AO|NVE327	0.1821
NVE_AO|NVE818	NVE_AO|NVE8896	1.86872
NVE_AO|NVE326	NVE_AO|NVE24073	1.86872
NVE_AO|NVE326	NVE_AO|NVE24077	1.1579
NVE_AO|NVE326	NVE_AO|NVE24078	0.1204
NVE_AO|NVE326	NVE_AO|NVE327	0.5623
NVE_AO|NVE18967	NVE_AO|NVE17698	0.1682
NVE_AO|NVE9139	NVE_AO|NVE10293	1.86872
NVE_AO|NVE9139	NVE_AO|NVE11284	1.86872
NVE_AO|NVE9139	NVE_AO|NVE15329	1.86872
NVE_AO|NVE9139	NVE_AO|NVE20323	1.86872
NVE_AO|NVE9139	NVE_AO|NVE21286	1.86872
NVE_AO|NVE9139	NVE_AO|NVE21525	1.86872
NVE_AO|NVE9139	NVE_AO|NVE2839	1.86872
NVE_AO|NVE9139	NVE_AO|NVE299	1.86872
NVE_AO|NVE9139	NVE_AO|NVE6779	1.86872
NVE_AO|NVE9139	NVE_AO|NVE7297	1.86872
NVE_AO|NVE5729	NVE_AO|NVE5728	0.1049
NVE_AO|NVE5729	NVE_AO|NVE5813	0.1234
NVE_AO|NVE7996	NVE_AO|NVE7995	0.1584
NVE_AO|NVE10139	NVE_AO|NVE10140	0.2122
NVE_AO|NVE10139	NVE_AO|NVE11258	0.2638
NVE_AO|NVE8896	NVE_AO|NVE818	1.86872
NVE_AO|NVE19789	NVE_AO|NVE12848	1.03381
NVE_AO|NVE18428	NVE_AO|NVE18425	0.365
NVE_AO|NVE22664	NVE_AO|NVE3025	0.3721
NVE_AO|NVE11258	NVE_AO|NVE10139	0.2638
NVE_AO|NVE12301	NVE_AO|NVE726	0.0985
NVE_AO|NVE299	NVE_AO|NVE10293	1.86872
NVE_AO|NVE299	NVE_AO|NVE11284	1.86872
NVE_AO|NVE299	NVE_AO|NVE15329	1.86872
NVE_AO|NVE299	NVE_AO|NVE20323	1.86872
NVE_AO|NVE299	NVE_AO|NVE21286	1.86872
NVE_AO|NVE299	NVE_AO|NVE21525	1.86872
NVE_AO|NVE299	NVE_AO|NVE6779	1.86872
NVE_AO|NVE299	NVE_AO|NVE7297	1.86872
NVE_AO|NVE299	NVE_AO|NVE9139	1.86872
NVE_AO|NVE16509	NVE_AO|NVE10216	0.2412
NVE_AO|NVE13110	NVE_AO|NVE8727	0.2748
NVE_AO|NVE21442	NVE_AO|NVE21441	0.59421
NVE_AO|NVE21972	NVE_AO|NVE18272	0.1146
NVE_AO|NVE21972	NVE_AO|NVE1907	0.132
NVE_AO|NVE18721	NVE_AO|NVE18720	0.2468
NVE_AO|NVE2702	NVE_AO|NVE24199	1.86872
NVE_AO|NVE2702	NVE_AO|NVE24200	1.86872
NVE_AO|NVE2702	NVE_AO|NVE2699	1.86872
NVE_AO|NVE2702	NVE_AO|NVE2701	1.86872
[truncated: 9,393 more rows]
[truncated: 17 more columns]

## Sheet: # 3
####################################################################################################
####################################################################################################
# Table of Contents
	# 3. Body Orthanalysis Analysis
		# 3.1 Co-orthologs
		# 3.2 gene_families
		# 3.3 Inparalogs
		# 3.4 Orthogroups
		# 3.5 Orthologs
		# 3.6 unassigned-AMI
		# 3.7 unassigned-ATE
		# 3.8 unassigned-AUR
		# 3.9 unassigned-NVE
		# 3.10 cafe5
####################################################################################################
####################################################################################################
#######################################
# 3. Body Orthanalysis Analysis
########################################
#######################
# 3.1 Co-orthologs
#######################
AUR_B|scaffold205.g19.t1	NVE_B|NVE24695	0.3586
AUR_B|scaffold343.g13.t1	AMI_B|XP_029190604.2	1.15348
AUR_B|scaffold198.g13.t1	NVE_B|NVE23697	0.9932
AUR_B|scaffold17.g198.t1	ATE_B|aten_s0043.g4.t1	0.8286
AUR_B|scaffold27.g22.t1	AMI_B|XP_029193243.1	0.084
AUR_B|scaffold363.g11.t1	ATE_B|aten_s0029.g186.t1	0.3836
AUR_B|scaffold73.g67.t1	ATE_B|aten_s0102.g15.t1	2.98716
AUR_B|scaffold107.g36.t1	AMI_B|XP_029192054.2	2.08912
AUR_B|scaffold107.g36.t1	AMI_B|XP_029208954.2	2.10536
AUR_B|scaffold107.g36.t1	AMI_B|XP_044172074.1	1.92346
AUR_B|scaffold35.g2.t1	ATE_B|aten_s0523.g1.t1	0.1704
AUR_B|scaffold36.g4.t1	AMI_B|XR_006392758.1	1.36765
AUR_B|scaffold36.g4.t1	AMI_B|XR_006392759.1	0.8151
AUR_B|scaffold140.g37.t1	NVE_B|NVE25290	2.49677
AUR_B|scaffold94.g7.t1	AMI_B|XP_044167222.1	0.5259
AUR_B|scaffold46.g86.t1	ATE_B|aten_s0026.g116.t1	1.2503
AUR_B|scaffold188.g3.t1	NVE_B|NVE4604	0.7672
AUR_B|scaffold427.g9.t1	NVE_B|NVE9187	0.3064
AUR_B|scaffold2.g295.t1	NVE_B|NVE5880	0.343
AUR_B|scaffold40.g173.t1	NVE_B|NVE3148	1.0544
AUR_B|scaffold64.g29.t1	AMI_B|XP_029212334.1	1.73073
AUR_B|scaffold64.g29.t1	NVE_B|NVE14885	1.31256
AUR_B|scaffold64.g29.t1	NVE_B|NVE14886	1.31638
AUR_B|scaffold64.g29.t1	NVE_B|NVE14933	1.307
AUR_B|scaffold64.g29.t1	NVE_B|NVE15488	1.30033
AUR_B|scaffold64.g29.t1	NVE_B|NVE24201	1.31065
AUR_B|scaffold64.g29.t1	NVE_B|NVE9425	1.0343
AUR_B|scaffold180.g21.t1	NVE_B|NVE6689	0.6211
AUR_B|scaffold24.g62.t1	ATE_B|aten_s0177.g11.t1	1.48263
AUR_B|scaffold2.g305.t1	NVE_B|NVE13087	0.243
AUR_B|scaffold2.g305.t1	NVE_B|NVE13530	0.134
AUR_B|scaffold109.g47.t1	AMI_B|XP_029186410.2	0.4597
AUR_B|scaffold109.g47.t1	AMI_B|XP_029186421.2	0.4325
AMI_B|XP_044180574.1	ATE_B|aten_s0075.g87.t1	0.3758
AMI_B|XP_044180574.1	ATE_B|aten_s0075.g85.t1	0.3313
AMI_B|XP_044172074.1	AUR_B|scaffold107.g36.t1	1.92346
AMI_B|XP_029187282.2	ATE_B|aten_s0358.g12.t1	1.4835
AMI_B|XP_029199615.2	ATE_B|aten_s0316.g11.t1	0.3057
AMI_B|XP_044182979.1	NVE_B|NVE530	0.913
AMI_B|XP_044176686.1	NVE_B|NVE15874	0.4146
AMI_B|XP_044176686.1	ATE_B|aten_s0297.g13.t1	0.46525
AMI_B|XP_029196213.2	ATE_B|aten_s0162.g24.t1	1.19961
AMI_B|XP_044179838.1	ATE_B|aten_s0060.g62.t1	0.2194
AMI_B|XP_044183592.1	NVE_B|NVE9332	0.4664
AMI_B|XP_029204230.2	ATE_B|aten_s0043.g4.t1	0.60505
AMI_B|XR_006395124.1	ATE_B|aten_s0045.g39.t1	0.64388
AMI_B|XP_029196209.2	NVE_B|NVE14689	0.6756
AMI_B|XP_029186421.2	AUR_B|scaffold109.g47.t1	0.4325
AMI_B|XP_029198344.2	ATE_B|aten_s0104.g12.t1	0.48901
AMI_B|XP_029193243.1	AUR_B|scaffold27.g22.t1	0.084
AMI_B|XP_044172265.1	ATE_B|aten_s0040.g136.t1	0.49513
AMI_B|XP_029187285.2	ATE_B|aten_s0358.g12.t1	1.39659
AMI_B|XP_029186442.2	NVE_B|NVE160	2.72341
AMI_B|XP_029186442.2	NVE_B|NVE19915	2.24422
AMI_B|XP_029212334.1	AUR_B|scaffold64.g29.t1	1.73073
AMI_B|XP_029212334.1	NVE_B|NVE14885	1.20873
AMI_B|XP_029212334.1	NVE_B|NVE9425	0.9482
AMI_B|XP_029212334.1	NVE_B|NVE24201	1.21337
AMI_B|XP_029212334.1	NVE_B|NVE15488	1.19883
AMI_B|XP_029212334.1	NVE_B|NVE14886	1.2072
AMI_B|XP_029212334.1	NVE_B|NVE14884	1.21106
AMI_B|XP_029212394.1	ATE_B|aten_s0075.g87.t1	0.3885
AMI_B|XP_029212394.1	ATE_B|aten_s0075.g85.t1	0.3639
AMI_B|XR_006395130.1	ATE_B|aten_s0014.g148.t1	0.1919
AMI_B|XR_006395130.1	ATE_B|aten_s0014.g149.t1	0.2334
AMI_B|XP_044176334.1	ATE_B|aten_s0062.g11.t1	0.1921
AMI_B|XP_044165702.1	NVE_B|NVE8051	0.1993
AMI_B|XP_044165702.1	NVE_B|NVE9235	0.1345
AMI_B|XP_044165702.1	NVE_B|NVE9234	0.2342
AMI_B|XP_044165702.1	NVE_B|NVE10170	0.1219
AMI_B|XP_044182020.1	ATE_B|aten_s0100.g18.t1	0.92717
AMI_B|XP_044172229.1	ATE_B|aten_s0040.g136.t1	0.47955
AMI_B|XP_029179836.1	ATE_B|aten_s0058.g46.t1	0.2775
AMI_B|XP_044168485.1	NVE_B|NVE26086	1.07186
AMI_B|XP_044168485.1	NVE_B|NVE9071	1.20595
AMI_B|XP_044167786.1	ATE_B|aten_s0040.g136.t1	0.50865
AMI_B|XP_044181664.1	NVE_B|NVE4883	1.69513
AMI_B|XP_044173451.1	NVE_B|NVE25776	0.9185
AMI_B|XP_029201239.2	NVE_B|NVE7869	0.4276
AMI_B|XP_029191174.2	NVE_B|NVE18456	0.3587
AMI_B|XR_006395261.1	NVE_B|NVE10583	0.2741
AMI_B|XR_006395261.1	NVE_B|NVE5965	0.2287
AMI_B|XP_044172193.1	ATE_B|aten_s0040.g136.t1	0.49513
AMI_B|XP_044179877.1	ATE_B|aten_s0275.g1.t1	1.23783
AMI_B|XP_044177044.1	ATE_B|aten_s0044.g93.t1	0.3086
AMI_B|XP_044170997.1	NVE_B|NVE10072	0.6638
AMI_B|XP_044170997.1	ATE_B|aten_s0471.g2.t1	1.06365
AMI_B|XP_029208954.2	AUR_B|scaffold107.g36.t1	2.10536
AMI_B|XP_044170142.1	ATE_B|aten_s0148.g11.t1	1.19518
AMI_B|XR_006391347.1	ATE_B|aten_s0297.g28.t1	0.4135
AMI_B|XR_006393426.1	ATE_B|aten_s0010.g2.t1	0.2394
AMI_B|XP_044172874.1	ATE_B|aten_s0093.g34.t1	1.36863
AMI_B|XP_029186225.1	ATE_B|aten_s0117.g1.t1	0.3874
AMI_B|XP_029186225.1	NVE_B|NVE14884	1.27167
AMI_B|XP_029186225.1	NVE_B|NVE14886	1.26548
AMI_B|XP_029186225.1	NVE_B|NVE14933	1.25168
AMI_B|XP_029186225.1	NVE_B|NVE15488	1.26252
AMI_B|XP_029186225.1	NVE_B|NVE24201	1.2616
AMI_B|XP_029186225.1	NVE_B|NVE9425	0.9622
AMI_B|XP_044167222.1	AUR_B|scaffold94.g7.t1	0.5259
AMI_B|XP_044167222.1	NVE_B|NVE4604	1.61666
AMI_B|XP_044167222.1	NVE_B|NVE9071	1.15242
AMI_B|XP_044167222.1	NVE_B|NVE26086	1.0194
AMI_B|XP_029189828.2	NVE_B|NVE3148	1.6756
AMI_B|XP_044172227.1	ATE_B|aten_s0040.g136.t1	0.48896
AMI_B|XR_006393500.1	ATE_B|aten_s0332.g1.t1	1.10917
AMI_B|XP_044169160.1	NVE_B|NVE13530	1.50914
AMI_B|XR_006392758.1	AUR_B|scaffold36.g4.t1	1.36765
AMI_B|XP_044183871.1	ATE_B|aten_s0028.g68.t1	1.19639
AMI_B|XP_044164835.1	ATE_B|aten_s0075.g85.t1	0.3676
AMI_B|XP_044182026.1	NVE_B|NVE10170	0.346
AMI_B|XP_044182026.1	ATE_B|aten_s0100.g19.t1	0.90271
AMI_B|XP_044182026.1	ATE_B|aten_s0100.g18.t1	0.89952
AMI_B|XP_029191053.2	NVE_B|NVE5223	1.79449
AMI_B|XP_044172626.1	NVE_B|NVE11952	1.47684
AMI_B|XP_044172626.1	NVE_B|NVE18395	1.46894
AMI_B|XP_044178908.1	NVE_B|NVE8240	0.2758
AMI_B|XP_029211836.2	NVE_B|NVE13811	0.9431
AMI_B|XP_044183159.1	NVE_B|NVE10170	0.2039
AMI_B|XP_044183159.1	NVE_B|NVE9234	0.4465
AMI_B|XP_029190604.2	AUR_B|scaffold343.g13.t1	1.15348
AMI_B|XP_044181705.1	ATE_B|aten_s0262.g16.t1	1.38607
AMI_B|XP_044170812.1	ATE_B|aten_s0285.g13.t1	0.3191
AMI_B|XP_044176898.1	ATE_B|aten_s0300.g2.t1	0.7936
AMI_B|XP_044176898.1	ATE_B|aten_s0300.g7.t1	0.66732
AMI_B|XP_044176898.1	ATE_B|aten_s0607.g1.t1	0.79568
AMI_B|XP_044177734.1	NVE_B|NVE14689	0.7303
AMI_B|XP_029186410.2	AUR_B|scaffold109.g47.t1	0.4597
AMI_B|XP_029201849.2	ATE_B|aten_s0075.g87.t1	0.351
AMI_B|XP_029201849.2	ATE_B|aten_s0075.g85.t1	0.3137
AMI_B|XP_044172587.1	ATE_B|aten_s0042.g127.t1	0.369
AMI_B|XP_029211599.2	ATE_B|aten_s0032.g28.t1	0.84712
AMI_B|XP_044170677.1	NVE_B|NVE2179	0.984
AMI_B|XP_029185360.2	NVE_B|NVE21612	0.7978
AMI_B|XP_029185360.2	NVE_B|NVE530	0.8544
AMI_B|XP_044174910.1	NVE_B|NVE23697	0.882
AMI_B|XP_029192054.2	AUR_B|scaffold107.g36.t1	2.08912
AMI_B|XP_029207342.2	NVE_B|NVE9331	0.4652
AMI_B|XP_029207342.2	ATE_B|aten_s0105.g8.t1	0.3267
AMI_B|XP_044169462.1	ATE_B|aten_s0151.g20.t1	1.43813
AMI_B|XR_006392759.1	AUR_B|scaffold36.g4.t1	0.8151
AMI_B|XP_044174435.1	ATE_B|aten_s0166.g48.t1	0.48742
AMI_B|XP_044175940.1	NVE_B|NVE2467	1.13027
AMI_B|XP_044175940.1	ATE_B|aten_s0052.g21.t1	0.64717
AMI_B|XP_044167785.1	ATE_B|aten_s0040.g136.t1	0.51113
AMI_B|XP_029187868.2	NVE_B|NVE10742	0.2931
NVE_B|NVE9235	AMI_B|XP_044165702.1	0.1345
NVE_B|NVE1602	ATE_B|aten_s0046.g22.t1	0.2742
NVE_B|NVE5213	ATE_B|aten_s0021.g1.t1	1.02414
NVE_B|NVE5213	ATE_B|aten_s0029.g186.t1	0.91885
NVE_B|NVE2467	AMI_B|XP_044175940.1	1.13027
NVE_B|NVE18456	AMI_B|XP_029191174.2	0.3587
NVE_B|NVE10170	AMI_B|XP_044182026.1	0.346
NVE_B|NVE10170	AMI_B|XP_044165702.1	0.1219
NVE_B|NVE10170	AMI_B|XP_044183159.1	0.2039
NVE_B|NVE10170	ATE_B|aten_s0100.g18.t1	0.3039
NVE_B|NVE8599	ATE_B|aten_s0001.g197.t1	2.23638
NVE_B|NVE24201	AMI_B|XP_029212334.1	1.21337
NVE_B|NVE24201	AUR_B|scaffold64.g29.t1	1.31065
NVE_B|NVE24201	AMI_B|XP_029186225.1	1.2616
NVE_B|NVE3148	AUR_B|scaffold40.g173.t1	1.0544
NVE_B|NVE3148	AMI_B|XP_029189828.2	1.6756
NVE_B|NVE3148	ATE_B|aten_s0075.g66.t1	2.21763
NVE_B|NVE7869	AMI_B|XP_029201239.2	0.4276
NVE_B|NVE5880	AUR_B|scaffold2.g295.t1	0.343
NVE_B|NVE15822	ATE_B|aten_s0083.g55.t1	0.068
NVE_B|NVE25860	ATE_B|aten_s0106.g5.t1	0.5526
NVE_B|NVE4604	AMI_B|XP_044167222.1	1.61666
NVE_B|NVE4604	AUR_B|scaffold188.g3.t1	0.7672
NVE_B|NVE14884	AMI_B|XP_029212334.1	1.21106
NVE_B|NVE14884	AMI_B|XP_029186225.1	1.27167
NVE_B|NVE11952	AMI_B|XP_044172626.1	1.47684
NVE_B|NVE530	AMI_B|XP_029185360.2	0.8544
NVE_B|NVE530	AMI_B|XP_044182979.1	0.913
NVE_B|NVE6689	AUR_B|scaffold180.g21.t1	0.6211
NVE_B|NVE253	ATE_B|aten_s0034.g132.t1	0.3371
NVE_B|NVE2179	AMI_B|XP_044170677.1	0.984
NVE_B|NVE2179	ATE_B|aten_s0172.g60.t1	0.5943
NVE_B|NVE4883	AMI_B|XP_044181664.1	1.69513
NVE_B|NVE4883	ATE_B|aten_s0104.g35.t1	1.50399
NVE_B|NVE13811	AMI_B|XP_029211836.2	0.9431
NVE_B|NVE13811	ATE_B|aten_s0012.g46.t1	0.8493
NVE_B|NVE10742	AMI_B|XP_029187868.2	0.2931
NVE_B|NVE10742	ATE_B|aten_s0277.g8.t1	0.3139
NVE_B|NVE22408	ATE_B|aten_s0128.g40.t1	2.12814
NVE_B|NVE23426	ATE_B|aten_s0156.g32.t1	0.1647
NVE_B|NVE8051	AMI_B|XP_044165702.1	0.1993
NVE_B|NVE25776	AMI_B|XP_044173451.1	0.9185
NVE_B|NVE18895	ATE_B|aten_s0067.g63.t1	0.2863
NVE_B|NVE14689	AMI_B|XP_029196209.2	0.6756
NVE_B|NVE14689	AMI_B|XP_044177734.1	0.7303
NVE_B|NVE14689	ATE_B|aten_s0162.g24.t1	0.6296
NVE_B|NVE15874	AMI_B|XP_044176686.1	0.4146
NVE_B|NVE6690	ATE_B|aten_s0074.g38.t1	0.1619
NVE_B|NVE5223	AMI_B|XP_029191053.2	1.79449
NVE_B|NVE9071	AMI_B|XP_044167222.1	1.15242
NVE_B|NVE9071	AMI_B|XP_044168485.1	1.20595
NVE_B|NVE9331	AMI_B|XP_029207342.2	0.4652
NVE_B|NVE15922	ATE_B|aten_s0156.g32.t1	0.2407
NVE_B|NVE13530	AUR_B|scaffold2.g305.t1	0.134
NVE_B|NVE13530	AMI_B|XP_044169160.1	1.50914
NVE_B|NVE25290	AUR_B|scaffold140.g37.t1	2.49677
NVE_B|NVE14886	AMI_B|XP_029212334.1	1.2072
NVE_B|NVE14886	AUR_B|scaffold64.g29.t1	1.31638
NVE_B|NVE14886	AMI_B|XP_029186225.1	1.26548
NVE_B|NVE9187	AUR_B|scaffold427.g9.t1	0.3064
NVE_B|NVE21801	ATE_B|aten_s0067.g57.t1	1.08892
NVE_B|NVE20069	ATE_B|aten_s0046.g22.t1	0.3189
NVE_B|NVE25890	ATE_B|aten_s0230.g33.t1	0.2092
NVE_B|NVE9234	AMI_B|XP_044165702.1	0.2342
NVE_B|NVE9234	AMI_B|XP_044183159.1	0.4465
NVE_B|NVE23697	AUR_B|scaffold198.g13.t1	0.9932
NVE_B|NVE23697	AMI_B|XP_044174910.1	0.882
NVE_B|NVE23697	ATE_B|aten_s0040.g118.t1	0.7632
NVE_B|NVE13087	AUR_B|scaffold2.g305.t1	0.243
NVE_B|NVE160	AMI_B|XP_029186442.2	2.72341
NVE_B|NVE160	ATE_B|aten_s0012.g165.t1	2.4402
NVE_B|NVE21612	AMI_B|XP_029185360.2	0.7978
NVE_B|NVE4856	ATE_B|aten_s0015.g17.t1	0.574
NVE_B|NVE18395	AMI_B|XP_044172626.1	1.46894
NVE_B|NVE21390	ATE_B|aten_s0046.g105.t1	1.63412
NVE_B|NVE21390	ATE_B|aten_s0678.g1.t1	1.48063
NVE_B|NVE15488	AMI_B|XP_029212334.1	1.19883
NVE_B|NVE15488	AUR_B|scaffold64.g29.t1	1.30033
NVE_B|NVE15488	AMI_B|XP_029186225.1	1.26252
NVE_B|NVE5214	ATE_B|aten_s0029.g186.t1	0.8786
NVE_B|NVE6324	ATE_B|aten_s0034.g55.t1	0.7686
NVE_B|NVE9332	AMI_B|XP_044183592.1	0.4664
NVE_B|NVE14232	ATE_B|aten_s0275.g1.t1	1.0315
NVE_B|NVE10218	ATE_B|aten_s0063.g47.t1	1.71596
NVE_B|NVE19915	AMI_B|XP_029186442.2	2.24422
NVE_B|NVE19915	ATE_B|aten_s0012.g165.t1	2.00525
NVE_B|NVE24695	AUR_B|scaffold205.g19.t1	0.3586
NVE_B|NVE206	ATE_B|aten_s0067.g57.t1	1.5518
NVE_B|NVE5965	AMI_B|XR_006395261.1	0.2287
NVE_B|NVE14933	AUR_B|scaffold64.g29.t1	1.307
NVE_B|NVE14933	AMI_B|XP_029186225.1	1.25168
NVE_B|NVE8240	AMI_B|XP_044178908.1	0.2758
NVE_B|NVE10072	AMI_B|XP_044170997.1	0.6638
NVE_B|NVE21385	ATE_B|aten_s0678.g1.t1	1.45947
NVE_B|NVE12857	ATE_B|aten_s0060.g74.t1	0.346
NVE_B|NVE14885	AMI_B|XP_029212334.1	1.20873
NVE_B|NVE14885	AUR_B|scaffold64.g29.t1	1.31256
NVE_B|NVE26086	AMI_B|XP_044167222.1	1.0194
NVE_B|NVE26086	AMI_B|XP_044168485.1	1.07186
NVE_B|NVE10583	AMI_B|XR_006395261.1	0.2741
NVE_B|NVE9425	AMI_B|XP_029212334.1	0.9482
NVE_B|NVE9425	AUR_B|scaffold64.g29.t1	1.0343
NVE_B|NVE9425	AMI_B|XP_029186225.1	0.9622
ATE_B|aten_s0151.g20.t1	AMI_B|XP_044169462.1	1.43813
ATE_B|aten_s0014.g148.t1	AMI_B|XR_006395130.1	0.1919
ATE_B|aten_s0083.g55.t1	NVE_B|NVE15822	0.068
ATE_B|aten_s0028.g68.t1	AMI_B|XP_044183871.1	1.19639
ATE_B|aten_s0015.g17.t1	NVE_B|NVE4856	0.574
ATE_B|aten_s0045.g39.t1	AMI_B|XR_006395124.1	0.64388
ATE_B|aten_s0172.g60.t1	NVE_B|NVE2179	0.5943
ATE_B|aten_s0177.g11.t1	AUR_B|scaffold24.g62.t1	1.48263
ATE_B|aten_s0104.g12.t1	AMI_B|XP_029198344.2	0.48901
ATE_B|aten_s0297.g13.t1	AMI_B|XP_044176686.1	0.46525
ATE_B|aten_s0052.g21.t1	AMI_B|XP_044175940.1	0.64717
ATE_B|aten_s0058.g46.t1	AMI_B|XP_029179836.1	0.2775
ATE_B|aten_s0012.g165.t1	NVE_B|NVE160	2.4402
ATE_B|aten_s0012.g165.t1	NVE_B|NVE19915	2.00525
ATE_B|aten_s0063.g47.t1	NVE_B|NVE10218	1.71596
ATE_B|aten_s0106.g5.t1	NVE_B|NVE25860	0.5526
ATE_B|aten_s0067.g63.t1	NVE_B|NVE18895	0.2863
ATE_B|aten_s0104.g35.t1	NVE_B|NVE4883	1.50399
ATE_B|aten_s0300.g2.t1	AMI_B|XP_044176898.1	0.7936
ATE_B|aten_s0148.g11.t1	AMI_B|XP_044170142.1	1.19518
ATE_B|aten_s0074.g38.t1	NVE_B|NVE6690	0.1619
ATE_B|aten_s0285.g13.t1	AMI_B|XP_044170812.1	0.3191
ATE_B|aten_s0117.g1.t1	AMI_B|XP_029186225.1	0.3874
ATE_B|aten_s0100.g19.t1	AMI_B|XP_044182026.1	0.90271
ATE_B|aten_s0332.g1.t1	AMI_B|XR_006393500.1	1.10917
ATE_B|aten_s0100.g18.t1	AMI_B|XP_044182026.1	0.89952
ATE_B|aten_s0100.g18.t1	AMI_B|XP_044182020.1	0.92717
ATE_B|aten_s0100.g18.t1	NVE_B|NVE10170	0.3039
ATE_B|aten_s0105.g8.t1	AMI_B|XP_029207342.2	0.3267
ATE_B|aten_s0075.g85.t1	AMI_B|XP_044180574.1	0.3313
ATE_B|aten_s0075.g85.t1	AMI_B|XP_029212394.1	0.3639
ATE_B|aten_s0075.g85.t1	AMI_B|XP_029201849.2	0.3137
ATE_B|aten_s0075.g85.t1	AMI_B|XP_044164835.1	0.3676
ATE_B|aten_s0032.g28.t1	AMI_B|XP_029211599.2	0.84712
ATE_B|aten_s0062.g11.t1	AMI_B|XP_044176334.1	0.1921
ATE_B|aten_s0607.g1.t1	AMI_B|XP_044176898.1	0.79568
ATE_B|aten_s0075.g87.t1	AMI_B|XP_029201849.2	0.351
ATE_B|aten_s0075.g87.t1	AMI_B|XP_029212394.1	0.3885
ATE_B|aten_s0075.g87.t1	AMI_B|XP_044180574.1	0.3758
ATE_B|aten_s0067.g57.t1	NVE_B|NVE206	1.5518
ATE_B|aten_s0067.g57.t1	NVE_B|NVE21801	1.08892
ATE_B|aten_s0043.g4.t1	AUR_B|scaffold17.g198.t1	0.8286
ATE_B|aten_s0043.g4.t1	AMI_B|XP_029204230.2	0.60505
ATE_B|aten_s0026.g116.t1	AUR_B|scaffold46.g86.t1	1.2503
ATE_B|aten_s0300.g7.t1	AMI_B|XP_044176898.1	0.66732
ATE_B|aten_s0297.g28.t1	AMI_B|XR_006391347.1	0.4135
ATE_B|aten_s0044.g93.t1	AMI_B|XP_044177044.1	0.3086
ATE_B|aten_s0046.g22.t1	NVE_B|NVE1602	0.2742
ATE_B|aten_s0046.g22.t1	NVE_B|NVE20069	0.3189
ATE_B|aten_s0471.g2.t1	AMI_B|XP_044170997.1	1.06365
ATE_B|aten_s0358.g12.t1	AMI_B|XP_029187285.2	1.39659
ATE_B|aten_s0358.g12.t1	AMI_B|XP_029187282.2	1.4835
ATE_B|aten_s0523.g1.t1	AUR_B|scaffold35.g2.t1	0.1704
ATE_B|aten_s0010.g2.t1	AMI_B|XR_006393426.1	0.2394
ATE_B|aten_s0128.g40.t1	NVE_B|NVE22408	2.12814
ATE_B|aten_s0230.g33.t1	NVE_B|NVE25890	0.2092
ATE_B|aten_s0014.g149.t1	AMI_B|XR_006395130.1	0.2334
ATE_B|aten_s0075.g66.t1	NVE_B|NVE3148	2.21763
ATE_B|aten_s0001.g197.t1	NVE_B|NVE8599	2.23638
ATE_B|aten_s0042.g127.t1	AMI_B|XP_044172587.1	0.369
ATE_B|aten_s0012.g46.t1	NVE_B|NVE13811	0.8493
ATE_B|aten_s0040.g118.t1	NVE_B|NVE23697	0.7632
ATE_B|aten_s0156.g32.t1	NVE_B|NVE15922	0.2407
ATE_B|aten_s0156.g32.t1	NVE_B|NVE23426	0.1647
ATE_B|aten_s0046.g105.t1	NVE_B|NVE21390	1.63412
ATE_B|aten_s0060.g62.t1	AMI_B|XP_044179838.1	0.2194
ATE_B|aten_s0678.g1.t1	NVE_B|NVE21390	1.48063
ATE_B|aten_s0678.g1.t1	NVE_B|NVE21385	1.45947
ATE_B|aten_s0102.g15.t1	AUR_B|scaffold73.g67.t1	2.98716
ATE_B|aten_s0040.g136.t1	AMI_B|XP_044167785.1	0.51113
ATE_B|aten_s0040.g136.t1	AMI_B|XP_044167786.1	0.50865
ATE_B|aten_s0040.g136.t1	AMI_B|XP_044172193.1	0.49513
ATE_B|aten_s0040.g136.t1	AMI_B|XP_044172227.1	0.48896
ATE_B|aten_s0040.g136.t1	AMI_B|XP_044172229.1	0.47955
ATE_B|aten_s0040.g136.t1	AMI_B|XP_044172265.1	0.49513
ATE_B|aten_s0166.g48.t1	AMI_B|XP_044174435.1	0.48742
ATE_B|aten_s0034.g132.t1	NVE_B|NVE253	0.3371
ATE_B|aten_s0029.g186.t1	NVE_B|NVE5213	0.91885
ATE_B|aten_s0029.g186.t1	AUR_B|scaffold363.g11.t1	0.3836
ATE_B|aten_s0029.g186.t1	NVE_B|NVE5214	0.8786
ATE_B|aten_s0275.g1.t1	AMI_B|XP_044179877.1	1.23783
ATE_B|aten_s0275.g1.t1	NVE_B|NVE14232	1.0315
ATE_B|aten_s0162.g24.t1	AMI_B|XP_029196213.2	1.19961
ATE_B|aten_s0162.g24.t1	NVE_B|NVE14689	0.6296
ATE_B|aten_s0262.g16.t1	AMI_B|XP_044181705.1	1.38607
ATE_B|aten_s0060.g74.t1	NVE_B|NVE12857	0.346
ATE_B|aten_s0093.g34.t1	AMI_B|XP_044172874.1	1.36863
ATE_B|aten_s0277.g8.t1	NVE_B|NVE10742	0.3139
ATE_B|aten_s0034.g55.t1	NVE_B|NVE6324	0.7686
ATE_B|aten_s0021.g1.t1	NVE_B|NVE5213	1.02414
ATE_B|aten_s0316.g11.t1	AMI_B|XP_029199615.2	0.3057
####################
# 3.2 gene_families
####################
Desc	Family ID	AMI_B	ATE_B	NVE_B	AUR_B
(null)	cluster0	2	0	13	2
(null)	cluster1	0	0	16	0
(null)	cluster2	0	1	12	0
(null)	cluster3	2	1	7	1
(null)	cluster4	4	3	1	0
(null)	cluster5	7	1	0	0
(null)	cluster6	1	1	3	2
(null)	cluster7	2	1	1	3
(null)	cluster8	3	4	0	0
(null)	cluster9	2	0	5	0
(null)	cluster10	1	3	2	1
(null)	cluster11	0	0	7	0
(null)	cluster12	0	0	7	0
(null)	cluster13	2	1	1	2
(null)	cluster14	2	2	0	2
(null)	cluster15	4	2	0	0
(null)	cluster16	4	1	0	1
(null)	cluster17	6	0	0	0
(null)	cluster18	4	2	0	0
(null)	cluster19	2	2	2	0
(null)	cluster20	2	1	2	1
(null)	cluster21	0	0	5	1
(null)	cluster22	0	0	6	0
(null)	cluster23	0	0	6	0
(null)	cluster24	0	0	6	0
(null)	cluster25	1	1	3	1
(null)	cluster26	2	3	0	0
(null)	cluster27	3	1	1	0
(null)	cluster28	2	1	2	0
(null)	cluster29	2	2	0	1
(null)	cluster30	0	0	5	0
(null)	cluster31	1	1	2	1
(null)	cluster32	1	2	2	0
(null)	cluster33	0	1	3	1
(null)	cluster34	1	1	2	1
(null)	cluster35	1	1	3	0
(null)	cluster36	1	4	0	0
(null)	cluster37	1	1	2	1
(null)	cluster38	1	1	2	1
(null)	cluster39	1	2	2	0
(null)	cluster40	1	1	1	2
(null)	cluster41	1	2	1	1
(null)	cluster42	2	1	1	1
(null)	cluster43	1	2	1	1
(null)	cluster44	1	2	1	1
(null)	cluster45	1	2	1	1
(null)	cluster46	1	1	2	1
(null)	cluster47	0	0	0	4
(null)	cluster48	1	1	0	2
(null)	cluster49	0	1	1	2
(null)	cluster50	0	1	1	2
(null)	cluster51	2	1	1	0
(null)	cluster52	2	1	1	0
(null)	cluster53	2	0	2	0
(null)	cluster54	2	1	1	0
(null)	cluster55	4	0	0	0
(null)	cluster56	2	2	0	0
(null)	cluster57	3	0	0	1
(null)	cluster58	4	0	0	0
(null)	cluster59	3	0	0	1
(null)	cluster60	2	1	1	0
(null)	cluster61	0	1	3	0
(null)	cluster62	0	0	4	0
(null)	cluster63	0	0	4	0
(null)	cluster64	1	0	3	0
(null)	cluster65	1	1	2	0
(null)	cluster66	1	0	3	0
(null)	cluster67	1	0	3	0
(null)	cluster68	0	0	4	0
(null)	cluster69	0	0	4	0
(null)	cluster70	1	1	2	0
(null)	cluster71	1	1	2	0
(null)	cluster72	1	1	2	0
(null)	cluster73	1	1	2	0
(null)	cluster74	0	1	3	0
(null)	cluster75	1	1	2	0
(null)	cluster76	0	1	3	0
(null)	cluster77	0	2	2	0
(null)	cluster78	0	2	2	0
(null)	cluster79	1	3	0	0
(null)	cluster80	0	2	1	1
(null)	cluster81	0	3	1	0
(null)	cluster82	0	3	1	0
(null)	cluster83	1	2	0	1
(null)	cluster84	0	2	1	1
(null)	cluster85	1	2	1	0
(null)	cluster86	1	1	1	1
(null)	cluster87	1	1	1	1
(null)	cluster88	1	1	1	1
(null)	cluster89	1	1	1	1
(null)	cluster90	1	1	1	1
(null)	cluster91	0	1	2	1
(null)	cluster92	1	1	1	1
(null)	cluster93	1	1	1	1
(null)	cluster94	1	1	1	1
(null)	cluster95	1	1	1	1
(null)	cluster96	1	1	1	1
(null)	cluster97	1	1	1	1
(null)	cluster98	1	1	1	1
(null)	cluster99	1	1	1	1
(null)	cluster100	1	1	1	1
(null)	cluster101	1	1	1	1
(null)	cluster102	1	1	1	1
(null)	cluster103	1	1	1	1
(null)	cluster104	1	1	1	1
(null)	cluster105	1	1	1	1
(null)	cluster106	1	1	1	1
(null)	cluster107	1	1	1	1
(null)	cluster108	1	1	1	1
(null)	cluster109	1	1	1	1
(null)	cluster110	0	1	2	1
(null)	cluster111	2	1	1	0
(null)	cluster112	2	1	1	0
(null)	cluster113	2	1	1	0
(null)	cluster114	1	2	1	0
(null)	cluster115	1	2	1	0
(null)	cluster116	1	2	1	0
(null)	cluster117	1	2	1	0
(null)	cluster118	1	2	1	0
(null)	cluster119	1	2	1	0
(null)	cluster120	1	2	1	0
(null)	cluster121	1	1	2	0
(null)	cluster122	0	2	2	0
(null)	cluster123	2	1	0	0
(null)	cluster124	3	0	0	0
(null)	cluster125	2	1	0	0
(null)	cluster126	2	1	0	0
(null)	cluster127	2	1	0	0
(null)	cluster128	3	0	0	0
(null)	cluster129	2	1	0	0
(null)	cluster130	2	1	0	0
(null)	cluster131	2	1	0	0
(null)	cluster132	3	0	0	0
(null)	cluster133	3	0	0	0
(null)	cluster134	2	1	0	0
(null)	cluster135	2	1	0	0
(null)	cluster136	2	1	0	0
(null)	cluster137	2	1	0	0
(null)	cluster138	3	0	0	0
(null)	cluster139	2	1	0	0
(null)	cluster140	2	0	1	0
(null)	cluster141	2	0	1	0
(null)	cluster142	3	0	0	0
(null)	cluster143	2	1	0	0
(null)	cluster144	2	1	0	0
(null)	cluster145	2	1	0	0
(null)	cluster146	2	1	0	0
(null)	cluster147	2	1	0	0
(null)	cluster148	2	0	1	0
(null)	cluster149	2	1	0	0
(null)	cluster150	2	1	0	0
(null)	cluster151	2	1	0	0
(null)	cluster152	0	0	3	0
(null)	cluster153	0	0	3	0
(null)	cluster154	0	0	3	0
(null)	cluster155	0	0	3	0
(null)	cluster156	0	1	2	0
(null)	cluster157	0	0	3	0
(null)	cluster158	0	0	3	0
(null)	cluster159	0	0	3	0
(null)	cluster160	0	0	3	0
(null)	cluster161	0	0	3	0
(null)	cluster162	0	1	2	0
(null)	cluster163	0	2	1	0
(null)	cluster164	0	1	2	0
(null)	cluster165	1	0	2	0
(null)	cluster166	0	0	3	0
(null)	cluster167	0	1	2	0
(null)	cluster168	0	0	3	0
(null)	cluster169	0	0	3	0
(null)	cluster170	0	1	2	0
(null)	cluster171	0	3	0	0
(null)	cluster172	1	2	0	0
(null)	cluster173	0	2	0	1
(null)	cluster174	1	2	0	0
(null)	cluster175	0	3	0	0
(null)	cluster176	1	2	0	0
(null)	cluster177	1	2	0	0
(null)	cluster178	0	3	0	0
(null)	cluster179	0	2	0	1
(null)	cluster180	0	2	0	1
(null)	cluster181	0	3	0	0
(null)	cluster182	0	2	1	0
(null)	cluster183	1	2	0	0
(null)	cluster184	0	2	1	0
(null)	cluster185	1	2	0	0
(null)	cluster186	0	3	0	0
(null)	cluster187	1	2	0	0
(null)	cluster188	0	3	0	0
(null)	cluster189	0	3	0	0
(null)	cluster190	0	1	1	1
(null)	cluster191	1	1	0	1
(null)	cluster192	1	1	1	0
(null)	cluster193	1	1	1	0
(null)	cluster194	1	1	0	1
(null)	cluster195	1	1	0	1
(null)	cluster196	1	1	0	1
(null)	cluster197	1	1	0	1
(null)	cluster198	1	1	0	1
(null)	cluster199	0	1	1	1
(null)	cluster200	1	0	1	1
(null)	cluster201	1	1	0	1
(null)	cluster202	1	1	0	1
(null)	cluster203	1	1	0	1
(null)	cluster204	1	0	1	1
(null)	cluster205	1	0	1	1
(null)	cluster206	1	0	1	1
(null)	cluster207	1	1	0	1
(null)	cluster208	1	1	0	1
(null)	cluster209	1	1	1	0
(null)	cluster210	1	1	1	0
(null)	cluster211	0	1	1	1
(null)	cluster212	1	1	0	1
(null)	cluster213	1	1	0	1
(null)	cluster214	1	0	1	1
(null)	cluster215	1	1	0	1
(null)	cluster216	1	1	0	1
(null)	cluster217	0	1	1	1
(null)	cluster218	0	1	1	1
(null)	cluster219	0	1	1	1
(null)	cluster220	0	1	1	1
(null)	cluster221	1	1	1	0
(null)	cluster222	1	1	1	0
(null)	cluster223	1	0	1	1
(null)	cluster224	1	1	1	0
(null)	cluster225	1	1	1	0
(null)	cluster226	1	1	1	0
(null)	cluster227	1	1	1	0
(null)	cluster228	1	1	1	0
(null)	cluster229	1	1	1	0
(null)	cluster230	1	1	1	0
(null)	cluster231	1	1	1	0
(null)	cluster232	1	1	1	0
(null)	cluster233	1	1	1	0
(null)	cluster234	1	1	1	0
(null)	cluster235	1	1	1	0
(null)	cluster236	1	1	1	0
(null)	cluster237	1	1	1	0
(null)	cluster238	1	1	1	0
(null)	cluster239	1	1	1	0
(null)	cluster240	1	1	1	0
(null)	cluster241	1	1	1	0
(null)	cluster242	1	1	1	0
(null)	cluster243	1	1	1	0
(null)	cluster244	1	1	1	0
(null)	cluster245	1	1	1	0
(null)	cluster246	1	1	1	0
(null)	cluster247	1	1	1	0
(null)	cluster248	1	1	1	0
(null)	cluster249	1	1	1	0
(null)	cluster250	1	1	1	0
(null)	cluster251	1	1	1	0
(null)	cluster252	1	1	1	0
(null)	cluster253	1	1	1	0
(null)	cluster254	1	1	1	0
(null)	cluster255	1	1	1	0
(null)	cluster256	1	1	1	0
(null)	cluster257	1	1	1	0
(null)	cluster258	1	1	1	0
(null)	cluster259	1	1	1	0
(null)	cluster260	1	1	1	0
(null)	cluster261	1	1	1	0
(null)	cluster262	1	1	1	0
(null)	cluster263	1	1	1	0
(null)	cluster264	1	1	1	0
(null)	cluster265	1	1	1	0
(null)	cluster266	1	1	1	0
(null)	cluster267	1	1	1	0
(null)	cluster268	1	1	1	0
(null)	cluster269	1	1	1	0
(null)	cluster270	1	1	1	0
(null)	cluster271	1	1	1	0
(null)	cluster272	1	1	1	0
(null)	cluster273	1	1	1	0
(null)	cluster274	1	1	1	0
(null)	cluster275	1	1	1	0
(null)	cluster276	1	1	1	0
(null)	cluster277	1	1	1	0
(null)	cluster278	1	1	1	0
(null)	cluster279	1	1	1	0
(null)	cluster280	1	1	1	0
(null)	cluster281	1	1	1	0
(null)	cluster282	1	1	1	0
(null)	cluster283	1	1	1	0
(null)	cluster284	1	1	1	0
(null)	cluster285	1	1	1	0
(null)	cluster286	1	1	1	0
(null)	cluster287	1	1	1	0
(null)	cluster288	1	1	1	0
(null)	cluster289	1	1	1	0
(null)	cluster290	1	1	1	0
(null)	cluster291	1	1	1	0
(null)	cluster292	1	1	1	0
(null)	cluster293	1	1	1	0
(null)	cluster294	1	1	1	0
(null)	cluster295	1	1	1	0
(null)	cluster296	1	1	1	0
(null)	cluster297	1	1	1	0
(null)	cluster298	1	1	1	0
(null)	cluster299	1	1	1	0
(null)	cluster300	1	1	1	0
(null)	cluster301	1	1	1	0
(null)	cluster302	1	1	1	0
(null)	cluster303	1	1	1	0
(null)	cluster304	1	1	1	0
(null)	cluster305	1	1	1	0
(null)	cluster306	1	1	1	0
(null)	cluster307	1	1	1	0
(null)	cluster308	1	1	1	0
(null)	cluster309	1	1	1	0
(null)	cluster310	1	1	1	0
(null)	cluster311	1	1	1	0
(null)	cluster312	1	1	1	0
(null)	cluster313	1	1	1	0
(null)	cluster314	1	1	1	0
(null)	cluster315	1	1	1	0
(null)	cluster316	1	1	1	0
(null)	cluster317	1	1	1	0
(null)	cluster318	1	1	1	0
(null)	cluster319	1	1	1	0
(null)	cluster320	1	1	1	0
(null)	cluster321	1	1	1	0
(null)	cluster322	1	1	1	0
(null)	cluster323	1	1	1	0
(null)	cluster324	1	1	1	0
(null)	cluster325	1	1	1	0
(null)	cluster326	1	1	1	0
(null)	cluster327	1	1	1	0
(null)	cluster328	1	1	1	0
(null)	cluster329	1	1	1	0
(null)	cluster330	1	1	1	0
(null)	cluster331	1	1	1	0
(null)	cluster332	1	1	1	0
(null)	cluster333	1	1	1	0
(null)	cluster334	1	1	1	0
(null)	cluster335	1	1	1	0
(null)	cluster336	1	1	1	0
(null)	cluster337	1	1	1	0
(null)	cluster338	1	1	1	0
(null)	cluster339	1	1	1	0
(null)	cluster340	1	1	1	0
(null)	cluster341	1	1	1	0
(null)	cluster342	1	1	1	0
(null)	cluster343	1	1	1	0
(null)	cluster344	1	1	1	0
(null)	cluster345	1	1	1	0
(null)	cluster346	1	1	1	0
(null)	cluster347	1	1	1	0
(null)	cluster348	1	1	1	0
(null)	cluster349	1	1	1	0
(null)	cluster350	1	1	1	0
(null)	cluster351	1	1	1	0
(null)	cluster352	1	1	1	0
(null)	cluster353	1	1	1	0
(null)	cluster354	1	1	1	0
(null)	cluster355	1	1	1	0
(null)	cluster356	1	1	1	0
(null)	cluster357	1	1	1	0
(null)	cluster358	1	1	1	0
(null)	cluster359	1	1	1	0
(null)	cluster360	1	1	1	0
(null)	cluster361	1	1	1	0
(null)	cluster362	1	1	1	0
(null)	cluster363	1	1	1	0
(null)	cluster364	1	1	1	0
(null)	cluster365	1	1	1	0
(null)	cluster366	1	1	1	0
(null)	cluster367	1	1	1	0
(null)	cluster368	1	1	1	0
(null)	cluster369	1	1	1	0
(null)	cluster370	1	1	1	0
(null)	cluster371	1	1	1	0
(null)	cluster372	1	1	1	0
(null)	cluster373	1	1	1	0
(null)	cluster374	1	1	1	0
(null)	cluster375	1	1	1	0
(null)	cluster376	1	1	1	0
(null)	cluster377	1	1	1	0
(null)	cluster378	1	1	1	0
(null)	cluster379	1	1	1	0
(null)	cluster380	1	1	1	0
(null)	cluster381	1	1	1	0
(null)	cluster382	1	1	1	0
(null)	cluster383	1	1	1	0
(null)	cluster384	0	0	0	2
(null)	cluster385	0	0	0	2
(null)	cluster386	0	0	0	2
(null)	cluster387	0	0	0	2
(null)	cluster388	0	0	0	2
(null)	cluster389	0	0	0	2
(null)	cluster390	2	0	0	0
(null)	cluster391	2	0	0	0
(null)	cluster392	2	0	0	0
(null)	cluster393	2	0	0	0
(null)	cluster394	2	0	0	0
(null)	cluster395	2	0	0	0
(null)	cluster396	2	0	0	0
(null)	cluster397	2	0	0	0
(null)	cluster398	2	0	0	0
(null)	cluster399	2	0	0	0
(null)	cluster400	2	0	0	0
(null)	cluster401	2	0	0	0
(null)	cluster402	2	0	0	0
(null)	cluster403	2	0	0	0
(null)	cluster404	2	0	0	0
(null)	cluster405	2	0	0	0
(null)	cluster406	2	0	0	0
(null)	cluster407	2	0	0	0
(null)	cluster408	2	0	0	0
(null)	cluster409	2	0	0	0
(null)	cluster410	2	0	0	0
(null)	cluster411	2	0	0	0
(null)	cluster412	2	0	0	0
(null)	cluster413	2	0	0	0
(null)	cluster414	2	0	0	0
(null)	cluster415	2	0	0	0
(null)	cluster416	2	0	0	0
(null)	cluster417	2	0	0	0
(null)	cluster418	2	0	0	0
(null)	cluster419	2	0	0	0
(null)	cluster420	2	0	0	0
(null)	cluster421	0	0	2	0
(null)	cluster422	0	0	2	0
(null)	cluster423	0	0	2	0
(null)	cluster424	0	0	2	0
(null)	cluster425	0	0	2	0
(null)	cluster426	0	0	2	0
(null)	cluster427	0	0	2	0
(null)	cluster428	0	0	2	0
(null)	cluster429	0	0	2	0
(null)	cluster430	0	0	2	0
(null)	cluster431	0	0	2	0
(null)	cluster432	0	0	2	0
(null)	cluster433	0	0	2	0
(null)	cluster434	0	0	2	0
(null)	cluster435	0	0	2	0
(null)	cluster436	0	0	2	0
(null)	cluster437	0	0	2	0
(null)	cluster438	0	0	2	0
(null)	cluster439	0	0	2	0
(null)	cluster440	0	0	2	0
(null)	cluster441	0	0	2	0
(null)	cluster442	0	0	2	0
(null)	cluster443	0	0	2	0
(null)	cluster444	0	0	2	0
(null)	cluster445	0	0	2	0
(null)	cluster446	0	0	2	0
(null)	cluster447	0	0	2	0
(null)	cluster448	0	0	2	0
(null)	cluster449	0	0	2	0
(null)	cluster450	0	0	2	0
(null)	cluster451	0	0	2	0
(null)	cluster452	0	0	2	0
(null)	cluster453	0	0	2	0
(null)	cluster454	0	0	2	0
(null)	cluster455	0	0	2	0
(null)	cluster456	0	0	2	0
(null)	cluster457	0	0	2	0
(null)	cluster458	0	0	2	0
(null)	cluster459	0	0	2	0
(null)	cluster460	0	0	2	0
(null)	cluster461	0	0	2	0
(null)	cluster462	0	0	2	0
(null)	cluster463	0	0	2	0
(null)	cluster464	0	0	2	0
(null)	cluster465	0	0	2	0
(null)	cluster466	0	0	2	0
(null)	cluster467	0	0	2	0
(null)	cluster468	0	0	2	0
(null)	cluster469	0	0	2	0
(null)	cluster470	0	2	0	0
(null)	cluster471	0	2	0	0
(null)	cluster472	0	2	0	0
(null)	cluster473	0	2	0	0
(null)	cluster474	0	2	0	0
(null)	cluster475	0	2	0	0
(null)	cluster476	0	2	0	0
(null)	cluster477	0	2	0	0
(null)	cluster478	0	2	0	0
(null)	cluster479	0	2	0	0
(null)	cluster480	0	2	0	0
(null)	cluster481	0	2	0	0
(null)	cluster482	0	2	0	0
(null)	cluster483	0	2	0	0
(null)	cluster484	0	2	0	0
(null)	cluster485	0	2	0	0
(null)	cluster486	0	2	0	0
(null)	cluster487	0	2	0	0
(null)	cluster488	0	2	0	0
(null)	cluster489	0	2	0	0
(null)	cluster490	0	2	0	0
(null)	cluster491	0	2	0	0
(null)	cluster492	0	2	0	0
(null)	cluster493	0	2	0	0
(null)	cluster494	0	2	0	0
(null)	cluster495	0	2	0	0
(null)	cluster496	0	1	0	1
(null)	cluster497	0	1	1	0
(null)	cluster498	0	1	0	1
(null)	cluster499	0	1	0	1
(null)	cluster500	0	1	0	1
(null)	cluster501	1	0	1	0
(null)	cluster502	0	0	1	1
(null)	cluster503	0	0	1	1
(null)	cluster504	0	0	1	1
(null)	cluster505	0	0	1	1
(null)	cluster506	0	0	1	1
(null)	cluster507	0	1	0	1
(null)	cluster508	1	0	0	1
(null)	cluster509	0	1	0	1
(null)	cluster510	0	1	0	1
(null)	cluster511	0	1	0	1
(null)	cluster512	0	0	1	1
(null)	cluster513	1	0	1	0
(null)	cluster514	0	0	1	1
(null)	cluster515	0	0	1	1
(null)	cluster516	1	0	0	1
(null)	cluster517	0	0	1	1
(null)	cluster518	0	1	0	1
(null)	cluster519	1	1	0	0
(null)	cluster520	1	1	0	0
(null)	cluster521	1	1	0	0
(null)	cluster522	1	1	0	0
(null)	cluster523	1	1	0	0
(null)	cluster524	1	1	0	0
(null)	cluster525	1	1	0	0
(null)	cluster526	1	1	0	0
(null)	cluster527	1	1	0	0
(null)	cluster528	1	0	1	0
(null)	cluster529	1	1	0	0
(null)	cluster530	1	1	0	0
(null)	cluster531	1	1	0	0
(null)	cluster532	1	1	0	0
(null)	cluster533	1	0	1	0
(null)	cluster534	1	1	0	0
(null)	cluster535	1	1	0	0
(null)	cluster536	1	0	1	0
(null)	cluster537	1	1	0	0
(null)	cluster538	1	1	0	0
(null)	cluster539	1	1	0	0
(null)	cluster540	1	0	1	0
(null)	cluster541	1	1	0	0
(null)	cluster542	1	1	0	0
(null)	cluster543	1	1	0	0
(null)	cluster544	0	1	1	0
(null)	cluster545	1	1	0	0
(null)	cluster546	1	1	0	0
(null)	cluster547	1	0	1	0
(null)	cluster548	1	1	0	0
(null)	cluster549	1	1	0	0
(null)	cluster550	1	0	1	0
(null)	cluster551	1	0	1	0
(null)	cluster552	1	1	0	0
(null)	cluster553	1	1	0	0
(null)	cluster554	1	1	0	0
(null)	cluster555	1	1	0	0
(null)	cluster556	0	1	1	0
(null)	cluster557	1	1	0	0
(null)	cluster558	1	1	0	0
(null)	cluster559	1	1	0	0
(null)	cluster560	1	1	0	0
(null)	cluster561	1	1	0	0
(null)	cluster562	1	1	0	0
(null)	cluster563	1	1	0	0
(null)	cluster564	1	1	0	0
(null)	cluster565	1	1	0	0
(null)	cluster566	1	1	0	0
(null)	cluster567	1	1	0	0
(null)	cluster568	1	1	0	0
(null)	cluster569	1	1	0	0
(null)	cluster570	1	1	0	0
(null)	cluster571	1	1	0	0
(null)	cluster572	1	1	0	0
(null)	cluster573	1	1	0	0
(null)	cluster574	1	1	0	0
(null)	cluster575	1	0	1	0
(null)	cluster576	1	1	0	0
(null)	cluster577	1	1	0	0
(null)	cluster578	1	1	0	0
(null)	cluster579	1	1	0	0
(null)	cluster580	1	1	0	0
(null)	cluster581	1	1	0	0
(null)	cluster582	1	1	0	0
(null)	cluster583	1	1	0	0
(null)	cluster584	1	0	1	0
(null)	cluster585	1	1	0	0
(null)	cluster586	1	1	0	0
(null)	cluster587	1	1	0	0
(null)	cluster588	1	1	0	0
(null)	cluster589	0	1	1	0
(null)	cluster590	1	0	1	0
(null)	cluster591	1	1	0	0
(null)	cluster592	1	1	0	0
(null)	cluster593	1	0	1	0
(null)	cluster594	1	1	0	0
(null)	cluster595	1	1	0	0
(null)	cluster596	1	1	0	0
(null)	cluster597	1	1	0	0
(null)	cluster598	1	1	0	0
(null)	cluster599	1	1	0	0
(null)	cluster600	1	1	0	0
(null)	cluster601	1	1	0	0
(null)	cluster602	1	1	0	0
(null)	cluster603	1	1	0	0
(null)	cluster604	1	1	0	0
(null)	cluster605	1	1	0	0
(null)	cluster606	1	1	0	0
(null)	cluster607	1	1	0	0
(null)	cluster608	1	1	0	0
(null)	cluster609	1	1	0	0
(null)	cluster610	1	1	0	0
(null)	cluster611	1	1	0	0
(null)	cluster612	1	1	0	0
(null)	cluster613	1	1	0	0
(null)	cluster614	1	1	0	0
(null)	cluster615	1	1	0	0
(null)	cluster616	1	0	1	0
(null)	cluster617	1	1	0	0
(null)	cluster618	1	1	0	0
(null)	cluster619	1	1	0	0
(null)	cluster620	1	1	0	0
(null)	cluster621	1	1	0	0
(null)	cluster622	1	1	0	0
(null)	cluster623	1	1	0	0
(null)	cluster624	1	1	0	0
(null)	cluster625	1	1	0	0
(null)	cluster626	1	1	0	0
(null)	cluster627	1	1	0	0
(null)	cluster628	1	1	0	0
(null)	cluster629	1	0	1	0
(null)	cluster630	1	0	1	0
(null)	cluster631	1	1	0	0
(null)	cluster632	1	1	0	0
(null)	cluster633	1	1	0	0
(null)	cluster634	1	0	1	0
(null)	cluster635	1	1	0	0
(null)	cluster636	1	1	0	0
(null)	cluster637	1	1	0	0
(null)	cluster638	1	1	0	0
(null)	cluster639	1	1	0	0
(null)	cluster640	1	1	0	0
(null)	cluster641	1	1	0	0
(null)	cluster642	1	1	0	0
(null)	cluster643	1	0	1	0
(null)	cluster644	1	1	0	0
(null)	cluster645	1	1	0	0
(null)	cluster646	1	1	0	0
(null)	cluster647	1	1	0	0
(null)	cluster648	1	1	0	0
(null)	cluster649	1	1	0	0
(null)	cluster650	1	1	0	0
(null)	cluster651	1	1	0	0
(null)	cluster652	1	1	0	0
(null)	cluster653	1	1	0	0
(null)	cluster654	1	1	0	0
(null)	cluster655	1	1	0	0
(null)	cluster656	1	1	0	0
(null)	cluster657	1	1	0	0
(null)	cluster658	1	1	0	0
(null)	cluster659	1	0	1	0
(null)	cluster660	1	1	0	0
(null)	cluster661	1	1	0	0
(null)	cluster662	1	1	0	0
(null)	cluster663	1	1	0	0
(null)	cluster664	1	1	0	0
(null)	cluster665	1	1	0	0
(null)	cluster666	1	1	0	0
(null)	cluster667	1	1	0	0
(null)	cluster668	1	1	0	0
(null)	cluster669	1	0	1	0
(null)	cluster670	1	1	0	0
(null)	cluster671	1	1	0	0
(null)	cluster672	1	1	0	0
(null)	cluster673	1	1	0	0
(null)	cluster674	1	1	0	0
(null)	cluster675	1	0	1	0
(null)	cluster676	1	1	0	0
(null)	cluster677	1	1	0	0
(null)	cluster678	1	1	0	0
(null)	cluster679	1	1	0	0
(null)	cluster680	1	0	1	0
(null)	cluster681	1	1	0	0
(null)	cluster682	1	1	0	0
(null)	cluster683	1	1	0	0
(null)	cluster684	1	1	0	0
(null)	cluster685	1	1	0	0
(null)	cluster686	1	1	0	0
(null)	cluster687	1	1	0	0
(null)	cluster688	1	1	0	0
(null)	cluster689	1	1	0	0
(null)	cluster690	1	1	0	0
(null)	cluster691	1	1	0	0
(null)	cluster692	1	1	0	0
(null)	cluster693	1	1	0	0
(null)	cluster694	1	1	0	0
(null)	cluster695	1	1	0	0
(null)	cluster696	1	1	0	0
(null)	cluster697	1	1	0	0
(null)	cluster698	1	1	0	0
(null)	cluster699	1	0	1	0
(null)	cluster700	1	1	0	0
(null)	cluster701	1	1	0	0
(null)	cluster702	1	1	0	0
(null)	cluster703	1	1	0	0
(null)	cluster704	1	1	0	0
(null)	cluster705	1	1	0	0
(null)	cluster706	1	1	0	0
(null)	cluster707	1	1	0	0
(null)	cluster708	1	1	0	0
(null)	cluster709	1	1	0	0
(null)	cluster710	1	0	1	0
(null)	cluster711	1	1	0	0
(null)	cluster712	1	1	0	0
(null)	cluster713	1	1	0	0
(null)	cluster714	1	1	0	0
(null)	cluster715	1	1	0	0
(null)	cluster716	1	1	0	0
(null)	cluster717	1	1	0	0
(null)	cluster718	1	1	0	0
(null)	cluster719	1	1	0	0
(null)	cluster720	1	0	1	0
(null)	cluster721	1	1	0	0
(null)	cluster722	1	1	0	0
(null)	cluster723	1	1	0	0
(null)	cluster724	1	0	1	0
(null)	cluster725	1	1	0	0
(null)	cluster726	1	1	0	0
(null)	cluster727	1	0	1	0
(null)	cluster728	1	1	0	0
(null)	cluster729	1	1	0	0
(null)	cluster730	1	1	0	0
(null)	cluster731	1	1	0	0
(null)	cluster732	1	1	0	0
(null)	cluster733	1	1	0	0
(null)	cluster734	1	0	1	0
(null)	cluster735	1	1	0	0
(null)	cluster736	1	1	0	0
(null)	cluster737	1	1	0	0
(null)	cluster738	1	1	0	0
(null)	cluster739	1	0	1	0
(null)	cluster740	1	1	0	0
(null)	cluster741	1	1	0	0
(null)	cluster742	1	1	0	0
(null)	cluster743	1	1	0	0
(null)	cluster744	1	1	0	0
(null)	cluster745	1	1	0	0
(null)	cluster746	1	1	0	0
(null)	cluster747	1	1	0	0
(null)	cluster748	1	1	0	0
(null)	cluster749	1	1	0	0
(null)	cluster750	1	1	0	0
(null)	cluster751	1	0	1	0
(null)	cluster752	1	1	0	0
(null)	cluster753	1	1	0	0
(null)	cluster754	1	1	0	0
(null)	cluster755	1	1	0	0
(null)	cluster756	1	1	0	0
(null)	cluster757	1	1	0	0
(null)	cluster758	1	1	0	0
(null)	cluster759	1	1	0	0
(null)	cluster760	1	1	0	0
(null)	cluster761	1	1	0	0
(null)	cluster762	1	1	0	0
(null)	cluster763	1	1	0	0
(null)	cluster764	1	1	0	0
(null)	cluster765	1	1	0	0
(null)	cluster766	1	1	0	0
(null)	cluster767	1	1	0	0
(null)	cluster768	1	1	0	0
(null)	cluster769	1	1	0	0
(null)	cluster770	1	1	0	0
(null)	cluster771	1	1	0	0
(null)	cluster772	1	1	0	0
(null)	cluster773	1	1	0	0
(null)	cluster774	1	0	1	0
(null)	cluster775	1	1	0	0
(null)	cluster776	1	1	0	0
(null)	cluster777	1	1	0	0
(null)	cluster778	1	1	0	0
(null)	cluster779	1	1	0	0
(null)	cluster780	1	1	0	0
(null)	cluster781	1	1	0	0
(null)	cluster782	1	1	0	0
(null)	cluster783	1	1	0	0
(null)	cluster784	1	1	0	0
(null)	cluster785	1	1	0	0
(null)	cluster786	1	1	0	0
(null)	cluster787	1	1	0	0
(null)	cluster788	1	1	0	0
(null)	cluster789	1	1	0	0
(null)	cluster790	1	1	0	0
(null)	cluster791	1	1	0	0
(null)	cluster792	1	1	0	0
(null)	cluster793	1	0	1	0
(null)	cluster794	1	1	0	0
(null)	cluster795	1	0	1	0
(null)	cluster796	1	1	0	0
(null)	cluster797	1	1	0	0
(null)	cluster798	1	1	0	0
(null)	cluster799	1	1	0	0
(null)	cluster800	1	1	0	0
(null)	cluster801	1	1	0	0
(null)	cluster802	1	1	0	0
(null)	cluster803	1	0	1	0
(null)	cluster804	1	1	0	0
(null)	cluster805	1	1	0	0
(null)	cluster806	1	1	0	0
(null)	cluster807	1	1	0	0
(null)	cluster808	1	1	0	0
(null)	cluster809	1	1	0	0
(null)	cluster810	1	1	0	0
(null)	cluster811	1	1	0	0
(null)	cluster812	1	1	0	0
(null)	cluster813	1	1	0	0
(null)	cluster814	1	0	1	0
(null)	cluster815	1	1	0	0
(null)	cluster816	1	1	0	0
(null)	cluster817	1	1	0	0
(null)	cluster818	1	1	0	0
(null)	cluster819	1	0	1	0
(null)	cluster820	1	1	0	0
(null)	cluster821	1	1	0	0
(null)	cluster822	1	1	0	0
(null)	cluster823	1	0	1	0
(null)	cluster824	1	1	0	0
(null)	cluster825	1	1	0	0
(null)	cluster826	1	1	0	0
(null)	cluster827	1	0	1	0
(null)	cluster828	1	1	0	0
(null)	cluster829	1	0	1	0
(null)	cluster830	1	1	0	0
(null)	cluster831	1	1	0	0
(null)	cluster832	1	1	0	0
(null)	cluster833	1	1	0	0
(null)	cluster834	1	1	0	0
(null)	cluster835	1	1	0	0
(null)	cluster836	1	1	0	0
(null)	cluster837	1	1	0	0
(null)	cluster838	1	0	1	0
(null)	cluster839	1	1	0	0
(null)	cluster840	1	1	0	0
(null)	cluster841	1	1	0	0
(null)	cluster842	1	1	0	0
(null)	cluster843	1	1	0	0
(null)	cluster844	1	1	0	0
(null)	cluster845	1	1	0	0
(null)	cluster846	1	0	1	0
(null)	cluster847	1	1	0	0
(null)	cluster848	1	1	0	0
(null)	cluster849	1	1	0	0
(null)	cluster850	1	1	0	0
(null)	cluster851	1	1	0	0
(null)	cluster852	1	0	1	0
(null)	cluster853	1	1	0	0
(null)	cluster854	1	1	0	0
(null)	cluster855	1	1	0	0
(null)	cluster856	1	1	0	0
(null)	cluster857	1	0	1	0
(null)	cluster858	1	1	0	0
(null)	cluster859	1	1	0	0
(null)	cluster860	1	1	0	0
(null)	cluster861	1	1	0	0
(null)	cluster862	1	1	0	0
(null)	cluster863	1	0	1	0
(null)	cluster864	1	1	0	0
(null)	cluster865	1	1	0	0
(null)	cluster866	1	1	0	0
(null)	cluster867	1	1	0	0
(null)	cluster868	1	1	0	0
(null)	cluster869	1	1	0	0
(null)	cluster870	1	1	0	0
(null)	cluster871	1	0	1	0
(null)	cluster872	1	1	0	0
(null)	cluster873	1	1	0	0
(null)	cluster874	1	1	0	0
(null)	cluster875	1	1	0	0
(null)	cluster876	1	1	0	0
(null)	cluster877	1	1	0	0
(null)	cluster878	1	1	0	0
(null)	cluster879	1	1	0	0
(null)	cluster880	1	1	0	0
(null)	cluster881	1	1	0	0
(null)	cluster882	1	1	0	0
(null)	cluster883	1	1	0	0
(null)	cluster884	1	0	1	0
(null)	cluster885	1	0	1	0
(null)	cluster886	1	1	0	0
(null)	cluster887	1	1	0	0
(null)	cluster888	1	1	0	0
(null)	cluster889	1	1	0	0
(null)	cluster890	1	1	0	0
(null)	cluster891	1	1	0	0
(null)	cluster892	1	1	0	0
(null)	cluster893	1	1	0	0
(null)	cluster894	1	1	0	0
(null)	cluster895	1	1	0	0
(null)	cluster896	1	1	0	0
(null)	cluster897	1	1	0	0
(null)	cluster898	1	1	0	0
(null)	cluster899	1	1	0	0
(null)	cluster900	1	1	0	0
(null)	cluster901	1	1	0	0
(null)	cluster902	0	1	1	0
(null)	cluster903	0	1	1	0
(null)	cluster904	0	1	1	0
(null)	cluster905	0	1	1	0
(null)	cluster906	0	1	1	0
(null)	cluster907	0	1	1	0
(null)	cluster908	0	1	1	0
(null)	cluster909	0	1	1	0
(null)	cluster910	0	1	1	0
(null)	cluster911	0	1	1	0
(null)	cluster912	0	1	1	0
(null)	cluster913	0	1	1	0
(null)	cluster914	0	1	1	0
(null)	cluster915	0	1	1	0
(null)	cluster916	0	1	1	0
(null)	cluster917	0	1	1	0
(null)	cluster918	0	1	1	0
(null)	cluster919	0	1	1	0
(null)	cluster920	0	1	1	0
(null)	cluster921	0	1	1	0
(null)	cluster922	0	1	1	0
(null)	cluster923	0	1	1	0
(null)	cluster924	0	1	1	0
(null)	cluster925	0	1	1	0
(null)	cluster926	0	1	1	0
(null)	cluster927	0	1	1	0
(null)	cluster928	0	1	1	0
(null)	cluster929	0	1	1	0
(null)	cluster930	0	1	1	0
(null)	cluster931	0	1	1	0
(null)	cluster932	0	1	1	0
(null)	cluster933	0	1	1	0
(null)	cluster934	0	1	1	0
(null)	cluster935	0	1	1	0
(null)	cluster936	0	1	1	0
(null)	cluster937	0	1	1	0
(null)	cluster938	0	1	1	0
(null)	cluster939	0	1	1	0
(null)	cluster940	0	1	1	0
(null)	cluster941	0	1	1	0
(null)	cluster942	0	1	1	0
(null)	cluster943	0	1	1	0
(null)	cluster944	0	1	1	0
(null)	cluster945	0	1	1	0
(null)	cluster946	0	1	1	0
(null)	cluster947	0	1	1	0
(null)	cluster948	0	1	1	0
(null)	cluster949	0	1	1	0
(null)	cluster950	0	1	1	0
(null)	cluster951	0	1	1	0
(null)	cluster952	0	1	1	0
(null)	cluster953	0	1	1	0
(null)	cluster954	0	1	1	0
(null)	cluster955	0	1	1	0
(null)	cluster956	0	1	1	0
(null)	cluster957	0	1	1	0
(null)	cluster958	0	1	1	0
(null)	cluster959	0	1	1	0
(null)	cluster960	0	1	1	0
(null)	cluster961	0	1	1	0
(null)	cluster962	0	1	1	0
(null)	cluster963	0	1	1	0
(null)	cluster964	0	1	1	0
(null)	cluster965	0	1	1	0
(null)	cluster966	0	1	1	0
(null)	cluster967	0	1	1	0
(null)	cluster968	0	1	1	0
(null)	cluster969	0	1	1	0
(null)	cluster970	0	1	1	0
(null)	cluster971	0	1	1	0
(null)	cluster972	0	1	1	0
(null)	cluster973	0	1	1	0
(null)	cluster974	0	1	1	0
(null)	cluster975	0	1	1	0
(null)	cluster976	0	1	1	0
(null)	cluster977	0	1	1	0
(null)	cluster978	0	1	1	0
(null)	cluster979	0	1	1	0
(null)	cluster980	0	1	1	0
(null)	cluster981	0	1	1	0
(null)	cluster982	0	1	1	0
(null)	cluster983	0	1	1	0
(null)	cluster984	0	1	1	0
(null)	cluster985	0	1	1	0
(null)	cluster986	0	1	1	0
(null)	cluster987	0	1	1	0
(null)	cluster988	0	1	1	0
(null)	cluster989	0	1	1	0
(null)	cluster990	0	1	1	0
(null)	cluster991	0	1	1	0
(null)	cluster992	0	1	1	0
(null)	cluster993	0	1	1	0
(null)	cluster994	0	1	1	0
(null)	cluster995	0	1	1	0
(null)	cluster996	0	1	1	0
(null)	cluster997	0	1	1	0
(null)	cluster998	0	1	1	0
(null)	cluster999	0	1	1	0
(null)	cluster1000	0	1	1	0
(null)	cluster1001	0	1	1	0
(null)	cluster1002	0	1	1	0
(null)	cluster1003	0	1	1	0
(null)	cluster1004	0	1	1	0
(null)	cluster1005	0	1	1	0
(null)	cluster1006	0	1	1	0
(null)	cluster1007	0	1	1	0
(null)	cluster1008	0	1	1	0
(null)	cluster1009	0	1	1	0
(null)	cluster1010	0	1	1	0
(null)	cluster1011	0	1	1	0
(null)	cluster1012	0	1	1	0
(null)	cluster1013	0	1	1	0
(null)	cluster1014	0	1	1	0
(null)	cluster1015	0	1	1	0
(null)	cluster1016	0	1	1	0
(null)	cluster1017	0	1	1	0
(null)	cluster1018	0	1	1	0
(null)	cluster1019	0	1	1	0
#################
# 3.3 Inparalogs
#################
AUR_B|scaffold205.g19.t1	AUR_B|scaffold205.g18.t1	0.5738
AUR_B|scaffold68.g37.t1	AUR_B|scaffold89.g75.t1	0.2224
AUR_B|scaffold236.g27.t1	AUR_B|scaffold162.g38.t1	1.90306
AUR_B|scaffold242.g8.t1	AUR_B|scaffold3.g92.t1	0.4214
AUR_B|scaffold438.g8.t1	AUR_B|scaffold31.g16.t1	0.6328
AUR_B|scaffold129.g17.t1	AUR_B|scaffold79.g68.t1	0.2094
AUR_B|scaffold24.g58.t1	AUR_B|scaffold24.g61.t1	0.2952
AUR_B|scaffold88.g80.t1	AUR_B|scaffold179.g11.t1	0.2755
AUR_B|scaffold24.g61.t1	AUR_B|scaffold24.g58.t1	0.2952
AUR_B|scaffold93.g14.t1	AUR_B|scaffold107.g35.t1	0.085
AUR_B|scaffold107.g35.t1	AUR_B|scaffold93.g14.t1	0.085
AUR_B|scaffold27.g22.t1	AUR_B|scaffold27.g23.t1	0.6671
AUR_B|scaffold18.g43.t1	AUR_B|scaffold70.g16.t1	0.3094
AUR_B|scaffold427.g10.t1	AUR_B|scaffold427.g9.t1	0.6052
AUR_B|scaffold2.g297.t1	AUR_B|scaffold2.g305.t1	2.50157
AUR_B|scaffold73.g67.t1	AUR_B|scaffold140.g37.t1	4.03648
AUR_B|scaffold27.g23.t1	AUR_B|scaffold27.g22.t1	0.6671
AUR_B|scaffold919.g2.t1	AUR_B|scaffold564.g3.t1	0.4243
AUR_B|scaffold79.g68.t1	AUR_B|scaffold129.g17.t1	0.2094
AUR_B|scaffold140.g37.t1	AUR_B|scaffold73.g67.t1	4.03648
AUR_B|scaffold427.g9.t1	AUR_B|scaffold427.g10.t1	0.6052
AUR_B|scaffold89.g75.t1	AUR_B|scaffold31.g16.t1	1.80309
AUR_B|scaffold89.g75.t1	AUR_B|scaffold68.g37.t1	0.2224
AUR_B|scaffold162.g38.t1	AUR_B|scaffold236.g27.t1	1.90306
AUR_B|scaffold179.g11.t1	AUR_B|scaffold88.g80.t1	0.2755
AUR_B|scaffold31.g16.t1	AUR_B|scaffold438.g8.t1	0.6328
AUR_B|scaffold31.g16.t1	AUR_B|scaffold89.g75.t1	1.80309
AUR_B|scaffold2.g295.t1	AUR_B|scaffold2.g305.t1	2.03485
AUR_B|scaffold3.g92.t1	AUR_B|scaffold242.g8.t1	0.4214
AUR_B|scaffold564.g3.t1	AUR_B|scaffold919.g2.t1	0.4243
AUR_B|scaffold205.g18.t1	AUR_B|scaffold205.g19.t1	0.5738
AUR_B|scaffold70.g16.t1	AUR_B|scaffold18.g43.t1	0.3094
AUR_B|scaffold2.g305.t1	AUR_B|scaffold2.g295.t1	2.03485
AUR_B|scaffold2.g305.t1	AUR_B|scaffold2.g297.t1	2.50157
AMI_B|XP_044172761.1	AMI_B|XP_044172762.1	0.77814
AMI_B|XP_029198931.2	AMI_B|XP_044185002.1	1.90978
AMI_B|XP_044177435.1	AMI_B|XP_029206772.1	1.55147
AMI_B|XP_044181440.1	AMI_B|XP_029211156.2	0.5409
AMI_B|XP_044181440.1	AMI_B|XP_044179218.1	0.97496
AMI_B|XP_029186335.2	AMI_B|XR_006396502.1	0.3397
AMI_B|XP_044180574.1	AMI_B|XP_029201849.2	0.73039
AMI_B|XP_044180574.1	AMI_B|XP_029212394.1	0.89256
AMI_B|XP_044180574.1	AMI_B|XP_044164835.1	0.91393
AMI_B|XP_044172074.1	AMI_B|XP_029192054.2	1.90978
AMI_B|XP_044172074.1	AMI_B|XP_029208954.2	1.90978
AMI_B|XP_044172074.1	AMI_B|XP_029213288.2	1.90978
AMI_B|XP_029187282.2	AMI_B|XP_029187284.2	1.90978
AMI_B|XP_029187282.2	AMI_B|XP_029187285.2	1.90978
AMI_B|XP_044170985.1	AMI_B|XP_044170997.1	1.41376
AMI_B|XP_029207326.2	AMI_B|XP_044172755.1	1.06845
AMI_B|XP_044172894.1	AMI_B|XP_044172900.1	1.48102
AMI_B|XP_044182979.1	AMI_B|XP_029185360.2	0.89571
AMI_B|XP_044183872.1	AMI_B|XP_044183871.1	1.57798
AMI_B|XP_044176686.1	AMI_B|XP_044177158.1	0.67179
AMI_B|XP_044176520.1	AMI_B|XP_029208475.2	1.33783
AMI_B|XP_029200884.2	AMI_B|XP_029200908.2	1.90978
AMI_B|XP_029192485.1	AMI_B|XP_029192483.2	0.91191
AMI_B|XP_029192485.1	AMI_B|XP_044172120.1	0.87607
AMI_B|XP_044170122.1	AMI_B|XP_029209838.2	1.1267
AMI_B|XP_029189710.2	AMI_B|XP_044176946.1	0.3989
AMI_B|XP_044179732.1	AMI_B|XP_029200250.2	1.1158
AMI_B|gene-LOC122957147	AMI_B|XP_044173035.1	0.3694
AMI_B|XP_029203179.2	AMI_B|XP_044164975.1	0.4177
AMI_B|XP_044177158.1	AMI_B|XP_044176686.1	0.67179
AMI_B|XP_044177345.1	AMI_B|XP_029205994.2	1.90978
AMI_B|XP_044181703.1	AMI_B|XP_029182631.2	0.2824
AMI_B|XP_044173954.1	AMI_B|XR_006393426.1	0.3234
AMI_B|XP_029179838.1	AMI_B|XP_029179836.1	0.95776
AMI_B|XP_029185584.2	AMI_B|XP_044170812.1	0.5787
AMI_B|XP_029197039.2	AMI_B|XP_029196978.2	0.2251
AMI_B|XP_029197039.2	AMI_B|XP_029197038.2	0.2286
AMI_B|XP_044182581.1	AMI_B|XP_029190167.2	0.1725
AMI_B|XP_044182581.1	AMI_B|gene-LOC114957017	0.66135
AMI_B|XP_044177950.1	AMI_B|XP_029194008.2	0.3471
AMI_B|XP_044178998.1	AMI_B|XP_044179001.1	1.90978
AMI_B|XP_044178998.1	AMI_B|XP_044179002.1	1.90978
AMI_B|XP_044177494.1	AMI_B|XR_006395838.1	0.2886
AMI_B|XP_044177494.1	AMI_B|gene-LOC114971599	0.3519
AMI_B|XP_044168739.1	AMI_B|XR_006393158.1	1.90978
AMI_B|XP_029206368.2	AMI_B|XP_044184019.1	0.77481
AMI_B|XP_029196720.2	AMI_B|XP_044178230.1	1.90978
AMI_B|XP_044179838.1	AMI_B|XP_044171616.1	0.71915
AMI_B|XP_044183592.1	AMI_B|XP_029207342.2	0.4508
AMI_B|XP_044179164.1	AMI_B|XP_044179165.1	1.90978
AMI_B|XP_044164495.1	AMI_B|XP_029195866.1	0.303
AMI_B|XP_029200908.2	AMI_B|XP_029200884.2	1.90978
AMI_B|XP_029196209.2	AMI_B|XP_029196210.2	1.90978
AMI_B|XP_029196209.2	AMI_B|XP_044177734.1	1.90978
AMI_B|XP_029186421.2	AMI_B|XP_029186389.2	0.4486
AMI_B|XP_029186421.2	AMI_B|XP_029186410.2	0.5031
AMI_B|XP_044181026.1	AMI_B|XP_029211839.2	0.5101
AMI_B|XP_044175246.1	AMI_B|XP_029182953.2	0.1259
AMI_B|XP_044178659.1	AMI_B|XP_044181104.1	1.90978
AMI_B|XP_044178659.1	AMI_B|XR_006392738.1	1.45605
AMI_B|XP_044178659.1	AMI_B|gene-LOC122956006	0.5455
AMI_B|XP_044168763.1	AMI_B|XP_044168778.1	1.90978
AMI_B|XP_029185145.2	AMI_B|XP_029189682.2	0.1099
AMI_B|XP_044162990.1	AMI_B|XR_006392758.1	1.72992
AMI_B|XP_044162990.1	AMI_B|XR_006392759.1	0.89165
AMI_B|XP_044172265.1	AMI_B|XP_044167785.1	0.66363
AMI_B|XP_044172265.1	AMI_B|XP_044167786.1	0.66046
AMI_B|XP_044172265.1	AMI_B|XP_044168996.1	0.68537
AMI_B|XP_044172265.1	AMI_B|XP_044172193.1	0.71839
AMI_B|XP_044172265.1	AMI_B|XP_044172227.1	0.63982
AMI_B|XP_044172265.1	AMI_B|XP_044172229.1	0.6604
AMI_B|XP_029202084.2	AMI_B|XP_044172647.1	0.61309
AMI_B|XP_044175612.1	AMI_B|XP_029182362.2	1.90978
AMI_B|XP_029187285.2	AMI_B|XP_029187282.2	1.90978
AMI_B|XP_029187285.2	AMI_B|XP_029187284.2	1.90978
AMI_B|XR_006392738.1	AMI_B|XP_044178659.1	1.45605
AMI_B|XR_006392738.1	AMI_B|XP_044181104.1	1.45066
AMI_B|XR_006392738.1	AMI_B|gene-LOC122956006	0.60327
AMI_B|XP_029212334.1	AMI_B|XP_029186225.1	1.317
AMI_B|XP_029186389.2	AMI_B|XP_029186410.2	0.62262
AMI_B|XP_029186389.2	AMI_B|XP_029186421.2	0.4486
AMI_B|XP_029194368.2	AMI_B|XP_044172901.1	1.90978
AMI_B|XP_029212394.1	AMI_B|XP_029201849.2	0.73758
AMI_B|XP_029212394.1	AMI_B|XP_044164835.1	1.21957
AMI_B|XP_029212394.1	AMI_B|XP_044180574.1	0.89256
AMI_B|XP_044182993.1	AMI_B|XP_029195825.2	0.84114
AMI_B|XP_044182993.1	AMI_B|XP_029198520.2	0.63226
AMI_B|XR_006393158.1	AMI_B|XP_044168739.1	1.90978
AMI_B|XP_044170143.1	AMI_B|XP_044170142.1	1.90978
AMI_B|XP_044172647.1	AMI_B|XP_029202084.2	0.61309
AMI_B|XP_029211839.2	AMI_B|XP_044181026.1	0.5101
AMI_B|XP_044182046.1	AMI_B|XP_044182026.1	1.15986
AMI_B|XP_044182046.1	AMI_B|XP_044182082.1	1.17706
AMI_B|XP_029206772.1	AMI_B|XP_044177435.1	1.55147
AMI_B|XP_044179165.1	AMI_B|XP_044179164.1	1.90978
AMI_B|XP_029186334.1	AMI_B|XP_029186333.1	0.185
AMI_B|XP_029209838.2	AMI_B|XP_044170122.1	1.1267
AMI_B|XR_006396502.1	AMI_B|XP_029186335.2	0.3397
AMI_B|XP_044170977.1	AMI_B|XP_029201239.2	1.90978
AMI_B|XP_044165702.1	AMI_B|XP_044183159.1	1.90978
AMI_B|XP_029191107.2	AMI_B|XP_029191053.2	1.12929
AMI_B|XP_044179001.1	AMI_B|XP_044178998.1	1.90978
AMI_B|XP_044179001.1	AMI_B|XP_044179002.1	1.90978
AMI_B|XP_029195461.2	AMI_B|XP_029186501.2	0.5355
AMI_B|XP_044182020.1	AMI_B|XP_044182026.1	1.19608
AMI_B|XP_044172229.1	AMI_B|XP_044167785.1	0.66544
AMI_B|XP_044172229.1	AMI_B|XP_044167786.1	0.66227
AMI_B|XP_044172229.1	AMI_B|XP_044168996.1	0.6745
AMI_B|XP_044172229.1	AMI_B|XP_044172193.1	0.6604
AMI_B|XP_044172229.1	AMI_B|XP_044172265.1	0.6604
AMI_B|XP_029191176.2	AMI_B|XP_029191174.2	0.5124
AMI_B|XP_029179836.1	AMI_B|XP_029179838.1	0.95776
AMI_B|XP_044168485.1	AMI_B|XP_044167222.1	1.74945
AMI_B|XP_044171864.1	AMI_B|XP_029200889.2	1.90978
AMI_B|XP_044171864.1	AMI_B|gene-LOC122963279	1.90978
AMI_B|XP_029182362.2	AMI_B|XP_044175612.1	1.90978
AMI_B|XP_029205994.2	AMI_B|XP_044177345.1	1.90978
AMI_B|XP_044167786.1	AMI_B|XP_044167785.1	0.7398
AMI_B|XP_044167786.1	AMI_B|XP_044168996.1	0.71806
AMI_B|XP_044167786.1	AMI_B|XP_044172193.1	0.66046
AMI_B|XP_044167786.1	AMI_B|XP_044172227.1	0.67702
AMI_B|XP_044167786.1	AMI_B|XP_044172229.1	0.66227
AMI_B|XP_044167786.1	AMI_B|XP_044172265.1	0.66046
AMI_B|XP_044184019.1	AMI_B|XP_029206368.2	0.77481
AMI_B|gene-LOC114971213	AMI_B|XP_044176027.1	0.5714
AMI_B|XP_029201239.2	AMI_B|XP_044170977.1	1.90978
AMI_B|XP_029191174.2	AMI_B|XP_029191176.2	0.5124
AMI_B|XP_044172193.1	AMI_B|XP_044167785.1	0.66363
AMI_B|XP_044172193.1	AMI_B|XP_044167786.1	0.66046
AMI_B|XP_044172193.1	AMI_B|XP_044168996.1	0.68537
AMI_B|XP_044172193.1	AMI_B|XP_044172227.1	0.63982
AMI_B|XP_044172193.1	AMI_B|XP_044172229.1	0.6604
AMI_B|XP_044172193.1	AMI_B|XP_044172265.1	0.71839
AMI_B|XP_029210206.2	AMI_B|XP_044169462.1	1.90978
AMI_B|XP_044177044.1	AMI_B|XP_044177054.1	0.4532
AMI_B|XP_044170997.1	AMI_B|XP_044170985.1	1.41376
AMI_B|XP_044176037.1	AMI_B|XP_044175975.1	1.90978
AMI_B|XP_044178473.1	AMI_B|XP_029209878.2	1.48424
AMI_B|XP_029208954.2	AMI_B|XP_029192054.2	1.90978
AMI_B|XP_029208954.2	AMI_B|XP_029213288.2	1.90978
AMI_B|XP_029208954.2	AMI_B|XP_044172074.1	1.90978
AMI_B|XP_044172130.1	AMI_B|XP_029192545.1	0.73486
AMI_B|XP_044170142.1	AMI_B|XP_044170143.1	1.90978
AMI_B|XP_044164950.1	AMI_B|XR_006393500.1	1.90978
AMI_B|XP_029196210.2	AMI_B|XP_029196209.2	1.90978
AMI_B|XP_029196210.2	AMI_B|XP_044177734.1	1.90978
AMI_B|XR_006393426.1	AMI_B|XP_044173954.1	0.3234
AMI_B|XP_044181920.1	AMI_B|XP_029205601.2	0.5309
AMI_B|XP_029190167.2	AMI_B|XP_044182581.1	0.1725
AMI_B|XP_029190167.2	AMI_B|gene-LOC114957017	0.1451
AMI_B|XP_029209878.2	AMI_B|XP_044178473.1	1.48424
AMI_B|XP_044176946.1	AMI_B|XP_029189710.2	0.3989
AMI_B|XP_044172874.1	AMI_B|XP_029190604.2	1.84101
AMI_B|XP_029186225.1	AMI_B|XP_029212334.1	1.317
AMI_B|XP_044172762.1	AMI_B|XP_044172761.1	0.77814
AMI_B|XP_044175939.1	AMI_B|XP_044175940.1	1.90978
AMI_B|XP_029186501.2	AMI_B|XP_029195461.2	0.5355
AMI_B|XP_044167222.1	AMI_B|XP_044168485.1	1.74945
AMI_B|XP_029199462.2	AMI_B|XP_029205312.2	0.80032
AMI_B|XP_029210432.2	AMI_B|XP_029192148.2	0.1384
AMI_B|XP_029210432.2	AMI_B|XP_029197038.2	0.1466
AMI_B|XP_029210432.2	AMI_B|XP_029199774.2	0.1483
AMI_B|XP_044172227.1	AMI_B|XP_044167785.1	0.6802
AMI_B|XP_044172227.1	AMI_B|XP_044167786.1	0.67702
AMI_B|XP_044172227.1	AMI_B|XP_044168996.1	0.67929
AMI_B|XP_044172227.1	AMI_B|XP_044172193.1	0.63982
AMI_B|XP_044172227.1	AMI_B|XP_044172265.1	0.63982
AMI_B|XR_006393500.1	AMI_B|XP_044164950.1	1.90978
AMI_B|XR_006392758.1	AMI_B|XP_044162990.1	1.72992
AMI_B|XR_006392758.1	AMI_B|XR_006392759.1	0.94818
AMI_B|XP_044183871.1	AMI_B|XP_044183872.1	1.57798
AMI_B|XP_044164835.1	AMI_B|XP_029201849.2	0.75447
AMI_B|XP_044164835.1	AMI_B|XP_029212394.1	1.21957
AMI_B|XP_044164835.1	AMI_B|XP_044180574.1	0.91393
AMI_B|XP_029211931.2	AMI_B|XP_044178908.1	0.2552
AMI_B|XP_044182082.1	AMI_B|XP_044182046.1	1.17706
AMI_B|XP_029204665.1	AMI_B|XP_029204718.2	0.2672
AMI_B|XP_044163349.1	AMI_B|XP_044163347.1	0.99603
AMI_B|XP_044182026.1	AMI_B|XP_044182020.1	1.19608
AMI_B|XP_044182026.1	AMI_B|XP_044182046.1	1.15986
AMI_B|gene-LOC114957017	AMI_B|XP_029190167.2	0.1451
AMI_B|gene-LOC114957017	AMI_B|XP_044182581.1	0.66135
AMI_B|XP_029195866.1	AMI_B|XP_044164495.1	0.303
AMI_B|XP_044168996.1	AMI_B|XP_044167785.1	0.72123
AMI_B|XP_044168996.1	AMI_B|XP_044167786.1	0.71806
AMI_B|XP_044168996.1	AMI_B|XP_044172193.1	0.68537
AMI_B|XP_044168996.1	AMI_B|XP_044172227.1	0.67929
AMI_B|XP_044168996.1	AMI_B|XP_044172229.1	0.6745
AMI_B|XP_044168996.1	AMI_B|XP_044172265.1	0.68537
AMI_B|XP_029192483.2	AMI_B|XP_029192485.1	0.91191
AMI_B|XP_029192483.2	AMI_B|XP_044172120.1	1.46697
AMI_B|XP_029191053.2	AMI_B|XP_029191107.2	1.12929
AMI_B|XP_029209815.2	AMI_B|XP_044173068.1	0.1604
AMI_B|XP_029189682.2	AMI_B|XP_029185145.2	0.1099
AMI_B|XP_044178908.1	AMI_B|XP_029211931.2	0.2552
AMI_B|XP_044177054.1	AMI_B|XP_044177044.1	0.4532
AMI_B|XP_044168652.1	AMI_B|XP_029213560.2	0.4935
AMI_B|XP_044179002.1	AMI_B|XP_044178998.1	1.90978
AMI_B|XP_044179002.1	AMI_B|XP_044179001.1	1.90978
AMI_B|XP_044183159.1	AMI_B|XP_044165702.1	1.90978
AMI_B|XP_029186333.1	AMI_B|XP_029186334.1	0.185
AMI_B|XP_029201719.2	AMI_B|XP_029201716.2	0.4347
AMI_B|XP_029190604.2	AMI_B|XP_044172874.1	1.84101
AMI_B|XR_006395838.1	AMI_B|XP_044177494.1	0.2886
AMI_B|XR_006395838.1	AMI_B|XR_006395629.1	0.2044
AMI_B|XR_006395838.1	AMI_B|gene-LOC114971599	0.2672
AMI_B|XP_044178230.1	AMI_B|XP_029196720.2	1.90978
AMI_B|XP_029198520.2	AMI_B|XP_029195825.2	0.5834
AMI_B|XP_029198520.2	AMI_B|XP_044182993.1	0.63226
AMI_B|XP_029200889.2	AMI_B|XP_044171864.1	1.90978
AMI_B|XP_029200889.2	AMI_B|gene-LOC122963279	1.90978
AMI_B|XP_029211156.2	AMI_B|XP_044179218.1	0.5189
AMI_B|XP_029211156.2	AMI_B|XP_044181440.1	0.5409
AMI_B|XP_044185002.1	AMI_B|XP_029198931.2	1.90978
AMI_B|XP_029192148.2	AMI_B|XP_029199774.2	0.1022
AMI_B|XP_029192148.2	AMI_B|XP_029210432.2	0.1384
AMI_B|XP_044181705.1	AMI_B|XP_029194796.2	1.90978
AMI_B|XP_044172441.1	AMI_B|XP_044163941.1	0.74496
AMI_B|XP_029194008.2	AMI_B|XP_044177950.1	0.3471
AMI_B|gene-LOC122963279	AMI_B|XP_029200889.2	1.90978
AMI_B|gene-LOC122963279	AMI_B|XP_044171864.1	1.90978
AMI_B|XP_029197038.2	AMI_B|XP_029196978.2	0.2115
AMI_B|XP_029197038.2	AMI_B|XP_029197039.2	0.2286
AMI_B|XP_029197038.2	AMI_B|XP_029210432.2	0.1466
AMI_B|XP_044168778.1	AMI_B|XP_044168763.1	1.90978
AMI_B|XP_044170812.1	AMI_B|XP_029185584.2	0.5787
AMI_B|XP_029205601.2	AMI_B|XP_044181920.1	0.5309
AMI_B|XP_044172900.1	AMI_B|XP_044172894.1	1.48102
AMI_B|XP_029213560.2	AMI_B|XP_044168652.1	0.4935
AMI_B|XP_044164975.1	AMI_B|XP_029203179.2	0.4177
AMI_B|XP_044183216.1	AMI_B|XP_029188290.2	1.86063
AMI_B|XP_029188290.2	AMI_B|XP_044183216.1	1.86063
AMI_B|XP_029195825.2	AMI_B|XP_029198520.2	0.5834
AMI_B|XP_029195825.2	AMI_B|XP_044182993.1	0.84114
AMI_B|XP_044172586.1	AMI_B|XP_044172587.1	0.62975
AMI_B|XP_044173068.1	AMI_B|XP_029209815.2	0.1604
AMI_B|XP_044172755.1	AMI_B|XP_029207326.2	1.06845
AMI_B|gene-LOC114971599	AMI_B|XP_044177494.1	0.3519
AMI_B|gene-LOC114971599	AMI_B|XR_006395838.1	0.2672
AMI_B|gene-LOC122956006	AMI_B|XP_044178659.1	0.5455
AMI_B|gene-LOC122956006	AMI_B|XP_044181104.1	0.536
AMI_B|gene-LOC122956006	AMI_B|XR_006392738.1	0.60327
AMI_B|XP_044177734.1	AMI_B|XP_029196209.2	1.90978
AMI_B|XP_044177734.1	AMI_B|XP_029196210.2	1.90978
AMI_B|XP_044179218.1	AMI_B|XP_029211156.2	0.5189
AMI_B|XP_044179218.1	AMI_B|XP_044181440.1	0.97496
AMI_B|XP_029208475.2	AMI_B|XP_044176520.1	1.33783
AMI_B|XP_044173035.1	AMI_B|gene-LOC122957147	0.3694
AMI_B|XP_044177576.1	AMI_B|XP_029208753.1	0.5367
AMI_B|XP_029183383.1	AMI_B|XP_044174435.1	0.65434
AMI_B|XP_029186410.2	AMI_B|XP_029186389.2	0.62262
AMI_B|XP_029186410.2	AMI_B|XP_029186421.2	0.5031
AMI_B|XP_029201849.2	AMI_B|XP_029212394.1	0.73758
AMI_B|XP_029201849.2	AMI_B|XP_044164835.1	0.75447
AMI_B|XP_029201849.2	AMI_B|XP_044180574.1	0.73039
AMI_B|XP_044163941.1	AMI_B|XP_044172441.1	0.74496
AMI_B|XP_029187284.2	AMI_B|XP_029187282.2	1.90978
AMI_B|XP_029187284.2	AMI_B|XP_029187285.2	1.90978
AMI_B|XP_044172587.1	AMI_B|XP_044172586.1	0.62975
AMI_B|XP_044185251.1	AMI_B|XP_044185254.1	1.90978
AMI_B|XP_029182631.2	AMI_B|XP_044181703.1	0.2824
AMI_B|XP_044163347.1	AMI_B|XP_044163349.1	0.99603
AMI_B|XP_029196978.2	AMI_B|XP_029197038.2	0.2115
AMI_B|XP_029196978.2	AMI_B|XP_029197039.2	0.2251
AMI_B|XP_029185360.2	AMI_B|XP_044182979.1	0.89571
AMI_B|XP_029194796.2	AMI_B|XP_044181705.1	1.90978
AMI_B|XP_044175975.1	AMI_B|XP_044176037.1	1.90978
AMI_B|XP_029192054.2	AMI_B|XP_029208954.2	1.90978
AMI_B|XP_029192054.2	AMI_B|XP_029213288.2	1.90978
AMI_B|XP_029192054.2	AMI_B|XP_044172074.1	1.90978
AMI_B|XP_029208753.1	AMI_B|XP_044177576.1	0.5367
AMI_B|XP_044171616.1	AMI_B|XP_044179838.1	0.71915
AMI_B|XP_044181104.1	AMI_B|XP_044178659.1	1.90978
AMI_B|XP_044181104.1	AMI_B|XR_006392738.1	1.45066
AMI_B|XP_044181104.1	AMI_B|gene-LOC122956006	0.536
AMI_B|XP_029192545.1	AMI_B|XP_044172130.1	0.73486
AMI_B|XP_029207342.2	AMI_B|XP_044183592.1	0.4508
AMI_B|XP_029182953.2	AMI_B|XP_044175246.1	0.1259
AMI_B|XP_029204935.2	AMI_B|XP_029206715.2	0.1087
AMI_B|XP_044169462.1	AMI_B|XP_029210206.2	1.90978
AMI_B|XP_029206715.2	AMI_B|XP_029204935.2	0.1087
AMI_B|XP_029204718.2	AMI_B|XP_029204665.1	0.2672
AMI_B|XP_029200250.2	AMI_B|XP_044179732.1	1.1158
AMI_B|XR_006392759.1	AMI_B|XP_044162990.1	0.89165
AMI_B|XR_006392759.1	AMI_B|XR_006392758.1	0.94818
AMI_B|XR_006395629.1	AMI_B|XR_006395838.1	0.2044
AMI_B|XP_044174435.1	AMI_B|XP_029183383.1	0.65434
AMI_B|XP_044185254.1	AMI_B|XP_044185251.1	1.90978
AMI_B|XP_029205312.2	AMI_B|XP_029199462.2	0.80032
AMI_B|XP_044172901.1	AMI_B|XP_029194368.2	1.90978
AMI_B|XP_044175940.1	AMI_B|XP_044175939.1	1.90978
AMI_B|XP_029213288.2	AMI_B|XP_029192054.2	1.90978
AMI_B|XP_029213288.2	AMI_B|XP_029208954.2	1.90978
AMI_B|XP_029213288.2	AMI_B|XP_044172074.1	1.90978
AMI_B|XP_044167785.1	AMI_B|XP_044167786.1	0.7398
AMI_B|XP_044167785.1	AMI_B|XP_044168996.1	0.72123
AMI_B|XP_044167785.1	AMI_B|XP_044172193.1	0.66363
AMI_B|XP_044167785.1	AMI_B|XP_044172227.1	0.6802
AMI_B|XP_044167785.1	AMI_B|XP_044172229.1	0.66544
AMI_B|XP_044167785.1	AMI_B|XP_044172265.1	0.66363
AMI_B|XP_029201716.2	AMI_B|XP_029201719.2	0.4347
AMI_B|XP_029199774.2	AMI_B|XP_029192148.2	0.1022
AMI_B|XP_029199774.2	AMI_B|XP_029210432.2	0.1483
AMI_B|XP_044176027.1	AMI_B|gene-LOC114971213	0.5714
AMI_B|XP_044172120.1	AMI_B|XP_029192483.2	1.46697
AMI_B|XP_044172120.1	AMI_B|XP_029192485.1	0.87607
NVE_B|NVE9235	NVE_B|NVE1151	0.1374
NVE_B|NVE9235	NVE_B|NVE8051	0.98453
NVE_B|NVE17138	NVE_B|NVE17133	0.5011
NVE_B|NVE17138	NVE_B|NVE19596	1.18126
NVE_B|NVE17138	NVE_B|NVE5772	1.01132
NVE_B|NVE7213	NVE_B|NVE2538	0.1389
NVE_B|NVE7213	NVE_B|NVE4295	0.0964
NVE_B|NVE9059	NVE_B|NVE16548	0.5749
NVE_B|NVE9059	NVE_B|NVE23947	0.6903
NVE_B|NVE9059	NVE_B|NVE9125	0.5854
NVE_B|NVE15943	NVE_B|NVE14362	1.1694
NVE_B|NVE15943	NVE_B|NVE19283	0.8537
NVE_B|NVE15943	NVE_B|NVE25569	0.5351
NVE_B|NVE15943	NVE_B|NVE7910	0.5043
NVE_B|NVE7451	NVE_B|NVE16862	0.8034
NVE_B|NVE7451	NVE_B|NVE19857	0.1468
NVE_B|NVE7451	NVE_B|NVE22594	0.2134
NVE_B|NVE7451	NVE_B|NVE52	0.369
NVE_B|NVE7451	NVE_B|NVE8325	0.3406
NVE_B|NVE7451	NVE_B|NVE89	0.5676
NVE_B|NVE7451	NVE_B|NVE90	0.4894
NVE_B|NVE25569	NVE_B|NVE14362	0.5257
NVE_B|NVE25569	NVE_B|NVE15943	0.5351
NVE_B|NVE25569	NVE_B|NVE19283	0.3454
NVE_B|NVE25569	NVE_B|NVE7910	0.7209
NVE_B|NVE1602	NVE_B|NVE20018	2.03045
NVE_B|NVE1602	NVE_B|NVE20069	1.2054
NVE_B|NVE23947	NVE_B|NVE15922	0.6971
NVE_B|NVE23947	NVE_B|NVE16548	0.6093
NVE_B|NVE23947	NVE_B|NVE23426	0.6371
NVE_B|NVE23947	NVE_B|NVE23810	0.9072
NVE_B|NVE23947	NVE_B|NVE4650	0.5623
NVE_B|NVE23947	NVE_B|NVE4653	0.6814
NVE_B|NVE23947	NVE_B|NVE8502	0.5296
NVE_B|NVE23947	NVE_B|NVE9059	0.6903
NVE_B|NVE23947	NVE_B|NVE9125	0.6482
NVE_B|NVE7494	NVE_B|NVE17049	0.2061
NVE_B|NVE7494	NVE_B|NVE18850	0.141
NVE_B|NVE7494	NVE_B|NVE7493	0.1149
NVE_B|NVE25656	NVE_B|NVE2026	0.417
NVE_B|NVE25656	NVE_B|NVE21558	0.3709
NVE_B|NVE13968	NVE_B|NVE20141	0.5654
NVE_B|NVE13968	NVE_B|NVE20142	0.5194
NVE_B|NVE13968	NVE_B|NVE20143	0.6049
NVE_B|NVE13968	NVE_B|NVE20473	0.4118
NVE_B|NVE13968	NVE_B|NVE22598	0.6053
NVE_B|NVE22462	NVE_B|NVE22463	0.4712
NVE_B|NVE2026	NVE_B|NVE21558	0.651
NVE_B|NVE2026	NVE_B|NVE25656	0.417
NVE_B|NVE5257	NVE_B|NVE16862	0.5696
NVE_B|NVE5257	NVE_B|NVE52	0.6186
NVE_B|NVE5257	NVE_B|NVE8326	0.3181
NVE_B|NVE5257	NVE_B|NVE89	0.4253
NVE_B|NVE5257	NVE_B|NVE90	0.4449
NVE_B|NVE867	NVE_B|NVE3277	0.056
NVE_B|NVE5213	NVE_B|NVE5214	2.56504
NVE_B|NVE15132	NVE_B|NVE17486	0.94
NVE_B|NVE19003	NVE_B|NVE16496	0.8721
NVE_B|NVE404	NVE_B|NVE1605	0.4639
NVE_B|NVE14362	NVE_B|NVE15943	1.1694
NVE_B|NVE14362	NVE_B|NVE19283	0.8574
NVE_B|NVE14362	NVE_B|NVE25569	0.5257
NVE_B|NVE14362	NVE_B|NVE7910	0.5122
NVE_B|NVE20141	NVE_B|NVE13968	0.5654
NVE_B|NVE20141	NVE_B|NVE20142	0.524
NVE_B|NVE20141	NVE_B|NVE20143	0.6197
NVE_B|NVE20141	NVE_B|NVE20473	0.464
NVE_B|NVE20141	NVE_B|NVE22598	0.6273
NVE_B|NVE22893	NVE_B|NVE14988	1.08067
NVE_B|NVE22893	NVE_B|NVE17223	0.5973
NVE_B|NVE22893	NVE_B|NVE23680	0.626
NVE_B|NVE22893	NVE_B|NVE24828	0.9268
NVE_B|NVE22893	NVE_B|NVE5965	0.5948
NVE_B|NVE22893	NVE_B|NVE9070	0.5331
NVE_B|NVE13427	NVE_B|NVE2064	0.7049
NVE_B|NVE16862	NVE_B|NVE19857	0.2844
NVE_B|NVE16862	NVE_B|NVE20456	0.97927
NVE_B|NVE16862	NVE_B|NVE20457	1.01658
NVE_B|NVE16862	NVE_B|NVE22594	0.5077
NVE_B|NVE16862	NVE_B|NVE22597	0.3014
NVE_B|NVE16862	NVE_B|NVE52	0.8557
NVE_B|NVE16862	NVE_B|NVE5257	0.5696
NVE_B|NVE16862	NVE_B|NVE7451	0.8034
NVE_B|NVE16862	NVE_B|NVE8325	0.4977
NVE_B|NVE16862	NVE_B|NVE8326	0.535
NVE_B|NVE16862	NVE_B|NVE89	0.96054
NVE_B|NVE16862	NVE_B|NVE90	0.8919
NVE_B|NVE16862	NVE_B|NVE9724	0.5582
NVE_B|NVE9070	NVE_B|NVE15	0.9353
NVE_B|NVE9070	NVE_B|NVE22893	0.5331
NVE_B|NVE9070	NVE_B|NVE5965	0.5253
NVE_B|NVE17198	NVE_B|NVE12179	0.3465
NVE_B|NVE20065	NVE_B|NVE2362	3.06966
NVE_B|NVE7276	NVE_B|NVE3148	2.86502
NVE_B|NVE24400	NVE_B|NVE8599	2.73245
NVE_B|NVE14489	NVE_B|NVE7025	3.06966
NVE_B|NVE12195	NVE_B|NVE21887	1.40951
NVE_B|NVE6217	NVE_B|NVE6588	1.64269
NVE_B|NVE6217	NVE_B|NVE6589	1.5808
NVE_B|NVE22598	NVE_B|NVE13968	0.6053
NVE_B|NVE22598	NVE_B|NVE20141	0.6273
NVE_B|NVE22598	NVE_B|NVE20142	0.5438
NVE_B|NVE22598	NVE_B|NVE20143	0.6256
NVE_B|NVE22598	NVE_B|NVE20473	0.5134
NVE_B|NVE24829	NVE_B|NVE24828	0.5855
NVE_B|NVE24845	NVE_B|NVE33	0.5589
NVE_B|NVE7065	NVE_B|NVE25364	0.3394
NVE_B|NVE7065	NVE_B|NVE7066	0.6647
NVE_B|NVE2362	NVE_B|NVE20065	3.06966
NVE_B|NVE2362	NVE_B|NVE24437	2.70906
NVE_B|NVE33	NVE_B|NVE24845	0.5589
NVE_B|NVE33	NVE_B|NVE9661	0.5285
NVE_B|NVE7493	NVE_B|NVE17049	0.6334
NVE_B|NVE7493	NVE_B|NVE18850	0.5654
NVE_B|NVE7493	NVE_B|NVE7494	0.1149
NVE_B|NVE17861	NVE_B|NVE16211	0.5854
NVE_B|NVE17861	NVE_B|NVE23332	0.3993
NVE_B|NVE9125	NVE_B|NVE16547	0.5384
NVE_B|NVE9125	NVE_B|NVE16548	1.25148
NVE_B|NVE9125	NVE_B|NVE23810	0.8307
NVE_B|NVE9125	NVE_B|NVE23947	0.6482
NVE_B|NVE9125	NVE_B|NVE4650	0.5266
NVE_B|NVE9125	NVE_B|NVE4653	0.5997
NVE_B|NVE9125	NVE_B|NVE9059	0.5854
NVE_B|NVE7066	NVE_B|NVE7065	0.6647
NVE_B|NVE10170	NVE_B|NVE15823	2.0579
NVE_B|NVE10170	NVE_B|NVE8051	2.87494
NVE_B|NVE10170	NVE_B|NVE9234	0.492
NVE_B|NVE8058	NVE_B|NVE10511	0.4592
NVE_B|NVE8058	NVE_B|NVE10545	1.36067
NVE_B|NVE8058	NVE_B|NVE20882	1.06238
NVE_B|NVE8058	NVE_B|NVE2166	1.00467
NVE_B|NVE8058	NVE_B|NVE7025	0.087
NVE_B|NVE8917	NVE_B|NVE14859	0.1941
NVE_B|NVE9661	NVE_B|NVE33	0.5285
NVE_B|NVE2538	NVE_B|NVE7213	0.1389
NVE_B|NVE8599	NVE_B|NVE24400	2.73245
NVE_B|NVE20340	NVE_B|NVE17846	1.47914
NVE_B|NVE7053	NVE_B|NVE12992	0.5843
NVE_B|NVE26012	NVE_B|NVE26011	1.74577
NVE_B|NVE25717	NVE_B|NVE25776	1.20216
NVE_B|NVE24201	NVE_B|NVE14884	3.06966
NVE_B|NVE24201	NVE_B|NVE14885	3.06966
NVE_B|NVE24201	NVE_B|NVE14886	3.06966
NVE_B|NVE24201	NVE_B|NVE14933	3.05188
NVE_B|NVE24201	NVE_B|NVE15488	3.06966
NVE_B|NVE24201	NVE_B|NVE9425	2.35557
NVE_B|NVE12108	NVE_B|NVE12106	2.45585
NVE_B|NVE12108	NVE_B|NVE20608	1.13666
NVE_B|NVE90	NVE_B|NVE16862	0.8919
NVE_B|NVE90	NVE_B|NVE1850	0.1476
NVE_B|NVE90	NVE_B|NVE19857	0.186
NVE_B|NVE90	NVE_B|NVE20456	0.6955
NVE_B|NVE90	NVE_B|NVE20457	0.7834
NVE_B|NVE90	NVE_B|NVE22594	0.4061
NVE_B|NVE90	NVE_B|NVE52	0.8034
NVE_B|NVE90	NVE_B|NVE5257	0.4449
NVE_B|NVE90	NVE_B|NVE6557	0.6822
NVE_B|NVE90	NVE_B|NVE7451	0.4894
NVE_B|NVE90	NVE_B|NVE8325	0.655
NVE_B|NVE90	NVE_B|NVE8326	0.5996
NVE_B|NVE90	NVE_B|NVE89	3.06966
NVE_B|NVE18324	NVE_B|NVE1849	0.5522
NVE_B|NVE18324	NVE_B|NVE25786	1.02919
NVE_B|NVE18324	NVE_B|NVE6069	0.3438
NVE_B|NVE18324	NVE_B|NVE6415	0.1239
NVE_B|NVE18324	NVE_B|NVE945	1.13767
NVE_B|NVE18324	NVE_B|NVE9965	1.97744
NVE_B|NVE3148	NVE_B|NVE7276	2.86502
NVE_B|NVE4650	NVE_B|NVE15922	0.562
NVE_B|NVE4650	NVE_B|NVE16548	0.54
NVE_B|NVE4650	NVE_B|NVE21873	0.2024
NVE_B|NVE4650	NVE_B|NVE23426	0.5197
NVE_B|NVE4650	NVE_B|NVE23810	0.6746
NVE_B|NVE4650	NVE_B|NVE23947	0.5623
NVE_B|NVE4650	NVE_B|NVE4653	0.8879
NVE_B|NVE4650	NVE_B|NVE9125	0.5266
NVE_B|NVE52	NVE_B|NVE16862	0.8557
NVE_B|NVE52	NVE_B|NVE5257	0.6186
NVE_B|NVE52	NVE_B|NVE7451	0.369
NVE_B|NVE52	NVE_B|NVE89	0.8299
NVE_B|NVE52	NVE_B|NVE90	0.8034
NVE_B|NVE1721	NVE_B|NVE1722	0.078
NVE_B|NVE21741	NVE_B|NVE3142	0.3404
NVE_B|NVE23810	NVE_B|NVE15922	0.724
NVE_B|NVE23810	NVE_B|NVE16548	0.7733
NVE_B|NVE23810	NVE_B|NVE23426	0.6659
NVE_B|NVE23810	NVE_B|NVE23947	0.9072
NVE_B|NVE23810	NVE_B|NVE4650	0.6746
NVE_B|NVE23810	NVE_B|NVE4653	0.903
NVE_B|NVE23810	NVE_B|NVE9125	0.8307
NVE_B|NVE1555	NVE_B|NVE7526	2.14048
NVE_B|NVE2836	NVE_B|NVE1487	1.59081
NVE_B|NVE1179	NVE_B|NVE24732	1.45353
NVE_B|NVE1179	NVE_B|NVE8075	1.83034
NVE_B|NVE13002	NVE_B|NVE18885	2.1688
NVE_B|NVE20473	NVE_B|NVE13968	0.4118
NVE_B|NVE20473	NVE_B|NVE20141	0.464
NVE_B|NVE20473	NVE_B|NVE20142	0.5165
NVE_B|NVE20473	NVE_B|NVE20143	0.5144
NVE_B|NVE20473	NVE_B|NVE22598	0.5134
NVE_B|NVE19596	NVE_B|NVE17133	0.3333
NVE_B|NVE19596	NVE_B|NVE17138	1.18126
NVE_B|NVE19596	NVE_B|NVE19266	0.2656
NVE_B|NVE19596	NVE_B|NVE5772	0.9122
NVE_B|NVE21250	NVE_B|NVE25860	0.6754
NVE_B|NVE21250	NVE_B|NVE4235	1.22963
NVE_B|NVE18850	NVE_B|NVE17049	0.5513
NVE_B|NVE18850	NVE_B|NVE7493	0.5654
NVE_B|NVE18850	NVE_B|NVE7494	0.141
NVE_B|NVE18885	NVE_B|NVE13002	2.1688
NVE_B|NVE16547	NVE_B|NVE16548	0.6535
NVE_B|NVE16547	NVE_B|NVE9125	0.5384
NVE_B|NVE19283	NVE_B|NVE14362	0.8574
NVE_B|NVE19283	NVE_B|NVE15943	0.8537
NVE_B|NVE19283	NVE_B|NVE25569	0.3454
NVE_B|NVE19283	NVE_B|NVE7910	0.3486
NVE_B|NVE5880	NVE_B|NVE13530	1.62621
NVE_B|NVE5880	NVE_B|NVE13534	1.8829
NVE_B|NVE4653	NVE_B|NVE15922	0.5246
NVE_B|NVE4653	NVE_B|NVE16548	0.688
NVE_B|NVE4653	NVE_B|NVE23426	0.527
NVE_B|NVE4653	NVE_B|NVE23810	0.903
NVE_B|NVE4653	NVE_B|NVE23947	0.6814
NVE_B|NVE4653	NVE_B|NVE4650	0.8879
NVE_B|NVE4653	NVE_B|NVE9125	0.5997
NVE_B|NVE23940	NVE_B|NVE23942	1.00374
NVE_B|NVE23363	NVE_B|NVE11952	2.38163
NVE_B|NVE23363	NVE_B|NVE18395	1.72721
NVE_B|NVE17654	NVE_B|NVE1166	0.5381
NVE_B|NVE17654	NVE_B|NVE4730	0.8213
NVE_B|NVE17654	NVE_B|NVE4731	0.743
NVE_B|NVE18958	NVE_B|NVE18957	0.056
NVE_B|NVE4585	NVE_B|NVE23323	1.27769
NVE_B|NVE20799	NVE_B|NVE9666	1.78231
NVE_B|NVE19884	NVE_B|NVE11794	2.51006
NVE_B|NVE6912	NVE_B|NVE13087	0.6434
NVE_B|NVE6912	NVE_B|NVE25179	2.17312
NVE_B|NVE6912	NVE_B|NVE25219	0.8453
NVE_B|NVE6912	NVE_B|NVE25220	0.776
NVE_B|NVE6912	NVE_B|NVE6913	1.28981
NVE_B|NVE6912	NVE_B|NVE8748	0.4238
NVE_B|NVE15822	NVE_B|NVE10169	1.61656
NVE_B|NVE15822	NVE_B|NVE8051	0.8299
NVE_B|NVE25752	NVE_B|NVE10583	0.9033
NVE_B|NVE25752	NVE_B|NVE5965	0.5137
NVE_B|NVE7993	NVE_B|NVE17181	1.05709
NVE_B|NVE7993	NVE_B|NVE6384	0.6595
NVE_B|NVE25860	NVE_B|NVE21250	0.6754
NVE_B|NVE25860	NVE_B|NVE4235	0.8267
NVE_B|NVE6588	NVE_B|NVE6217	1.64269
NVE_B|NVE6588	NVE_B|NVE6589	1.56988
NVE_B|NVE7910	NVE_B|NVE14362	0.5122
NVE_B|NVE7910	NVE_B|NVE15943	0.5043
NVE_B|NVE7910	NVE_B|NVE19283	0.3486
NVE_B|NVE7910	NVE_B|NVE25569	0.7209
NVE_B|NVE13249	NVE_B|NVE13106	0.3035
NVE_B|NVE13249	NVE_B|NVE18687	0.2999
NVE_B|NVE11894	NVE_B|NVE831	0.3211
NVE_B|NVE4604	NVE_B|NVE26086	1.58941
NVE_B|NVE4604	NVE_B|NVE9071	2.51211
NVE_B|NVE24305	NVE_B|NVE24307	0.083
NVE_B|NVE19266	NVE_B|NVE19596	0.2656
NVE_B|NVE14884	NVE_B|NVE14885	3.06966
NVE_B|NVE14884	NVE_B|NVE14886	3.06966
NVE_B|NVE14884	NVE_B|NVE14933	3.06966
NVE_B|NVE14884	NVE_B|NVE15488	3.06966
NVE_B|NVE14884	NVE_B|NVE24201	3.06966
NVE_B|NVE14884	NVE_B|NVE9425	2.36576
NVE_B|NVE20882	NVE_B|NVE10511	0.4655
NVE_B|NVE20882	NVE_B|NVE10545	1.04698
[truncated: 10,509 more rows]
[truncated: 11 more columns]
