# Supplementary material for: Gene Regulatory Network that Shaped the Evolution of Larval Apical Organ in Cnidaria
Source: Mol Biol Evol. 2023 Dec 28;41(1):msad285. doi: 10.1093/molbev/msad285 (PMC10781443; doi:10.1093/molbev/msad285)
Supplement: msad285_Supplementary_Data [file msad285_supplementary_data.zip › Supplementary file 4.xlsx]

## Sheet: # Table of Contents
####################################################################################################
####################################################################################################
# Table of Contents
	# 4. SPI vs NVE Orthanalysis Analysis (Data related to Figure. 3A and B)
		# 4.1 Co-orthologs
		# 4.2 gene_families
		# 4.3 Orthologs

## Sheet: # 4.1 & # 4.2
#######################################
# 4. SPU vs NVE Orthanalysis Analysis
########################################
#######################
# 4.1 Co-orthologs
#######################
NVE|NVE20226	AMI|XP_029189795.2	0.5803
NVE|NVE20226	AMI|XP_029189798.2	0.5783
NVE|NVE20226	AMI|XP_029189799.2	0.5937
NVE|NVE20226	AMI|XP_029189804.2	0.5583
NVE|NVE20226	AMI|XP_044169540.1	0.5504
NVE|NVE20226	AMI|XP_044169542.1	0.5782
NVE|NVE20226	AMI|XP_044169544.1	0.5704
NVE|NVE20226	AMI|XP_044169546.1	0.5941
NVE|NVE20226	AMI|XP_044169547.1	0.569
NVE|NVE20226	AMI|XP_044170776.1	0.5814
NVE|NVE20226	AMI|XP_044170777.1	0.5589
NVE|NVE20226	AMI|XP_044170778.1	0.5748
NVE|NVE20226	AMI|XP_044170779.1	0.6009
NVE|NVE4040	AMI|XP_044183216.1	0.4419
NVE|NVE13408	SPI|Spis19392	1.04855
NVE|NVE13408	SPI|Spis23467	1.24683
NVE|NVE13408	AMI|XP_029181403.2	1.66172
NVE|NVE13408	AMI|XP_044184789.1	1.43925
NVE|NVE13408	AMI|XP_044184770.1	0.9931
NVE|NVE13408	AMI|XP_044184564.1	1.40413
NVE|NVE13408	AMI|XP_044182749.1	1.48749
NVE|NVE13408	AMI|XP_044182169.1	1.38379
NVE|NVE13408	AMI|XP_044180967.1	0.8259
NVE|NVE13408	AMI|XP_044180525.1	0.4611
NVE|NVE13408	AMI|XP_044180505.1	1.51951
NVE|NVE13408	AMI|XP_044178568.1	1.37671
NVE|NVE13408	AMI|XP_044178270.1	1.38491
NVE|NVE13408	AMI|XP_044177463.1	1.47072
NVE|NVE13408	AMI|XP_044176579.1	1.40411
NVE|NVE13408	AMI|XP_044175961.1	1.05528
NVE|NVE13408	AMI|XP_044175478.1	1.40985
NVE|NVE13408	AMI|XP_044175320.1	1.48409
NVE|NVE13408	AMI|XP_044174392.1	1.59509
NVE|NVE13408	AMI|XP_044174359.1	1.51402
NVE|NVE13408	AMI|XP_044173103.1	1.41227
NVE|NVE13408	AMI|XP_044171925.1	1.51005
NVE|NVE13408	AMI|XP_044171924.1	1.51912
NVE|NVE13408	AMI|XP_044171467.1	1.4858
NVE|NVE13408	AMI|XP_044171048.1	1.23513
NVE|NVE13408	AMI|XP_044170970.1	1.47285
NVE|NVE13408	AMI|XP_044170928.1	1.60508
NVE|NVE13408	AMI|XP_044170407.1	1.39015
NVE|NVE13408	AMI|XP_044170047.1	1.4773
NVE|NVE13408	AMI|XP_044168916.1	1.30762
NVE|NVE13408	AMI|XP_044167329.1	1.46444
NVE|NVE13408	AMI|XP_044166892.1	0.5974
NVE|NVE13408	AMI|XP_044166274.1	1.36857
NVE|NVE13408	AMI|XP_044166003.1	1.61884
NVE|NVE13408	AMI|XP_044166001.1	1.68325
NVE|NVE13408	AMI|XP_044165823.1	1.48816
NVE|NVE13408	AMI|XP_044165788.1	0.4338
NVE|NVE13408	AMI|XP_044165784.1	1.51894
NVE|NVE13408	AMI|XP_044165309.1	1.30334
NVE|NVE13408	AMI|XP_044163442.1	1.53325
NVE|NVE13408	AMI|XP_044163156.1	1.32707
NVE|NVE13408	AMI|XP_044162988.1	1.29934
NVE|NVE13408	AMI|XP_029212685.2	1.59273
NVE|NVE13408	AMI|XP_029210899.2	1.50893
NVE|NVE13408	AMI|XP_029210512.2	1.31194
NVE|NVE13408	AMI|XP_029207274.2	1.64939
NVE|NVE13408	AMI|XP_029206939.2	1.58071
NVE|NVE13408	AMI|XP_029204860.2	1.70946
NVE|NVE13408	AMI|XP_029203599.2	1.39063
NVE|NVE13408	AMI|XP_029199712.2	1.47776
NVE|NVE13408	AMI|XP_029197089.2	1.38396
NVE|NVE13408	AMI|XP_029180489.2	1.33131
NVE|NVE13408	AMI|XP_029180487.2	1.41285
NVE|NVE13408	AMI|XP_029210619.2	1.60174
NVE|NVE13408	AMI|XP_044163834.1	0.9406
NVE|NVE13408	AMI|XP_044166471.1	0.4751
NVE|NVE13408	AMI|XP_044170563.1	1.20108
NVE|NVE13408	AMI|XP_044182064.1	0.7771
NVE|NVE13408	SPI|Spis21584	0.6034
NVE|NVE13408	SPI|Spis8268	0.3889
NVE|NVE12992	AMI|XP_044172415.1	2.54161
NVE|NVE13254	AMI|XP_044167739.1	0.1303
NVE|NVE13254	SPI|Spis7759	0.1122
NVE|NVE20508	SPI|Spis5971.t1	0.5789
NVE|NVE2701	SPI|Spis15160	2.18657
NVE|NVE15516	SPI|Spis22717	1.08078
NVE|NVE15516	AMI|XP_029191512.2	1.41427
NVE|NVE15516	AMI|XP_029191514.2	1.50801
NVE|NVE15516	AMI|XP_044174185.1	1.48545
NVE|NVE15516	AMI|XP_044174186.1	1.4997
NVE|NVE15516	AMI|XP_044174187.1	1.48051
NVE|NVE10172	SPI|Spis19350	0.2921
NVE|NVE10172	AMI|XP_029200900.2	0.3499
NVE|NVE21547	AMI|XP_029187133.2	1.10545
NVE|NVE21547	AMI|XP_044173018.1	1.10608
NVE|NVE26055	SPI|Spis23658	0.289
NVE|NVE26055	SPI|Spis9437	0.232
NVE|NVE62	AMI|XP_029184492.2	0.8151
NVE|NVE62	AMI|XP_029184493.2	0.7913
NVE|NVE62	AMI|XP_029184495.2	0.84652
NVE|NVE62	AMI|XP_029184578.2	0.7772
NVE|NVE62	AMI|XP_029184656.2	0.8145
NVE|NVE62	AMI|XP_029184658.2	0.83892
NVE|NVE62	AMI|XP_029194494.2	0.8112
NVE|NVE62	AMI|XP_044173751.1	0.813
NVE|NVE828	SPI|Spis1498	0.3247
NVE|NVE1400	SPI|Spis8921	0.98065
NVE|NVE1400	AMI|XP_029188453.1	1.16271
NVE|NVE6573	SPI|Spis7036	0.3841
NVE|NVE6573	SPI|Spis7037	0.2811
NVE|NVE6573	SPI|Spis7035	0.3789
NVE|NVE6573	SPI|Spis7034	0.2875
NVE|NVE6573	AMI|XP_029180730.2	0.4337
NVE|NVE6573	AMI|XP_044183735.1	0.402
NVE|NVE6573	AMI|XP_044181544.1	0.4342
NVE|NVE6573	AMI|XP_044181539.1	0.4164
NVE|NVE6573	AMI|XP_044173439.1	0.3898
NVE|NVE6573	AMI|XP_044170810.1	0.4266
NVE|NVE6573	AMI|XP_044170809.1	0.4542
NVE|NVE6573	AMI|XP_044169882.1	0.4513
NVE|NVE6573	AMI|XP_044169881.1	0.4661
NVE|NVE6573	AMI|XP_044169880.1	0.4367
NVE|NVE6573	AMI|XP_044169878.1	0.4039
NVE|NVE6573	AMI|XP_044169877.1	0.4642
NVE|NVE6573	AMI|XP_044169876.1	0.4499
NVE|NVE6573	AMI|XP_044169875.1	0.4424
NVE|NVE6573	AMI|XP_044169874.1	0.4935
NVE|NVE6573	AMI|XP_044169873.1	0.4752
NVE|NVE6573	AMI|XP_044167628.1	0.4674
NVE|NVE6573	AMI|XP_044167621.1	0.4388
NVE|NVE6573	AMI|XP_044167620.1	0.4238
NVE|NVE6573	AMI|XP_044167616.1	0.4486
NVE|NVE6573	AMI|XP_044167614.1	0.3847
NVE|NVE6573	AMI|XP_044167612.1	0.432
NVE|NVE6573	AMI|XP_044167594.1	0.4156
NVE|NVE6573	AMI|XP_044167592.1	0.4431
NVE|NVE6573	AMI|XP_044167591.1	0.4337
NVE|NVE6573	AMI|XP_044167590.1	0.4255
NVE|NVE6573	AMI|XP_044167589.1	0.4304
NVE|NVE6573	AMI|XP_044167588.1	0.4511
NVE|NVE6573	AMI|XP_029208981.2	0.4376
NVE|NVE6573	AMI|XP_029181642.2	0.4611
NVE|NVE1803	AMI|XP_029179685.2	0.3702
NVE|NVE21217	SPI|Spis14847	0.2947
NVE|NVE21217	AMI|XP_029190766.2	0.2352
NVE|NVE8365	AMI|XP_044177861.1	0.0968
NVE|NVE21585	AMI|XP_044176997.1	0.3495
NVE|NVE21585	AMI|XP_044177027.1	0.368
NVE|NVE21585	AMI|XP_044183862.1	0.4798
NVE|NVE21585	SPI|Spis5792	0.2449
NVE|NVE21585	SPI|Spis5791	0.2604
NVE|NVE14375	AMI|XP_044183693.1	0.044
NVE|NVE5179	AMI|XP_044175111.1	0.2788
NVE|NVE14090	AMI|XP_029191562.2	2.19768
NVE|NVE16312	SPI|Spis11754	0.86889
NVE|NVE8408	SPI|Spis22063	0.2424
NVE|NVE8408	SPI|Spis2610	0.2274
NVE|NVE8408	AMI|XP_044164301.1	0.4229
NVE|NVE8408	AMI|XP_044164306.1	0.4287
NVE|NVE8190	AMI|XP_044177396.1	1.3222
NVE|NVE8190	SPI|Spis12832	1.08672
NVE|NVE23224	AMI|XP_044181755.1	1.30503
NVE|NVE23224	AMI|XP_044181757.1	1.31531
NVE|NVE23224	AMI|XP_044171865.1	1.30089
NVE|NVE15129	AMI|XP_044168215.1	1.64945
NVE|NVE10529	SPI|Spis24141	0.294
NVE|NVE4344	SPI|Spis19015	0.3611
NVE|NVE4344	SPI|Spis19017	0.2823
NVE|NVE4344	SPI|Spis20047	0.2433
NVE|NVE14420	AMI|XP_044180070.1	0.84475
NVE|NVE4526	SPI|Spis3088	0.35
NVE|NVE4526	AMI|XP_029192003.2	0.4194
NVE|NVE4526	AMI|XP_044166767.1	0.4209
NVE|NVE2733	AMI|XP_044185116.1	2.11388
NVE|NVE21208	SPI|Spis14735	0.0916
NVE|NVE15298	SPI|Spis18374	0.7953
NVE|NVE15298	AMI|XP_029206232.2	1.30925
NVE|NVE17143	AMI|XP_044166848.1	0.4086
NVE|NVE24197	AMI|XP_044170147.1	0.0876
NVE|NVE5067	AMI|XP_029210526.2	0.6476
NVE|NVE5067	AMI|XP_044166638.1	0.6487
NVE|NVE5067	AMI|XP_044167365.1	0.7033
NVE|NVE7414	SPI|Spis12613	0.2649
NVE|NVE7414	SPI|Spis6619	0.262
NVE|NVE7414	SPI|Spis12619	0.2585
NVE|NVE7414	SPI|Spis12616	0.2691
NVE|NVE7414	SPI|Spis12612	0.2642
NVE|NVE7414	SPI|Spis22436	0.5713
NVE|NVE7414	SPI|Spis6274	0.5386
NVE|NVE7414	SPI|Spis22437	0.571
NVE|NVE7414	SPI|Spis19502	0.2279
NVE|NVE7414	SPI|Spis19102	0.4883
NVE|NVE7414	SPI|Spis16677	0.4612
NVE|NVE7414	SPI|Spis16676	0.4475
NVE|NVE7414	SPI|Spis16663	0.4658
NVE|NVE7414	SPI|Spis13854	0.4797
NVE|NVE7414	AMI|XP_044183879.1	0.3488
NVE|NVE7414	AMI|XP_044183752.1	0.3264
NVE|NVE7414	AMI|XP_044183747.1	0.3249
NVE|NVE7414	AMI|XP_044182631.1	0.3131
NVE|NVE7414	AMI|XP_044182622.1	0.3537
NVE|NVE7414	AMI|XP_044182603.1	0.3141
NVE|NVE7414	AMI|XP_044182593.1	0.3388
NVE|NVE7414	AMI|XP_044181990.1	0.3329
NVE|NVE7414	AMI|XP_044170083.1	0.2933
NVE|NVE7414	AMI|XP_044170069.1	0.286
NVE|NVE7414	AMI|XP_044167124.1	0.2932
NVE|NVE7414	AMI|XP_044164001.1	0.3303
NVE|NVE7414	AMI|XP_044163995.1	0.2521
NVE|NVE7414	AMI|XP_029187273.2	0.2813
NVE|NVE7414	AMI|XP_044163677.1	0.6054
NVE|NVE7414	AMI|XP_044171375.1	0.6268
NVE|NVE7414	AMI|XP_044171374.1	0.6307
NVE|NVE7414	AMI|XP_044171364.1	0.6172
NVE|NVE7414	AMI|XP_044171197.1	0.3063
NVE|NVE7414	AMI|XP_044171192.1	0.6123
NVE|NVE7414	AMI|XP_044169729.1	0.6547
NVE|NVE7414	AMI|XP_044167472.1	0.6415
NVE|NVE7414	AMI|XP_044167462.1	0.608
NVE|NVE7414	AMI|XP_044165707.1	0.4958
NVE|NVE7414	AMI|XP_044163765.1	0.5868
NVE|NVE7414	AMI|XP_044163737.1	0.3201
NVE|NVE7414	AMI|XP_044163733.1	0.5292
NVE|NVE7414	AMI|XP_044163684.1	0.3091
NVE|NVE7414	AMI|XP_044163683.1	0.5527
NVE|NVE7414	AMI|XP_044163416.1	0.5677
NVE|NVE7414	AMI|XP_044163297.1	0.5827
NVE|NVE7414	AMI|XP_044163296.1	0.6195
NVE|NVE7414	AMI|XP_044163097.1	0.5702
NVE|NVE7414	AMI|XP_044162999.1	0.3102
NVE|NVE7414	AMI|XP_044162989.1	0.3286
NVE|NVE7414	AMI|XP_044162978.1	0.576
NVE|NVE7414	AMI|XP_044162977.1	0.5801
NVE|NVE7414	AMI|XP_044162974.1	0.6255
NVE|NVE7414	AMI|XP_044162972.1	0.6023
NVE|NVE7414	AMI|XP_044162956.1	0.5676
NVE|NVE7414	AMI|XP_044162952.1	0.5758
NVE|NVE7414	AMI|XP_044162704.1	0.3189
NVE|NVE7414	AMI|XP_044162703.1	0.5084
NVE|NVE7414	AMI|XP_044162702.1	0.5877
NVE|NVE7414	SPI|Spis22939	0.5061
NVE|NVE7414	SPI|Spis5250	0.4915
NVE|NVE7414	SPI|Spis24568	0.3657
NVE|NVE7414	SPI|Spis18569	0.5652
NVE|NVE14029	AMI|XP_044177306.1	0.4461
NVE|NVE13391	AMI|XP_029206965.2	0.258
NVE|NVE13391	AMI|XP_044162859.1	2.65338
NVE|NVE13391	AMI|XP_044172368.1	1.47486
NVE|NVE13391	AMI|XP_044173595.1	1.84416
NVE|NVE13391	AMI|XP_044166094.1	2.40657
NVE|NVE13391	SPI|Spis17762	1.08807
NVE|NVE13391	SPI|Spis22849	0.95068
NVE|NVE13391	SPI|Spis445	0.98132
NVE|NVE5776	SPI|Spis16186	0.048
NVE|NVE5776	AMI|XP_029203118.2	0.069
NVE|NVE9793	AMI|XP_044166202.1	0.88775
NVE|NVE14665	SPI|Spis19970	0.3758
NVE|NVE14665	SPI|Spis19967	0.3666
NVE|NVE25070	SPI|Spis19781	1.05639
NVE|NVE25070	AMI|XP_029197184.2	1.33858
NVE|NVE25070	AMI|XP_044163710.1	1.35299
NVE|NVE3987	AMI|XP_029198833.2	0.89833
NVE|NVE206	SPI|Spis23200	1.06288
NVE|NVE206	AMI|XP_029194913.2	1.43806
NVE|NVE20835	AMI|XP_044165539.1	0.431
NVE|NVE20835	SPI|Spis2949	1.85931
NVE|NVE12892	AMI|XP_029200595.2	1.50902
NVE|NVE12892	AMI|XP_029202283.2	1.54768
NVE|NVE12892	AMI|XP_029200594.2	1.5065
NVE|NVE12892	AMI|XP_029182936.2	1.5294
NVE|NVE20075	AMI|XP_044177445.1	0.95521
NVE|NVE20075	AMI|XP_029192634.2	0.95521
NVE|NVE20075	SPI|Spis294	0.78538
NVE|NVE4653	AMI|XP_029192465.2	0.92246
NVE|NVE9005	SPI|Spis8468	0.369
NVE|NVE4331	AMI|XP_029179297.2	2.50651
NVE|NVE4331	AMI|XP_044177345.1	2.63977
NVE|NVE4331	AMI|XP_044178910.1	2.45572
NVE|NVE4331	SPI|Spis743	1.84974
NVE|NVE14057	AMI|XP_044172467.1	0.679
NVE|NVE14553	AMI|XP_044184862.1	1.89285
NVE|NVE25905	AMI|XP_044180437.1	1.19225
NVE|NVE25905	AMI|XP_044180398.1	1.18318
NVE|NVE153	AMI|XP_044173474.1	0.805
NVE|NVE6452	SPI|Spis17708	0.71424
NVE|NVE6452	AMI|XP_029189376.2	0.8668
NVE|NVE19303	SPI|Spis4426	0.4226
NVE|NVE19303	SPI|Spis10882	0.4211
NVE|NVE19303	SPI|Spis10871	0.4159
NVE|NVE19303	AMI|XP_029202797.2	0.526
NVE|NVE23256	SPI|Spis13359	0.2434
NVE|NVE2339	SPI|Spis16564	0.3598
NVE|NVE2339	SPI|Spis22645	0.298
NVE|NVE11377	AMI|XP_029182692.2	0.2989
NVE|NVE11377	AMI|XP_044175580.1	0.3286
NVE|NVE4758	AMI|XP_044167306.1	0.86078
NVE|NVE4758	AMI|XP_044184738.1	0.825
NVE|NVE4758	AMI|XP_044184736.1	0.84222
NVE|NVE4758	AMI|XP_044182190.1	0.6585
NVE|NVE4758	AMI|XP_044182189.1	0.83558
NVE|NVE4758	AMI|XP_044181876.1	0.6912
NVE|NVE4758	AMI|XP_044181714.1	0.682
NVE|NVE4758	AMI|XP_044180044.1	0.8314
NVE|NVE4758	AMI|XP_044179750.1	0.7089
NVE|NVE4758	AMI|XP_044177893.1	0.7485
NVE|NVE4758	AMI|XP_044177555.1	0.6881
NVE|NVE4758	AMI|XP_044177548.1	0.6994
NVE|NVE4758	AMI|XP_044177547.1	0.7063
NVE|NVE4758	AMI|XP_044177546.1	0.7016
NVE|NVE4758	AMI|XP_044176778.1	0.6726
NVE|NVE4758	AMI|XP_044176776.1	0.6896
NVE|NVE4758	AMI|XP_044175211.1	0.6268
NVE|NVE4758	AMI|XP_044175198.1	0.6353
NVE|NVE4758	AMI|XP_044175197.1	0.6639
NVE|NVE4758	AMI|XP_044175193.1	0.6436
NVE|NVE4758	AMI|XP_044175192.1	0.6547
NVE|NVE4758	AMI|XP_044175185.1	0.6736
NVE|NVE4758	AMI|XP_044171501.1	0.84488
NVE|NVE4758	AMI|XP_044171208.1	0.2718
NVE|NVE4758	AMI|XP_044170376.1	0.6539
NVE|NVE4758	AMI|XP_044169604.1	0.6946
NVE|NVE4758	AMI|XP_044169603.1	0.6884
NVE|NVE4758	AMI|XP_044169602.1	0.6699
NVE|NVE4758	AMI|XP_044169601.1	0.6947
NVE|NVE4758	AMI|XP_044169600.1	0.6449
NVE|NVE4758	AMI|XP_044169582.1	0.6484
NVE|NVE4758	AMI|XP_044168892.1	0.6552
NVE|NVE4758	AMI|XP_044168887.1	0.6354
NVE|NVE4758	AMI|XP_044168859.1	0.6673
NVE|NVE4758	AMI|XP_044168849.1	0.7008
NVE|NVE4758	AMI|XP_044167934.1	0.85012
NVE|NVE4758	AMI|XP_044167929.1	0.84459
NVE|NVE4758	AMI|XP_044167311.1	0.8116
NVE|NVE4758	AMI|XP_044167308.1	0.7226
NVE|NVE4758	AMI|XP_044167303.1	0.6881
NVE|NVE4758	AMI|XP_044167299.1	0.8007
NVE|NVE4758	AMI|XP_044167296.1	0.84079
NVE|NVE4758	AMI|XP_044164883.1	0.8161
NVE|NVE4758	AMI|XP_029207927.2	0.6787
NVE|NVE4758	AMI|XP_029190448.2	0.6728
NVE|NVE4758	AMI|XP_029181573.2	0.6452
NVE|NVE4758	SPI|Spis6447	0.4665
NVE|NVE4758	AMI|XP_044168888.1	0.6993
NVE|NVE4758	AMI|XP_044168872.1	0.6767
NVE|NVE4758	AMI|XP_044167610.1	0.7161
NVE|NVE4758	AMI|XP_029206339.2	0.6536
NVE|NVE13642	SPI|Spis4563	0.4237
NVE|NVE13642	AMI|XP_029208879.2	0.5066
NVE|NVE13642	AMI|XP_044184730.1	0.5018
NVE|NVE13137	AMI|XP_029212795.2	1.80076
NVE|NVE14448	AMI|XP_029179296.2	0.1957
NVE|NVE14448	AMI|XP_029182116.1	0.2007
NVE|NVE14448	AMI|XP_029185898.2	0.1409
NVE|NVE14448	AMI|XP_029185899.2	0.1361
NVE|NVE14448	AMI|XP_029193774.2	0.2086
NVE|NVE14448	AMI|XP_029201449.1	0.2041
NVE|NVE14448	AMI|XP_029201480.2	0.2058
NVE|NVE14448	AMI|XP_029201484.2	0.1948
NVE|NVE14448	AMI|XP_029201485.2	0.1887
NVE|NVE14448	AMI|XP_029201494.2	0.1925
NVE|NVE14448	AMI|XP_029201499.2	0.2052
NVE|NVE14448	AMI|XP_029201500.2	0.1839
NVE|NVE14448	AMI|XP_044179501.1	0.2153
NVE|NVE14448	AMI|XP_044179807.1	0.2017
NVE|NVE14448	AMI|XP_044181596.1	0.205
NVE|NVE14448	AMI|XP_044181986.1	0.2025
NVE|NVE14448	AMI|XP_044181988.1	0.2185
NVE|NVE14448	AMI|XP_044181989.1	0.2258
NVE|NVE14448	AMI|XP_044182755.1	0.2346
NVE|NVE14448	AMI|XP_044182758.1	0.2048
NVE|NVE14448	AMI|XP_044182759.1	0.1972
NVE|NVE14448	AMI|XP_044182778.1	0.2232
NVE|NVE14448	AMI|XP_044182797.1	0.1888
NVE|NVE14448	AMI|XP_044182878.1	0.2323
NVE|NVE14448	AMI|XP_044182906.1	0.2442
NVE|NVE14448	AMI|XP_044182982.1	0.176
NVE|NVE14448	AMI|XP_044182985.1	0.2265
NVE|NVE14448	AMI|XP_044177143.1	0.2195
NVE|NVE14448	AMI|XP_044177152.1	0.1891
NVE|NVE14448	AMI|XP_044177150.1	0.2276
NVE|NVE14448	AMI|XP_044177149.1	0.2083
NVE|NVE14448	AMI|XP_044177148.1	0.2401
NVE|NVE14448	AMI|XP_044177147.1	0.222
NVE|NVE14448	AMI|XP_044177145.1	0.2264
NVE|NVE14448	AMI|XP_044177144.1	0.2307
NVE|NVE14448	AMI|XP_044177142.1	0.2214
NVE|NVE14448	AMI|XP_044177141.1	0.2263
NVE|NVE14448	SPI|Spis14214	0.2205
NVE|NVE14448	SPI|Spis14216	0.1944
NVE|NVE14448	SPI|Spis18660	0.1904
NVE|NVE14448	SPI|Spis1970	0.1985
NVE|NVE14448	SPI|Spis20909	0.2017
NVE|NVE2497	AMI|XP_029185494.2	1.32233
NVE|NVE11581	AMI|XP_044181436.1	0.4146
NVE|NVE11581	AMI|XP_044171857.1	0.4387
NVE|NVE11581	AMI|XP_029207173.2	0.429
NVE|NVE11581	AMI|XP_029199893.2	0.5624
NVE|NVE11581	SPI|Spis20038	0.3844
NVE|NVE11593	SPI|Spis9625	0.0702
NVE|NVE20247	AMI|XP_029211966.2	1.70277
NVE|NVE1357	SPI|Spis23540	0.3273
NVE|NVE1357	SPI|Spis13882	0.1768
NVE|NVE2307	AMI|XP_044180243.1	1.59412
NVE|NVE1722	AMI|XP_044177943.1	1.40257
NVE|NVE19838	AMI|XP_029191567.2	0.5192
NVE|NVE20819	SPI|Spis23740	0.538
NVE|NVE20819	SPI|Spis12429	0.4364
NVE|NVE20819	AMI|XP_044175690.1	0.5932
NVE|NVE8473	AMI|XP_044166316.1	0.2224
NVE|NVE8473	AMI|XP_044172420.1	0.1868
NVE|NVE8473	AMI|XP_044166747.1	0.2127
NVE|NVE8473	SPI|Spis5449	0.1565
NVE|NVE8473	SPI|Spis2053	0.1115
NVE|NVE11689	SPI|Spis11039	0.4258
NVE|NVE11689	AMI|XP_029211579.1	0.548
NVE|NVE10537	AMI|XP_029213037.2	0.95428
NVE|NVE10537	AMI|XP_044169160.1	0.95643
NVE|NVE6314	SPI|Spis6163	0.84523
NVE|NVE6314	SPI|Spis6939	0.6276
NVE|NVE9675	AMI|XP_029206202.2	0.2253
NVE|NVE11951	AMI|XP_044168570.1	0.1613
NVE|NVE11951	AMI|XP_044182922.1	0.1501
NVE|NVE7899	AMI|XP_029201867.2	0.4659
NVE|NVE7899	AMI|XP_044169093.1	0.4622
NVE|NVE7899	AMI|XP_044169095.1	0.4659
NVE|NVE19914	SPI|Spis16485	0.4592
NVE|NVE6243	SPI|Spis11433	0.4312
NVE|NVE6243	AMI|XP_029199537.1	0.505
NVE|NVE4755	AMI|XP_029181573.2	1.04268
NVE|NVE4755	AMI|XP_029190448.2	1.02666
NVE|NVE4755	AMI|XP_029207927.2	1.11867
NVE|NVE4755	AMI|XP_044164883.1	1.28257
NVE|NVE4755	AMI|XP_044167296.1	1.33013
NVE|NVE4755	AMI|XP_044167299.1	1.29614
NVE|NVE4755	AMI|XP_044167303.1	1.21821
NVE|NVE4755	AMI|XP_044167308.1	0.7279
NVE|NVE4755	AMI|XP_044167311.1	1.27714
NVE|NVE4755	AMI|XP_044167929.1	1.31432
NVE|NVE4755	AMI|XP_044167934.1	1.32919
NVE|NVE4755	AMI|XP_044168849.1	0.98362
NVE|NVE4755	AMI|XP_044168859.1	1.06119
NVE|NVE4755	AMI|XP_044168887.1	1.03913
NVE|NVE4755	AMI|XP_044168892.1	1.02899
NVE|NVE4755	AMI|XP_044169582.1	1.0792
NVE|NVE4755	AMI|XP_044169600.1	1.08286
NVE|NVE4755	AMI|XP_044169601.1	1.11511
NVE|NVE4755	AMI|XP_044169602.1	1.06762
NVE|NVE4755	AMI|XP_044169603.1	1.0973
NVE|NVE4755	AMI|XP_044169604.1	1.10228
NVE|NVE4755	AMI|XP_044170376.1	1.06423
NVE|NVE4755	AMI|XP_044171208.1	0.5983
NVE|NVE4755	AMI|XP_044171501.1	1.32591
NVE|NVE4755	AMI|XP_044175185.1	1.07631
NVE|NVE4755	AMI|XP_044175192.1	1.07063
NVE|NVE4755	AMI|XP_044175193.1	1.0428
NVE|NVE4755	AMI|XP_044175197.1	1.05943
NVE|NVE4755	AMI|XP_044175198.1	1.0522
NVE|NVE4755	AMI|XP_044175211.1	1.04373
NVE|NVE4755	AMI|XP_044176776.1	1.11897
NVE|NVE4755	AMI|XP_044176778.1	1.08415
NVE|NVE4755	AMI|XP_044177546.1	1.10345
NVE|NVE4755	AMI|XP_044177547.1	1.08661
NVE|NVE4755	AMI|XP_044177548.1	1.13074
NVE|NVE4755	AMI|XP_044177555.1	1.11962
NVE|NVE4755	AMI|XP_044177893.1	1.12893
NVE|NVE4755	AMI|XP_044179750.1	1.14282
NVE|NVE4755	AMI|XP_044180044.1	1.27101
NVE|NVE4755	AMI|XP_044181714.1	1.0996
NVE|NVE4755	AMI|XP_044181876.1	1.10942
NVE|NVE4755	AMI|XP_044182189.1	1.31932
NVE|NVE4755	AMI|XP_044182190.1	1.13032
NVE|NVE4755	AMI|XP_044184736.1	1.27435
NVE|NVE4755	AMI|XP_044184738.1	1.31825
NVE|NVE4755	SPI|Spis6447	0.74289
NVE|NVE4755	AMI|XP_044168888.1	1.03991
NVE|NVE4755	AMI|XP_044168872.1	1.00808
NVE|NVE4755	AMI|XP_044167610.1	1.09626
NVE|NVE4755	AMI|XP_029206339.2	1.04386
NVE|NVE4076	SPI|Spis14577	0.0795
NVE|NVE4076	AMI|XP_029190826.2	0.056
NVE|NVE2477	SPI|Spis13288	0.1039
NVE|NVE2477	AMI|XP_029202679.2	0.1445
NVE|NVE2477	AMI|XP_044164514.1	0.1425
NVE|NVE10390	SPI|Spis15651	0.3191
NVE|NVE10390	AMI|XP_029200715.2	0.5601
NVE|NVE15594	AMI|XP_044185047.1	1.31004
NVE|NVE8241	AMI|XP_029188390.2	1.2766
NVE|NVE8241	AMI|XP_029192879.2	1.38861
NVE|NVE8241	AMI|XP_029196674.2	0.7972
NVE|NVE8241	AMI|XP_029200044.2	1.60762
NVE|NVE8241	AMI|XP_029206097.2	0.8291
NVE|NVE8241	AMI|XP_029213421.2	2.27409
NVE|NVE8241	AMI|XP_044164060.1	2.27383
NVE|NVE8241	AMI|XP_044164069.1	2.27383
NVE|NVE8241	AMI|XP_044164509.1	0.5294
NVE|NVE8241	AMI|XP_044173732.1	0.88855
NVE|NVE8241	AMI|XP_044176214.1	0.92238
NVE|NVE8241	AMI|XP_044176236.1	0.405
NVE|NVE8241	AMI|XP_044177004.1	2.27213
NVE|NVE8241	AMI|XP_044183897.1	1.14312
NVE|NVE8241	AMI|XP_044183927.1	0.738
NVE|NVE8241	AMI|XP_044185083.1	0.7391
NVE|NVE8241	SPI|Spis10759	1.10332
NVE|NVE8241	SPI|Spis1458	0.89428
NVE|NVE8241	SPI|Spis16096	0.494
NVE|NVE8241	SPI|Spis18070	1.86435
NVE|NVE8241	SPI|Spis18624	0.3504
NVE|NVE8241	SPI|Spis2022	0.75792
NVE|NVE8241	SPI|Spis4015	0.4922
NVE|NVE8241	SPI|Spis4061	0.71837
NVE|NVE8241	SPI|Spis4375	1.97374
NVE|NVE8241	SPI|Spis4437	0.4589
NVE|NVE8241	SPI|Spis5962	1.187
NVE|NVE8241	SPI|Spis6412	0.95294
NVE|NVE8241	SPI|Spis6714	1.74413
NVE|NVE8241	SPI|Spis8692	0.6659
NVE|NVE16776	AMI|XP_029182494.2	0.1516
NVE|NVE16776	AMI|XP_029182283.2	0.136
NVE|NVE25910	SPI|Spis4954	0.1608
NVE|NVE1456	SPI|Spis1073	1.41553
NVE|NVE1456	AMI|XP_029189735.2	1.6441
NVE|NVE21390	AMI|XP_029194585.2	1.48942
NVE|NVE21390	SPI|Spis15037	1.21835
NVE|NVE18393	SPI|Spis13175	0.326
NVE|NVE18716	SPI|Spis7180	0.71416
NVE|NVE18716	AMI|XP_029179572.1	0.8109
NVE|NVE23994	AMI|XP_044184113.1	2.41583
NVE|NVE14740	AMI|XP_029183144.2	0.2247
NVE|NVE14740	AMI|XP_029183145.2	0.1746
NVE|NVE14740	AMI|XP_029183146.2	0.1703
NVE|NVE14740	AMI|XP_029183151.1	0.1405
NVE|NVE14740	AMI|XP_029183160.2	0.2387
NVE|NVE14740	AMI|XP_029188681.2	0.1592
NVE|NVE14740	AMI|XP_029209244.2	0.1849
NVE|NVE14740	AMI|XP_029210026.2	0.1606
NVE|NVE14740	AMI|XP_029210393.2	0.1692
NVE|NVE14740	AMI|XP_029210394.2	0.1702
NVE|NVE14740	AMI|XP_029210900.2	0.169
NVE|NVE14740	AMI|XP_029211022.2	0.1593
NVE|NVE14740	AMI|XP_029211027.2	0.1545
NVE|NVE14740	AMI|XP_029213912.2	0.1969
NVE|NVE14740	AMI|XP_029213936.1	0.2281
NVE|NVE14740	AMI|XP_044168326.1	0.1713
NVE|NVE14740	AMI|XP_044168328.1	0.1825
NVE|NVE14740	AMI|XP_044168330.1	0.1389
NVE|NVE14740	AMI|XP_044168331.1	0.1872
NVE|NVE14740	AMI|XP_044168333.1	0.1688
NVE|NVE14740	AMI|XP_044168334.1	0.1804
NVE|NVE14740	AMI|XP_044168335.1	0.1742
NVE|NVE14740	AMI|XP_044169342.1	0.211
NVE|NVE14740	AMI|XP_044169359.1	0.141
NVE|NVE14740	AMI|XP_044169364.1	0.2194
NVE|NVE14740	AMI|XP_044169365.1	0.2239
NVE|NVE14740	AMI|XP_044169367.1	0.1565
NVE|NVE14740	AMI|XP_044169369.1	0.1603
NVE|NVE14740	AMI|XP_044169371.1	0.2127
NVE|NVE14740	AMI|XP_044169375.1	0.168
NVE|NVE14740	AMI|XP_044169376.1	0.1541
NVE|NVE14740	AMI|XP_044169897.1	0.1704
NVE|NVE14740	AMI|XP_044169898.1	0.1759
NVE|NVE14740	AMI|XP_044169900.1	0.1506
NVE|NVE14740	AMI|XP_044169901.1	0.1581
NVE|NVE14740	AMI|XP_044169902.1	0.1824
NVE|NVE14740	AMI|XP_044169903.1	0.162
NVE|NVE14740	AMI|XP_044169904.1	0.1393
NVE|NVE14740	AMI|XP_044169907.1	0.1546
NVE|NVE14740	AMI|XP_044169908.1	0.1696
NVE|NVE14740	AMI|XP_044169911.1	0.1606
NVE|NVE14740	AMI|XP_044169912.1	0.1587
NVE|NVE14740	AMI|XP_044172028.1	0.1435
NVE|NVE14740	AMI|XP_044174096.1	0.2066
NVE|NVE14740	AMI|XP_044178491.1	0.049
NVE|NVE14740	AMI|XP_044180122.1	0.1851
NVE|NVE14740	AMI|XP_044180306.1	0.2103
NVE|NVE14740	AMI|XP_044180549.1	0.2038
NVE|NVE14740	AMI|XP_044180652.1	0.2253
NVE|NVE14740	AMI|XP_044180749.1	0.2319
NVE|NVE16299	SPI|Spis4146	1.49695
NVE|NVE702	AMI|XP_044171169.1	1.26162
NVE|NVE16127	AMI|XP_044169161.1	1.14299
NVE|NVE18429	SPI|Spis21238	0.367
NVE|NVE18429	SPI|Spis3366	0.3283
NVE|NVE18429	SPI|Spis20277	0.073
NVE|NVE18429	SPI|Spis16919	0.0787
NVE|NVE10654	AMI|XP_044182387.1	0.87089
NVE|NVE6796	SPI|Spis10688.t1	0.5847
NVE|NVE6796	AMI|XP_029192986.2	0.712
NVE|NVE12219	SPI|Spis1010	0.2197
NVE|NVE12219	AMI|XP_029187131.2	0.3923
NVE|NVE12219	AMI|XP_044172974.1	0.3917
NVE|NVE11249	AMI|XP_044164073.1	1.04375
NVE|NVE1904	SPI|Spis3136	0.1852
NVE|NVE1904	AMI|XP_029193042.2	0.2141
NVE|NVE20591	AMI|XP_044179711.1	0.96324
NVE|NVE6978	SPI|Spis293	0.81406
NVE|NVE6978	SPI|Spis294	0.76366
NVE|NVE6978	AMI|XP_044177445.1	0.91882
NVE|NVE6978	AMI|XP_029192634.2	0.91882
NVE|NVE5997	AMI|XP_029210647.2	0.4942
NVE|NVE13435	AMI|XP_044170990.1	1.70583
NVE|NVE3989	AMI|XP_029199093.2	1.07261
NVE|NVE3989	AMI|XP_029204735.2	1.0556
NVE|NVE3989	AMI|XP_029206633.2	1.10833
NVE|NVE3989	SPI|Spis7352	0.1722
NVE|NVE3989	SPI|Spis7353	0.84635
NVE|NVE23621	SPI|Spis7936	0.3232
NVE|NVE23621	SPI|Spis1029	0.2064
NVE|NVE23621	AMI|XP_044182746.1	0.3222
NVE|NVE23621	AMI|XP_029213040.2	0.3722
NVE|NVE23621	AMI|XP_044169174.1	0.3679
NVE|NVE2738	SPI|Spis17227	0.83718
NVE|NVE2738	SPI|Spis20764	0.1899
NVE|NVE2738	AMI|XP_044180729.1	1.01351
NVE|NVE2738	AMI|XP_044180730.1	1.00659
NVE|NVE2738	AMI|XP_044180728.1	1.04159
NVE|NVE2738	AMI|XP_044180727.1	1.01046
NVE|NVE2738	AMI|XP_044180726.1	1.0006
NVE|NVE2738	AMI|XP_044180724.1	1.06498
NVE|NVE2738	AMI|XP_044180723.1	1.0332
NVE|NVE2738	AMI|XP_044180706.1	0.96235
NVE|NVE2738	AMI|XP_044180702.1	0.95559
NVE|NVE2738	AMI|XP_044179916.1	1.00458
NVE|NVE2738	AMI|XP_044176562.1	0.93872
NVE|NVE2738	AMI|XP_044171636.1	0.94956
NVE|NVE2738	AMI|XP_044169835.1	1.04067
NVE|NVE2738	AMI|XP_044169748.1	0.97082
NVE|NVE2738	AMI|XP_044164816.1	0.94955
NVE|NVE2738	AMI|XP_029205398.2	0.98628
NVE|NVE24818	AMI|XP_029208131.1	0.2802
NVE|NVE10334	AMI|XP_044169531.1	1.12979
NVE|NVE10334	AMI|XP_044169549.1	1.04543
NVE|NVE10334	SPI|Spis207	0.87319
NVE|NVE12520	AMI|XP_044169550.1	0.5848
NVE|NVE12520	AMI|XP_044169551.1	0.5564
NVE|NVE12520	AMI|XP_044169560.1	0.0916
NVE|NVE12520	AMI|XP_044169568.1	0.5601
NVE|NVE12520	AMI|XP_044169573.1	0.2198
NVE|NVE12520	AMI|XP_044169575.1	0.2185
NVE|NVE13126	SPI|Spis14070	0.6185
NVE|NVE11169	AMI|XP_029182984.2	0.96005
NVE|NVE14624	SPI|Spis22904	0.221
NVE|NVE14624	SPI|Spis23559	0.063
NVE|NVE14624	SPI|Spis22553	0.2233
NVE|NVE14624	SPI|Spis18700	0.0744
NVE|NVE14624	SPI|Spis17487	0.062
NVE|NVE14624	SPI|Spis13040	0.2049
NVE|NVE14624	SPI|Spis11094	0.1473
NVE|NVE14624	SPI|Spis19416.t1	0.2099
NVE|NVE14624	AMI|XP_044180624.1	0.2494
NVE|NVE14065	AMI|XP_029210320.2	0.519
NVE|NVE16099	SPI|Spis25834.Novel	0.5871
NVE|NVE16099	SPI|Spis17565	0.5527
NVE|NVE16099	SPI|Spis1404	0.5902
NVE|NVE1647	SPI|Spis1325	0.1546
NVE|NVE1647	AMI|XP_029187046.1	0.246
NVE|NVE5542	SPI|Spis20523	1.11826
NVE|NVE5542	AMI|XP_044174989.1	1.34013
NVE|NVE7223	AMI|XP_029214387.2	0.2895
NVE|NVE8758	SPI|Spis7831	0.3563
NVE|NVE8758	AMI|XP_029187893.1	0.4246
NVE|NVE23920	AMI|XP_044172829.1	1.59514
NVE|NVE14687	AMI|XP_029196209.2	0.4863
NVE|NVE14687	AMI|XP_029196210.2	0.5262
NVE|NVE14687	AMI|XP_044177734.1	0.6989
NVE|NVE14687	SPI|Spis9406	0.4802
NVE|NVE16672	AMI|XP_044162972.1	0.1966
NVE|NVE16672	AMI|XP_044171375.1	0.1833
NVE|NVE16672	AMI|XP_044171374.1	0.2003
NVE|NVE16672	AMI|XP_044171364.1	0.194
NVE|NVE16672	AMI|XP_044171197.1	0.1884
NVE|NVE16672	AMI|XP_044171192.1	0.1908
NVE|NVE16672	AMI|XP_044169729.1	0.2064
NVE|NVE16672	AMI|XP_044167472.1	0.1924
NVE|NVE16672	AMI|XP_044167462.1	0.1829
NVE|NVE16672	AMI|XP_044165707.1	0.2161
NVE|NVE16672	AMI|XP_044163765.1	0.2014
NVE|NVE16672	AMI|XP_044163737.1	0.1859
NVE|NVE16672	AMI|XP_044163733.1	0.1894
NVE|NVE16672	AMI|XP_044163684.1	0.1954
NVE|NVE16672	AMI|XP_044163683.1	0.1611
NVE|NVE16672	AMI|XP_044163416.1	0.1687
NVE|NVE16672	AMI|XP_044163297.1	0.1865
NVE|NVE16672	AMI|XP_044163296.1	0.2048
NVE|NVE16672	AMI|XP_044163097.1	0.1795
NVE|NVE16672	AMI|XP_044162999.1	0.1978
NVE|NVE16672	AMI|XP_044162989.1	0.1874
NVE|NVE16672	AMI|XP_044162978.1	0.2036
NVE|NVE16672	AMI|XP_044162977.1	0.1857
NVE|NVE16672	AMI|XP_044162974.1	0.2059
NVE|NVE16672	AMI|XP_044162956.1	0.1868
NVE|NVE16672	AMI|XP_044162952.1	0.1841
NVE|NVE16672	AMI|XP_044162704.1	0.1992
NVE|NVE16672	AMI|XP_044162703.1	0.2006
NVE|NVE16672	AMI|XP_044162702.1	0.1518
NVE|NVE4426	SPI|Spis22479	0.1525
NVE|NVE4426	SPI|Spis23345	0.1493
NVE|NVE4426	SPI|Spis22481	0.1263
NVE|NVE4426	SPI|Spis20917	0.1509
NVE|NVE4426	SPI|Spis12931	0.1475
NVE|NVE4426	AMI|XP_044170317.1	0.1792
NVE|NVE6301	SPI|Spis18103	0.0888
NVE|NVE9445	SPI|Spis21313	0.2058
NVE|NVE23594	AMI|XP_044165743.1	0.6927
NVE|NVE21353	SPI|Spis4426	0.3045
NVE|NVE21353	SPI|Spis10882	0.4378
NVE|NVE21353	SPI|Spis10873	0.4301
NVE|NVE21353	SPI|Spis10871	0.4335
NVE|NVE22680	AMI|XP_044166066.1	0.051
NVE|NVE22680	AMI|XP_044166030.1	0.045
NVE|NVE22680	AMI|XP_044164980.1	0.2144
NVE|NVE8658	AMI|XP_029193954.2	0.2402
NVE|NVE1409	SPI|Spis24517	0.039
NVE|NVE12968	AMI|XP_044178635.1	0.4129
NVE|NVE12968	AMI|XP_044177841.1	0.4529
NVE|NVE12968	AMI|XP_044177836.1	0.4813
NVE|NVE17598	AMI|XP_029213740.2	0.7309
NVE|NVE17598	AMI|XP_044183522.1	0.7206
NVE|NVE17598	AMI|XP_044183525.1	0.7038
NVE|NVE17598	AMI|XP_044183591.1	0.7069
NVE|NVE17598	AMI|XP_044183869.1	0.7264
NVE|NVE2139	SPI|Spis20477	1.45811
NVE|NVE10968	AMI|XP_029211879.2	0.4095
NVE|NVE10968	AMI|XP_044181392.1	0.3852
NVE|NVE10968	AMI|XP_044181393.1	0.3795
NVE|NVE10968	SPI|Spis19473	0.3013
NVE|NVE23071	AMI|XP_029200369.2	0.2852
NVE|NVE21461	SPI|Spis18431	0.171
NVE|NVE21461	AMI|XP_029193429.2	0.2144
NVE|NVE1069	AMI|XP_044173274.1	0.1917
NVE|NVE1069	SPI|Spis25564	0.0979
NVE|NVE7918	SPI|Spis13229	0.1734
NVE|NVE7918	SPI|Spis13230	0.1752
NVE|NVE7918	SPI|Spis13227	0.2135
NVE|NVE16609	SPI|Spis11303	0.4486
NVE|NVE16609	AMI|XP_044181486.1	0.96225
NVE|NVE10288	SPI|Spis1456	0.1861
NVE|NVE25967	AMI|XP_044172863.1	0.2404
NVE|NVE10012	AMI|XP_044181921.1	0.4457
NVE|NVE10012	SPI|Spis10065	0.5469
NVE|NVE13798	AMI|XP_044178677.1	0.4856
NVE|NVE13798	AMI|XP_044175966.1	0.3105
NVE|NVE375	AMI|XP_029187141.2	0.5813
NVE|NVE11634	SPI|Spis19838	0.2822
NVE|NVE11634	SPI|Spis14148	0.2864
NVE|NVE11634	AMI|XP_044170167.1	0.2081
NVE|NVE11873	SPI|Spis12821	0.4411
NVE|NVE11423	AMI|XP_029181717.2	0.1731
NVE|NVE11423	AMI|XP_029208468.2	0.1621
NVE|NVE11423	AMI|XP_029208469.2	0.1372
NVE|NVE11423	AMI|XP_044176512.1	0.1378
NVE|NVE3318	AMI|XP_044176135.1	1.24414
NVE|NVE24056	SPI|Spis9408	0.4362
NVE|NVE24056	SPI|Spis9406	0.4689
NVE|NVE24056	AMI|XP_029196213.2	0.6935
NVE|NVE24056	AMI|XP_044177734.1	0.665
NVE|NVE24056	AMI|XP_029196210.2	0.6494
NVE|NVE24056	AMI|XP_029196209.2	0.4487
NVE|NVE24534	AMI|XP_029214276.2	0.2535
NVE|NVE24945	SPI|Spis2387	0.2633
NVE|NVE24945	AMI|XP_029185705.2	0.332
NVE|NVE6618	SPI|Spis3775	0.4108
NVE|NVE8373	SPI|Spis288	1.4461
NVE|NVE10255	AMI|XP_044175583.1	0.4819
NVE|NVE9418	AMI|XP_029198931.2	0.84165
NVE|NVE20560	SPI|Spis4426	0.3045
NVE|NVE20560	SPI|Spis10882	0.4378
NVE|NVE20560	SPI|Spis10873	0.4301
NVE|NVE20560	SPI|Spis10871	0.4335
NVE|NVE24938	SPI|Spis5211	0.744
NVE|NVE24938	AMI|XP_029183001.2	0.88928
NVE|NVE8762	AMI|XP_029202274.2	0.2863
NVE|NVE5976	SPI|Spis25538	0.3762
NVE|NVE627	AMI|XP_044180278.1	2.18188
NVE|NVE627	SPI|Spis8473	1.66737
NVE|NVE20044	SPI|Spis10410	1.12155
NVE|NVE20044	AMI|XP_044175618.1	1.22305
NVE|NVE20044	AMI|XP_029200501.2	1.20647
NVE|NVE9888	AMI|XP_044175966.1	0.3148
NVE|NVE15011	SPI|Spis669	0.3806
NVE|NVE15011	AMI|XP_029211580.1	0.4371
NVE|NVE4155	SPI|Spis24839	0.2393
NVE|NVE15218	SPI|Spis18903	0.90243
NVE|NVE15218	SPI|Spis2439	1.0266
NVE|NVE15218	AMI|XP_044167326.1	0.2515
NVE|NVE15218	AMI|XP_044168298.1	0.4316
NVE|NVE21423	SPI|Spis23161	0.1448
NVE|NVE21423	SPI|Spis9364	0.1634
NVE|NVE6009	SPI|Spis13854	0.1821
NVE|NVE6009	SPI|Spis6274	0.1873
NVE|NVE6009	SPI|Spis22437	0.1946
NVE|NVE6009	SPI|Spis22436	0.1858
NVE|NVE6009	SPI|Spis19102	0.1861
NVE|NVE6009	SPI|Spis16677	0.2026
NVE|NVE6009	SPI|Spis16676	0.1902
NVE|NVE6009	SPI|Spis16663	0.1883
NVE|NVE6009	AMI|XP_044171374.1	0.2188
NVE|NVE6009	AMI|XP_044171375.1	0.2259
NVE|NVE6009	AMI|XP_044171364.1	0.2205
NVE|NVE6009	AMI|XP_044171192.1	0.2127
NVE|NVE6009	AMI|XP_044169729.1	0.222
NVE|NVE6009	AMI|XP_044167472.1	0.1866
NVE|NVE6009	AMI|XP_044167462.1	0.2183
NVE|NVE6009	AMI|XP_044165707.1	0.1205
NVE|NVE6009	AMI|XP_044163765.1	0.2083
NVE|NVE6009	AMI|XP_044163733.1	0.1932
NVE|NVE6009	AMI|XP_044163683.1	0.2133
NVE|NVE6009	AMI|XP_044163677.1	0.2218
NVE|NVE6009	AMI|XP_044163416.1	0.208
NVE|NVE6009	AMI|XP_044163297.1	0.2271
NVE|NVE6009	AMI|XP_044163296.1	0.2218
NVE|NVE6009	AMI|XP_044163097.1	0.1927
NVE|NVE6009	AMI|XP_044162978.1	0.207
NVE|NVE6009	AMI|XP_044162977.1	0.21
NVE|NVE6009	AMI|XP_044162974.1	0.1936
NVE|NVE6009	AMI|XP_044162972.1	0.2171
NVE|NVE6009	AMI|XP_044162956.1	0.2082
NVE|NVE6009	AMI|XP_044162952.1	0.1984
NVE|NVE6009	AMI|XP_044162703.1	0.2186
NVE|NVE6009	AMI|XP_044162702.1	0.2104
NVE|NVE6009	SPI|Spis22939	0.2239
NVE|NVE6009	SPI|Spis5250	0.2182
NVE|NVE6009	SPI|Spis24568	0.1177
NVE|NVE6009	SPI|Spis18569	0.2306
NVE|NVE19240	SPI|Spis4606	0.71493
NVE|NVE19240	AMI|XP_044179473.1	0.488
NVE|NVE19240	AMI|XP_044185150.1	0.4992
NVE|NVE19240	AMI|XP_044174374.1	0.502
NVE|NVE19240	AMI|XP_044163109.1	0.2531
NVE|NVE19240	AMI|XP_044166108.1	0.3999
NVE|NVE19240	SPI|Spis1597	0.3609
NVE|NVE19240	SPI|Spis685	0.3636
NVE|NVE19240	SPI|Spis4788	0.082
NVE|NVE19240	SPI|Spis3743	0.3914
NVE|NVE19240	SPI|Spis24002	0.3248
NVE|NVE19240	SPI|Spis22256	0.3757
NVE|NVE19240	SPI|Spis21741	0.039
NVE|NVE19240	SPI|Spis20969	0.3952
NVE|NVE19240	SPI|Spis20958	0.2515
NVE|NVE19240	SPI|Spis20759	0.3975
NVE|NVE19240	SPI|Spis19640	0.3915
NVE|NVE19240	SPI|Spis11519	0.2472
NVE|NVE19240	SPI|Spis11518	0.1859
NVE|NVE19240	SPI|Spis10164	0.3831
NVE|NVE19240	AMI|XP_044168487.1	0.4938
NVE|NVE14618	SPI|Spis15358	0.1174
NVE|NVE14618	AMI|XP_029189723.1	0.1852
NVE|NVE8054	AMI|XP_044175270.1	0.96994
NVE|NVE253	SPI|Spis16168	1.67553
NVE|NVE18808	SPI|Spis3358	0.2991
NVE|NVE21975	AMI|XP_044175077.1	0.9772
NVE|NVE21975	AMI|XP_044175092.1	0.98216
NVE|NVE21975	AMI|XP_044175130.1	0.96955
NVE|NVE10073	AMI|XP_044170977.1	0.4684
NVE|NVE1160	AMI|XP_044162727.1	0.4059
NVE|NVE1160	AMI|XP_044176025.1	0.2762
NVE|NVE3913	SPI|Spis8685	0.4615
NVE|NVE16362	SPI|Spis7134	1.77542
NVE|NVE16362	SPI|Spis7133	1.6009
NVE|NVE25510	SPI|Spis11952	0.2284
NVE|NVE25510	AMI|XP_029212747.2	0.2595
NVE|NVE25510	AMI|XP_044182583.1	0.2355
NVE|NVE25510	AMI|XP_029212743.2	0.2526
NVE|NVE16220	SPI|Spis10487	0.2635
NVE|NVE16220	SPI|Spis14885	0.207
NVE|NVE14955	AMI|XP_044176236.1	2.45485
NVE|NVE14955	SPI|Spis400	1.93243
NVE|NVE14955	SPI|Spis18624	2.02277
NVE|NVE14955	AMI|XP_044178521.1	2.29742
NVE|NVE4677	AMI|XP_044181259.1	1.32499
NVE|NVE2755	AMI|XP_044184705.1	0.1733
NVE|NVE9139	AMI|XP_044176236.1	2.40963
NVE|NVE9139	SPI|Spis400	0.8756
NVE|NVE9139	SPI|Spis18624	1.9916
NVE|NVE9139	AMI|XP_044178521.1	0.8381
NVE|NVE7576	SPI|Spis10487	0.2632
NVE|NVE7576	SPI|Spis14885	0.2082
NVE|NVE7576	SPI|Spis12466	0.2523
NVE|NVE13826	SPI|Spis13854	0.554
NVE|NVE13826	SPI|Spis6274	0.6046
NVE|NVE13826	SPI|Spis22437	0.6056
NVE|NVE13826	SPI|Spis19102	0.551
NVE|NVE13826	SPI|Spis16677	0.5488
NVE|NVE13826	SPI|Spis16676	0.5609
NVE|NVE13826	SPI|Spis16663	0.5786
NVE|NVE13826	AMI|XP_044171374.1	0.6614
NVE|NVE13826	AMI|XP_044171375.1	0.6437
NVE|NVE13826	AMI|XP_044171364.1	0.6631
NVE|NVE13826	AMI|XP_044171197.1	0.3093
NVE|NVE13826	AMI|XP_044171192.1	0.6611
NVE|NVE13826	AMI|XP_044169729.1	0.6705
NVE|NVE13826	AMI|XP_044167472.1	0.6313
NVE|NVE13826	AMI|XP_044167462.1	0.6084
NVE|NVE13826	AMI|XP_044165707.1	0.5051
NVE|NVE13826	AMI|XP_044163765.1	0.654
NVE|NVE13826	AMI|XP_044163737.1	0.3419
NVE|NVE13826	AMI|XP_044163733.1	0.5837
NVE|NVE13826	AMI|XP_044163684.1	0.3494
NVE|NVE13826	AMI|XP_044163683.1	0.6034
NVE|NVE13826	AMI|XP_044163416.1	0.624
NVE|NVE13826	AMI|XP_044163297.1	0.6257
NVE|NVE13826	AMI|XP_044163296.1	0.6417
NVE|NVE13826	AMI|XP_044163097.1	0.633
NVE|NVE13826	AMI|XP_044162999.1	0.3506
NVE|NVE13826	AMI|XP_044162989.1	0.3594
NVE|NVE13826	AMI|XP_044162978.1	0.598
NVE|NVE13826	AMI|XP_044162977.1	0.6212
NVE|NVE13826	AMI|XP_044162974.1	0.6468
NVE|NVE13826	AMI|XP_044162972.1	0.6271
NVE|NVE13826	AMI|XP_044162956.1	0.6219
NVE|NVE13826	AMI|XP_044162952.1	0.602
NVE|NVE13826	AMI|XP_044162704.1	0.3627
NVE|NVE13826	AMI|XP_044162703.1	0.573
NVE|NVE13826	AMI|XP_044162702.1	0.6451
NVE|NVE13826	SPI|Spis22939	0.536
NVE|NVE13826	SPI|Spis5250	0.5681
NVE|NVE13826	SPI|Spis24568	0.4161
NVE|NVE13826	SPI|Spis18569	0.583
NVE|NVE13826	SPI|Spis19502	0.5568
NVE|NVE9598	AMI|XP_044180317.1	1.46523
NVE|NVE12621	SPI|Spis487	0.1274
NVE|NVE12621	AMI|XP_044165901.1	0.1657
NVE|NVE12621	AMI|XP_044169241.1	0.099
NVE|NVE12621	AMI|XP_044169240.1	0.0883
NVE|NVE12621	AMI|XP_044169236.1	0.1061
NVE|NVE12621	AMI|XP_044169230.1	0.103
NVE|NVE12621	AMI|XP_044169220.1	0.1094
NVE|NVE12621	AMI|XP_044165903.1	0.1094
NVE|NVE12621	AMI|XP_044165895.1	0.1312
NVE|NVE12621	AMI|XP_044165872.1	0.107
NVE|NVE12621	AMI|XP_044165868.1	0.1043
NVE|NVE12621	AMI|XP_044165866.1	0.0924
NVE|NVE12621	AMI|XP_029207780.2	0.058
NVE|NVE12621	AMI|XP_029207779.2	0.125
NVE|NVE12621	AMI|XP_029207778.2	0.0874
NVE|NVE12621	AMI|XP_029195900.2	0.1421
NVE|NVE5622	AMI|XP_044184315.1	2.48932
NVE|NVE5622	AMI|XP_044184319.1	1.7147
NVE|NVE5622	AMI|XP_044181027.1	2.30387
NVE|NVE18713	AMI|XP_044177180.1	1.22893
NVE|NVE21327	SPI|Spis22063	0.2186
NVE|NVE21327	SPI|Spis2610	0.2078
NVE|NVE21327	AMI|XP_044164301.1	0.3603
NVE|NVE21327	AMI|XP_044164306.1	0.3664
NVE|NVE19007	AMI|XP_029193745.2	0.6608
NVE|NVE19007	AMI|XP_029200699.2	0.87722
NVE|NVE19007	AMI|XP_044179112.1	0.5094
NVE|NVE19007	AMI|XP_044179115.1	0.5069
NVE|NVE19007	AMI|XP_044179118.1	0.85876
NVE|NVE18788	SPI|Spis2388	0.4449
NVE|NVE18788	SPI|Spis2389	0.4325
NVE|NVE18788	SPI|Spis16823	0.398
NVE|NVE18788	AMI|XP_044166722.1	0.5098
NVE|NVE18788	AMI|XP_044166731.1	0.509
NVE|NVE18788	AMI|XP_029196287.2	0.5127
NVE|NVE18788	AMI|XP_044165889.1	0.3618
NVE|NVE18788	AMI|XP_044184805.1	0.412
NVE|NVE18788	AMI|XP_044184290.1	0.4275
NVE|NVE18788	AMI|XP_044183588.1	0.4364
NVE|NVE18788	AMI|XP_044182151.1	0.3713
NVE|NVE18788	AMI|XP_044181967.1	0.3583
NVE|NVE18788	AMI|XP_044180422.1	0.333
NVE|NVE18788	AMI|XP_044177296.1	0.3271
NVE|NVE18788	AMI|XP_044177295.1	0.3522
NVE|NVE18788	AMI|XP_044172219.1	0.4104
NVE|NVE18788	AMI|XP_044171938.1	0.4501
NVE|NVE18788	AMI|XP_044171441.1	0.3798
NVE|NVE18788	AMI|XP_044170467.1	0.4524
NVE|NVE18788	AMI|XP_044170360.1	0.3366
NVE|NVE18788	AMI|XP_044170146.1	0.4365
NVE|NVE18788	AMI|XP_044169811.1	0.4066
NVE|NVE18788	AMI|XP_044168758.1	0.3546
NVE|NVE18788	AMI|XP_044168756.1	0.3542
NVE|NVE18788	AMI|XP_044168753.1	0.3604
NVE|NVE18788	AMI|XP_044168697.1	0.3531
NVE|NVE18788	AMI|XP_044168696.1	0.3469
NVE|NVE18788	AMI|XP_044168144.1	0.4405
NVE|NVE18788	AMI|XP_044167747.1	0.4711
NVE|NVE18788	AMI|XP_044166261.1	0.2489
NVE|NVE18788	AMI|XP_044166255.1	0.4366
NVE|NVE18788	AMI|XP_044166250.1	0.4279
NVE|NVE18788	AMI|XP_044166249.1	0.364
NVE|NVE18788	AMI|XP_044166126.1	0.339
NVE|NVE18788	AMI|XP_044166122.1	0.4065
NVE|NVE18788	AMI|XP_044165876.1	0.3784
NVE|NVE18788	AMI|XP_044165658.1	0.3523
NVE|NVE18788	AMI|XP_044165626.1	0.3421
NVE|NVE18788	AMI|XP_044165618.1	0.4224
NVE|NVE18788	AMI|XP_044165614.1	0.3956
NVE|NVE18788	AMI|XP_044165598.1	0.3421
NVE|NVE18788	AMI|XP_029210687.2	0.4275
NVE|NVE18788	AMI|XP_029206169.2	0.4448
NVE|NVE18788	AMI|XP_029183805.2	0.3494
NVE|NVE18788	AMI|XP_029180202.2	0.4343
NVE|NVE18788	AMI|XP_044185068.1	0.3769
NVE|NVE18788	AMI|XP_044184841.1	0.4281
NVE|NVE18788	AMI|XP_044184350.1	0.3781
NVE|NVE18788	AMI|XP_044184349.1	0.3675
NVE|NVE18788	AMI|XP_044183701.1	0.4
NVE|NVE18788	AMI|XP_044183620.1	0.4027
NVE|NVE18788	AMI|XP_044183593.1	0.394
NVE|NVE18788	AMI|XP_044183534.1	0.4113
NVE|NVE18788	AMI|XP_044183243.1	0.4454
NVE|NVE18788	AMI|XP_044183194.1	0.4288
NVE|NVE18788	AMI|XP_044183193.1	0.4259
NVE|NVE18788	AMI|XP_044183124.1	0.3877
NVE|NVE18788	AMI|XP_044182668.1	0.3847
NVE|NVE18788	AMI|XP_044182599.1	0.3728
NVE|NVE18788	AMI|XP_044182150.1	0.39
NVE|NVE18788	AMI|XP_044182127.1	0.3789
NVE|NVE18788	AMI|XP_044181796.1	0.3868
NVE|NVE18788	AMI|XP_044181484.1	0.4185
NVE|NVE18788	AMI|XP_044180891.1	0.4012
NVE|NVE18788	AMI|XP_044180610.1	0.3964
NVE|NVE18788	AMI|XP_044180609.1	0.3953
NVE|NVE18788	AMI|XP_044180420.1	0.4135
NVE|NVE18788	AMI|XP_044180416.1	0.3863
NVE|NVE18788	AMI|XP_044180415.1	0.4223
NVE|NVE18788	AMI|XP_044180414.1	0.4081
NVE|NVE18788	AMI|XP_044179653.1	0.3929
NVE|NVE18788	AMI|XP_044179426.1	0.3892
NVE|NVE18788	AMI|XP_044179401.1	0.3937
NVE|NVE18788	AMI|XP_044178645.1	0.4186
NVE|NVE18788	AMI|XP_044178641.1	0.4264
NVE|NVE18788	AMI|XP_044178640.1	0.4021
NVE|NVE18788	AMI|XP_044177920.1	0.4271
NVE|NVE18788	AMI|XP_044177749.1	0.401
NVE|NVE18788	AMI|XP_044177348.1	0.3856
NVE|NVE18788	AMI|XP_044177292.1	0.4117
NVE|NVE18788	AMI|XP_044177113.1	0.4131
NVE|NVE18788	AMI|XP_044176983.1	0.4254
NVE|NVE18788	AMI|XP_044176716.1	0.382
NVE|NVE18788	AMI|XP_044173527.1	0.3886
NVE|NVE18788	AMI|XP_044173461.1	0.3981
NVE|NVE18788	AMI|XP_044173450.1	0.4167
NVE|NVE18788	AMI|XP_044172221.1	0.4119
NVE|NVE18788	AMI|XP_044172216.1	0.3762
NVE|NVE18788	AMI|XP_044172189.1	0.4095
NVE|NVE18788	AMI|XP_044171810.1	0.3997
NVE|NVE18788	AMI|XP_044171785.1	0.3928
NVE|NVE18788	AMI|XP_044171784.1	0.4164
NVE|NVE18788	AMI|XP_044171453.1	0.4057
NVE|NVE18788	AMI|XP_044171451.1	0.4312
NVE|NVE18788	AMI|XP_044171447.1	0.4107
NVE|NVE18788	AMI|XP_044171445.1	0.4252
NVE|NVE18788	AMI|XP_044171412.1	0.4198
NVE|NVE18788	AMI|XP_044171188.1	0.3888
NVE|NVE18788	AMI|XP_044171000.1	0.4
NVE|NVE18788	AMI|XP_044170867.1	0.4154
NVE|NVE18788	AMI|XP_044170811.1	0.3826
NVE|NVE18788	AMI|XP_044170581.1	0.3895
NVE|NVE18788	AMI|XP_044170510.1	0.3759
NVE|NVE18788	AMI|XP_044170365.1	0.3938
NVE|NVE18788	AMI|XP_044170358.1	0.3944
NVE|NVE18788	AMI|XP_044170357.1	0.4334
NVE|NVE18788	AMI|XP_044170336.1	0.4275
NVE|NVE18788	AMI|XP_044170335.1	0.4268
NVE|NVE18788	AMI|XP_044170174.1	0.3554
NVE|NVE18788	AMI|XP_044170144.1	0.3836
NVE|NVE18788	AMI|XP_044170143.1	0.3978
NVE|NVE18788	AMI|XP_044170142.1	0.3915
NVE|NVE18788	AMI|XP_044170139.1	0.3979
NVE|NVE18788	AMI|XP_044170138.1	0.421
NVE|NVE18788	AMI|XP_044170137.1	0.4017
NVE|NVE18788	AMI|XP_044170136.1	0.4111
NVE|NVE18788	AMI|XP_044170040.1	0.4275
NVE|NVE18788	AMI|XP_044169812.1	0.3726
NVE|NVE18788	AMI|XP_044169809.1	0.347
NVE|NVE18788	AMI|XP_044169339.1	0.3838
NVE|NVE18788	AMI|XP_044169311.1	0.3905
NVE|NVE18788	AMI|XP_044169007.1	0.4056
NVE|NVE18788	AMI|XP_044169006.1	0.4012
NVE|NVE18788	AMI|XP_044169003.1	0.4122
NVE|NVE18788	AMI|XP_044169000.1	0.4001
NVE|NVE18788	AMI|XP_044168998.1	0.3873
NVE|NVE18788	AMI|XP_044168991.1	0.3967
NVE|NVE18788	AMI|XP_044168989.1	0.3895
NVE|NVE18788	AMI|XP_044168983.1	0.3704
NVE|NVE18788	AMI|XP_044168982.1	0.2891
NVE|NVE18788	AMI|XP_044168980.1	0.375
NVE|NVE18788	AMI|XP_044168976.1	0.388
NVE|NVE18788	AMI|XP_044168975.1	0.3842
NVE|NVE18788	AMI|XP_044168972.1	0.4147
NVE|NVE18788	AMI|XP_044168970.1	0.4055
NVE|NVE18788	AMI|XP_044168969.1	0.3724
NVE|NVE18788	AMI|XP_044168964.1	0.3792
NVE|NVE18788	AMI|XP_044168479.1	0.3568
NVE|NVE18788	AMI|XP_044168474.1	0.3978
NVE|NVE18788	AMI|XP_044168143.1	0.3871
NVE|NVE18788	AMI|XP_044168142.1	0.3848
NVE|NVE18788	AMI|XP_044168066.1	0.4132
NVE|NVE18788	AMI|XP_044167870.1	0.4025
NVE|NVE18788	AMI|XP_044167781.1	0.4038
NVE|NVE18788	AMI|XP_044167776.1	0.3902
NVE|NVE18788	AMI|XP_044167774.1	0.389
NVE|NVE18788	AMI|XP_044167773.1	0.3705
NVE|NVE18788	AMI|XP_044167762.1	0.4038
NVE|NVE18788	AMI|XP_044167750.1	0.4111
NVE|NVE18788	AMI|XP_044167745.1	0.4176
NVE|NVE18788	AMI|XP_044167743.1	0.3771
NVE|NVE18788	AMI|XP_044167671.1	0.4185
NVE|NVE18788	AMI|XP_044167666.1	0.4227
NVE|NVE18788	AMI|XP_044167575.1	0.4022
NVE|NVE18788	AMI|XP_044167574.1	0.4056
NVE|NVE18788	AMI|XP_044167244.1	0.3868
NVE|NVE18788	AMI|XP_044166740.1	0.4004
NVE|NVE18788	AMI|XP_044166739.1	0.3856
NVE|NVE18788	AMI|XP_044166263.1	0.4246
NVE|NVE18788	AMI|XP_044166260.1	0.4102
NVE|NVE18788	AMI|XP_044166240.1	0.4368
NVE|NVE18788	AMI|XP_044166235.1	0.4129
NVE|NVE18788	AMI|XP_044166232.1	0.3978
NVE|NVE18788	AMI|XP_044166229.1	0.417
NVE|NVE18788	AMI|XP_044166226.1	0.4008
NVE|NVE18788	AMI|XP_044166216.1	0.4238
NVE|NVE18788	AMI|XP_044166132.1	0.4011
NVE|NVE18788	AMI|XP_044165899.1	0.4002
NVE|NVE18788	AMI|XP_044165894.1	0.3878
NVE|NVE18788	AMI|XP_044165836.1	0.437
NVE|NVE18788	AMI|XP_044165639.1	0.4085
NVE|NVE18788	AMI|XP_044165638.1	0.4179
NVE|NVE18788	AMI|XP_044165619.1	0.4306
NVE|NVE18788	AMI|XP_044164732.1	0.4135
NVE|NVE18788	AMI|XP_044164251.1	0.3967
NVE|NVE18788	AMI|XP_044163815.1	0.4307
NVE|NVE18788	AMI|XP_044163814.1	0.4209
NVE|NVE18788	AMI|XP_044162903.1	0.3975
NVE|NVE18788	AMI|XP_029209441.2	0.368
NVE|NVE18788	AMI|XP_029208347.2	0.4381
NVE|NVE18788	AMI|XP_029206244.2	0.4001
NVE|NVE18788	AMI|XP_029206146.2	0.4156
NVE|NVE18788	AMI|XP_029198811.2	0.3926
NVE|NVE18788	AMI|XP_029192972.2	0.3956
NVE|NVE18788	AMI|XP_029181818.2	0.4032
NVE|NVE18788	AMI|XP_029180798.2	0.4002
NVE|NVE18788	SPI|Spis24061	0.3745
NVE|NVE18788	SPI|Spis6515	0.3904
NVE|NVE18788	SPI|Spis6514	0.3824
NVE|NVE18788	SPI|Spis6513	0.3637
NVE|NVE18788	SPI|Spis24062	0.3352
NVE|NVE18788	SPI|Spis14058	0.1378
NVE|NVE2168	AMI|XP_029213948.2	0.5257
NVE|NVE9152	SPI|Spis3327	0.3268
NVE|NVE9152	SPI|Spis20038	0.3146
NVE|NVE9152	AMI|XP_044185057.1	0.4197
NVE|NVE9152	AMI|XP_029199893.2	0.408
NVE|NVE9152	AMI|XP_044181436.1	0.387
NVE|NVE9152	AMI|XP_044171857.1	0.3712
NVE|NVE7966	SPI|Spis1482	0.5076
NVE|NVE7966	AMI|XP_044180098.1	0.4483
NVE|NVE23644	SPI|Spis10622	0.058
NVE|NVE23644	AMI|XP_044178211.1	0.6973
NVE|NVE23644	AMI|XP_044181002.1	0.5509
NVE|NVE22620	SPI|Spis6033	0.4582
NVE|NVE22620	AMI|XP_029195443.2	0.6132
NVE|NVE16	AMI|XP_029188621.2	0.4417
NVE|NVE21238	AMI|XP_029182684.2	2.28092
NVE|NVE15570	AMI|XP_044173660.1	0.4489
NVE|NVE15570	AMI|XP_044173701.1	0.4283
NVE|NVE15570	AMI|XP_044173695.1	0.3767
NVE|NVE15570	AMI|XP_044173679.1	0.2584
NVE|NVE15570	AMI|XP_044173652.1	0.4605
NVE|NVE15570	AMI|XP_044164305.1	0.431
NVE|NVE15570	AMI|XP_044164304.1	0.3054
NVE|NVE15570	AMI|XP_044164303.1	0.4664
NVE|NVE4207	AMI|XP_044164203.1	1.68024
NVE|NVE22609	SPI|Spis13448	0.2126
NVE|NVE22609	SPI|Spis19621	0.2115
NVE|NVE13389	AMI|XP_044180675.1	0.34
NVE|NVE13389	AMI|XP_044180676.1	0.3377
NVE|NVE2780	SPI|Spis15898	0.5541
NVE|NVE2780	AMI|XP_029192277.2	1.10337
NVE|NVE7454	AMI|XP_044168082.1	1.22625
NVE|NVE1649	AMI|XP_044164915.1	0.5274
NVE|NVE1649	AMI|XP_044164991.1	0.5395
NVE|NVE1649	AMI|XP_044164996.1	0.5248
NVE|NVE1649	AMI|XP_044164999.1	0.5737
NVE|NVE1649	AMI|XP_044166030.1	0.5164
NVE|NVE1649	AMI|XP_044166829.1	0.5279
NVE|NVE1649	AMI|XP_044170222.1	0.5271
NVE|NVE2308	AMI|XP_044180249.1	0.6629
NVE|NVE26097	AMI|XP_044168432.1	2.17691
NVE|NVE12582	SPI|Spis16021	0.0967
NVE|NVE12582	SPI|Spis23367	0.0922
NVE|NVE2232	AMI|XP_029180388.2	0.7493
NVE|NVE7237	SPI|Spis10136	0.047
NVE|NVE7237	AMI|XP_044183713.1	0.057
NVE|NVE15158	SPI|Spis20416	0.1006
NVE|NVE15158	AMI|XP_029194101.2	0.1422
NVE|NVE10533	AMI|XP_044163878.1	0.3733
NVE|NVE10533	AMI|XP_044166009.1	0.5697
NVE|NVE10533	AMI|XP_044176593.1	0.5295
NVE|NVE10533	AMI|XP_044182514.1	0.5985
NVE|NVE10533	AMI|XP_044182763.1	0.5829
NVE|NVE21194	SPI|Spis8000	0.2126
NVE|NVE21194	AMI|XP_044181895.1	0.2766
NVE|NVE9964	AMI|XP_029193719.1	0.1275
NVE|NVE9964	AMI|XP_029193720.2	0.127
NVE|NVE9964	AMI|XP_029193760.2	0.1015
NVE|NVE13822	AMI|XP_029188390.2	0.6814
NVE|NVE13822	AMI|XP_029192879.2	0.7999
NVE|NVE13822	AMI|XP_029196674.2	0.5732
NVE|NVE13822	AMI|XP_029200044.2	1.22682
NVE|NVE13822	AMI|XP_029206097.2	0.561
NVE|NVE13822	AMI|XP_029212191.2	1.38865
NVE|NVE13822	AMI|XP_029213421.2	1.75809
NVE|NVE13822	AMI|XP_044164509.1	0.3658
NVE|NVE13822	AMI|XP_044173732.1	0.5903
NVE|NVE13822	AMI|XP_044176214.1	0.5712
NVE|NVE13822	AMI|XP_044176236.1	0.3434
NVE|NVE13822	AMI|XP_044177004.1	1.66953
NVE|NVE13822	AMI|XP_044183897.1	0.616
NVE|NVE13822	AMI|XP_044183927.1	0.6221
NVE|NVE13822	AMI|XP_044185083.1	0.6221
NVE|NVE13822	SPI|Spis8692	0.4471
NVE|NVE13822	SPI|Spis6714	1.42529
NVE|NVE13822	SPI|Spis6412	0.5653
NVE|NVE13822	SPI|Spis5962	0.6583
NVE|NVE13822	SPI|Spis4437	0.3158
NVE|NVE13822	SPI|Spis4375	1.40436
NVE|NVE13822	SPI|Spis4061	0.5081
NVE|NVE13822	SPI|Spis4015	0.4511
NVE|NVE13822	SPI|Spis400	0.141
NVE|NVE13822	SPI|Spis2105	1.15163
NVE|NVE13822	SPI|Spis2022	0.473
NVE|NVE13822	SPI|Spis16096	0.5118
NVE|NVE13822	SPI|Spis1458	0.503
NVE|NVE13822	SPI|Spis10759	1.04523
NVE|NVE13822	SPI|Spis18624	0.2849
NVE|NVE9874	SPI|Spis11748	0.1525
NVE|NVE9874	AMI|XP_044182066.1	0.2382
NVE|NVE9874	AMI|XP_044176634.1	0.065
NVE|NVE9874	AMI|XP_044172330.1	0.2278
NVE|NVE16647	AMI|XP_044184599.1	0.4591
NVE|NVE16647	SPI|Spis8023	0.3659
NVE|NVE16647	SPI|Spis8022	0.3565
NVE|NVE22628	SPI|Spis14386	0.112
NVE|NVE22628	AMI|XP_029206410.2	0.1061
NVE|NVE2478	SPI|Spis13288	0.1078
NVE|NVE2478	AMI|XP_029202679.2	0.1469
NVE|NVE2478	AMI|XP_044164514.1	0.1449
NVE|NVE22635	AMI|XP_044178074.1	0.4294
NVE|NVE12449	AMI|XP_029203541.2	0.89993
NVE|NVE15738	SPI|Spis14571	0.246
NVE|NVE15738	SPI|Spis3366	0.3114
NVE|NVE15738	SPI|Spis20186	0.1039
NVE|NVE15738	SPI|Spis13095	0.2217
NVE|NVE15738	AMI|XP_044171545.1	0.2712
NVE|NVE15738	SPI|Spis10591	0.2958
NVE|NVE15738	SPI|Spis21717	0.3169
NVE|NVE15738	SPI|Spis22157	0.3566
NVE|NVE15738	SPI|Spis22269	0.2102
NVE|NVE15738	SPI|Spis22455	0.3085
NVE|NVE4725	AMI|XP_044167918.1	1.62139
NVE|NVE4725	AMI|XP_044182064.1	0.6562
NVE|NVE4725	AMI|XP_044178270.1	2.06355
NVE|NVE4725	AMI|XP_044170563.1	1.2514
NVE|NVE4725	AMI|XP_044166471.1	0.665
NVE|NVE4725	AMI|XP_044163834.1	2.0389
NVE|NVE4725	AMI|XP_029210619.2	1.69005
NVE|NVE4725	AMI|XP_029207274.2	2.33693
NVE|NVE4725	AMI|XP_029180487.2	1.51978
NVE|NVE4725	AMI|XP_029180489.2	1.90388
NVE|NVE4725	AMI|XP_029197089.2	1.89582
NVE|NVE4725	AMI|XP_029199712.2	1.80768
NVE|NVE4725	AMI|XP_029203599.2	2.09539
NVE|NVE4725	AMI|XP_029204860.2	2.34316
NVE|NVE4725	AMI|XP_029206939.2	2.2202
NVE|NVE4725	AMI|XP_029210512.2	1.74252
NVE|NVE4725	AMI|XP_029210899.2	2.01805
NVE|NVE4725	AMI|XP_029212685.2	1.97979
NVE|NVE4725	AMI|XP_044162988.1	1.70837
NVE|NVE4725	AMI|XP_044163156.1	1.93311
NVE|NVE4725	AMI|XP_044163442.1	2.12803
NVE|NVE4725	AMI|XP_044165309.1	1.73551
NVE|NVE4725	AMI|XP_044165784.1	2.09542
NVE|NVE4725	AMI|XP_044165788.1	1.32691
NVE|NVE4725	AMI|XP_044165823.1	2.16194
NVE|NVE4725	AMI|XP_044166001.1	2.16886
NVE|NVE4725	AMI|XP_044166003.1	2.48526
NVE|NVE4725	AMI|XP_044166274.1	1.68707
NVE|NVE4725	AMI|XP_044166892.1	1.34598
NVE|NVE4725	AMI|XP_044167329.1	2.18269
NVE|NVE4725	AMI|XP_044168916.1	1.75189
NVE|NVE4725	AMI|XP_044170047.1	2.14616
NVE|NVE4725	AMI|XP_044170407.1	1.90857
NVE|NVE4725	AMI|XP_044170928.1	2.37273
NVE|NVE4725	AMI|XP_044170970.1	2.123
NVE|NVE4725	AMI|XP_044171048.1	2.00561
NVE|NVE4725	AMI|XP_044171467.1	1.7199
NVE|NVE4725	AMI|XP_044171924.1	2.01749
NVE|NVE4725	AMI|XP_044171925.1	2.00778
NVE|NVE4725	AMI|XP_044173103.1	1.52834
NVE|NVE4725	AMI|XP_044174359.1	2.01809
NVE|NVE4725	AMI|XP_044174392.1	1.9736
NVE|NVE4725	AMI|XP_044175320.1	2.21308
NVE|NVE4725	AMI|XP_044175478.1	1.7819
NVE|NVE4725	AMI|XP_044175961.1	2.32032
NVE|NVE4725	AMI|XP_044176579.1	2.09825
NVE|NVE4725	AMI|XP_044177463.1	2.16764
NVE|NVE4725	AMI|XP_044178568.1	2.00713
NVE|NVE4725	AMI|XP_044180505.1	2.10394
NVE|NVE4725	AMI|XP_044180525.1	1.5215
NVE|NVE4725	AMI|XP_044180967.1	2.13255
NVE|NVE4725	AMI|XP_044182169.1	1.96632
NVE|NVE4725	AMI|XP_044182749.1	2.12684
NVE|NVE4725	AMI|XP_044184564.1	1.90915
NVE|NVE4725	AMI|XP_044184770.1	1.81742
NVE|NVE4725	AMI|XP_044184789.1	1.69087
NVE|NVE4725	SPI|Spis21584	0.5993
NVE|NVE4725	SPI|Spis8268	0.2764
NVE|NVE4725	SPI|Spis23467	1.77745
NVE|NVE25322	SPI|Spis15442	0.3383
NVE|NVE9773	AMI|XP_029187764.2	1.17676
NVE|NVE16586	SPI|Spis7346	0.3912
NVE|NVE18814	SPI|Spis11803	0.3657
NVE|NVE18814	AMI|XP_044182105.1	0.4927
NVE|NVE18814	AMI|XP_044178297.1	0.4162
NVE|NVE18814	AMI|XP_044175319.1	0.4635
NVE|NVE18814	AMI|XP_044165263.1	0.4886
NVE|NVE24674	AMI|XP_044179521.1	0.6893
NVE|NVE24674	SPI|Spis2692	0.1293
NVE|NVE24311	SPI|Spis7219	1.13962
NVE|NVE14051	SPI|Spis8262	0.9377
NVE|NVE14051	AMI|XP_029207988.2	1.21974
NVE|NVE19622	SPI|Spis7032	0.2099
NVE|NVE19622	AMI|XP_029189763.2	0.2903
NVE|NVE24741	AMI|XP_044168851.1	0.4289
NVE|NVE24741	AMI|XP_044170389.1	0.4212
NVE|NVE17202	AMI|XP_029193519.2	0.6405
NVE|NVE17202	AMI|XP_029193522.1	0.6794
NVE|NVE17202	AMI|XP_044177855.1	0.6513
NVE|NVE23875	SPI|Spis5004	0.1798
NVE|NVE23875	AMI|XP_044164226.1	0.2364
NVE|NVE7959	SPI|Spis10487	0.1778
NVE|NVE7959	SPI|Spis14885	0.1565
NVE|NVE21393	AMI|XP_044174138.1	0.94407
NVE|NVE16714	SPI|Spis18249	0.3528
NVE|NVE16714	AMI|XP_029201930.2	0.4111
NVE|NVE24630	SPI|Spis4426	0.3045
NVE|NVE24630	SPI|Spis10882	0.4378
NVE|NVE24630	SPI|Spis10873	0.4301
NVE|NVE24630	SPI|Spis10871	0.4335
NVE|NVE2561	AMI|XP_044184599.1	0.4226
NVE|NVE22316	SPI|Spis15949	1.92118
NVE|NVE22316	SPI|Spis15948	1.81191
NVE|NVE22316	AMI|XP_029202251.1	2.34972
NVE|NVE22316	AMI|XP_029202250.2	2.22042
NVE|NVE20085	AMI|XP_029206894.2	2.57444
NVE|NVE20085	SPI|Spis4034	1.97012
NVE|NVE21925	AMI|XP_029202866.2	0.4103
NVE|NVE21925	SPI|Spis19905	0.3243
NVE|NVE7132	SPI|Spis12443	0.1391
NVE|NVE6185	SPI|Spis13874	0.78167
NVE|NVE6185	AMI|XP_029195914.2	0.87612
NVE|NVE20881	SPI|Spis18669	0.1908
NVE|NVE9572	AMI|XP_029197561.2	0.6653
NVE|NVE4717	SPI|Spis6060	0.4342
NVE|NVE12013	SPI|Spis9461	0.3613
NVE|NVE12013	AMI|XP_044170048.1	0.2775
NVE|NVE12013	AMI|XP_044172503.1	0.3563
NVE|NVE12013	SPI|Spis25070	0.2051
NVE|NVE10635	AMI|XP_044177503.1	0.6976
NVE|NVE11129	SPI|Spis2388	0.4417
NVE|NVE11129	SPI|Spis2389	0.426
NVE|NVE11129	SPI|Spis16823	0.3876
NVE|NVE11129	AMI|XP_044166722.1	0.5228
NVE|NVE11129	AMI|XP_044166731.1	0.5203
NVE|NVE11129	AMI|XP_029196287.2	0.5198
NVE|NVE11129	AMI|XP_044165889.1	0.4052
NVE|NVE11129	AMI|XP_044184805.1	0.4539
NVE|NVE11129	AMI|XP_044184290.1	0.4542
NVE|NVE11129	AMI|XP_044183588.1	0.4507
NVE|NVE11129	AMI|XP_044182151.1	0.4031
NVE|NVE11129	AMI|XP_044181967.1	0.3925
NVE|NVE11129	AMI|XP_044180422.1	0.3624
NVE|NVE11129	AMI|XP_044177296.1	0.3552
NVE|NVE11129	AMI|XP_044177295.1	0.3739
NVE|NVE11129	AMI|XP_044172219.1	0.4449
NVE|NVE11129	AMI|XP_044171938.1	0.4664
NVE|NVE11129	AMI|XP_044171441.1	0.3774
NVE|NVE11129	AMI|XP_044170467.1	0.4635
NVE|NVE11129	AMI|XP_044170360.1	0.3745
NVE|NVE11129	AMI|XP_044170146.1	0.4456
NVE|NVE11129	AMI|XP_044169811.1	0.462
NVE|NVE11129	AMI|XP_044168758.1	0.3694
NVE|NVE11129	AMI|XP_044168756.1	0.369
NVE|NVE11129	AMI|XP_044168753.1	0.3753
NVE|NVE11129	AMI|XP_044168697.1	0.3724
NVE|NVE11129	AMI|XP_044168696.1	0.3764
NVE|NVE11129	AMI|XP_044168144.1	0.4479
NVE|NVE11129	AMI|XP_044167747.1	0.483
NVE|NVE11129	AMI|XP_044166261.1	0.2554
NVE|NVE11129	AMI|XP_044166255.1	0.4839
NVE|NVE11129	AMI|XP_044166250.1	0.4524
NVE|NVE11129	AMI|XP_044166249.1	0.3887
NVE|NVE11129	AMI|XP_044166126.1	0.3662
NVE|NVE11129	AMI|XP_044166122.1	0.4309
NVE|NVE11129	AMI|XP_044165876.1	0.4011
NVE|NVE11129	AMI|XP_044165658.1	0.3922
NVE|NVE11129	AMI|XP_044165626.1	0.3614
NVE|NVE11129	AMI|XP_044165618.1	0.4409
NVE|NVE11129	AMI|XP_044165614.1	0.4238
NVE|NVE11129	AMI|XP_044165598.1	0.358
NVE|NVE11129	AMI|XP_029210687.2	0.4323
NVE|NVE11129	AMI|XP_029206169.2	0.4702
NVE|NVE11129	AMI|XP_029183805.2	0.3801
NVE|NVE11129	AMI|XP_029180202.2	0.445
NVE|NVE11129	AMI|XP_044185068.1	0.4107
NVE|NVE11129	AMI|XP_044184841.1	0.4681
NVE|NVE11129	AMI|XP_044184350.1	0.4163
NVE|NVE11129	AMI|XP_044184349.1	0.4104
NVE|NVE11129	AMI|XP_044183701.1	0.4392
NVE|NVE11129	AMI|XP_044183620.1	0.438
NVE|NVE11129	AMI|XP_044183593.1	0.4252
NVE|NVE11129	AMI|XP_044183534.1	0.4398
NVE|NVE11129	AMI|XP_044183243.1	0.4604
NVE|NVE11129	AMI|XP_044183194.1	0.4661
NVE|NVE11129	AMI|XP_044183193.1	0.4647
NVE|NVE11129	AMI|XP_044183124.1	0.4141
NVE|NVE11129	AMI|XP_044182668.1	0.4241
NVE|NVE11129	AMI|XP_044182599.1	0.419
NVE|NVE11129	AMI|XP_044182150.1	0.4315
NVE|NVE11129	AMI|XP_044182127.1	0.4243
NVE|NVE11129	AMI|XP_044181796.1	0.4142
NVE|NVE11129	AMI|XP_044181484.1	0.4491
NVE|NVE11129	AMI|XP_044180891.1	0.4403
NVE|NVE11129	AMI|XP_044180610.1	0.4287
NVE|NVE11129	AMI|XP_044180609.1	0.4275
NVE|NVE11129	AMI|XP_044180420.1	0.4472
NVE|NVE11129	AMI|XP_044180416.1	0.4014
NVE|NVE11129	AMI|XP_044180415.1	0.4187
NVE|NVE11129	AMI|XP_044180414.1	0.4307
NVE|NVE11129	AMI|XP_044179653.1	0.412
NVE|NVE11129	AMI|XP_044179401.1	0.3858
NVE|NVE11129	AMI|XP_044178645.1	0.4327
NVE|NVE11129	AMI|XP_044178641.1	0.4425
NVE|NVE11129	AMI|XP_044178640.1	0.4122
NVE|NVE11129	AMI|XP_044177920.1	0.4459
NVE|NVE11129	AMI|XP_044177749.1	0.4397
NVE|NVE11129	AMI|XP_044177348.1	0.431
NVE|NVE11129	AMI|XP_044177292.1	0.4547
NVE|NVE11129	AMI|XP_044177113.1	0.438
NVE|NVE11129	AMI|XP_044176983.1	0.455
NVE|NVE11129	AMI|XP_044176716.1	0.4133
NVE|NVE11129	AMI|XP_044173527.1	0.4289
NVE|NVE11129	AMI|XP_044173461.1	0.4311
NVE|NVE11129	AMI|XP_044173450.1	0.4633
NVE|NVE11129	AMI|XP_044172221.1	0.448
NVE|NVE11129	AMI|XP_044172216.1	0.4235
NVE|NVE11129	AMI|XP_044172189.1	0.4652
NVE|NVE11129	AMI|XP_044171810.1	0.4484
NVE|NVE11129	AMI|XP_044171785.1	0.435
NVE|NVE11129	AMI|XP_044171784.1	0.4578
NVE|NVE11129	AMI|XP_044171453.1	0.4392
NVE|NVE11129	AMI|XP_044171451.1	0.4605
NVE|NVE11129	AMI|XP_044171447.1	0.4548
NVE|NVE11129	AMI|XP_044171445.1	0.4423
NVE|NVE11129	AMI|XP_044171412.1	0.4636
NVE|NVE11129	AMI|XP_044171188.1	0.4198
NVE|NVE11129	AMI|XP_044171000.1	0.4328
NVE|NVE11129	AMI|XP_044170867.1	0.4052
NVE|NVE11129	AMI|XP_044170811.1	0.4203
NVE|NVE11129	AMI|XP_044170581.1	0.421
NVE|NVE11129	AMI|XP_044170510.1	0.4316
NVE|NVE11129	AMI|XP_044170365.1	0.4361
NVE|NVE11129	AMI|XP_044170358.1	0.4271
NVE|NVE11129	AMI|XP_044170357.1	0.4558
NVE|NVE11129	AMI|XP_044170336.1	0.4194
NVE|NVE11129	AMI|XP_044170335.1	0.4117
NVE|NVE11129	AMI|XP_044170174.1	0.4047
NVE|NVE11129	AMI|XP_044170144.1	0.4204
NVE|NVE11129	AMI|XP_044170143.1	0.4302
NVE|NVE11129	AMI|XP_044170142.1	0.4231
NVE|NVE11129	AMI|XP_044170139.1	0.4303
NVE|NVE11129	AMI|XP_044170138.1	0.4126
NVE|NVE11129	AMI|XP_044170137.1	0.3834
NVE|NVE11129	AMI|XP_044170136.1	0.4072
NVE|NVE11129	AMI|XP_044170040.1	0.475
NVE|NVE11129	AMI|XP_044169812.1	0.4177
NVE|NVE11129	AMI|XP_044169809.1	0.3982
NVE|NVE11129	AMI|XP_044169339.1	0.4314
NVE|NVE11129	AMI|XP_044169311.1	0.4384
NVE|NVE11129	AMI|XP_044169007.1	0.4552
NVE|NVE11129	AMI|XP_044169006.1	0.4519
NVE|NVE11129	AMI|XP_044169003.1	0.4461
NVE|NVE11129	AMI|XP_044169000.1	0.4455
NVE|NVE11129	AMI|XP_044168998.1	0.4256
NVE|NVE11129	AMI|XP_044168991.1	0.4356
NVE|NVE11129	AMI|XP_044168989.1	0.4126
NVE|NVE11129	AMI|XP_044168983.1	0.4088
NVE|NVE11129	AMI|XP_044168982.1	0.2955
NVE|NVE11129	AMI|XP_044168980.1	0.409
NVE|NVE11129	AMI|XP_044168976.1	0.4345
NVE|NVE11129	AMI|XP_044168975.1	0.415
NVE|NVE11129	AMI|XP_044168972.1	0.4515
NVE|NVE11129	AMI|XP_044168970.1	0.4309
NVE|NVE11129	AMI|XP_044168969.1	0.4086
NVE|NVE11129	AMI|XP_044168964.1	0.4159
NVE|NVE11129	AMI|XP_044168479.1	0.4033
NVE|NVE11129	AMI|XP_044168474.1	0.4468
NVE|NVE11129	AMI|XP_044168143.1	0.4153
NVE|NVE11129	AMI|XP_044168142.1	0.4132
NVE|NVE11129	AMI|XP_044168066.1	0.4402
NVE|NVE11129	AMI|XP_044167870.1	0.435
NVE|NVE11129	AMI|XP_044167781.1	0.4561
NVE|NVE11129	AMI|XP_044167776.1	0.4305
NVE|NVE11129	AMI|XP_044167774.1	0.4399
NVE|NVE11129	AMI|XP_044167773.1	0.4077
NVE|NVE11129	AMI|XP_044167762.1	0.4076
NVE|NVE11129	AMI|XP_044167750.1	0.4462
NVE|NVE11129	AMI|XP_044167745.1	0.4536
NVE|NVE11129	AMI|XP_044167743.1	0.4008
NVE|NVE11129	AMI|XP_044167671.1	0.4536
NVE|NVE11129	AMI|XP_044167666.1	0.4506
NVE|NVE11129	AMI|XP_044167575.1	0.4314
NVE|NVE11129	AMI|XP_044167574.1	0.4485
NVE|NVE11129	AMI|XP_044167244.1	0.44
NVE|NVE11129	AMI|XP_044166740.1	0.4325
NVE|NVE11129	AMI|XP_044166739.1	0.4223
NVE|NVE11129	AMI|XP_044166263.1	0.4525
NVE|NVE11129	AMI|XP_044166260.1	0.4434
NVE|NVE11129	AMI|XP_044166240.1	0.4742
NVE|NVE11129	AMI|XP_044166235.1	0.4376
NVE|NVE11129	AMI|XP_044166232.1	0.4333
NVE|NVE11129	AMI|XP_044166229.1	0.4328
NVE|NVE11129	AMI|XP_044166226.1	0.4285
NVE|NVE11129	AMI|XP_044166216.1	0.4137
NVE|NVE11129	AMI|XP_044166132.1	0.4309
NVE|NVE11129	AMI|XP_044165899.1	0.4484
NVE|NVE11129	AMI|XP_044165894.1	0.4198
NVE|NVE11129	AMI|XP_044165836.1	0.4282
NVE|NVE11129	AMI|XP_044165639.1	0.423
NVE|NVE11129	AMI|XP_044165638.1	0.4315
NVE|NVE11129	AMI|XP_044165619.1	0.4752
NVE|NVE11129	AMI|XP_044164732.1	0.4405
NVE|NVE11129	AMI|XP_044164251.1	0.4378
NVE|NVE11129	AMI|XP_044163815.1	0.4649
NVE|NVE11129	AMI|XP_044163814.1	0.4576
NVE|NVE11129	AMI|XP_044162903.1	0.4278
NVE|NVE11129	AMI|XP_029209441.2	0.397
NVE|NVE11129	AMI|XP_029208347.2	0.4797
NVE|NVE11129	AMI|XP_029206244.2	0.4269
NVE|NVE11129	AMI|XP_029206146.2	0.4472
NVE|NVE11129	AMI|XP_029198811.2	0.4371
NVE|NVE11129	AMI|XP_029192972.2	0.3983
NVE|NVE11129	AMI|XP_029181818.2	0.4418
NVE|NVE11129	AMI|XP_029180798.2	0.4388
NVE|NVE11129	SPI|Spis24061	0.3216
NVE|NVE11129	SPI|Spis6515	0.3905
NVE|NVE11129	SPI|Spis6514	0.3727
NVE|NVE11129	SPI|Spis6513	0.3631
NVE|NVE11129	SPI|Spis24062	0.302
NVE|NVE16105	AMI|XP_044169238.1	0.8207
NVE|NVE6371	SPI|Spis6768	1.24534
NVE|NVE6371	AMI|XP_044164161.1	1.40578
NVE|NVE6371	AMI|XP_029204608.2	1.39647
NVE|NVE15034	AMI|XP_044174118.1	0.3047
NVE|NVE1686	AMI|XP_029214470.2	1.2359
NVE|NVE14705	AMI|XP_029194155.2	0.5227
NVE|NVE9979	SPI|Spis293	0.8051
NVE|NVE9979	SPI|Spis294	0.70038
NVE|NVE9979	AMI|XP_029192634.2	0.9705
NVE|NVE14594	AMI|XP_044163186.1	0.4764
NVE|NVE5722	AMI|XP_044181010.1	0.3462
NVE|NVE11029	AMI|XP_044163570.1	0.4257
NVE|NVE11029	AMI|XP_044182596.1	0.3552
NVE|NVE11029	AMI|XP_044163706.1	0.3757
NVE|NVE11029	AMI|XP_044163578.1	0.3511
NVE|NVE11029	AMI|XP_044163577.1	0.349
NVE|NVE11029	AMI|XP_044163573.1	0.3765
NVE|NVE11029	AMI|XP_044163571.1	0.3623
NVE|NVE11029	AMI|XP_044163567.1	0.3567
NVE|NVE11029	AMI|XP_044163428.1	0.3509
NVE|NVE11029	AMI|XP_044163426.1	0.3386
NVE|NVE11029	AMI|XP_044163425.1	0.3796
NVE|NVE11029	AMI|XP_044163424.1	0.3588
NVE|NVE11029	AMI|XP_044163282.1	0.3488
NVE|NVE11029	AMI|XP_044163278.1	0.2821
NVE|NVE11029	AMI|XP_044163275.1	0.3498
NVE|NVE11029	AMI|XP_044163272.1	0.3522
NVE|NVE11029	AMI|XP_029197739.2	0.3145
NVE|NVE21904	AMI|XP_029193859.1	0.5511
NVE|NVE22948	SPI|Spis1456	0.168
NVE|NVE16190	AMI|XP_029181157.2	0.046
NVE|NVE2378	AMI|XP_029196717.2	0.99303
NVE|NVE21810	AMI|XP_029191904.2	0.5723
NVE|NVE21810	AMI|XP_029192772.2	0.6012
NVE|NVE21810	AMI|XP_029192830.2	0.5748
NVE|NVE21810	AMI|XP_044173163.1	0.5914
NVE|NVE21810	AMI|XP_044173168.1	0.5211
NVE|NVE21810	AMI|XP_044175033.1	0.5382
NVE|NVE12183	SPI|Spis21562	0.3386
NVE|NVE12183	SPI|Spis23000	0.92403
NVE|NVE4657	AMI|XP_029210328.2	0.6376
NVE|NVE22853	AMI|XP_029205038.2	1.86507
NVE|NVE23482	SPI|Spis1113	0.8159
NVE|NVE23482	AMI|XP_029189705.1	0.90943
NVE|NVE2772	AMI|XP_044184833.1	1.44712
NVE|NVE9459	AMI|XP_044170508.1	2.36922
NVE|NVE20515	AMI|XP_029185454.2	0.4865
NVE|NVE1285	AMI|XP_044174482.1	2.54532
NVE|NVE18201	SPI|Spis16495	1.68398
NVE|NVE18201	AMI|XP_029186070.2	2.19793
NVE|NVE4184	SPI|Spis23394	0.3135
NVE|NVE4184	SPI|Spis21930	0.2954
NVE|NVE4184	SPI|Spis21926	0.1861
NVE|NVE5230	SPI|Spis13878	0.4063
NVE|NVE5230	SPI|Spis12240	0.3618
NVE|NVE5230	AMI|XP_044167969.1	0.6321
NVE|NVE7465	AMI|XP_044168082.1	0.86593
NVE|NVE24024	SPI|Spis4426	0.3045
NVE|NVE24024	SPI|Spis10882	0.4378
NVE|NVE24024	SPI|Spis10873	0.4301
NVE|NVE24024	SPI|Spis10871	0.4335
NVE|NVE1814	SPI|Spis5572	0.74829
NVE|NVE8515	AMI|XP_029198792.2	2.66538
NVE|NVE5603	AMI|XP_044170529.1	0.8228
NVE|NVE6019	SPI|Spis12738	0.5342
NVE|NVE16942	SPI|Spis18451	1.52859
NVE|NVE16942	SPI|Spis7191	1.45376
NVE|NVE16942	SPI|Spis22283	1.54719
NVE|NVE16942	SPI|Spis23016	0.81963
NVE|NVE16942	SPI|Spis22284	0.95125
NVE|NVE16942	AMI|XP_044172318.1	2.07456
NVE|NVE16942	AMI|XP_029207943.2	1.9681
NVE|NVE14306	AMI|XP_029192528.1	0.144
NVE|NVE14306	AMI|XP_029202044.1	0.1282
NVE|NVE14306	AMI|XP_029202049.1	0.1414
NVE|NVE14306	AMI|XP_044172639.1	0.1383
NVE|NVE14306	AMI|XP_044172644.1	0.1213
NVE|NVE3172	AMI|XP_044166251.1	0.1635
NVE|NVE15943	SPI|Spis9475.t1	0.6118
NVE|NVE15943	AMI|XP_044179972.1	0.5325
NVE|NVE15943	AMI|XP_044179973.1	0.5041
NVE|NVE19214	AMI|XP_044184026.1	1.93221
NVE|NVE20737	SPI|Spis21956	0.1983
NVE|NVE3965	SPI|Spis18851	2.02038
NVE|NVE3965	AMI|XP_044184521.1	2.32873
NVE|NVE3965	AMI|XP_044184533.1	2.27206
NVE|NVE3965	AMI|XP_044184727.1	2.27817
NVE|NVE1643	AMI|XP_029188900.2	0.5784
NVE|NVE1643	AMI|XP_044163948.1	0.5324
NVE|NVE7479	AMI|XP_044178434.1	1.74964
NVE|NVE16270	AMI|XP_044165889.1	0.3961
NVE|NVE16270	AMI|XP_044184805.1	0.3594
NVE|NVE16270	AMI|XP_044184290.1	0.3536
NVE|NVE16270	AMI|XP_044183588.1	0.3451
NVE|NVE16270	AMI|XP_044182151.1	0.3304
NVE|NVE16270	AMI|XP_044181967.1	0.314
NVE|NVE16270	AMI|XP_044180422.1	0.3523
NVE|NVE16270	AMI|XP_044177296.1	0.3497
NVE|NVE16270	AMI|XP_044177295.1	0.3631
NVE|NVE16270	AMI|XP_044172219.1	0.3394
NVE|NVE16270	AMI|XP_044171938.1	0.3519
NVE|NVE16270	AMI|XP_044171441.1	0.281
NVE|NVE16270	AMI|XP_044170467.1	0.3514
NVE|NVE16270	AMI|XP_044170360.1	0.3643
NVE|NVE16270	AMI|XP_044170146.1	0.3425
NVE|NVE16270	AMI|XP_044169811.1	0.3396
NVE|NVE16270	AMI|XP_044168758.1	0.3683
NVE|NVE16270	AMI|XP_044168756.1	0.3679
NVE|NVE16270	AMI|XP_044168753.1	0.3741
NVE|NVE16270	AMI|XP_044168697.1	0.3713
NVE|NVE16270	AMI|XP_044168696.1	0.3662
NVE|NVE16270	AMI|XP_044168144.1	0.3514
NVE|NVE16270	AMI|XP_044167747.1	0.3608
NVE|NVE16270	AMI|XP_044166261.1	0.2459
NVE|NVE16270	AMI|XP_044166255.1	0.3471
NVE|NVE16270	AMI|XP_044166250.1	0.3415
NVE|NVE16270	AMI|XP_044166249.1	0.3799
NVE|NVE16270	AMI|XP_044166126.1	0.3561
NVE|NVE16270	AMI|XP_044166122.1	0.3416
NVE|NVE16270	AMI|XP_044165876.1	0.3892
NVE|NVE16270	AMI|XP_044165658.1	0.3818
NVE|NVE16270	AMI|XP_044165626.1	0.353
NVE|NVE16270	AMI|XP_044165618.1	0.3463
NVE|NVE16270	AMI|XP_044165614.1	0.3548
NVE|NVE16270	AMI|XP_044165598.1	0.3462
NVE|NVE16270	AMI|XP_029210687.2	0.3425
NVE|NVE16270	AMI|XP_029206169.2	0.354
NVE|NVE16270	AMI|XP_029183805.2	0.3715
NVE|NVE16270	AMI|XP_029180202.2	0.343
NVE|NVE16270	AMI|XP_044185068.1	0.3256
NVE|NVE16270	AMI|XP_044184841.1	0.3409
NVE|NVE16270	AMI|XP_044184350.1	0.334
NVE|NVE16270	AMI|XP_044184349.1	0.314
NVE|NVE16270	AMI|XP_044183701.1	0.332
NVE|NVE16270	AMI|XP_044183620.1	0.3298
NVE|NVE16270	AMI|XP_044183593.1	0.3379
NVE|NVE16270	AMI|XP_044183534.1	0.3329
NVE|NVE16270	AMI|XP_044183243.1	0.3434
NVE|NVE16270	AMI|XP_044183194.1	0.3528
NVE|NVE16270	AMI|XP_044183193.1	0.3935
NVE|NVE16270	AMI|XP_044183124.1	0.3081
NVE|NVE16270	AMI|XP_044182668.1	0.3146
NVE|NVE16270	AMI|XP_044182599.1	0.3276
NVE|NVE16270	AMI|XP_044182150.1	0.345
NVE|NVE16270	AMI|XP_044182127.1	0.3079
NVE|NVE16270	AMI|XP_044181796.1	0.3132
NVE|NVE16270	AMI|XP_044181484.1	0.3266
NVE|NVE16270	AMI|XP_044180891.1	0.3341
NVE|NVE16270	AMI|XP_044180610.1	0.3195
NVE|NVE16270	AMI|XP_044180609.1	0.325
NVE|NVE16270	AMI|XP_044180420.1	0.3399
NVE|NVE16270	AMI|XP_044180416.1	0.2959
NVE|NVE16270	AMI|XP_044180415.1	0.323
NVE|NVE16270	AMI|XP_044180414.1	0.3264
NVE|NVE16270	AMI|XP_044179653.1	0.3126
NVE|NVE16270	AMI|XP_044179401.1	0.3118
NVE|NVE16270	AMI|XP_044178645.1	0.3323
NVE|NVE16270	AMI|XP_044178641.1	0.3307
NVE|NVE16270	AMI|XP_044178640.1	0.3187
NVE|NVE16270	AMI|XP_044177920.1	0.3524
NVE|NVE16270	AMI|XP_044177749.1	0.3268
NVE|NVE16270	AMI|XP_044177348.1	0.3517
NVE|NVE16270	AMI|XP_044177292.1	0.3505
NVE|NVE16270	AMI|XP_044177113.1	0.328
NVE|NVE16270	AMI|XP_044176983.1	0.3724
NVE|NVE16270	AMI|XP_044176716.1	0.3392
NVE|NVE16270	AMI|XP_044173527.1	0.3395
NVE|NVE16270	AMI|XP_044173461.1	0.3202
NVE|NVE16270	AMI|XP_044173450.1	0.352
NVE|NVE16270	AMI|XP_044172221.1	0.35
NVE|NVE16270	AMI|XP_044172216.1	0.3342
NVE|NVE16270	AMI|XP_044172189.1	0.3713
NVE|NVE16270	AMI|XP_044171810.1	0.3779
NVE|NVE16270	AMI|XP_044171785.1	0.316
NVE|NVE16270	AMI|XP_044171784.1	0.3401
NVE|NVE16270	AMI|XP_044171453.1	0.3286
NVE|NVE16270	AMI|XP_044171451.1	0.3486
NVE|NVE16270	AMI|XP_044171447.1	0.3339
NVE|NVE16270	AMI|XP_044171445.1	0.3324
NVE|NVE16270	AMI|XP_044171412.1	0.3529
NVE|NVE16270	AMI|XP_044171188.1	0.3146
NVE|NVE16270	AMI|XP_044171000.1	0.3235
NVE|NVE16270	AMI|XP_044170867.1	0.3115
NVE|NVE16270	AMI|XP_044170811.1	0.3206
NVE|NVE16270	AMI|XP_044170581.1	0.3246
NVE|NVE16270	AMI|XP_044170510.1	0.3391
NVE|NVE16270	AMI|XP_044170365.1	0.318
NVE|NVE16270	AMI|XP_044170358.1	0.3241
NVE|NVE16270	AMI|XP_044170357.1	0.3383
NVE|NVE16270	AMI|XP_044170336.1	0.3161
NVE|NVE16270	AMI|XP_044170335.1	0.3202
NVE|NVE16270	AMI|XP_044170174.1	0.3303
NVE|NVE16270	AMI|XP_044170144.1	0.3136
NVE|NVE16270	AMI|XP_044170143.1	0.3185
NVE|NVE16270	AMI|XP_044170142.1	0.3093
NVE|NVE16270	AMI|XP_044170139.1	0.3191
NVE|NVE16270	AMI|XP_044170138.1	0.3258
NVE|NVE16270	AMI|XP_044170137.1	0.3091
NVE|NVE16270	AMI|XP_044170136.1	0.311
NVE|NVE16270	AMI|XP_044170040.1	0.3373
NVE|NVE16270	AMI|XP_044169812.1	0.3423
NVE|NVE16270	AMI|XP_044169809.1	0.3241
NVE|NVE16270	AMI|XP_044169339.1	0.3248
NVE|NVE16270	AMI|XP_044169311.1	0.3187
NVE|NVE16270	AMI|XP_044169007.1	0.3449
NVE|NVE16270	AMI|XP_044169006.1	0.3536
NVE|NVE16270	AMI|XP_044169003.1	0.3585
NVE|NVE16270	AMI|XP_044169000.1	0.3619
NVE|NVE16270	AMI|XP_044168998.1	0.3318
NVE|NVE16270	AMI|XP_044168991.1	0.3256
NVE|NVE16270	AMI|XP_044168989.1	0.3384
NVE|NVE16270	AMI|XP_044168983.1	0.3278
NVE|NVE16270	AMI|XP_044168982.1	0.2137
NVE|NVE16270	AMI|XP_044168980.1	0.3216
NVE|NVE16270	AMI|XP_044168976.1	0.3395
NVE|NVE16270	AMI|XP_044168975.1	0.3368
NVE|NVE16270	AMI|XP_044168972.1	0.3375
NVE|NVE16270	AMI|XP_044168970.1	0.3334
NVE|NVE16270	AMI|XP_044168969.1	0.3173
NVE|NVE16270	AMI|XP_044168964.1	0.331
NVE|NVE16270	AMI|XP_044168479.1	0.3136
NVE|NVE16270	AMI|XP_044168474.1	0.3417
NVE|NVE16270	AMI|XP_044168143.1	0.3194
NVE|NVE16270	AMI|XP_044168142.1	0.3152
NVE|NVE16270	AMI|XP_044168066.1	0.343
NVE|NVE16270	AMI|XP_044167870.1	0.3221
NVE|NVE16270	AMI|XP_044167781.1	0.3553
NVE|NVE16270	AMI|XP_044167776.1	0.328
NVE|NVE16270	AMI|XP_044167774.1	0.341
NVE|NVE16270	AMI|XP_044167773.1	0.3263
NVE|NVE16270	AMI|XP_044167762.1	0.3517
NVE|NVE16270	AMI|XP_044167750.1	0.3222
NVE|NVE16270	AMI|XP_044167745.1	0.3447
NVE|NVE16270	AMI|XP_044167743.1	0.3753
NVE|NVE16270	AMI|XP_044167671.1	0.3469
NVE|NVE16270	AMI|XP_044167666.1	0.3327
NVE|NVE16270	AMI|XP_044167575.1	0.3201
NVE|NVE16270	AMI|XP_044167574.1	0.3363
NVE|NVE16270	AMI|XP_044167244.1	0.3207
NVE|NVE16270	AMI|XP_044166740.1	0.3233
NVE|NVE16270	AMI|XP_044166739.1	0.309
NVE|NVE16270	AMI|XP_044166263.1	0.3493
NVE|NVE16270	AMI|XP_044166260.1	0.3367
NVE|NVE16270	AMI|XP_044166240.1	0.3718
NVE|NVE16270	AMI|XP_044166235.1	0.3369
NVE|NVE16270	AMI|XP_044166232.1	0.3377
NVE|NVE16270	AMI|XP_044166229.1	0.3411
NVE|NVE16270	AMI|XP_044166226.1	0.3346
NVE|NVE16270	AMI|XP_044166216.1	0.3235
NVE|NVE16270	AMI|XP_044166132.1	0.334
NVE|NVE16270	AMI|XP_044165899.1	0.36
NVE|NVE16270	AMI|XP_044165894.1	0.3412
NVE|NVE16270	AMI|XP_044165836.1	0.3189
NVE|NVE16270	AMI|XP_044165639.1	0.3333
NVE|NVE16270	AMI|XP_044165638.1	0.3458
NVE|NVE16270	AMI|XP_044165619.1	0.3741
NVE|NVE16270	AMI|XP_044164732.1	0.3292
NVE|NVE16270	AMI|XP_044164251.1	0.3253
NVE|NVE16270	AMI|XP_044163815.1	0.3529
NVE|NVE16270	AMI|XP_044163814.1	0.3424
NVE|NVE16270	AMI|XP_044162903.1	0.3172
NVE|NVE16270	AMI|XP_029209441.2	0.3207
NVE|NVE16270	AMI|XP_029208347.2	0.3415
NVE|NVE16270	AMI|XP_029206244.2	0.3384
NVE|NVE16270	AMI|XP_029206146.2	0.3648
NVE|NVE16270	AMI|XP_029198811.2	0.3324
NVE|NVE16270	AMI|XP_029192972.2	0.3193
NVE|NVE16270	AMI|XP_029181818.2	0.3453
NVE|NVE16270	AMI|XP_029180798.2	0.3414
NVE|NVE16270	SPI|Spis24061	0.2108
NVE|NVE16270	SPI|Spis6515	0.244
NVE|NVE16270	SPI|Spis6514	0.2398
NVE|NVE16270	SPI|Spis6513	0.2304
NVE|NVE16270	SPI|Spis24062	0.1866
NVE|NVE23802	SPI|Spis2741	1.17237
NVE|NVE8251	AMI|XP_044167159.1	2.66991
NVE|NVE12584	SPI|Spis16021	0.2111
NVE|NVE12584	SPI|Spis23367	0.209
NVE|NVE11613	SPI|Spis6300	0.3306
NVE|NVE21889	SPI|Spis13113	1.73101
NVE|NVE3244	AMI|XP_044178240.1	0.1675
NVE|NVE9385	AMI|XP_029182283.2	0.329
NVE|NVE11343	AMI|XP_044179314.1	1.52825
NVE|NVE11343	AMI|XP_044179703.1	1.22133
NVE|NVE8727	SPI|Spis22670	0.1497
NVE|NVE5231	SPI|Spis4426	0.3045
NVE|NVE5231	SPI|Spis10882	0.4378
NVE|NVE5231	SPI|Spis10873	0.4301
NVE|NVE5231	SPI|Spis10871	0.4335
NVE|NVE8882	AMI|XP_044170014.1	0.4223
NVE|NVE8882	SPI|Spis24940	0.044
NVE|NVE7404	SPI|Spis18258	0.73722
NVE|NVE7404	AMI|XP_044172752.1	0.95046
NVE|NVE13620	SPI|Spis1191	0.2116
NVE|NVE13620	AMI|XP_044180114.1	0.2853
NVE|NVE22298	SPI|Spis15770	0.4349
NVE|NVE22298	AMI|XP_044174390.1	0.6835
NVE|NVE4861	SPI|Spis1384	0.6597
NVE|NVE1688	AMI|XP_044170776.1	0.3352
NVE|NVE1688	AMI|XP_029189798.2	0.3383
NVE|NVE24889	SPI|Spis8338	0.4564
NVE|NVE24889	AMI|XP_044169722.1	1.53394
NVE|NVE7724	AMI|XP_044173274.1	0.1493
NVE|NVE4010	AMI|XP_044183336.1	2.28073
NVE|NVE13548	AMI|XP_044179597.1	2.32702
NVE|NVE5282	AMI|XP_044171969.1	0.3523
NVE|NVE5282	SPI|Spis23988	0.2391
NVE|NVE5295	AMI|XP_029198919.2	0.3671
NVE|NVE2467	AMI|XP_029184375.2	0.91819
NVE|NVE2467	AMI|XP_044175940.1	0.90836
NVE|NVE2467	SPI|Spis15298	0.6765
NVE|NVE2467	SPI|Spis15300	0.5115
NVE|NVE2467	SPI|Spis21846	0.76724
NVE|NVE2467	SPI|Spis24018	0.6498
NVE|NVE2467	SPI|Spis244	0.6153
NVE|NVE2467	SPI|Spis24485	0.5548
NVE|NVE2467	SPI|Spis245	0.73742
NVE|NVE2467	SPI|Spis246	0.70083
NVE|NVE18385	SPI|Spis18006	0.0911
NVE|NVE5447	SPI|Spis5492	0.537
NVE|NVE5447	SPI|Spis8591	0.5488
NVE|NVE5447	SPI|Spis8589	0.5535
NVE|NVE949	SPI|Spis25070	0.1669
NVE|NVE25443	AMI|XP_044162750.1	1.25144
NVE|NVE25443	AMI|XP_044163036.1	1.21969
NVE|NVE25443	AMI|XP_044184273.1	1.2254
NVE|NVE11836	AMI|XP_029203545.2	2.17135
NVE|NVE9889	AMI|XP_044166653.1	2.31655
NVE|NVE4760	AMI|XP_044167306.1	1.29997
NVE|NVE4760	AMI|XP_044184738.1	1.27575
NVE|NVE4760	AMI|XP_044184736.1	1.25034
NVE|NVE4760	AMI|XP_044182190.1	1.12838
NVE|NVE4760	AMI|XP_044182189.1	1.28144
NVE|NVE4760	AMI|XP_044181876.1	1.04806
NVE|NVE4760	AMI|XP_044181714.1	1.05917
NVE|NVE4760	AMI|XP_044180044.1	1.23879
NVE|NVE4760	AMI|XP_044179750.1	1.11891
NVE|NVE4760	AMI|XP_044177893.1	1.0884
NVE|NVE4760	AMI|XP_044177555.1	1.06502
NVE|NVE4760	AMI|XP_044177548.1	1.08615
NVE|NVE4760	AMI|XP_044177547.1	1.0714
NVE|NVE4760	AMI|XP_044177546.1	1.06358
NVE|NVE4760	AMI|XP_044176778.1	1.02081
NVE|NVE4760	AMI|XP_044176776.1	1.04839
NVE|NVE4760	AMI|XP_044175211.1	1.03168
NVE|NVE4760	AMI|XP_044175198.1	1.04069
NVE|NVE4760	AMI|XP_044175197.1	1.06564
NVE|NVE4760	AMI|XP_044175193.1	1.04832
NVE|NVE4760	AMI|XP_044175192.1	1.02328
NVE|NVE4760	AMI|XP_044175185.1	1.04534
NVE|NVE4760	AMI|XP_044171501.1	1.29133
NVE|NVE4760	AMI|XP_044171208.1	0.5878
NVE|NVE4760	AMI|XP_044170376.1	0.98915
NVE|NVE4760	AMI|XP_044169604.1	1.08748
NVE|NVE4760	AMI|XP_044169603.1	1.10294
NVE|NVE4760	AMI|XP_044169602.1	1.05139
NVE|NVE4760	AMI|XP_044169601.1	1.10439
NVE|NVE4760	AMI|XP_044169600.1	1.06871
NVE|NVE4760	AMI|XP_044169582.1	1.06503
NVE|NVE4760	AMI|XP_044168892.1	0.98977
NVE|NVE4760	AMI|XP_044168887.1	0.97129
NVE|NVE4760	AMI|XP_044168859.1	1.03056
NVE|NVE4760	AMI|XP_044168849.1	0.95451
NVE|NVE4760	AMI|XP_044167934.1	1.29271
NVE|NVE4760	AMI|XP_044167929.1	1.28739
NVE|NVE4760	AMI|XP_044167311.1	1.24738
NVE|NVE4760	AMI|XP_044167308.1	0.6906
NVE|NVE4760	AMI|XP_044167303.1	1.16301
NVE|NVE4760	AMI|XP_044167299.1	1.26443
NVE|NVE4760	AMI|XP_044167296.1	1.30257
NVE|NVE4760	AMI|XP_044164883.1	1.24591
NVE|NVE4760	AMI|XP_029207927.2	1.06052
NVE|NVE4760	AMI|XP_029190448.2	0.99851
NVE|NVE4760	AMI|XP_029181573.2	1.0365
NVE|NVE4760	SPI|Spis6447	0.75916
NVE|NVE4760	AMI|XP_044168888.1	1.00917
NVE|NVE4760	AMI|XP_044168872.1	0.98081
NVE|NVE4760	AMI|XP_044167610.1	1.0833
NVE|NVE4760	AMI|XP_029206339.2	1.04224
NVE|NVE22920	SPI|Spis5798	0.2481
NVE|NVE22920	AMI|XP_029199756.2	0.3034
NVE|NVE5265	AMI|XP_029214369.2	0.366
NVE|NVE5265	SPI|Spis18593	0.3306
NVE|NVE5265	AMI|XP_044179885.1	0.2901
NVE|NVE1367	AMI|XP_029206354.2	0.93011
NVE|NVE14657	SPI|Spis19502	0.3788
NVE|NVE14657	SPI|Spis2143	0.3515
NVE|NVE14657	AMI|XP_044183275.1	0.2485
NVE|NVE14657	AMI|XP_044184746.1	0.2538
NVE|NVE14657	AMI|XP_044183285.1	0.2586
NVE|NVE14657	AMI|XP_044181768.1	0.2605
NVE|NVE14657	AMI|XP_044180932.1	0.3357
NVE|NVE14657	AMI|XP_044179699.1	0.3257
NVE|NVE14657	AMI|XP_044179650.1	0.3469
NVE|NVE14657	AMI|XP_044179132.1	0.336
NVE|NVE14657	AMI|XP_044178288.1	0.2531
NVE|NVE14657	AMI|XP_044176683.1	0.2659
NVE|NVE14657	AMI|XP_044175478.1	0.3348
NVE|NVE14657	AMI|XP_044175334.1	0.2443
NVE|NVE14657	AMI|XP_044175023.1	0.3344
NVE|NVE14657	AMI|XP_044174357.1	0.2751
NVE|NVE14657	AMI|XP_044171258.1	0.2462
NVE|NVE14657	AMI|XP_044169740.1	0.2709
NVE|NVE14657	AMI|XP_044168916.1	0.3453
NVE|NVE14657	AMI|XP_044167983.1	0.3177
NVE|NVE14657	AMI|XP_044167096.1	0.2487
NVE|NVE14657	AMI|XP_044162921.1	0.3522
NVE|NVE14657	AMI|XP_029201263.2	0.2429
NVE|NVE14657	AMI|XP_029196935.2	0.2191
NVE|NVE14657	AMI|XP_029183307.2	0.5772
NVE|NVE20284	SPI|Spis11803	0.4483
NVE|NVE20284	SPI|Spis18685	0.3294
NVE|NVE20284	AMI|XP_044182105.1	0.5063
NVE|NVE20284	AMI|XP_044178297.1	0.472
NVE|NVE20284	AMI|XP_044175319.1	0.468
NVE|NVE20284	AMI|XP_044165263.1	0.4851
NVE|NVE3805	SPI|Spis3795	0.4406
NVE|NVE22317	AMI|XP_029202250.2	2.60151
NVE|NVE22317	SPI|Spis15948	2.12384
NVE|NVE14787	SPI|Spis2327	0.3547
NVE|NVE13739	AMI|XP_029182514.2	0.96397
NVE|NVE20318	AMI|XP_029203005.2	0.85347
NVE|NVE20318	AMI|XP_044185119.1	0.8815
NVE|NVE20318	SPI|Spis21836	0.5623
NVE|NVE25312	AMI|XP_029206741.2	2.18601
NVE|NVE25312	AMI|XP_029206742.2	2.22408
NVE|NVE25312	AMI|XP_044177411.1	2.55081
NVE|NVE25312	AMI|XP_044177412.1	2.21289
NVE|NVE25312	AMI|XP_044177413.1	2.20773
NVE|NVE25312	AMI|XP_044177414.1	2.58675
NVE|NVE25312	AMI|XP_044177415.1	2.56511
NVE|NVE25312	AMI|XP_044177437.1	2.58487
NVE|NVE25312	AMI|XP_044177439.1	2.55082
NVE|NVE25312	AMI|XP_044177440.1	2.21467
NVE|NVE25312	SPI|Spis803	1.79223
NVE|NVE14188	SPI|Spis16587	0.0923
NVE|NVE14188	AMI|XP_044178052.1	0.0979
NVE|NVE5378	SPI|Spis687	0.73092
NVE|NVE5378	SPI|Spis7786	0.66
NVE|NVE5378	SPI|Spis22672	0.4312
NVE|NVE5378	SPI|Spis18206	0.72072
NVE|NVE5378	SPI|Spis14539	0.5936
NVE|NVE9250	AMI|XP_044170378.1	0.92125
NVE|NVE5388	SPI|Spis8089	1.53497
NVE|NVE5388	AMI|XP_044176384.1	2.01496
NVE|NVE25576	SPI|Spis15990	0.71427
NVE|NVE23448	AMI|XP_044173022.1	1.03738
[truncated: 86,727 more rows]
[truncated: 2 more columns]

## Sheet: # 4.3
################
# 4.5 Orthologs
################
NVE|NVE5297	SPI|Spis12547	2.19903
NVE|NVE5297	AMI|XP_044184398.1	2.67776
NVE|NVE5297	AMI|XP_044184367.1	2.67776
NVE|NVE17253	SPI|Spis15305	0.9129
NVE|NVE17253	AMI|XP_044173200.1	1.05018
NVE|NVE14083	AMI|XP_029191643.2	0.7033
NVE|NVE20226	SPI|Spis21617	0.5247
NVE|NVE20226	AMI|XP_029189800.2	0.6072
NVE|NVE6256	SPI|Spis2957	0.5886
NVE|NVE6256	AMI|XP_029189495.2	1.04246
NVE|NVE4040	AMI|XP_029188290.2	0.4548
NVE|NVE13408	AMI|XP_044167918.1	1.7207
NVE|NVE25378	SPI|Spis20637	0.69824
NVE|NVE25378	AMI|XP_044181887.1	2.67776
NVE|NVE11684	SPI|Spis13110	2.19903
NVE|NVE11684	SPI|Spis13109	2.19903
NVE|NVE11684	AMI|XP_029212110.2	2.67776
NVE|NVE11684	AMI|XP_029189122.2	2.67776
NVE|NVE13167	SPI|Spis17546	1.03706
NVE|NVE13167	AMI|XP_029204279.2	1.29359
NVE|NVE12762	SPI|Spis15776	0.73601
NVE|NVE12762	AMI|XP_029194507.1	1.00674
NVE|NVE14403	SPI|Spis7069	0.3071
NVE|NVE14403	AMI|XP_029198957.2	0.4602
NVE|NVE562	SPI|Spis22714	0.6815
NVE|NVE562	AMI|XP_029191519.1	0.92524
NVE|NVE12992	SPI|Spis16288.t1	2.19903
NVE|NVE12992	AMI|XP_044173189.1	2.67776
NVE|NVE12992	AMI|XP_044172413.1	2.67776
NVE|NVE7508	SPI|Spis982	0.75791
NVE|NVE7508	AMI|XP_029202718.2	1.0757
NVE|NVE9546	SPI|Spis9124	2.19903
NVE|NVE9546	AMI|XP_044173382.1	2.67776
NVE|NVE4991	SPI|Spis301	0.2362
NVE|NVE4991	AMI|XP_044177488.1	0.3016
NVE|NVE4991	AMI|XP_029192586.2	0.3016
NVE|NVE13254	SPI|Spis18825	0.1358
NVE|NVE13254	AMI|XP_044182917.1	0.1322
NVE|NVE18966	SPI|Spis10365	0.2208
NVE|NVE18966	AMI|XP_044183444.1	0.2318
NVE|NVE20508	AMI|XP_044182548.1	0.6765
NVE|NVE16090	SPI|Spis15531	2.19903
NVE|NVE16090	AMI|XP_029185841.2	2.67776
NVE|NVE2701	SPI|Spis15161	2.19903
NVE|NVE2701	SPI|Spis10370	2.19903
NVE|NVE2701	AMI|XP_029192418.1	2.67776
NVE|NVE2701	AMI|XP_029185273.1	2.67776
NVE|NVE2701	AMI|XP_029180124.1	2.67776
NVE|NVE15516	SPI|Spis11553	1.27581
NVE|NVE15516	AMI|XP_044174184.1	1.50803
NVE|NVE395	SPI|Spis12880.t1	0.298
NVE|NVE395	AMI|XP_029191027.2	0.3159
NVE|NVE21004	SPI|Spis11064	0.1873
NVE|NVE21004	AMI|XP_044182250.1	0.2223
NVE|NVE9727	SPI|Spis25787.Novel	0.2335
NVE|NVE9829	SPI|Spis14943	0.69651
NVE|NVE9829	AMI|XP_029196129.1	0.89041
NVE|NVE2642	SPI|Spis2395	1.29787
NVE|NVE2642	AMI|XP_029185680.2	1.52602
NVE|NVE21861	SPI|Spis5298.t1	2.00223
NVE|NVE21861	AMI|XP_029183226.1	2.47372
NVE|NVE13410	SPI|Spis9893	1.114
NVE|NVE13410	AMI|XP_029214206.2	1.51919
NVE|NVE1859	SPI|Spis8016	1.05107
NVE|NVE1859	AMI|XP_044181309.1	1.17197
NVE|NVE62	SPI|Spis2969	0.71018
NVE|NVE62	AMI|XP_029184494.2	0.86601
NVE|NVE3612	SPI|Spis8306	1.1405
NVE|NVE10793	SPI|Spis11938	1.04731
NVE|NVE10793	AMI|XP_029188151.2	1.41647
NVE|NVE24996	SPI|Spis24031	0.5844
NVE|NVE24996	AMI|XP_029180349.2	1.16157
NVE|NVE23152	SPI|Spis22752	0.88915
NVE|NVE23152	AMI|XP_029189259.2	1.14886
NVE|NVE19980	SPI|Spis21195	0.4901
NVE|NVE19980	AMI|XP_029179499.2	0.5647
NVE|NVE14922	SPI|Spis4724	0.78115
NVE|NVE14922	AMI|XP_029190458.2	0.93511
NVE|NVE10642	SPI|Spis2918	1.19819
NVE|NVE10642	AMI|XP_029184474.1	1.4228
NVE|NVE828	AMI|XP_044180970.1	1.50216
NVE|NVE10370	SPI|Spis9550.t1	1.1292
NVE|NVE10370	AMI|XP_029186784.2	1.31178
NVE|NVE15294	SPI|Spis25852.Novel	0.6683
NVE|NVE15294	AMI|XP_029186524.2	0.8217
NVE|NVE321	SPI|Spis9435	1.82902
NVE|NVE321	AMI|XP_029183289.1	1.95819
NVE|NVE2549	SPI|Spis9811	0.2447
NVE|NVE9632	SPI|Spis2972	0.3119
NVE|NVE9632	AMI|XP_044164249.1	0.4181
NVE|NVE6468	SPI|Spis4413	1.65752
NVE|NVE6468	AMI|XP_029195796.2	2.05962
NVE|NVE13616	SPI|Spis1535	0.6667
NVE|NVE13616	AMI|XP_044179926.1	0.7446
NVE|NVE3019	SPI|Spis18244	0.5866
NVE|NVE3019	AMI|XP_029201247.2	0.7915
NVE|NVE19010	SPI|Spis14262.t1	0.2881
NVE|NVE19010	AMI|XP_029203703.2	0.3148
NVE|NVE13707	SPI|Spis18290.t1	2.19903
NVE|NVE13707	AMI|XP_029202323.2	2.67776
NVE|NVE16446	SPI|Spis9623	0.6386
NVE|NVE15830	SPI|Spis22654	0.5958
NVE|NVE15830	AMI|XP_029180959.1	1.50194
NVE|NVE3109	SPI|Spis2685	0.4526
NVE|NVE3109	AMI|XP_029189196.1	0.7093
NVE|NVE11600	SPI|Spis698	1.06664
NVE|NVE11600	AMI|XP_029206567.1	1.23291
NVE|NVE21627	SPI|Spis1507	0.94919
NVE|NVE21627	AMI|XP_029204614.2	1.17406
NVE|NVE18042	SPI|Spis10536.t1	1.06083
NVE|NVE18042	AMI|XP_029202311.1	1.2607
NVE|NVE10876	SPI|Spis20507	0.4278
NVE|NVE3272	SPI|Spis25887.Novel	0.6465
NVE|NVE3272	AMI|XP_029211120.2	2.64116
NVE|NVE9405	SPI|Spis8191	0.1841
NVE|NVE9405	AMI|XP_029209078.2	0.308
NVE|NVE1803	SPI|Spis13997	0.2628
NVE|NVE1803	AMI|XP_029179686.1	0.3707
NVE|NVE7057	SPI|Spis1588	0.4096
NVE|NVE2121	SPI|Spis9608	0.8987
NVE|NVE2121	AMI|XP_029185175.2	1.65216
NVE|NVE14357	SPI|Spis14983	1.25396
NVE|NVE14357	AMI|XP_029207704.2	1.27432
NVE|NVE9032	AMI|XP_044179930.1	0.3772
NVE|NVE11234	SPI|Spis6307	1.9747
NVE|NVE11234	AMI|XP_029196334.2	2.67776
NVE|NVE6474	SPI|Spis20682	0.5921
NVE|NVE1489	SPI|Spis10979	0.5822
NVE|NVE5465	SPI|Spis869	2.19903
NVE|NVE5465	SPI|Spis868	2.19903
NVE|NVE5465	SPI|Spis867	2.19903
NVE|NVE5465	AMI|XP_044177153.1	2.67776
NVE|NVE5465	AMI|XP_044177139.1	2.67776
NVE|NVE5465	AMI|XP_029208249.2	2.67776
NVE|NVE5465	AMI|XP_029206722.2	2.67776
NVE|NVE11636	SPI|Spis7148	0.1285
NVE|NVE16812	SPI|Spis4074.t1	0.1424
NVE|NVE16812	AMI|XP_044173735.1	0.1926
NVE|NVE20906	SPI|Spis9640.t1	1.74101
NVE|NVE20906	AMI|XP_029212902.2	2.09675
NVE|NVE1860	AMI|XP_029201549.2	0.3804
NVE|NVE22549	SPI|Spis8126	0.4338
NVE|NVE22549	AMI|XP_029197467.1	0.516
NVE|NVE7827	SPI|Spis4222	0.119
NVE|NVE7827	AMI|XP_029211222.2	0.1074
NVE|NVE5445	SPI|Spis1714.t1	1.82672
NVE|NVE5445	AMI|XP_029205513.2	2.67776
NVE|NVE21585	SPI|Spis23418	0.2745
NVE|NVE21585	AMI|XP_044183856.1	0.4846
NVE|NVE15930	SPI|Spis8980	2.19903
NVE|NVE15930	AMI|XP_044163305.1	2.67776
NVE|NVE15930	AMI|XP_029189623.2	2.67776
NVE|NVE14375	AMI|XP_044168193.1	0.051
NVE|NVE6555	SPI|Spis8844	0.6565
NVE|NVE6555	AMI|XP_044168021.1	0.7762
NVE|NVE5179	AMI|XP_044175109.1	1.46779
NVE|NVE16181	SPI|Spis16401	1.40058
NVE|NVE16181	AMI|XP_029205302.1	2.371
NVE|NVE21460	SPI|Spis18430	0.6799
NVE|NVE21460	AMI|XP_029193428.1	0.7917
NVE|NVE16357	SPI|Spis11762	1.33811
NVE|NVE16357	AMI|XP_044184238.1	1.69663
NVE|NVE14090	SPI|Spis11223	1.81762
NVE|NVE14090	AMI|XP_044168744.1	2.20276
NVE|NVE16312	SPI|Spis11751	0.9229
NVE|NVE16312	AMI|XP_044184085.1	1.15754
NVE|NVE6081	SPI|Spis18475	0.5299
NVE|NVE6081	AMI|XP_029185468.2	0.6842
NVE|NVE7491	SPI|Spis459	0.71792
NVE|NVE7491	AMI|XP_044172941.1	1.12052
NVE|NVE24643	AMI|XP_029192818.1	0.1468
NVE|NVE8190	SPI|Spis12831	1.11883
NVE|NVE8190	AMI|XP_044177395.1	1.32851
NVE|NVE6316	SPI|Spis14998	1.65734
NVE|NVE6316	AMI|XP_044163982.1	2.33467
NVE|NVE2635	SPI|Spis4506	0.96569
NVE|NVE2635	AMI|XP_029191199.2	1.19442
NVE|NVE18718	AMI|XP_029179585.1	0.3556
NVE|NVE3938	AMI|XP_029204563.2	0.1624
NVE|NVE9011	SPI|Spis10344	1.31272
NVE|NVE9011	AMI|XP_029186843.2	1.72412
NVE|NVE15129	AMI|XP_029212175.2	2.67776
NVE|NVE26106	SPI|Spis1639	0.6202
NVE|NVE26106	AMI|XP_029194706.1	0.7695
NVE|NVE10529	SPI|Spis5119	0.70976
NVE|NVE10529	AMI|XP_029198601.2	1.50877
NVE|NVE4344	SPI|Spis21270	0.3869
NVE|NVE4344	AMI|XP_029186335.2	0.432
NVE|NVE20119	SPI|Spis9656	0.79226
NVE|NVE20119	AMI|XP_029199515.2	0.95961
NVE|NVE14420	SPI|Spis8478	0.6772
NVE|NVE14420	AMI|XP_029207716.2	0.87281
NVE|NVE2537	SPI|Spis9685	0.3417
NVE|NVE2537	AMI|XP_029180308.2	0.4519
NVE|NVE20263	AMI|XP_029204536.2	0.3473
NVE|NVE8945	SPI|Spis20636	0.3891
NVE|NVE8945	AMI|XP_029207177.1	0.5213
NVE|NVE2733	SPI|Spis3293.t1	1.77073
NVE|NVE2733	AMI|XP_029189734.2	2.14747
NVE|NVE23018	SPI|Spis16579	0.80071
NVE|NVE23018	AMI|XP_029193994.2	0.8208
NVE|NVE22362	SPI|Spis12131.t1	1.16667
NVE|NVE22362	AMI|XP_044177041.1	1.42981
NVE|NVE15053	SPI|Spis17316	1.93914
NVE|NVE15053	AMI|XP_029186134.2	2.2355
NVE|NVE13213	SPI|Spis9155	0.1103
NVE|NVE13213	AMI|XP_029193552.1	0.1659
NVE|NVE17143	SPI|Spis21396	0.3273
NVE|NVE17143	AMI|XP_029183407.2	0.4181
NVE|NVE8841	AMI|XP_029184367.1	0.7241
NVE|NVE2043	SPI|Spis12399	0.68567
NVE|NVE2043	AMI|XP_029195473.1	0.8132
NVE|NVE24197	AMI|XP_044180524.1	0.0884
NVE|NVE5129	SPI|Spis14891	1.27291
NVE|NVE5129	AMI|XP_029198875.2	1.64431
NVE|NVE3589	AMI|XP_044177576.1	0.3437
NVE|NVE3589	AMI|XP_029208753.1	0.3437
NVE|NVE5067	SPI|Spis21397	0.4244
NVE|NVE5067	AMI|XP_044176759.1	1.03986
NVE|NVE7343	SPI|Spis18231	0.4266
NVE|NVE7343	AMI|XP_029203108.1	0.4459
NVE|NVE14206	SPI|Spis9136.t1	0.4928
NVE|NVE14206	AMI|XP_029195410.1	0.5978
NVE|NVE23286	SPI|Spis7170.t1	0.6388
NVE|NVE23286	AMI|XP_029180324.1	0.7532
NVE|NVE22006	SPI|Spis750	0.79734
NVE|NVE22006	AMI|XP_029208767.2	0.86245
NVE|NVE21450	SPI|Spis18433	2.19903
NVE|NVE21450	AMI|XP_029193410.2	2.48608
NVE|NVE12517	SPI|Spis18607.t1	0.6432
NVE|NVE12517	AMI|XP_029206592.2	0.7528
NVE|NVE7960	SPI|Spis1059	0.74733
NVE|NVE7960	AMI|XP_029185158.1	0.87885
NVE|NVE3885	SPI|Spis7978.t2	0.87474
NVE|NVE14029	SPI|Spis7051	0.3677
NVE|NVE14029	AMI|XP_044163022.1	0.4583
NVE|NVE15607	SPI|Spis11082	1.83281
NVE|NVE15607	AMI|XP_044174934.1	2.24693
NVE|NVE13391	SPI|Spis7014	1.74493
NVE|NVE13391	AMI|XP_044170532.1	2.67776
NVE|NVE13391	AMI|XP_044166934.1	2.67776
NVE|NVE13391	AMI|XP_029192493.2	2.67776
NVE|NVE13391	AMI|XP_029182210.2	2.67776
NVE|NVE6977	SPI|Spis9668	0.5046
NVE|NVE6977	AMI|XP_029192678.1	0.6615
NVE|NVE5764	SPI|Spis7616	2.05427
NVE|NVE1000	SPI|Spis14104	0.6575
NVE|NVE1000	AMI|XP_029185561.2	0.7849
NVE|NVE9793	SPI|Spis13803	0.97039
NVE|NVE9793	AMI|XP_044175551.1	0.99902
NVE|NVE15413	SPI|Spis9141	0.4327
NVE|NVE15413	AMI|XP_029192037.2	0.5151
NVE|NVE2900	SPI|Spis17276	2.00716
NVE|NVE9778	SPI|Spis11827	1.23826
NVE|NVE9778	AMI|XP_044183702.1	1.01365
NVE|NVE13607	SPI|Spis1512	0.69634
NVE|NVE13607	AMI|XP_044167990.1	0.7042
NVE|NVE9129	SPI|Spis15654	1.05372
NVE|NVE9129	AMI|XP_029200711.1	1.34459
NVE|NVE9803	SPI|Spis7480	0.4315
NVE|NVE9803	AMI|XP_029196817.2	0.5336
NVE|NVE9969	AMI|XP_029200002.2	2.37211
NVE|NVE21618	SPI|Spis18918	0.91112
NVE|NVE21618	AMI|XP_029199103.2	1.11023
NVE|NVE9287	AMI|XP_029180294.1	0.7221
NVE|NVE23679	SPI|Spis8481	0.2722
NVE|NVE23679	AMI|XP_029213933.2	0.3208
NVE|NVE567	SPI|Spis15084	2.19903
NVE|NVE567	AMI|XP_029195243.2	2.67776
NVE|NVE2198	SPI|Spis13056	0.3522
NVE|NVE2198	AMI|XP_029197222.1	0.3829
NVE|NVE15802	SPI|Spis10730	0.4625
NVE|NVE241	SPI|Spis6775	0.2806
NVE|NVE241	AMI|XP_029204573.2	0.4822
NVE|NVE8280	SPI|Spis8598	1.45428
NVE|NVE8280	AMI|XP_029201050.1	1.81127
NVE|NVE9734	SPI|Spis18793	0.3568
NVE|NVE15879	SPI|Spis7680	2.19903
NVE|NVE15879	AMI|XP_029193799.2	2.67776
NVE|NVE12907	SPI|Spis15145	1.2604
NVE|NVE12907	AMI|XP_029190308.2	2.67776
NVE|NVE17596	SPI|Spis10362	0.74371
NVE|NVE17596	AMI|XP_029206560.1	0.88596
NVE|NVE25334	SPI|Spis5287	1.52244
NVE|NVE21214	SPI|Spis12081	0.208
NVE|NVE22430	SPI|Spis7773	0.3184
NVE|NVE22430	AMI|XP_044185264.1	0.3669
NVE|NVE22430	AMI|XP_029189337.2	0.3669
NVE|NVE2331	SPI|Spis7251	0.3503
NVE|NVE2331	AMI|XP_029185568.2	0.9395
NVE|NVE1568	SPI|Spis12534	2.19903
NVE|NVE1568	AMI|XP_029191860.2	2.67776
NVE|NVE20351	AMI|XP_029190643.2	0.2106
NVE|NVE25540	SPI|Spis1134	2.19903
NVE|NVE25540	SPI|Spis10070	2.19903
NVE|NVE25540	AMI|XP_044180589.1	2.67776
NVE|NVE3785	SPI|Spis2910	1.92866
NVE|NVE3785	AMI|XP_044175904.1	2.34267
NVE|NVE2820	SPI|Spis11896.t1	0.4882
NVE|NVE8230	SPI|Spis2108	1.63209
NVE|NVE8230	AMI|XP_029212181.2	1.95498
NVE|NVE3987	SPI|Spis16984	0.5289
NVE|NVE16128	SPI|Spis2988	2.08081
NVE|NVE16128	AMI|XP_029213068.2	2.62203
NVE|NVE3517	SPI|Spis4258	0.6407
NVE|NVE3517	AMI|XP_029200065.1	0.7506
NVE|NVE20835	SPI|Spis8243	2.19903
NVE|NVE20835	SPI|Spis2591	2.19903
NVE|NVE20835	SPI|Spis20651	2.19903
NVE|NVE20835	AMI|XP_044184743.1	1.07813
NVE|NVE14120	SPI|Spis2677.t1	2.19903
NVE|NVE14120	AMI|XP_029185867.2	2.67776
NVE|NVE21730	SPI|Spis15174	0.89227
NVE|NVE21730	AMI|XP_044174383.1	0.6455
NVE|NVE20075	SPI|Spis293	0.89446
NVE|NVE11832	SPI|Spis10834	0.726
NVE|NVE11832	AMI|XP_029193713.2	1.06165
NVE|NVE23418	SPI|Spis6538	1.17336
NVE|NVE23418	AMI|XP_029193675.2	1.41931
NVE|NVE9119	SPI|Spis9394	0.2617
NVE|NVE9119	AMI|XP_029196240.2	0.3533
NVE|NVE4653	AMI|XP_044179777.1	0.92361
NVE|NVE9005	AMI|XP_044181126.1	0.6049
NVE|NVE8703	SPI|Spis10599	0.71782
NVE|NVE4331	SPI|Spis740	2.05985
NVE|NVE4331	AMI|XP_029205994.2	2.65835
NVE|NVE4103	SPI|Spis9729	1.85268
NVE|NVE4103	AMI|XP_029194311.2	2.67776
NVE|NVE191	SPI|Spis15189	0.0805
NVE|NVE191	AMI|XP_029194457.1	0.172
NVE|NVE23663	AMI|XP_044183181.1	2.08905
NVE|NVE18937	SPI|Spis13232	1.59061
NVE|NVE18937	AMI|XP_044165938.1	2.02717
NVE|NVE12663	SPI|Spis913.t1	2.19903
NVE|NVE12663	AMI|XP_029187687.2	2.67776
NVE|NVE11220	SPI|Spis8326.t1	2.19903
NVE|NVE11220	SPI|Spis8325	2.19903
NVE|NVE11220	AMI|XP_029206541.1	2.67776
NVE|NVE11220	AMI|XP_029206496.2	2.67776
NVE|NVE4127	AMI|XP_029199198.2	0.3123
NVE|NVE9415	AMI|XP_029179821.1	1.98803
NVE|NVE1777	SPI|Spis3864	2.19903
NVE|NVE1777	AMI|XP_044176823.1	2.67776
NVE|NVE14057	SPI|Spis13405	0.4254
NVE|NVE14057	AMI|XP_044168047.1	0.92699
NVE|NVE14553	SPI|Spis5057	1.60361
NVE|NVE14553	AMI|XP_044184891.1	1.89461
NVE|NVE11705	SPI|Spis14722	0.9985
NVE|NVE11705	AMI|XP_029199021.2	1.17709
NVE|NVE20977	SPI|Spis7746	0.5754
NVE|NVE20977	AMI|XP_044163528.1	0.8225
NVE|NVE12883	SPI|Spis14821	0.81039
NVE|NVE12883	AMI|XP_029204006.2	0.97732
NVE|NVE11113	SPI|Spis19104	0.4506
NVE|NVE11113	AMI|XP_029181163.2	1.08867
NVE|NVE16442	SPI|Spis9654	0.4532
NVE|NVE16442	AMI|XP_029200607.2	0.5222
NVE|NVE13386	AMI|XP_029198135.2	0.1316
NVE|NVE13349	SPI|Spis8497	1.0885
NVE|NVE13349	AMI|XP_029203590.2	1.27262
NVE|NVE516	SPI|Spis20257	0.70827
NVE|NVE516	AMI|XP_029191614.1	0.8598
NVE|NVE10883	SPI|Spis1809	1.4666
NVE|NVE10883	AMI|XP_029212385.2	1.75671
NVE|NVE25209	SPI|Spis17561.t1	1.20822
NVE|NVE25209	AMI|XP_029198182.2	1.45948
NVE|NVE8922	SPI|Spis18982	2.19903
NVE|NVE8922	AMI|XP_029211404.2	2.64353
NVE|NVE15027	SPI|Spis13969	0.2595
NVE|NVE15027	AMI|XP_044174092.1	0.4677
NVE|NVE5003	SPI|Spis3302	0.5395
NVE|NVE5003	AMI|XP_029189690.1	0.6722
NVE|NVE22525	SPI|Spis18323	2.19903
NVE|NVE22525	AMI|XP_029211734.2	2.67776
NVE|NVE6745	AMI|XP_029214412.2	0.6719
NVE|NVE3858	SPI|Spis13513	2.19903
NVE|NVE3858	AMI|XP_044171495.1	2.67776
NVE|NVE8835	SPI|Spis3802	0.82863
NVE|NVE8835	AMI|XP_029184344.2	0.87693
NVE|NVE6625	SPI|Spis605	1.3376
NVE|NVE24992	SPI|Spis8970	0.4836
NVE|NVE24992	AMI|XP_029189372.1	0.5959
NVE|NVE7998	SPI|Spis6703	1.30017
NVE|NVE7998	AMI|XP_044182329.1	2.67776
NVE|NVE153	AMI|XP_044172514.1	0.85557
NVE|NVE6452	SPI|Spis22755	0.73238
NVE|NVE24272	AMI|XP_029200770.1	0.1797
NVE|NVE1414	AMI|XP_044184264.1	2.03121
NVE|NVE19303	SPI|Spis10884	0.4338
NVE|NVE19303	AMI|XP_029194155.2	0.5311
NVE|NVE10819	SPI|Spis12441	0.1331
NVE|NVE10819	AMI|XP_029195122.2	0.4585
NVE|NVE23420	SPI|Spis18045	0.96869
NVE|NVE23420	AMI|XP_044177787.1	1.17451
NVE|NVE18118	SPI|Spis7798	1.02562
NVE|NVE18118	AMI|XP_029187908.2	1.28716
NVE|NVE5505	AMI|XP_029214299.2	0.5729
NVE|NVE12856	SPI|Spis11171	0.328
NVE|NVE12856	AMI|XP_044179174.1	0.7647
NVE|NVE7471	SPI|Spis534	0.6757
NVE|NVE7471	AMI|XP_029193595.2	0.7954
NVE|NVE11377	AMI|XP_029181088.1	0.3298
NVE|NVE15734	SPI|Spis18169	1.47692
NVE|NVE15734	AMI|XP_029192329.2	1.65578
NVE|NVE17582	SPI|Spis8419	0.2199
NVE|NVE17582	AMI|XP_044178935.1	0.2621
NVE|NVE4477	SPI|Spis13059	1.80027
NVE|NVE4477	AMI|XP_029197852.2	2.18864
NVE|NVE22578	SPI|Spis22458	1.13933
NVE|NVE22578	AMI|XP_029204255.2	1.48979
NVE|NVE11482	SPI|Spis1374	2.14167
NVE|NVE11482	AMI|XP_029193582.2	2.57177
NVE|NVE21457	SPI|Spis18434	0.3254
NVE|NVE21457	AMI|XP_029193209.1	0.4452
NVE|NVE1383	SPI|Spis4915	1.06999
NVE|NVE1383	AMI|XP_029196160.2	1.28518
NVE|NVE21381	SPI|Spis11536	1.07997
NVE|NVE21381	AMI|XP_029188767.2	1.71663
NVE|NVE10202	AMI|XP_029195446.2	0.3528
NVE|NVE692	SPI|Spis18395	1.45131
NVE|NVE692	AMI|XP_029194320.2	1.77898
NVE|NVE1108	SPI|Spis56	2.19903
NVE|NVE1108	AMI|XP_029197043.1	2.67776
NVE|NVE10513	SPI|Spis20877	1.44688
NVE|NVE10513	AMI|XP_029179479.2	1.86077
NVE|NVE16065	SPI|Spis19346	0.6591
NVE|NVE16065	AMI|XP_029196291.2	0.7605
NVE|NVE8196	SPI|Spis12828	1.0403
NVE|NVE8196	AMI|XP_029195236.2	1.6211
NVE|NVE11468	SPI|Spis15669	0.77258
NVE|NVE1554	SPI|Spis403.t1	0.79715
NVE|NVE1554	AMI|XP_029193843.2	0.86889
NVE|NVE15932	AMI|XP_044163310.1	0.172
NVE|NVE15932	AMI|XP_029189640.1	0.172
NVE|NVE2628	SPI|Spis4478	0.71185
NVE|NVE2628	AMI|XP_029191200.2	0.8136
NVE|NVE24731	SPI|Spis21410	0.0821
NVE|NVE24731	AMI|XP_029179626.2	0.262
NVE|NVE26014	SPI|Spis10565	0.73257
NVE|NVE1467	SPI|Spis309	0.1142
NVE|NVE15536	SPI|Spis6777	1.21209
NVE|NVE15536	AMI|XP_029204569.2	1.45599
NVE|NVE13137	SPI|Spis11624	1.55093
NVE|NVE13137	AMI|XP_044182252.1	1.8687
NVE|NVE23784	SPI|Spis11013	0.3323
NVE|NVE23784	AMI|XP_029186902.2	0.4031
NVE|NVE6412	SPI|Spis5545.t1	1.09156
NVE|NVE6412	AMI|XP_029204597.1	1.04118
NVE|NVE8111	SPI|Spis13989	1.39363
NVE|NVE8111	AMI|XP_029181420.2	1.73036
NVE|NVE26070	SPI|Spis9183	2.06309
NVE|NVE26070	AMI|XP_029187274.2	2.52398
NVE|NVE16077	SPI|Spis19576	0.6854
NVE|NVE16077	AMI|XP_029184811.2	0.7877
NVE|NVE25242	SPI|Spis5089	2.19903
NVE|NVE25242	AMI|XP_044165909.1	2.67776
NVE|NVE20146	SPI|Spis4896	0.3123
NVE|NVE20146	AMI|XP_044176272.1	0.3648
NVE|NVE3134	SPI|Spis6277	0.87914
NVE|NVE3134	AMI|XP_029187825.2	1.02694
NVE|NVE19411	SPI|Spis5447	2.19903
NVE|NVE19411	AMI|XP_029196092.2	2.67776
NVE|NVE23855	AMI|XP_029199620.2	1.34568
NVE|NVE24627	SPI|Spis14619	1.0645
NVE|NVE24627	AMI|XP_029204957.2	1.36591
NVE|NVE25080	SPI|Spis9937	1.67635
NVE|NVE25080	AMI|XP_029199376.2	2.05859
NVE|NVE23573	SPI|Spis3032	0.6789
NVE|NVE23573	AMI|XP_029189069.2	0.7594
NVE|NVE19932	SPI|Spis8199	0.7187
NVE|NVE19932	AMI|XP_029180703.2	0.85931
NVE|NVE1561	SPI|Spis19656	0.566
NVE|NVE1561	AMI|XP_029213974.2	0.715
NVE|NVE17663	AMI|XP_029199272.2	0.062
NVE|NVE3797	SPI|Spis2021	0.5093
NVE|NVE3797	AMI|XP_029182938.1	0.86038
NVE|NVE1605	SPI|Spis6143	2.19903
NVE|NVE4563	SPI|Spis9330	0.6096
NVE|NVE4563	AMI|XP_029207122.1	0.754
NVE|NVE14448	SPI|Spis13473	0.2339
NVE|NVE14448	AMI|XP_044182757.1	0.2564
NVE|NVE10503	SPI|Spis20871	0.2731
NVE|NVE10503	AMI|XP_029179474.2	0.5743
NVE|NVE9796	SPI|Spis11462	0.4395
NVE|NVE9796	AMI|XP_029205425.1	0.4817
NVE|NVE8170	SPI|Spis3917	1.84547
NVE|NVE8170	AMI|XP_044176392.1	2.3968
NVE|NVE2497	SPI|Spis5114	0.4267
NVE|NVE2497	AMI|XP_044164690.1	1.32421
NVE|NVE9401	AMI|XP_029209073.2	0.1576
NVE|NVE21229	SPI|Spis25814.Novel	0.508
NVE|NVE21229	AMI|XP_029184248.2	0.6926
NVE|NVE16134	SPI|Spis5901	0.6361
NVE|NVE16134	AMI|XP_029201607.2	0.8114
NVE|NVE11581	SPI|Spis3327	0.3986
NVE|NVE11581	AMI|XP_044185057.1	0.5749
NVE|NVE13113	SPI|Spis21367	0.4378
NVE|NVE4610	SPI|Spis18767	0.4609
NVE|NVE4610	AMI|XP_044171327.1	0.5106
NVE|NVE18926	SPI|Spis16632	0.2984
NVE|NVE18926	AMI|XP_029194963.1	0.3787
NVE|NVE19775	SPI|Spis4684	2.19903
NVE|NVE19775	AMI|XP_029179422.2	2.67776
NVE|NVE21967	SPI|Spis19376	0.69639
NVE|NVE21967	AMI|XP_029195228.1	0.87839
NVE|NVE17640	SPI|Spis6610	0.298
NVE|NVE17640	AMI|XP_029190446.2	0.4777
NVE|NVE2054	SPI|Spis3545	0.494
NVE|NVE2054	AMI|XP_044184502.1	0.3638
NVE|NVE14180	SPI|Spis9383	0.5903
NVE|NVE14180	AMI|XP_044174664.1	0.7623
NVE|NVE20247	SPI|Spis10588	1.33487
NVE|NVE20247	AMI|XP_029211962.2	1.70921
NVE|NVE4354	SPI|Spis3885	1.80994
NVE|NVE4354	AMI|XP_029180849.2	2.67776
NVE|NVE18930	SPI|Spis16634	0.063
NVE|NVE18930	AMI|XP_029194899.2	0.304
NVE|NVE16342	SPI|Spis17834.t1	1.15098
NVE|NVE16342	AMI|XP_029203655.1	1.34956
NVE|NVE21225	SPI|Spis4855	0.528
NVE|NVE21225	AMI|XP_029182707.2	0.5878
NVE|NVE2307	SPI|Spis8519	1.3241
NVE|NVE2307	AMI|XP_044180241.1	1.59916
NVE|NVE1722	SPI|Spis19516	2.19903
NVE|NVE1722	AMI|XP_044178647.1	2.67776
NVE|NVE1722	AMI|XP_044178639.1	2.67776
NVE|NVE24625	SPI|Spis10425	0.3313
NVE|NVE18459	SPI|Spis14988.t1	0.80672
NVE|NVE18459	AMI|XP_029191247.1	0.8869
NVE|NVE19838	AMI|XP_029211945.2	0.6809
NVE|NVE1053	SPI|Spis11102	0.2349
NVE|NVE1053	AMI|XP_029194959.2	0.2741
NVE|NVE23934	SPI|Spis21008	1.32701
NVE|NVE23934	AMI|XP_029205152.2	1.74004
NVE|NVE25187	SPI|Spis21753	0.71716
NVE|NVE25187	AMI|XP_029188899.2	0.87292
NVE|NVE8767	SPI|Spis19190	0.4467
NVE|NVE8767	AMI|XP_029200494.1	0.5376
NVE|NVE4170	SPI|Spis17123	0.5146
NVE|NVE4170	AMI|XP_029195541.2	0.651
NVE|NVE25842	SPI|Spis627	0.315
NVE|NVE25842	AMI|XP_029208238.2	0.4469
NVE|NVE13031	SPI|Spis4791	1.61003
NVE|NVE13031	AMI|XP_029192981.2	2.67776
NVE|NVE1462	SPI|Spis1256.t1	2.19903
NVE|NVE1462	AMI|XP_029214390.2	2.67776
NVE|NVE17673	SPI|Spis6832	0.9349
NVE|NVE17673	AMI|XP_029200655.2	1.0403
NVE|NVE19233	SPI|Spis3513	1.12457
NVE|NVE19233	AMI|XP_029199859.2	1.41818
NVE|NVE9675	SPI|Spis708	0.1826
NVE|NVE9675	AMI|XP_044181353.1	0.2266
NVE|NVE6898	SPI|Spis11146	0.193
NVE|NVE12129	SPI|Spis6178	1.51977
NVE|NVE12129	AMI|XP_029188998.2	1.91965
NVE|NVE21828	SPI|Spis6570	0.3115
NVE|NVE21828	AMI|XP_029211954.2	0.3348
NVE|NVE26220	SPI|Spis123	0.093
NVE|NVE26220	AMI|XP_029186002.2	0.1989
NVE|NVE15727	SPI|Spis3354	1.15092
NVE|NVE15727	AMI|XP_029193417.2	1.35598
NVE|NVE9097	SPI|Spis9097	0.80153
NVE|NVE9097	AMI|XP_029213396.2	0.98734
NVE|NVE6525	SPI|Spis16900	1.5031
NVE|NVE6525	AMI|XP_029209655.2	1.50832
NVE|NVE3847	SPI|Spis10192	0.71643
NVE|NVE3847	AMI|XP_029191142.1	0.8124
NVE|NVE7899	SPI|Spis11338	0.4029
NVE|NVE7899	AMI|XP_044169096.1	0.4697
NVE|NVE7899	AMI|XP_044169076.1	0.4697
NVE|NVE12672	AMI|XP_044174662.1	0.4118
NVE|NVE24917	AMI|XP_029188521.2	0.5403
NVE|NVE7213	AMI|XP_029211735.1	1.2238
NVE|NVE14157	SPI|Spis95	0.69734
NVE|NVE14157	AMI|XP_029186028.1	0.94872
NVE|NVE18304	SPI|Spis13372	0.80565
NVE|NVE12443	AMI|XP_029201984.2	0.4869
NVE|NVE5790	SPI|Spis16057	2.17563
NVE|NVE5790	AMI|XP_029187411.2	2.45081
NVE|NVE4755	AMI|XP_044167306.1	1.33084
NVE|NVE4030	SPI|Spis4680	0.8351
NVE|NVE4030	AMI|XP_044177696.1	1.56263
NVE|NVE10787	SPI|Spis11934	2.17091
NVE|NVE10787	AMI|XP_029188103.2	2.67776
NVE|NVE3649	SPI|Spis4632	0.061
NVE|NVE3649	AMI|XP_029205790.2	0.069
NVE|NVE6965	SPI|Spis9673	1.69256
NVE|NVE6965	AMI|XP_029192614.1	2.09034
NVE|NVE15594	AMI|XP_044171766.1	1.33197
NVE|NVE19581	SPI|Spis18733	1.27253
NVE|NVE19581	AMI|XP_029189570.1	1.95875
NVE|NVE8241	SPI|Spis2105	2.19903
NVE|NVE8241	AMI|XP_029212191.2	2.67776
NVE|NVE5609	SPI|Spis3953	0.336
NVE|NVE10408	SPI|Spis1165	1.10073
NVE|NVE10408	AMI|XP_029184853.2	1.28875
NVE|NVE22289	SPI|Spis9310	0.1604
NVE|NVE22289	AMI|XP_044171322.1	0.1751
NVE|NVE4819	SPI|Spis17878	0.608
NVE|NVE4819	AMI|XP_029193122.2	0.98435
NVE|NVE6113	SPI|Spis4491	0.3899
NVE|NVE6113	AMI|XP_029189816.2	0.4581
NVE|NVE13776	AMI|XP_044170327.1	0.6447
NVE|NVE25910	AMI|XP_029196444.2	0.1885
NVE|NVE8990	SPI|Spis15431	0.0745
NVE|NVE10624	SPI|Spis13670	0.5676
NVE|NVE10624	AMI|XP_029185324.1	0.6452
NVE|NVE11257	SPI|Spis1268	2.19903
NVE|NVE21430	SPI|Spis8789	0.1395
NVE|NVE885	SPI|Spis7236	0.3891
NVE|NVE885	AMI|XP_029190694.2	0.4733
NVE|NVE10715	SPI|Spis6086	1.72612
NVE|NVE10715	AMI|XP_029211225.2	1.94592
NVE|NVE18393	SPI|Spis13176	0.3427
NVE|NVE18393	AMI|XP_044164194.1	0.4677
NVE|NVE11322	SPI|Spis15539	2.13587
NVE|NVE11322	AMI|XP_044178844.1	2.67776
NVE|NVE10571	SPI|Spis8447	1.28976
NVE|NVE10571	AMI|XP_029199326.1	1.54454
NVE|NVE10280	SPI|Spis1454	0.2018
NVE|NVE16192	SPI|Spis4941	0.5603
NVE|NVE16192	AMI|XP_029187696.2	0.6952
NVE|NVE6234	SPI|Spis19369	0.066
NVE|NVE6234	AMI|XP_044182168.1	0.4917
NVE|NVE22938	SPI|Spis4374	1.05031
NVE|NVE22938	AMI|XP_029213445.2	1.23851
NVE|NVE23994	SPI|Spis4176	1.9606
NVE|NVE23994	AMI|XP_029202750.1	2.42026
NVE|NVE14740	AMI|XP_044169368.1	0.2391
NVE|NVE6451	SPI|Spis10864	2.19903
NVE|NVE1840	SPI|Spis423	0.465
NVE|NVE1840	AMI|XP_029214037.2	0.92758
NVE|NVE3269	AMI|XP_029191645.2	0.268
NVE|NVE16299	SPI|Spis4148	2.04465
NVE|NVE16299	AMI|XP_029188534.1	2.34352
NVE|NVE20824	SPI|Spis2688	2.19903
NVE|NVE20824	AMI|XP_029189240.2	2.67776
NVE|NVE702	SPI|Spis3428	1.25347
NVE|NVE702	AMI|XP_044171170.1	1.28431
NVE|NVE10426	SPI|Spis353	2.04286
NVE|NVE10426	AMI|XP_044182361.1	2.62337
NVE|NVE15701	SPI|Spis22655	0.598
NVE|NVE15701	AMI|XP_044177192.1	1.03174
NVE|NVE4953	SPI|Spis3508	0.5325
NVE|NVE4953	AMI|XP_029199868.2	0.5537
NVE|NVE11639	SPI|Spis16311	0.3623
NVE|NVE11639	AMI|XP_029203941.2	0.4354
NVE|NVE2380	SPI|Spis18882	0.062
NVE|NVE19502	AMI|XP_029206849.2	0.6421
NVE|NVE6253	SPI|Spis10243	1.49614
NVE|NVE6253	AMI|XP_029185508.1	2.24243
NVE|NVE20926	SPI|Spis23625	0.4154
NVE|NVE16127	SPI|Spis2987	0.92558
NVE|NVE16127	AMI|XP_029213038.2	1.14362
NVE|NVE11156	SPI|Spis7260	0.3146
NVE|NVE11156	AMI|XP_029184775.1	0.3589
NVE|NVE7230	SPI|Spis8102	2.19903
NVE|NVE7230	AMI|XP_029189553.2	2.67776
NVE|NVE25278	SPI|Spis15724	1.29956
NVE|NVE25278	AMI|XP_044164361.1	0.97061
NVE|NVE2437	SPI|Spis3091	1.00193
NVE|NVE2437	AMI|XP_029192082.1	1.16615
NVE|NVE24703	SPI|Spis22079	0.84725
NVE|NVE10654	SPI|Spis1821	0.6174
NVE|NVE10654	AMI|XP_029182959.2	0.94978
NVE|NVE11204	SPI|Spis9506	1.02845
NVE|NVE11204	AMI|XP_029187140.2	1.18076
NVE|NVE20187	SPI|Spis8942	1.10816
NVE|NVE20187	AMI|XP_029191595.2	1.28325
NVE|NVE11249	SPI|Spis17530	0.78202
NVE|NVE11249	AMI|XP_029202675.1	1.04438
NVE|NVE25938	SPI|Spis17729	0.4379
NVE|NVE25938	AMI|XP_029212864.2	0.5566
NVE|NVE549	SPI|Spis13383	0.9697
NVE|NVE549	AMI|XP_029185357.1	1.21479
NVE|NVE1796	AMI|XP_044176270.1	0.5644
NVE|NVE5490	AMI|XP_029182697.2	0.6029
NVE|NVE12955	SPI|Spis1284	1.87324
NVE|NVE12955	AMI|XP_029201311.1	2.27851
NVE|NVE717	SPI|Spis18263	0.6576
NVE|NVE717	AMI|XP_029202885.2	0.8167
NVE|NVE6954	SPI|Spis16991	1.05573
NVE|NVE6954	AMI|XP_029198831.1	1.29635
NVE|NVE2314	SPI|Spis9548	0.93476
NVE|NVE2314	AMI|XP_029186157.1	1.14712
NVE|NVE12991	SPI|Spis16288.t1	2.19903
NVE|NVE12991	AMI|XP_044172413.1	2.67776
NVE|NVE20591	SPI|Spis16216	1.63966
NVE|NVE20591	AMI|XP_044178904.1	1.94181
NVE|NVE21766	SPI|Spis2237	1.23493
NVE|NVE21766	AMI|XP_029192719.2	1.46239
NVE|NVE3463	SPI|Spis12062	0.3305
NVE|NVE3463	AMI|XP_029205065.2	0.3823
NVE|NVE5997	AMI|XP_044165706.1	0.5041
NVE|NVE13435	SPI|Spis13699.t1	1.57622
NVE|NVE13435	AMI|XP_044170991.1	1.71699
NVE|NVE3989	SPI|Spis7354	0.85325
NVE|NVE3989	AMI|XP_029204745.2	1.16929
NVE|NVE1823	SPI|Spis25417	0.3602
NVE|NVE20067	SPI|Spis4236	0.70011
NVE|NVE20067	AMI|XP_029200072.1	0.84062
NVE|NVE10388	SPI|Spis15650	0.8232
NVE|NVE10388	AMI|XP_044173140.1	1.09962
NVE|NVE2738	AMI|XP_044180357.1	1.06726
NVE|NVE17124	AMI|XP_029207699.2	0.97932
NVE|NVE21402	SPI|Spis12073	0.4538
NVE|NVE12053	AMI|XP_044181312.1	0.2712
NVE|NVE26029	AMI|XP_029194800.2	0.87941
NVE|NVE14279	SPI|Spis18014	2.19903
NVE|NVE14279	AMI|XP_044174799.1	2.67776
NVE|NVE862	SPI|Spis19427	2.19903
NVE|NVE862	AMI|XP_029190624.2	2.58851
NVE|NVE6193	SPI|Spis14218	0.1077
NVE|NVE6193	AMI|XP_029190201.2	0.1709
NVE|NVE21247	SPI|Spis1885.t1	1.76647
NVE|NVE9648	SPI|Spis14181	0.69971
NVE|NVE9648	AMI|XP_044182576.1	1.07253
NVE|NVE16876	SPI|Spis8298	0.73148
NVE|NVE16876	AMI|XP_029208159.2	1.03637
NVE|NVE13424	SPI|Spis14396	0.3743
NVE|NVE13424	AMI|XP_029180658.2	0.1621
NVE|NVE9519	SPI|Spis13920	1.07577
NVE|NVE9519	AMI|XP_029208897.1	1.29261
NVE|NVE3124	SPI|Spis1069	0.5525
NVE|NVE3124	AMI|XP_044180743.1	0.6343
NVE|NVE19208	SPI|Spis6067	0.85461
NVE|NVE19208	AMI|XP_029206412.2	1.72752
NVE|NVE21765	SPI|Spis2236	2.19903
NVE|NVE21765	AMI|XP_029192572.2	2.67776
NVE|NVE16203	SPI|Spis17644	1.00639
NVE|NVE16203	AMI|XP_029193931.2	1.46369
NVE|NVE15713	SPI|Spis8247	0.72953
NVE|NVE15713	AMI|XP_029188416.1	1.33389
NVE|NVE3247	SPI|Spis16985.t1	0.2152
NVE|NVE16644	SPI|Spis9677	0.1722
NVE|NVE16644	AMI|XP_044172847.1	0.3095
NVE|NVE16600	SPI|Spis20367	0.038
NVE|NVE13411	SPI|Spis15245	1.04549
NVE|NVE7280	AMI|XP_029188494.1	0.056
NVE|NVE6307	SPI|Spis5279.t1	0.6115
NVE|NVE6307	AMI|XP_029195303.2	0.6019
NVE|NVE1042	SPI|Spis16436	0.72834
NVE|NVE1042	AMI|XP_029189810.2	0.6418
NVE|NVE5081	AMI|XP_044173070.1	0.3062
NVE|NVE17455	SPI|Spis10596	0.99034
NVE|NVE17455	AMI|XP_029212906.2	1.20551
NVE|NVE2149	SPI|Spis6063	0.5916
NVE|NVE2149	AMI|XP_044167206.1	1.02227
NVE|NVE14696	SPI|Spis621	0.125
NVE|NVE16503	AMI|XP_029192820.2	0.1361
NVE|NVE12397	SPI|Spis10403	0.83364
NVE|NVE12397	AMI|XP_044175619.1	0.97797
NVE|NVE12027	SPI|Spis12146	0.2334
NVE|NVE12027	AMI|XP_029204097.2	0.3011
NVE|NVE12438	AMI|XP_029201984.2	0.4869
NVE|NVE101	SPI|Spis16580	2.19903
NVE|NVE101	AMI|XP_029194019.2	2.66699
NVE|NVE12956	SPI|Spis1286	0.94588
NVE|NVE12956	AMI|XP_044178846.1	1.18423
NVE|NVE19961	SPI|Spis2277	0.4441
NVE|NVE19961	AMI|XP_029200316.2	0.6577
NVE|NVE12636	AMI|XP_029185098.2	0.7679
NVE|NVE12541	SPI|Spis18372	0.051
NVE|NVE12541	AMI|XP_029206227.2	0.4682
NVE|NVE23845	SPI|Spis10790	0.93299
NVE|NVE23845	AMI|XP_029211893.2	1.12941
NVE|NVE16144	SPI|Spis5916	2.19903
NVE|NVE16144	AMI|XP_029201663.2	2.57418
NVE|NVE22600	AMI|XP_029195429.2	0.86841
NVE|NVE15712	SPI|Spis8248	0.1985
NVE|NVE15712	AMI|XP_029188419.2	0.2464
NVE|NVE21980	SPI|Spis14505	2.19903
NVE|NVE21980	AMI|XP_029188020.2	2.67776
NVE|NVE15940	SPI|Spis16063	0.4663
NVE|NVE15940	AMI|XP_029187448.2	0.4966
NVE|NVE2924	SPI|Spis4068	0.85466
NVE|NVE2924	AMI|XP_029194697.1	1.03692
NVE|NVE23860	SPI|Spis1570	1.84659
NVE|NVE23860	AMI|XP_029194608.2	2.2644
NVE|NVE10334	AMI|XP_029189808.2	1.13416
NVE|NVE11942	SPI|Spis15183	1.34899
NVE|NVE11942	AMI|XP_029203769.1	1.63107
NVE|NVE12520	AMI|XP_044169567.1	0.5866
NVE|NVE26018	SPI|Spis5530.t1	0.2886
NVE|NVE11305	SPI|Spis14810	0.5432
NVE|NVE11305	AMI|XP_029179236.2	1.43134
NVE|NVE22225	SPI|Spis15521	1.70305
NVE|NVE22225	AMI|XP_044169071.1	1.99349
NVE|NVE10552	SPI|Spis1900	1.26819
NVE|NVE10552	AMI|XP_029207165.2	1.52729
NVE|NVE17266	AMI|XP_029191529.1	0.6213
NVE|NVE4658	SPI|Spis12781	0.77564
NVE|NVE4658	AMI|XP_029198517.2	1.03028
NVE|NVE4429	SPI|Spis701	1.0157
NVE|NVE4429	AMI|XP_044181610.1	1.26295
NVE|NVE10716	SPI|Spis6087	1.06909
NVE|NVE10716	AMI|XP_029211230.1	1.25357
NVE|NVE23143	SPI|Spis4514	0.5711
NVE|NVE23143	AMI|XP_044162912.1	0.5517
NVE|NVE14460	SPI|Spis20250.t1	1.13716
NVE|NVE14460	AMI|XP_029189093.2	1.3179
NVE|NVE19056	AMI|XP_029208489.2	0.426
NVE|NVE1664	SPI|Spis510.t1	2.19903
NVE|NVE1664	AMI|XP_029214003.2	2.67776
NVE|NVE19949	SPI|Spis2284	1.6245
NVE|NVE19949	AMI|XP_044170041.1	1.13001
NVE|NVE13126	SPI|Spis14071	0.70936
NVE|NVE13126	AMI|XP_029186126.2	1.04135
NVE|NVE15296	SPI|Spis20070	0.8367
NVE|NVE15296	AMI|XP_029186518.2	0.92087
NVE|NVE1111	SPI|Spis53	0.82693
NVE|NVE1111	AMI|XP_029197051.1	0.99168
NVE|NVE12939	AMI|XP_044174117.1	0.243
NVE|NVE12845	SPI|Spis21030.t1	0.2178
NVE|NVE12845	AMI|XP_029190378.1	0.2096
NVE|NVE22273	SPI|Spis13495	0.5935
NVE|NVE22273	AMI|XP_029182819.2	0.7096
NVE|NVE6402	SPI|Spis13970	2.19903
NVE|NVE6402	AMI|XP_029188662.2	2.67776
NVE|NVE2242	SPI|Spis15603	0.77221
NVE|NVE2242	AMI|XP_029208555.2	0.91576
NVE|NVE19927	AMI|XP_029180707.1	0.83495
NVE|NVE20648	SPI|Spis20307	0.3298
NVE|NVE20648	AMI|XP_044165089.1	0.5445
NVE|NVE14065	AMI|XP_044169557.1	0.5194
NVE|NVE24792	SPI|Spis11569	0.2202
NVE|NVE24792	AMI|XP_029209708.2	0.2483
NVE|NVE2134	SPI|Spis4880	0.0754
NVE|NVE24698	SPI|Spis1722	1.36327
NVE|NVE24698	AMI|XP_029205503.2	1.76678
NVE|NVE24511	SPI|Spis18869	0.5782
NVE|NVE24511	AMI|XP_029189429.2	0.5871
NVE|NVE18850	SPI|Spis958	0.4963
NVE|NVE18850	AMI|XP_044178621.1	0.5786
NVE|NVE25119	SPI|Spis5861	0.80157
NVE|NVE25119	AMI|XP_044163726.1	0.98748
NVE|NVE1239	SPI|Spis898	0.2475
NVE|NVE1239	AMI|XP_029183322.2	0.3775
NVE|NVE21796	SPI|Spis3485	0.3677
NVE|NVE1647	SPI|Spis1324	0.2059
NVE|NVE21879	AMI|XP_029183324.2	0.2919
NVE|NVE15847	SPI|Spis1662	0.3826
NVE|NVE15847	AMI|XP_029203410.1	0.3744
NVE|NVE18254	SPI|Spis16885	0.6306
NVE|NVE18254	AMI|XP_029214159.2	0.7126
NVE|NVE20776	SPI|Spis16035	1.48086
NVE|NVE20776	AMI|XP_029203757.2	1.76499
NVE|NVE25475	SPI|Spis9622	1.43116
NVE|NVE25475	AMI|XP_029185231.2	1.66115
NVE|NVE12550	AMI|XP_029206598.2	1.09918
NVE|NVE1988	SPI|Spis13334.t1	0.3306
NVE|NVE1988	AMI|XP_029190646.2	0.3793
NVE|NVE13662	SPI|Spis1365.t1	0.4873
NVE|NVE13662	AMI|XP_029193548.2	0.5738
NVE|NVE23920	AMI|XP_029193911.2	1.67311
NVE|NVE14687	SPI|Spis9408	0.5354
NVE|NVE14687	AMI|XP_029196213.2	0.7121
NVE|NVE9338	SPI|Spis14006	0.7664
NVE|NVE9338	AMI|XP_029180134.2	1.19968
NVE|NVE25703	SPI|Spis14863	0.2161
NVE|NVE25703	AMI|XP_029193854.2	0.2388
NVE|NVE23818	SPI|Spis11573	1.85545
NVE|NVE23818	AMI|XP_044167634.1	2.25588
NVE|NVE9647	SPI|Spis14182	2.19903
NVE|NVE9647	AMI|XP_044182174.1	2.67776
NVE|NVE2268	SPI|Spis17646	0.4744
NVE|NVE2268	AMI|XP_029193871.2	0.8048
NVE|NVE12668	SPI|Spis18837	2.19903
NVE|NVE12668	AMI|XP_044174531.1	2.67776
NVE|NVE21762	SPI|Spis14583.t1	0.77956
NVE|NVE21762	AMI|XP_029188679.1	0.96811
NVE|NVE19600	SPI|Spis9963	0.70043
NVE|NVE19600	AMI|XP_029189265.2	0.83542
NVE|NVE25109	SPI|Spis5848.t1	1.12698
NVE|NVE25109	AMI|XP_029201941.1	1.35237
NVE|NVE20674	SPI|Spis6331	0.4895
NVE|NVE20674	AMI|XP_044181984.1	0.8018
NVE|NVE16034	SPI|Spis17653	0.5137
NVE|NVE17187	SPI|Spis11844.t1	1.42271
NVE|NVE17187	AMI|XP_029186327.1	1.72254
NVE|NVE7104	AMI|XP_029207899.2	0.5319
NVE|NVE5782	SPI|Spis2772.t1	1.43566
NVE|NVE5782	AMI|XP_029187326.1	1.73016
NVE|NVE15838	SPI|Spis10726.t1	1.30385
NVE|NVE15838	AMI|XP_029204788.1	1.50019
NVE|NVE15414	SPI|Spis9140	2.19903
NVE|NVE15414	AMI|XP_029192018.2	2.67776
NVE|NVE16426	SPI|Spis4345.t1	0.6361
NVE|NVE16426	AMI|XP_029192202.2	0.7296
NVE|NVE13936	SPI|Spis13960	0.5899
NVE|NVE13936	AMI|XP_029189523.2	0.7892
NVE|NVE12354	SPI|Spis10508	0.4606
NVE|NVE12354	AMI|XP_029213879.2	0.90266
NVE|NVE19566	AMI|XP_029189656.2	0.21
NVE|NVE9445	SPI|Spis19730	0.3357
NVE|NVE23594	AMI|XP_044165742.1	0.6938
NVE|NVE21353	SPI|Spis221	0.4489
NVE|NVE21353	AMI|XP_044175891.1	0.556
NVE|NVE16418	SPI|Spis9599	1.82143
NVE|NVE16418	AMI|XP_044174931.1	2.32623
NVE|NVE15966	SPI|Spis15094	0.86087
NVE|NVE15966	AMI|XP_029192120.2	1.03135
NVE|NVE18735	AMI|XP_029198410.1	1.50699
NVE|NVE12720	SPI|Spis18266	0.4397
NVE|NVE12720	AMI|XP_029205643.2	0.9304
NVE|NVE19140	SPI|Spis4737	1.8157
NVE|NVE19140	AMI|XP_029190478.1	2.20823
NVE|NVE16450	SPI|Spis6661	0.441
NVE|NVE5845	SPI|Spis14054	1.25588
NVE|NVE5845	AMI|XP_044177897.1	1.42932
NVE|NVE14529	SPI|Spis12857	1.34909
NVE|NVE14529	AMI|XP_029191784.2	1.61855
NVE|NVE7120	SPI|Spis1215	0.6496
NVE|NVE7120	AMI|XP_029186286.2	0.84958
NVE|NVE811	SPI|Spis10414	0.93792
NVE|NVE811	AMI|XP_029200522.2	1.2732
NVE|NVE23932	SPI|Spis10035	1.65925
NVE|NVE23932	AMI|XP_044175136.1	2.07634
NVE|NVE6908	SPI|Spis7643.t1	1.43114
NVE|NVE6908	AMI|XP_029214082.2	1.75932
NVE|NVE67	SPI|Spis12604	1.01862
NVE|NVE67	AMI|XP_029188638.2	1.39091
NVE|NVE1409	SPI|Spis24641	0.043
NVE|NVE1409	AMI|XP_029202576.2	0.0857
NVE|NVE11535	SPI|Spis14681	0.5053
NVE|NVE11535	AMI|XP_029189493.2	0.5534
NVE|NVE8096	AMI|XP_029209902.2	0.1059
NVE|NVE10743	SPI|Spis2730	0.253
NVE|NVE10743	AMI|XP_029187868.2	0.2671
NVE|NVE25681	SPI|Spis3441	2.19903
NVE|NVE25681	AMI|XP_029188671.2	2.67776
NVE|NVE8904	SPI|Spis19846.t1	0.93923
NVE|NVE8904	AMI|XP_029186556.2	1.12669
NVE|NVE5111	SPI|Spis14990	0.99363
NVE|NVE5111	AMI|XP_029191249.2	1.33996
NVE|NVE3696	SPI|Spis15600	0.0913
NVE|NVE18981	SPI|Spis13151	1.36822
NVE|NVE18981	AMI|XP_044164920.1	2.20041
NVE|NVE22473	SPI|Spis5851	0.97319
NVE|NVE22473	AMI|XP_029201933.2	1.17219
NVE|NVE15535	SPI|Spis6778	0.2438
NVE|NVE15535	AMI|XP_029194302.1	0.3257
NVE|NVE239	SPI|Spis6773.t1	0.4713
NVE|NVE239	AMI|XP_044164376.1	0.4801
NVE|NVE12968	SPI|Spis6300	0.3463
NVE|NVE10415	SPI|Spis1095	0.5223
NVE|NVE10415	AMI|XP_029189850.2	0.6595
NVE|NVE17598	SPI|Spis12515	0.79221
NVE|NVE17598	AMI|XP_029197695.1	0.97657
NVE|NVE37	SPI|Spis13858	0.96692
NVE|NVE37	AMI|XP_029212064.2	1.10179
NVE|NVE12574	SPI|Spis18938	0.2104
NVE|NVE12574	AMI|XP_044181935.1	0.6817
NVE|NVE900	SPI|Spis9027	0.2261
NVE|NVE900	AMI|XP_029200835.2	0.2808
NVE|NVE2139	SPI|Spis20476	1.53608
NVE|NVE2139	AMI|XP_029197009.2	1.75038
NVE|NVE11171	AMI|XP_029182984.2	1.29108
NVE|NVE1168	SPI|Spis11886	0.4449
NVE|NVE1168	AMI|XP_029199078.2	0.6207
NVE|NVE2645	AMI|XP_044176961.1	1.44373
NVE|NVE22009	SPI|Spis11892.t1	1.89964
NVE|NVE22009	AMI|XP_029191351.2	2.26729
NVE|NVE16330	AMI|XP_029197129.2	0.2629
NVE|NVE10968	SPI|Spis19476	0.3555
NVE|NVE10968	AMI|XP_029211880.2	0.4181
NVE|NVE8348	SPI|Spis19993	2.19903
NVE|NVE8348	AMI|XP_029187705.1	2.45473
NVE|NVE11923	SPI|Spis8708	1.50248
NVE|NVE11923	AMI|XP_029198480.2	1.9261
NVE|NVE13925	SPI|Spis5082	1.0058
NVE|NVE13925	AMI|XP_044165867.1	2.67776
NVE|NVE24634	SPI|Spis13826	2.19903
NVE|NVE24634	AMI|XP_044175217.1	2.67776
NVE|NVE24634	AMI|XP_029196844.2	2.67776
NVE|NVE8224	SPI|Spis16793	0.82715
NVE|NVE8224	AMI|XP_029206663.2	1.09931
NVE|NVE3707	SPI|Spis14411	0.99661
NVE|NVE3707	AMI|XP_044168430.1	1.13654
NVE|NVE11652	SPI|Spis11583	0.149
NVE|NVE11652	AMI|XP_029194031.2	0.1579
NVE|NVE10623	SPI|Spis2921	0.3391
NVE|NVE10623	AMI|XP_029184380.1	0.4549
NVE|NVE7125	AMI|XP_029213089.2	0.3116
NVE|NVE14581	SPI|Spis12300.t2	1.12457
NVE|NVE14581	AMI|XP_029202779.2	1.44133
NVE|NVE5947	SPI|Spis11035	0.2523
NVE|NVE5947	AMI|XP_029186917.2	0.2646
NVE|NVE4692	SPI|Spis7143.t1	0.83401
NVE|NVE4692	AMI|XP_029180223.2	0.94092
NVE|NVE25147	SPI|Spis15743.t1	1.11736
NVE|NVE25147	AMI|XP_029191114.2	1.10122
NVE|NVE21439	SPI|Spis11831.t1	0.78296
NVE|NVE6845	SPI|Spis2376	0.97183
NVE|NVE6845	AMI|XP_029205188.2	1.26292
NVE|NVE13596	AMI|XP_029203046.2	0.2583
NVE|NVE25865	SPI|Spis7106	1.78765
NVE|NVE25865	AMI|XP_044181671.1	2.67776
NVE|NVE25865	AMI|XP_029198927.2	2.67776
NVE|NVE7867	SPI|Spis6016	0.6822
NVE|NVE7867	AMI|XP_029183266.2	0.7843
NVE|NVE15773	SPI|Spis7662.t1	0.79526
NVE|NVE15773	AMI|XP_029201686.2	1.35874
NVE|NVE4719	SPI|Spis13809.t1	2.19903
NVE|NVE4719	AMI|XP_044175601.1	2.67776
NVE|NVE4719	AMI|XP_029182362.2	2.67776
NVE|NVE3007	SPI|Spis17294	0.1941
NVE|NVE3007	AMI|XP_044174075.1	0.2045
NVE|NVE1330	SPI|Spis21971	1.2638
NVE|NVE1330	AMI|XP_029186910.1	1.83102
NVE|NVE9223	SPI|Spis16799	0.6591
NVE|NVE9223	AMI|XP_029206669.2	0.8171
NVE|NVE9340	SPI|Spis8645	0.3463
NVE|NVE9340	AMI|XP_029210703.2	0.4647
NVE|NVE25287	SPI|Spis16086	1.90816
NVE|NVE25287	AMI|XP_029193319.2	2.12962
NVE|NVE3069	SPI|Spis12072	0.73762
NVE|NVE3069	AMI|XP_029213224.2	0.8228
NVE|NVE18387	SPI|Spis18004	1.61182
NVE|NVE18387	AMI|XP_029182099.2	1.9299
NVE|NVE16609	SPI|Spis18963.t1	0.80251
NVE|NVE16609	AMI|XP_044181461.1	1.09204
NVE|NVE530	SPI|Spis14637	2.19903
NVE|NVE530	AMI|XP_029192681.2	2.67776
NVE|NVE20983	SPI|Spis19331	1.07018
NVE|NVE20983	AMI|XP_029203668.2	1.3537
NVE|NVE25967	AMI|XP_029190702.2	0.2559
NVE|NVE16945	SPI|Spis15798	1.32251
NVE|NVE16945	AMI|XP_029205739.1	1.53834
NVE|NVE4033	SPI|Spis22089	1.22799
NVE|NVE4033	AMI|XP_029206324.1	1.74777
NVE|NVE14608	SPI|Spis5693	0.69861
NVE|NVE14608	AMI|XP_029193339.1	0.8125
NVE|NVE13749	SPI|Spis19333	0.99004
NVE|NVE13749	AMI|XP_029203647.1	1.08999
NVE|NVE12851	SPI|Spis22288	0.4034
NVE|NVE18762	AMI|XP_029179397.2	0.4646
NVE|NVE10012	SPI|Spis344	0.6128
NVE|NVE10012	AMI|XP_029207281.1	0.6358
NVE|NVE10234	SPI|Spis5480	2.19903
NVE|NVE10234	AMI|XP_029211833.2	2.67776
NVE|NVE8376	AMI|XP_029208137.1	0.201
NVE|NVE5731	SPI|Spis24802	0.4971
NVE|NVE9019	SPI|Spis16872	0.1029
NVE|NVE1246	SPI|Spis11380	1.35067
NVE|NVE1246	AMI|XP_029206908.2	2.37581
NVE|NVE21892	SPI|Spis16032	0.86552
NVE|NVE21892	AMI|XP_029189050.2	0.98804
NVE|NVE21061	SPI|Spis6851.t1	0.3274
NVE|NVE21061	AMI|XP_029200192.2	0.3352
NVE|NVE6603	SPI|Spis24666	0.4312
NVE|NVE12347	SPI|Spis20844	1.95207
NVE|NVE12347	AMI|XP_044169497.1	2.67776
NVE|NVE12347	AMI|XP_044169490.1	2.67776
NVE|NVE2200	AMI|XP_029203855.2	0.278
NVE|NVE3544	SPI|Spis657	2.19903
NVE|NVE3544	AMI|XP_044183097.1	2.67776
NVE|NVE9766	SPI|Spis4281	1.02648
NVE|NVE9766	AMI|XP_029184907.2	1.21829
NVE|NVE11873	AMI|XP_029195279.2	0.8086
NVE|NVE25120	SPI|Spis13859.t1	0.5813
NVE|NVE25120	AMI|XP_029212065.2	0.7979
NVE|NVE24279	SPI|Spis7211	0.2004
NVE|NVE24279	AMI|XP_029190717.1	0.2016
NVE|NVE21158	SPI|Spis656	0.2813
NVE|NVE21158	AMI|XP_029211512.2	0.1956
NVE|NVE11423	AMI|XP_044167005.1	0.1762
NVE|NVE26036	SPI|Spis14630	1.39039
NVE|NVE26036	AMI|XP_029193083.2	1.66953
NVE|NVE3318	SPI|Spis11285	0.98246
NVE|NVE3318	AMI|XP_044170801.1	1.39918
NVE|NVE2674	SPI|Spis3528	1.97498
NVE|NVE2674	AMI|XP_029191840.2	2.30384
NVE|NVE10626	SPI|Spis15216	1.02027
NVE|NVE10626	AMI|XP_029186631.2	1.18207
NVE|NVE2919	SPI|Spis19032	1.68833
NVE|NVE2919	AMI|XP_029190750.2	2.67776
NVE|NVE19671	SPI|Spis14874	0.5019
NVE|NVE19671	AMI|XP_029185331.2	0.624
NVE|NVE25453	SPI|Spis6354	1.14073
NVE|NVE25453	AMI|XP_029192269.2	1.68385
NVE|NVE17345	SPI|Spis13958	1.22615
NVE|NVE17345	AMI|XP_029189526.2	1.7453
NVE|NVE19051	AMI|XP_029189241.1	0.2889
NVE|NVE19039	SPI|Spis14136	0.06
NVE|NVE19039	AMI|XP_029208639.1	0.077
NVE|NVE16389	SPI|Spis6007	2.19903
NVE|NVE16389	AMI|XP_044173253.1	2.67776
NVE|NVE21785	SPI|Spis5211	1.24581
NVE|NVE21785	AMI|XP_029183001.2	1.47865
NVE|NVE2394	SPI|Spis1006	2.19903
NVE|NVE2394	AMI|XP_029187073.2	2.67776
NVE|NVE2834	SPI|Spis3853	1.47588
NVE|NVE2834	AMI|XP_029205855.2	2.67776
NVE|NVE6618	SPI|Spis3774	0.4634
NVE|NVE3324	SPI|Spis15033	0.3181
NVE|NVE3324	AMI|XP_029194562.1	0.4237
NVE|NVE8373	SPI|Spis287	1.51747
NVE|NVE24320	AMI|XP_029185233.1	0.0997
NVE|NVE23851	SPI|Spis10804	1.79123
NVE|NVE23851	AMI|XP_029211887.2	2.25052
NVE|NVE10255	SPI|Spis13806	0.3748
NVE|NVE10255	AMI|XP_029182077.1	0.4851
NVE|NVE14895	SPI|Spis10374.t1	0.5459
NVE|NVE14895	AMI|XP_029190277.2	0.4631
NVE|NVE9418	SPI|Spis23025	0.5335
NVE|NVE9418	AMI|XP_044185002.1	0.84522
NVE|NVE20560	SPI|Spis221	0.4489
NVE|NVE20560	AMI|XP_044175891.1	0.556
NVE|NVE20964	SPI|Spis4319	0.3585
NVE|NVE20964	AMI|XP_044184205.1	0.3297
NVE|NVE942	SPI|Spis14992	0.6126
NVE|NVE942	AMI|XP_029191248.1	0.7441
NVE|NVE6584	SPI|Spis21246	0.995
NVE|NVE6584	AMI|XP_029182740.2	1.34554
NVE|NVE4093	AMI|XP_029197136.2	0.91864
NVE|NVE23452	SPI|Spis529	0.4382
NVE|NVE23452	AMI|XP_029214045.1	0.5315
NVE|NVE25308	SPI|Spis5013.t1	1.56422
NVE|NVE25308	AMI|XP_029204392.2	1.868
NVE|NVE266	SPI|Spis4377	0.0971
NVE|NVE16161	SPI|Spis25311	0.2664
NVE|NVE16161	AMI|XP_029204582.1	0.7378
NVE|NVE14219	SPI|Spis20173	0.2339
NVE|NVE14219	AMI|XP_044178456.1	0.3139
NVE|NVE16176	SPI|Spis5323	0.4719
NVE|NVE16176	AMI|XP_029199647.2	0.5379
NVE|NVE24137	SPI|Spis764	2.19903
NVE|NVE24137	AMI|XP_029182717.2	2.67776
NVE|NVE7771	SPI|Spis882	0.053
NVE|NVE7771	AMI|XP_029206721.2	0.064
NVE|NVE11235	AMI|XP_029211389.2	0.6057
NVE|NVE25234	AMI|XP_029204152.2	1.62171
NVE|NVE1179	SPI|Spis20414	1.47408
NVE|NVE1179	AMI|XP_029194124.2	1.803
NVE|NVE8762	SPI|Spis12027	0.2742
NVE|NVE8762	AMI|XP_044175024.1	0.2883
NVE|NVE1625	SPI|Spis5465	2.19903
NVE|NVE1625	AMI|XP_029184948.2	2.67776
NVE|NVE1713	SPI|Spis3967	0.3089
NVE|NVE1713	AMI|XP_044177979.1	0.3759
NVE|NVE3820	SPI|Spis1.t1	0.2458
NVE|NVE3820	AMI|XP_029195974.1	0.2921
NVE|NVE930	SPI|Spis17764	0.1685
NVE|NVE930	AMI|XP_029195391.2	0.1945
NVE|NVE4222	SPI|Spis15060	0.2791
NVE|NVE4222	AMI|XP_044179048.1	0.2561
NVE|NVE5976	SPI|Spis5185	0.5417
NVE|NVE5976	AMI|XP_044180980.1	0.7575
NVE|NVE8210	SPI|Spis5230	0.3177
NVE|NVE8210	AMI|XP_029213907.1	0.3746
NVE|NVE7105	SPI|Spis22918	0.83915
NVE|NVE7105	AMI|XP_029204197.2	1.19278
NVE|NVE21083	SPI|Spis19810	0.99691
NVE|NVE21083	AMI|XP_029200871.2	1.21487
NVE|NVE18051	SPI|Spis6320	2.19903
NVE|NVE18051	AMI|XP_044183507.1	2.67776
NVE|NVE6464	SPI|Spis15995	0.90592
NVE|NVE6464	AMI|XP_044164403.1	1.1339
NVE|NVE627	SPI|Spis20392	2.19903
NVE|NVE627	AMI|XP_044180302.1	2.67776
NVE|NVE1741	SPI|Spis3994.t1	1.07142
NVE|NVE1741	AMI|XP_029191213.2	1.26604
NVE|NVE11592	SPI|Spis3294	2.19903
NVE|NVE11592	AMI|XP_029189713.1	2.67776
NVE|NVE9888	AMI|XP_044178677.1	0.49
NVE|NVE25318	SPI|Spis5362	0.046
NVE|NVE25318	AMI|XP_029185559.2	0.083
NVE|NVE4041	SPI|Spis7720	0.86957
NVE|NVE4041	AMI|XP_029200414.2	1.04459
NVE|NVE16879	SPI|Spis8294	2.19903
NVE|NVE16879	AMI|XP_044165026.1	2.67776
NVE|NVE25564	SPI|Spis17089	0.4081
NVE|NVE25564	AMI|XP_029186226.1	1.79642
NVE|NVE6551	AMI|XP_029182347.2	0.8165
NVE|NVE15218	SPI|Spis20728	1.04411
NVE|NVE15218	AMI|XP_044181008.1	1.16376
NVE|NVE10	SPI|Spis4929	2.19903
NVE|NVE10	AMI|XP_029187685.2	2.67776
NVE|NVE6000	SPI|Spis15681	0.3217
NVE|NVE6000	AMI|XP_029184065.1	0.3823
NVE|NVE2604	SPI|Spis2383.t1	0.2132
NVE|NVE2604	AMI|XP_029185644.2	0.2427
NVE|NVE21423	SPI|Spis19343	0.1996
NVE|NVE17117	SPI|Spis21804	0.94043
NVE|NVE17117	AMI|XP_029197719.2	0.96741
NVE|NVE3597	AMI|XP_029189383.2	0.5021
NVE|NVE253	SPI|Spis5541	2.19903
NVE|NVE253	AMI|XP_044173591.1	2.27971
NVE|NVE19445	SPI|Spis7210.t1	1.02221
NVE|NVE19445	AMI|XP_029190634.1	1.25384
NVE|NVE19113	SPI|Spis25884.Novel.t1	0.2074
NVE|NVE19113	AMI|XP_044178978.1	0.2716
NVE|NVE16455	SPI|Spis11658	0.6659
NVE|NVE16455	AMI|XP_029203858.1	0.7943
NVE|NVE14035	SPI|Spis11151	0.4963
NVE|NVE14035	AMI|XP_029202512.2	0.7578
NVE|NVE12906	SPI|Spis15143	0.89947
NVE|NVE12906	AMI|XP_029190312.1	1.07642
NVE|NVE13527	SPI|Spis10125	0.2765
NVE|NVE13527	AMI|XP_029186267.2	0.3493
NVE|NVE9966	SPI|Spis13725	0.1099
NVE|NVE9966	AMI|XP_029180636.1	0.1424
NVE|NVE174	SPI|Spis14907	0.75751
NVE|NVE174	AMI|XP_029197884.2	1.01559
NVE|NVE14183	SPI|Spis14541	0.4296
NVE|NVE14183	AMI|XP_029189064.2	0.5294
NVE|NVE149	AMI|XP_029200719.1	0.058
NVE|NVE11746	SPI|Spis4239	1.38062
NVE|NVE11746	AMI|XP_029200036.2	1.64238
NVE|NVE13711	AMI|XP_029204306.1	0.4238
NVE|NVE15075	SPI|Spis17686	0.5806
NVE|NVE15075	AMI|XP_029191761.1	0.707
NVE|NVE17105	SPI|Spis13244	0.081
NVE|NVE17105	AMI|XP_044185224.1	0.4015
NVE|NVE427	SPI|Spis17046	0.5321
NVE|NVE95	SPI|Spis16576	0.89021
NVE|NVE95	AMI|XP_029193988.2	1.05728
NVE|NVE20988	SPI|Spis4550	1.70641
NVE|NVE20988	AMI|XP_029189934.2	2.06404
NVE|NVE17832	SPI|Spis19430	1.02641
NVE|NVE17832	AMI|XP_029190621.2	1.28963
NVE|NVE11314	SPI|Spis4732	0.2192
NVE|NVE11314	AMI|XP_029190512.2	0.2103
NVE|NVE8720	SPI|Spis12663	0.179
NVE|NVE8720	AMI|XP_029207942.1	0.2538
NVE|NVE19427	SPI|Spis13925	1.32936
NVE|NVE19427	AMI|XP_029214211.2	1.68574
NVE|NVE6339	SPI|Spis4383.t1	0.70144
NVE|NVE6339	AMI|XP_044168426.1	0.566
NVE|NVE21975	SPI|Spis8831	0.79339
NVE|NVE21975	AMI|XP_044175151.1	0.98279
NVE|NVE16291	SPI|Spis15324	0.4754
NVE|NVE16291	AMI|XP_029188562.2	0.5624
NVE|NVE722	SPI|Spis12340	0.85513
NVE|NVE722	AMI|XP_029211298.2	1.08025
NVE|NVE3097	SPI|Spis15779	1.0049
NVE|NVE7661	AMI|XP_029195936.2	1.47834
NVE|NVE10073	AMI|XP_044170984.1	0.4697
NVE|NVE17092	SPI|Spis5813	0.0886
NVE|NVE17092	AMI|XP_029201996.2	0.7932
NVE|NVE10335	SPI|Spis25889.Novel	1.00685
NVE|NVE10335	AMI|XP_029186243.2	1.24138
NVE|NVE1160	AMI|XP_044176240.1	0.6324
NVE|NVE8969	SPI|Spis7547	0.96277
NVE|NVE8969	AMI|XP_029200123.2	1.16267
NVE|NVE9243	SPI|Spis16537	0.155
NVE|NVE9243	AMI|XP_029204807.1	0.1581
NVE|NVE8431	SPI|Spis7385	0.0999
NVE|NVE8431	AMI|XP_029191440.2	0.2402
NVE|NVE9297	SPI|Spis1789	2.19903
NVE|NVE9297	AMI|XP_044175227.1	2.67776
NVE|NVE9297	AMI|XP_029182850.2	2.67776
NVE|NVE21969	SPI|Spis21253	1.10625
NVE|NVE21969	AMI|XP_029182732.2	1.42558
NVE|NVE5018	SPI|Spis12266	0.4493
NVE|NVE5018	AMI|XP_029203019.1	2.16841
NVE|NVE14955	SPI|Spis8692	2.19903
NVE|NVE14955	SPI|Spis6714	2.19903
NVE|NVE14955	SPI|Spis6412	2.19903
NVE|NVE14955	SPI|Spis5962	2.19903
NVE|NVE14955	SPI|Spis4437	2.19903
NVE|NVE14955	SPI|Spis4375	2.19903
NVE|NVE14955	SPI|Spis4061	2.19903
NVE|NVE14955	SPI|Spis4015	2.19903
NVE|NVE14955	SPI|Spis2105	2.19903
NVE|NVE14955	SPI|Spis2022	2.19903
NVE|NVE14955	SPI|Spis18070	2.19903
NVE|NVE14955	SPI|Spis16096	2.19903
NVE|NVE14955	SPI|Spis1458	2.19903
NVE|NVE14955	SPI|Spis10759	2.19903
NVE|NVE14955	AMI|XP_044185083.1	2.67776
NVE|NVE14955	AMI|XP_044183927.1	2.67776
NVE|NVE14955	AMI|XP_044183897.1	2.67776
NVE|NVE14955	AMI|XP_044177004.1	2.67776
NVE|NVE14955	AMI|XP_044176214.1	2.67776
NVE|NVE14955	AMI|XP_044173732.1	2.67776
NVE|NVE14955	AMI|XP_044164509.1	2.67776
NVE|NVE14955	AMI|XP_044164069.1	2.67776
NVE|NVE14955	AMI|XP_044164060.1	2.67776
NVE|NVE14955	AMI|XP_029213421.2	2.67776
NVE|NVE14955	AMI|XP_029212191.2	2.67776
NVE|NVE14955	AMI|XP_029206097.2	2.67776
NVE|NVE14955	AMI|XP_029200044.2	2.67776
NVE|NVE14955	AMI|XP_029196674.2	2.67776
NVE|NVE14955	AMI|XP_029192879.2	2.67776
NVE|NVE14955	AMI|XP_029188390.2	2.67776
NVE|NVE19202	SPI|Spis15413	0.7714
NVE|NVE19202	AMI|XP_029199828.2	0.95185
NVE|NVE15620	AMI|XP_029209286.2	0.7354
NVE|NVE12137	SPI|Spis4311	0.135
NVE|NVE12137	AMI|XP_029180642.2	0.044
NVE|NVE8302	SPI|Spis18713	0.512
NVE|NVE8302	AMI|XP_029192527.1	0.5748
NVE|NVE1781	AMI|XP_029203231.1	1.18578
NVE|NVE4677	SPI|Spis5493	1.05348
NVE|NVE4677	AMI|XP_029211751.2	1.37943
NVE|NVE20110	SPI|Spis13914	0.0927
NVE|NVE20110	AMI|XP_044170839.1	0.1041
NVE|NVE2755	SPI|Spis19646	0.1516
NVE|NVE2755	AMI|XP_044166826.1	0.1843
NVE|NVE9475	AMI|XP_029206869.2	0.36
NVE|NVE8961	SPI|Spis12683	1.45935
NVE|NVE8961	AMI|XP_029205662.1	1.82025
NVE|NVE7204	SPI|Spis2099.t2	0.4805
NVE|NVE7204	AMI|XP_029187451.2	0.5676
NVE|NVE22285	SPI|Spis14603	0.4909
NVE|NVE22285	AMI|XP_029186493.2	0.5267
NVE|NVE6498	SPI|Spis3956	0.3505
NVE|NVE6498	AMI|XP_029213983.1	1.13238
NVE|NVE2350	SPI|Spis10122.t1	0.72097
NVE|NVE2350	AMI|XP_029186869.2	0.8084
NVE|NVE325	SPI|Spis6207	2.19903
NVE|NVE325	AMI|XP_029190986.2	2.67776
NVE|NVE21401	SPI|Spis17508	0.2302
NVE|NVE21401	AMI|XP_044173840.1	0.1991
NVE|NVE12878	SPI|Spis13156	1.09218
NVE|NVE12878	AMI|XP_029209328.1	1.39798
NVE|NVE6431	SPI|Spis22009	0.061
NVE|NVE2063	SPI|Spis2450	0.6396
NVE|NVE22485	AMI|XP_044185217.1	1.39521
NVE|NVE9139	SPI|Spis8692	2.19903
NVE|NVE9139	SPI|Spis6714	2.19903
NVE|NVE9139	SPI|Spis6412	2.19903
NVE|NVE9139	SPI|Spis5962	2.19903
NVE|NVE9139	SPI|Spis4437	2.19903
NVE|NVE9139	SPI|Spis4375	2.19903
NVE|NVE9139	SPI|Spis4061	2.19903
NVE|NVE9139	SPI|Spis4015	2.19903
NVE|NVE9139	SPI|Spis2105	2.19903
NVE|NVE9139	SPI|Spis2022	2.19903
NVE|NVE9139	SPI|Spis18070	2.19903
NVE|NVE9139	SPI|Spis16096	2.19903
NVE|NVE9139	SPI|Spis1458	2.19903
NVE|NVE9139	SPI|Spis10759	2.19903
NVE|NVE9139	AMI|XP_044185083.1	2.67776
NVE|NVE9139	AMI|XP_044183927.1	2.67776
NVE|NVE9139	AMI|XP_044183897.1	2.67776
NVE|NVE9139	AMI|XP_044177004.1	2.67776
NVE|NVE9139	AMI|XP_044176214.1	2.67776
NVE|NVE9139	AMI|XP_044173732.1	2.67776
NVE|NVE9139	AMI|XP_044164509.1	2.67776
NVE|NVE9139	AMI|XP_044164069.1	2.67776
NVE|NVE9139	AMI|XP_044164060.1	2.67776
NVE|NVE9139	AMI|XP_029213421.2	2.67776
NVE|NVE9139	AMI|XP_029212191.2	2.67776
NVE|NVE9139	AMI|XP_029206097.2	2.67776
NVE|NVE9139	AMI|XP_029200044.2	2.67776
NVE|NVE9139	AMI|XP_029196674.2	2.67776
NVE|NVE9139	AMI|XP_029192879.2	2.67776
NVE|NVE9139	AMI|XP_029188390.2	2.67776
NVE|NVE20897	SPI|Spis10828	0.93697
NVE|NVE20897	AMI|XP_029181000.1	1.08104
NVE|NVE24231	AMI|XP_029211712.1	0.96984
NVE|NVE9654	SPI|Spis5071	2.19903
NVE|NVE9654	AMI|XP_044164266.1	2.67776
NVE|NVE23435	SPI|Spis1406	1.312
NVE|NVE23435	AMI|XP_029193514.2	1.5498
NVE|NVE7617	SPI|Spis5715	2.19903
NVE|NVE7617	AMI|XP_029204467.1	2.67776
NVE|NVE25003	AMI|XP_029195399.2	0.1792
NVE|NVE24716	AMI|XP_029204756.2	1.4784
NVE|NVE20106	SPI|Spis4909	0.85703
NVE|NVE11573	SPI|Spis3313	1.07493
NVE|NVE11573	AMI|XP_029193357.2	1.30725
NVE|NVE2689	SPI|Spis12862	1.21433
NVE|NVE2689	AMI|XP_029191801.2	2.2809
NVE|NVE23101	SPI|Spis8397	1.10545
NVE|NVE383	SPI|Spis17889	0.3712
NVE|NVE383	AMI|XP_029193078.2	0.4363
NVE|NVE13826	SPI|Spis22436	0.606
NVE|NVE13826	AMI|XP_044163677.1	0.6792
NVE|NVE3365	AMI|XP_029191509.2	2.62094
NVE|NVE3510	SPI|Spis12717	0.6584
NVE|NVE3510	AMI|XP_044164114.1	0.7632
NVE|NVE10002	SPI|Spis19311.t1	1.8258
NVE|NVE10002	AMI|XP_029194111.1	2.19147
NVE|NVE24946	SPI|Spis2386	1.83524
NVE|NVE24946	AMI|XP_029185673.2	2.67776
NVE|NVE9598	SPI|Spis13041	0.4544
NVE|NVE9598	AMI|XP_044169392.1	1.62139
NVE|NVE10525	SPI|Spis4026	1.44589
NVE|NVE10525	AMI|XP_029189399.2	1.60308
NVE|NVE6753	SPI|Spis7313.t1	2.19903
NVE|NVE6753	AMI|XP_044175175.1	2.67776
NVE|NVE15437	SPI|Spis7947	2.19903
NVE|NVE15437	AMI|XP_029212555.2	2.56509
NVE|NVE19748	SPI|Spis11323.t1	0.99718
NVE|NVE19748	AMI|XP_029211621.2	1.17178
NVE|NVE23965	SPI|Spis15794	0.6703
NVE|NVE23965	AMI|XP_029205732.1	0.7832
NVE|NVE19392	SPI|Spis2807	0.2049
NVE|NVE19392	AMI|XP_029212035.2	0.2359
NVE|NVE25477	SPI|Spis9616	1.15192
NVE|NVE25477	AMI|XP_029185164.2	1.44429
NVE|NVE14575	SPI|Spis3275	1.51105
NVE|NVE14575	AMI|XP_029192271.2	1.755
NVE|NVE22513	SPI|Spis10888	0.3809
NVE|NVE22513	AMI|XP_029184802.1	0.4366
NVE|NVE10598	SPI|Spis9404.t1	0.2777
NVE|NVE10598	AMI|XP_044177760.1	0.3074
NVE|NVE7429	SPI|Spis13117	0.5366
NVE|NVE7429	AMI|XP_029212150.2	0.6267
NVE|NVE5622	SPI|Spis3710	1.7508
NVE|NVE5622	AMI|XP_044183212.1	2.67776
NVE|NVE5622	AMI|XP_044182705.1	2.67776
NVE|NVE5622	AMI|XP_044179698.1	2.67776
NVE|NVE5622	AMI|XP_044175323.1	2.67776
NVE|NVE5622	AMI|XP_044171318.1	2.67776
NVE|NVE5622	AMI|XP_044170976.1	2.67776
NVE|NVE5622	AMI|XP_044170205.1	2.67776
NVE|NVE5622	AMI|XP_044169611.1	2.67776
NVE|NVE5622	AMI|XP_044169173.1	2.67776
NVE|NVE5622	AMI|XP_044166195.1	2.67776
NVE|NVE5622	AMI|XP_044163923.1	2.67776
NVE|NVE5622	AMI|XP_044162997.1	2.67776
NVE|NVE5622	AMI|XP_029207051.2	2.67776
NVE|NVE18713	SPI|Spis4803	0.79993
NVE|NVE18713	AMI|XP_044177115.1	1.24988
NVE|NVE19007	AMI|XP_044178735.1	1.16148
NVE|NVE13982	SPI|Spis6299	0.2303
NVE|NVE8109	SPI|Spis13987	0.98652
NVE|NVE8109	AMI|XP_029181426.2	1.16877
NVE|NVE21105	SPI|Spis11483	0.5989
NVE|NVE21105	AMI|XP_044180779.1	0.7346
NVE|NVE21105	AMI|XP_044180771.1	0.7346
NVE|NVE23170	SPI|Spis9917	0.1515
NVE|NVE23170	AMI|XP_029203635.2	0.1584
NVE|NVE17632	SPI|Spis10361	0.475
NVE|NVE21238	SPI|Spis12981	2.19903
NVE|NVE21238	AMI|XP_029182669.2	2.67776
NVE|NVE24895	SPI|Spis10971	0.5649
NVE|NVE24895	AMI|XP_029185696.2	0.8246
NVE|NVE23205	AMI|XP_029189875.2	0.7746
NVE|NVE9618	SPI|Spis7154	0.4919
NVE|NVE9618	AMI|XP_029180106.2	0.6227
NVE|NVE424	SPI|Spis17043	0.641
NVE|NVE424	AMI|XP_029181307.2	0.8032
NVE|NVE18149	SPI|Spis11723.t2	1.51157
NVE|NVE18149	AMI|XP_029213682.2	1.85113
NVE|NVE25135	SPI|Spis7641.t2	0.6716
NVE|NVE25135	AMI|XP_029214092.2	0.5707
NVE|NVE24196	SPI|Spis14512	1.50093
NVE|NVE24196	AMI|XP_029188047.2	1.82324
NVE|NVE16015	SPI|Spis1522	0.5821
NVE|NVE16015	AMI|XP_029204646.2	0.7009
NVE|NVE16390	SPI|Spis2821	2.19903
NVE|NVE16390	SPI|Spis12539.t1	2.19903
NVE|NVE16390	AMI|XP_044177823.1	2.67776
NVE|NVE16390	AMI|XP_029208986.2	2.67776
NVE|NVE4575	SPI|Spis19668	0.3646
NVE|NVE4575	AMI|XP_029206631.1	0.85634
NVE|NVE3716	SPI|Spis8605.t1	0.2798
NVE|NVE3716	AMI|XP_029201071.2	0.3359
NVE|NVE4207	SPI|Spis16080	1.42753
NVE|NVE4207	AMI|XP_029202661.2	1.68087
NVE|NVE12650	SPI|Spis14926	1.94071
NVE|NVE12650	AMI|XP_029207832.2	2.39614
NVE|NVE5461	SPI|Spis8641	2.19903
NVE|NVE5461	AMI|XP_044175006.1	2.67776
NVE|NVE5461	AMI|XP_029203708.1	2.67776
NVE|NVE4944	SPI|Spis2454	0.77385
NVE|NVE4944	AMI|XP_029189988.1	0.93033
NVE|NVE22609	SPI|Spis20865	0.2825
NVE|NVE22609	AMI|XP_029202648.2	0.3737
NVE|NVE5039	AMI|XP_044181775.1	0.2823
NVE|NVE13389	AMI|XP_029207718.2	0.3634
NVE|NVE437	SPI|Spis20036	1.36955
NVE|NVE6962	AMI|XP_044181158.1	0.29
NVE|NVE6896	AMI|XP_044163422.1	0.3118
NVE|NVE1649	SPI|Spis6531	0.4281
NVE|NVE1649	AMI|XP_029210845.2	0.5803
NVE|NVE22563	SPI|Spis243	0.1264
NVE|NVE13173	SPI|Spis5973.t1	0.73417
NVE|NVE13173	AMI|XP_044170497.1	0.1579
NVE|NVE2308	SPI|Spis8520	0.5981
NVE|NVE2308	AMI|XP_029185353.2	0.7512
NVE|NVE15603	AMI|XP_029209262.2	0.83628
NVE|NVE11824	SPI|Spis20415	0.4722
NVE|NVE11824	AMI|XP_029194099.2	0.5714
NVE|NVE22418	SPI|Spis19273	1.02152
NVE|NVE22418	AMI|XP_029211693.2	1.23121
NVE|NVE26097	SPI|Spis11571	1.81614
NVE|NVE26097	AMI|XP_044167644.1	2.67776
NVE|NVE23961	AMI|XP_029196827.2	0.4218
NVE|NVE21272	AMI|XP_044164074.1	0.055
NVE|NVE21272	AMI|XP_029202676.2	0.055
NVE|NVE5942	SPI|Spis5300	0.96458
NVE|NVE5942	AMI|XP_029183219.2	1.13484
NVE|NVE20626	SPI|Spis13471.t1	1.20561
NVE|NVE20626	AMI|XP_029196066.2	1.44235
NVE|NVE21888	SPI|Spis14458	1.58051
NVE|NVE21888	AMI|XP_029192520.2	2.35302
NVE|NVE10585	SPI|Spis9800	1.21486
NVE|NVE10585	AMI|XP_029206501.1	1.46035
NVE|NVE4283	SPI|Spis8772	1.03599
NVE|NVE23800	SPI|Spis10919	2.19903
NVE|NVE23800	AMI|XP_044174790.1	2.67776
NVE|NVE2603	SPI|Spis11158	0.3586
NVE|NVE7210	SPI|Spis15833	0.79768
NVE|NVE7210	AMI|XP_044162800.1	1.16152
NVE|NVE19420	SPI|Spis11199	1.17872
NVE|NVE19420	AMI|XP_044168973.1	1.42477
NVE|NVE3506	AMI|XP_029211564.2	0.96862
NVE|NVE13984	SPI|Spis14102	0.4404
NVE|NVE13984	AMI|XP_029185946.2	0.5661
NVE|NVE21310	SPI|Spis12322	0.94322
NVE|NVE22690	AMI|XP_044176633.1	0.1777
NVE|NVE10533	AMI|XP_044167193.1	0.6115
NVE|NVE5570	SPI|Spis3806	0.3832
NVE|NVE5570	AMI|XP_029188227.1	0.444
NVE|NVE1480	SPI|Spis317	1.12289
NVE|NVE1480	AMI|XP_044177666.1	1.42177
NVE|NVE13418	SPI|Spis22434	0.5174
NVE|NVE13418	AMI|XP_029202606.2	1.29469
NVE|NVE20034	AMI|XP_029182925.2	0.4935
NVE|NVE7999	SPI|Spis6698.t1	2.19903
NVE|NVE7999	AMI|XP_029213119.2	2.67776
NVE|NVE7999	AMI|XP_029213118.2	2.67776
NVE|NVE7999	AMI|XP_029213115.2	2.67776
NVE|NVE6434	SPI|Spis21753	0.71716
NVE|NVE6434	AMI|XP_029188899.2	0.87292
NVE|NVE20578	SPI|Spis6188.t1	2.19903
NVE|NVE20578	AMI|XP_029213423.2	2.67776
NVE|NVE13806	SPI|Spis1370	1.65843
NVE|NVE13806	AMI|XP_029196721.2	1.93892
NVE|NVE9964	AMI|XP_029193721.1	0.1962
NVE|NVE21764	SPI|Spis9781	0.0942
NVE|NVE21764	AMI|XP_029199167.2	0.87186
NVE|NVE17698	SPI|Spis4608.t1	1.84194
NVE|NVE17698	AMI|XP_029203579.2	2.32132
NVE|NVE13822	SPI|Spis18070	2.19903
NVE|NVE13822	AMI|XP_044164069.1	2.67776
NVE|NVE13822	AMI|XP_044164060.1	2.67776
NVE|NVE11807	SPI|Spis662	0.6062
NVE|NVE11807	AMI|XP_044183157.1	0.6816
NVE|NVE12366	SPI|Spis7128	1.61076
NVE|NVE12366	AMI|XP_044178806.1	1.64523
NVE|NVE22635	SPI|Spis8587	0.306
NVE|NVE22635	AMI|XP_044178353.1	0.4343
NVE|NVE21786	SPI|Spis15169	2.19903
NVE|NVE21786	AMI|XP_029190736.2	2.67776
NVE|NVE3737	SPI|Spis4921	0.4027
NVE|NVE3737	AMI|XP_029181907.1	0.5147
NVE|NVE2172	SPI|Spis2831	1.87655
NVE|NVE2172	AMI|XP_029208733.2	2.67776
NVE|NVE25274	SPI|Spis15730	0.74712
NVE|NVE25274	AMI|XP_029184687.2	1.2706
NVE|NVE2703	SPI|Spis18573	0.98275
NVE|NVE2703	AMI|XP_029193124.1	1.25955
NVE|NVE8361	SPI|Spis1561	1.01067
NVE|NVE8361	AMI|XP_029194625.2	1.701
NVE|NVE21738	SPI|Spis16861	1.12162
NVE|NVE21738	AMI|XP_029184641.2	1.41549
NVE|NVE10290	SPI|Spis1457	0.2932
NVE|NVE10290	AMI|XP_044180101.1	0.3214
NVE|NVE8161	SPI|Spis13115.t1	0.591
NVE|NVE8161	AMI|XP_029212149.2	0.6709
NVE|NVE25099	SPI|Spis13609	1.03791
NVE|NVE25099	AMI|XP_029202801.2	1.31043
NVE|NVE5208	SPI|Spis3814	0.93787
NVE|NVE5208	AMI|XP_029188170.2	1.36371
NVE|NVE12449	SPI|Spis827	0.4437
NVE|NVE12449	AMI|XP_044174065.1	0.93585
NVE|NVE19747	SPI|Spis21245	0.5419
NVE|NVE19747	AMI|XP_044165024.1	0.88965
NVE|NVE11483	SPI|Spis18053	0.3996
NVE|NVE11483	AMI|XP_029213994.1	0.4764
NVE|NVE15738	SPI|Spis21307	0.3793
NVE|NVE15738	AMI|XP_044175548.1	0.5386
NVE|NVE4725	SPI|Spis19392	1.91194
NVE|NVE4725	AMI|XP_029181403.2	2.52834
NVE|NVE24697	SPI|Spis1719	0.5252
NVE|NVE24697	AMI|XP_044176457.1	0.6917
NVE|NVE12897	SPI|Spis16278	0.86774
NVE|NVE12897	AMI|XP_029204247.2	1.03378
NVE|NVE22551	SPI|Spis225	0.79947
NVE|NVE22551	AMI|XP_029207411.1	1.04509
NVE|NVE23810	SPI|Spis18464	1.10032
NVE|NVE23810	AMI|XP_029212625.2	1.31923
NVE|NVE25354	SPI|Spis19353	0.99726
NVE|NVE8963	SPI|Spis20125	0.90486
NVE|NVE8963	AMI|XP_029184753.2	1.28153
NVE|NVE25339	SPI|Spis16703	0.1481
NVE|NVE25339	AMI|XP_029192897.2	0.1625
NVE|NVE22041	SPI|Spis3955.t1	0.6271
NVE|NVE22041	AMI|XP_029213397.2	0.7755
NVE|NVE6689	SPI|Spis6228	1.08729
NVE|NVE6689	AMI|XP_029190036.2	1.2717
NVE|NVE3043	SPI|Spis18256	2.01119
NVE|NVE3043	AMI|XP_029202739.2	2.38942
NVE|NVE14671	SPI|Spis1314	1.50452
NVE|NVE14671	AMI|XP_044172939.1	2.07975
NVE|NVE3454	SPI|Spis3457	0.3463
NVE|NVE3454	AMI|XP_029188659.1	0.404
NVE|NVE23325	SPI|Spis12059	0.6229
NVE|NVE23325	AMI|XP_029205079.2	1.00953
NVE|NVE10393	SPI|Spis15651	0.3382
NVE|NVE10393	AMI|XP_029200715.2	0.5751
NVE|NVE1374	SPI|Spis11041.t1	0.75561
NVE|NVE1374	AMI|XP_044174944.1	0.6765
NVE|NVE25322	SPI|Spis15443	0.3643
NVE|NVE25322	AMI|XP_029185910.2	0.4215
NVE|NVE15782	SPI|Spis14736	0.6584
NVE|NVE15782	AMI|XP_029199080.1	0.8121
NVE|NVE13197	SPI|Spis16456.t1	0.97486
NVE|NVE6387	SPI|Spis17269	0.5679
NVE|NVE6387	AMI|XP_044174070.1	0.6614
NVE|NVE11679	SPI|Spis15468.t1	1.05988
NVE|NVE11679	AMI|XP_029182908.2	1.47487
NVE|NVE8172	SPI|Spis5218	0.1999
NVE|NVE8172	AMI|XP_029202889.2	0.2933
NVE|NVE8423	SPI|Spis9749	0.76946
NVE|NVE8423	AMI|XP_029212525.2	1.86343
NVE|NVE12996	SPI|Spis3555	0.2948
NVE|NVE12996	AMI|XP_044184015.1	0.3755
NVE|NVE2713	SPI|Spis17823	1.65912
NVE|NVE2713	AMI|XP_029199901.1	2.02985
NVE|NVE12234	SPI|Spis193	0.85132
NVE|NVE12234	AMI|XP_044183532.1	0.93483
NVE|NVE18928	SPI|Spis16634	0.063
NVE|NVE18928	AMI|XP_029194899.2	0.304
NVE|NVE9897	SPI|Spis5007	0.1709
NVE|NVE9897	AMI|XP_029208961.1	0.2095
NVE|NVE11987	SPI|Spis2111	0.96311
NVE|NVE12983	AMI|XP_029201330.1	0.4714
NVE|NVE26020	SPI|Spis5532	0.5302
NVE|NVE26020	AMI|XP_029212549.2	0.6676
NVE|NVE21455	SPI|Spis19058	0.544
NVE|NVE21455	AMI|XP_044163784.1	1.43114
NVE|NVE647	SPI|Spis1471	0.3879
NVE|NVE24527	SPI|Spis18649	1.28151
NVE|NVE24527	AMI|XP_029185505.2	1.38796
NVE|NVE24190	SPI|Spis14789	0.5522
NVE|NVE24190	AMI|XP_044176255.1	0.7257
NVE|NVE17885	AMI|XP_029194383.2	0.2705
NVE|NVE19550	SPI|Spis12117	0.4694
NVE|NVE19550	AMI|XP_029197474.2	0.5444
NVE|NVE14071	SPI|Spis11650	0.557
NVE|NVE14071	AMI|XP_029196914.2	0.98845
NVE|NVE23290	SPI|Spis3704	1.69915
NVE|NVE23290	AMI|XP_029184506.2	2.1365
NVE|NVE13660	SPI|Spis6097	0.4651
NVE|NVE13660	AMI|XP_029211215.2	0.6008
NVE|NVE7527	SPI|Spis6537	0.89729
NVE|NVE7527	AMI|XP_029193677.2	1.05365
NVE|NVE23721	SPI|Spis17347	1.70603
NVE|NVE23721	AMI|XP_044172727.1	2.05046
NVE|NVE22974	SPI|Spis8827	1.80126
NVE|NVE22974	AMI|XP_029185288.2	2.09619
NVE|NVE22070	SPI|Spis3844	0.1921
NVE|NVE22070	AMI|XP_044176160.1	0.2262
NVE|NVE10075	SPI|Spis11763.t1	2.19903
NVE|NVE10075	AMI|XP_029210504.2	2.67776
NVE|NVE4730	SPI|Spis19904	0.87645
NVE|NVE4730	AMI|XP_029201756.2	1.10915
NVE|NVE682	SPI|Spis21612	1.75338
NVE|NVE682	AMI|XP_044181419.1	1.94426
NVE|NVE24311	SPI|Spis7218	1.15418
NVE|NVE24311	AMI|XP_029190695.2	1.2562
NVE|NVE18309	SPI|Spis1110	1.56765
NVE|NVE18309	AMI|XP_029187202.2	1.8673
NVE|NVE10008	SPI|Spis7590	1.7475
NVE|NVE10008	AMI|XP_029194168.2	2.19095
NVE|NVE7609	SPI|Spis4594.t1	0.3074
NVE|NVE7609	AMI|XP_029212991.1	0.3662
NVE|NVE4593	SPI|Spis11600	0.3676
NVE|NVE4593	AMI|XP_029204261.2	0.4506
NVE|NVE25230	SPI|Spis19814	0.84853
NVE|NVE25230	AMI|XP_029200886.2	1.10284
NVE|NVE5767	SPI|Spis7613	0.6103
NVE|NVE5767	AMI|XP_029202422.2	0.703
NVE|NVE4054	SPI|Spis8431	1.29386
NVE|NVE11548	SPI|Spis19387	0.1845
NVE|NVE11548	AMI|XP_029186133.1	0.4503
NVE|NVE17757	SPI|Spis3028	0.1325
NVE|NVE17757	AMI|XP_029189157.2	0.1406
NVE|NVE12389	SPI|Spis2917	0.5479
NVE|NVE12389	AMI|XP_029184475.2	0.7229
NVE|NVE19069	SPI|Spis6841	0.062
NVE|NVE6671	SPI|Spis15418	2.19903
NVE|NVE6671	AMI|XP_029199807.2	2.67776
NVE|NVE24741	SPI|Spis16125	0.3584
NVE|NVE24741	AMI|XP_044170383.1	0.43
NVE|NVE1855	SPI|Spis16741	0.5174
NVE|NVE1855	AMI|XP_029205936.2	0.6581
NVE|NVE14531	SPI|Spis17876	2.19903
NVE|NVE14531	AMI|XP_029193120.2	2.67776
NVE|NVE17202	AMI|XP_029193520.1	0.6812
NVE|NVE19369	SPI|Spis3522	1.02799
NVE|NVE19369	AMI|XP_029199849.2	1.2083
NVE|NVE643	SPI|Spis3584	0.92027
NVE|NVE643	AMI|XP_029197312.1	1.12458
NVE|NVE20356	SPI|Spis3109	1.0423
NVE|NVE20356	AMI|XP_029212844.2	1.25329
NVE|NVE2449	SPI|Spis3089	0.3104
NVE|NVE2449	AMI|XP_029192091.2	0.3871
NVE|NVE4763	SPI|Spis6817	0.6398
NVE|NVE4763	AMI|XP_029187879.2	0.7517
NVE|NVE14932	SPI|Spis7733	0.72115
NVE|NVE14932	AMI|XP_029200020.2	0.3386
NVE|NVE565	SPI|Spis15086	1.58519
NVE|NVE9047	AMI|XP_029198693.1	0.694
NVE|NVE3586	AMI|XP_044177572.1	0.3253
NVE|NVE380	SPI|Spis17887	0.72263
NVE|NVE380	AMI|XP_029193150.2	0.87046
NVE|NVE9703	SPI|Spis20850	0.79254
NVE|NVE9703	AMI|XP_029213113.2	0.99891
NVE|NVE25213	AMI|XP_029201653.2	0.5327
NVE|NVE10521	AMI|XP_044163770.1	0.052
NVE|NVE24832	AMI|XP_029181382.2	1.68383
NVE|NVE19556	SPI|Spis23656	0.6446
NVE|NVE19556	AMI|XP_029189350.2	2.38926
NVE|NVE2990	AMI|XP_029194365.1	0.3356
NVE|NVE20593	AMI|XP_029207944.2	0.6009
NVE|NVE25609	SPI|Spis1089	0.4568
NVE|NVE25609	AMI|XP_029189880.2	0.576
NVE|NVE11245	SPI|Spis4701	1.12281
NVE|NVE11245	AMI|XP_029190506.1	1.41597
NVE|NVE8359	AMI|XP_029198705.1	0.7737
NVE|NVE6939	SPI|Spis16202.t1	0.94358
NVE|NVE6939	AMI|XP_029214442.2	1.82147
NVE|NVE18054	SPI|Spis11675	0.2838
NVE|NVE18054	AMI|XP_029197686.2	0.35
NVE|NVE16895	SPI|Spis18753	0.2184
NVE|NVE9610	SPI|Spis12103	2.19903
NVE|NVE9610	AMI|XP_044165463.1	2.67776
NVE|NVE11788	SPI|Spis137	0.1178
NVE|NVE11788	AMI|XP_029196511.2	0.1211
NVE|NVE25828	SPI|Spis6855	0.5253
NVE|NVE25828	AMI|XP_029198783.1	0.6526
NVE|NVE10074	SPI|Spis13694	1.06473
NVE|NVE10074	AMI|XP_029206387.2	1.16476
NVE|NVE16228	SPI|Spis15218	0.74554
NVE|NVE16228	AMI|XP_044175219.1	0.99817
NVE|NVE21393	SPI|Spis15041	0.76686
NVE|NVE21393	AMI|XP_044174136.1	0.94797
NVE|NVE25008	AMI|XP_029184989.1	0.2044
NVE|NVE9021	SPI|Spis9470	0.86828
NVE|NVE9021	AMI|XP_029214166.2	1.05136
NVE|NVE6795	SPI|Spis10675	0.3414
NVE|NVE6795	AMI|XP_029191026.2	0.387
NVE|NVE24641	SPI|Spis7970	0.372
NVE|NVE24641	AMI|XP_029214415.2	1.35125
NVE|NVE1073	SPI|Spis23371	0.1243
NVE|NVE12096	SPI|Spis19314	0.1307
NVE|NVE12096	AMI|XP_029194093.2	0.2022
NVE|NVE3197	SPI|Spis2123	0.1428
NVE|NVE3197	AMI|XP_029212218.2	0.1717
NVE|NVE25123	SPI|Spis8661	0.89855
NVE|NVE25123	AMI|XP_029187401.2	1.08328
NVE|NVE24630	SPI|Spis221	0.4489
NVE|NVE24630	AMI|XP_044175891.1	0.556
NVE|NVE7949	SPI|Spis2619	2.19903
NVE|NVE7949	AMI|XP_029183849.2	2.67776
NVE|NVE12139	SPI|Spis115	0.73894
NVE|NVE12139	AMI|XP_029186096.2	0.92597
NVE|NVE18061	SPI|Spis4772	0.6619
NVE|NVE18061	AMI|XP_029192444.1	0.7908
NVE|NVE23029	SPI|Spis2227	2.19903
NVE|NVE23029	AMI|XP_029192155.2	2.67776
NVE|NVE7920	SPI|Spis1052	0.3994
NVE|NVE7920	AMI|XP_044180299.1	0.4262
NVE|NVE25718	SPI|Spis2144.t1	1.27484
NVE|NVE25718	AMI|XP_029193789.2	1.4535
NVE|NVE3771	SPI|Spis7309	0.9825
NVE|NVE3771	AMI|XP_029196858.1	1.74201
NVE|NVE5911	SPI|Spis10974	0.3825
NVE|NVE5911	AMI|XP_029185767.1	0.4632
NVE|NVE6687	SPI|Spis3536	0.8717
NVE|NVE6687	AMI|XP_044176082.1	1.04311
NVE|NVE20085	SPI|Spis22390	2.19903
NVE|NVE20085	SPI|Spis18859	2.19903
NVE|NVE20085	AMI|XP_044171953.1	2.67776
NVE|NVE20085	AMI|XP_044170959.1	2.67776
NVE|NVE20085	AMI|XP_044170947.1	2.67776
NVE|NVE20085	AMI|XP_029208774.2	2.67776
NVE|NVE11742	SPI|Spis20854	0.2428
NVE|NVE11742	AMI|XP_029194845.1	0.2715
NVE|NVE793	AMI|XP_029181734.1	0.6133
NVE|NVE14243	SPI|Spis16398	0.5141
NVE|NVE14243	AMI|XP_029205319.1	0.539
NVE|NVE9508	SPI|Spis16426	2.19903
NVE|NVE9508	AMI|XP_044181932.1	2.67776
NVE|NVE7132	SPI|Spis12444	0.187
NVE|NVE7132	AMI|XP_029195136.2	0.1622
NVE|NVE3078	AMI|XP_029194252.2	0.3916
NVE|NVE20881	SPI|Spis18667	0.2344
NVE|NVE1309	SPI|Spis9209	0.5648
NVE|NVE1309	AMI|XP_029211915.1	0.7513
NVE|NVE6874	SPI|Spis4486	0.98957
NVE|NVE6874	AMI|XP_029189782.1	1.21565
NVE|NVE9572	SPI|Spis22469	0.5591
NVE|NVE9572	AMI|XP_044167579.1	0.6792
NVE|NVE10430	SPI|Spis12725	1.1095
NVE|NVE10430	AMI|XP_029202352.2	1.34208
NVE|NVE4717	SPI|Spis14392	1.26301
NVE|NVE4717	AMI|XP_044184345.1	1.40806
NVE|NVE12013	SPI|Spis20737	0.4157
NVE|NVE12013	AMI|XP_044168917.1	0.4323
NVE|NVE21666	SPI|Spis3279	0.3958
NVE|NVE21666	AMI|XP_029192247.2	0.6592
NVE|NVE10635	SPI|Spis3807	0.6743
NVE|NVE10635	AMI|XP_044175176.1	0.7023
NVE|NVE2076	SPI|Spis2467	2.19903
NVE|NVE2076	AMI|XP_044185035.1	2.67776
NVE|NVE4655	SPI|Spis12097	0.1304
NVE|NVE10232	SPI|Spis17131	0.3037
NVE|NVE10232	AMI|XP_029195625.2	0.4372
NVE|NVE24263	SPI|Spis3600	1.22973
NVE|NVE24263	AMI|XP_029194388.2	1.40478
NVE|NVE1953	SPI|Spis24855	0.3433
NVE|NVE1953	AMI|XP_029179368.2	0.5738
NVE|NVE9319	SPI|Spis582	0.6523
NVE|NVE9319	AMI|XP_029211532.1	0.8683
NVE|NVE19322	SPI|Spis18983	0.6168
NVE|NVE19322	AMI|XP_029211406.2	0.7569
NVE|NVE11367	SPI|Spis4721	1.23781
NVE|NVE11367	AMI|XP_029190568.2	1.69401
NVE|NVE20597	SPI|Spis8561	0.3055
NVE|NVE20597	AMI|XP_029184223.2	0.3497
NVE|NVE21292	SPI|Spis1906	0.4029
NVE|NVE21292	AMI|XP_029207091.1	0.4989
NVE|NVE22044	SPI|Spis759	0.2813
NVE|NVE22044	AMI|XP_029214318.2	0.2633
NVE|NVE25686	SPI|Spis3719	0.75655
NVE|NVE25686	AMI|XP_029184523.1	0.8281
NVE|NVE18223	SPI|Spis10094	0.6551
NVE|NVE18223	AMI|XP_029186805.1	0.7834
NVE|NVE20726	SPI|Spis15558.t2	1.20858
NVE|NVE20726	AMI|XP_029192391.2	1.46436
NVE|NVE16105	SPI|Spis23651	1.35191
NVE|NVE16105	AMI|XP_044169459.1	2.67776
NVE|NVE16105	AMI|XP_044169450.1	2.67776
NVE|NVE20772	SPI|Spis3214	0.5773
NVE|NVE20772	AMI|XP_044178548.1	0.7235
NVE|NVE420	AMI|XP_029207459.2	0.3944
NVE|NVE11346	SPI|Spis12325.t1	2.19903
NVE|NVE11346	AMI|XP_044183798.1	2.67776
NVE|NVE2231	AMI|XP_029180388.2	0.8317
NVE|NVE19937	SPI|Spis8176	0.0975
NVE|NVE20564	SPI|Spis433	1.79429
NVE|NVE20564	AMI|XP_029187028.2	2.15318
NVE|NVE15034	SPI|Spis11266	0.2341
NVE|NVE15034	AMI|XP_044174120.1	0.3232
NVE|NVE1686	SPI|Spis14045	0.78513
NVE|NVE1686	AMI|XP_044178258.1	1.23715
NVE|NVE22479	SPI|Spis2412	0.057
NVE|NVE22479	AMI|XP_029185722.2	0.067
NVE|NVE26161	SPI|Spis8252.t2	2.19903
NVE|NVE26161	AMI|XP_029188366.2	2.67776
NVE|NVE5954	SPI|Spis18718	0.649
NVE|NVE5954	AMI|XP_029192507.2	0.6988
NVE|NVE17397	SPI|Spis4438	0.3356
NVE|NVE17397	AMI|XP_029207073.1	0.4055
NVE|NVE14979	AMI|XP_029202916.2	0.6975
NVE|NVE25125	SPI|Spis18597	0.6778
NVE|NVE25125	AMI|XP_044163088.1	1.20632
NVE|NVE1334	SPI|Spis15902	0.4718
NVE|NVE1334	AMI|XP_029192253.2	0.7722
NVE|NVE9932	SPI|Spis2934	0.3897
NVE|NVE9932	AMI|XP_029184426.2	0.5412
NVE|NVE25088	SPI|Spis8118	0.5496
NVE|NVE25088	AMI|XP_029197490.2	0.705
NVE|NVE10651	SPI|Spis2906	0.3704
NVE|NVE10651	AMI|XP_029184452.2	0.5809
NVE|NVE5872	SPI|Spis1475	2.19903
NVE|NVE5872	AMI|XP_029189352.2	2.67776
NVE|NVE5697	SPI|Spis6292	2.19903
NVE|NVE5697	SPI|Spis6291	2.19903
NVE|NVE5697	SPI|Spis18628	2.19903
NVE|NVE5697	SPI|Spis17214	2.19903
NVE|NVE5697	SPI|Spis1542	2.19903
NVE|NVE5697	AMI|XP_044179974.1	2.67776
NVE|NVE5697	AMI|XP_044166542.1	2.67776
NVE|NVE5697	AMI|XP_029207815.1	2.67776
NVE|NVE5697	AMI|XP_029198132.2	2.67776
NVE|NVE23034	SPI|Spis14872	0.6485
NVE|NVE4859	AMI|XP_029193353.2	0.89464
NVE|NVE15677	SPI|Spis12797	0.429
NVE|NVE15677	AMI|XP_029197681.1	0.5022
NVE|NVE19629	SPI|Spis5380	0.4689
NVE|NVE19629	AMI|XP_029193926.1	0.5623
NVE|NVE24881	SPI|Spis83	2.19903
NVE|NVE24881	SPI|Spis8025	2.19903
NVE|NVE24881	AMI|XP_044162733.1	2.67776
NVE|NVE25207	SPI|Spis5047	0.039
NVE|NVE25207	AMI|XP_044164144.1	0.052
NVE|NVE13152	SPI|Spis10253	1.8881
NVE|NVE13152	AMI|XP_029196964.2	2.22855
NVE|NVE22049	SPI|Spis16350	0.2554
NVE|NVE22049	AMI|XP_029204921.2	0.2894
NVE|NVE23597	SPI|Spis13127.t2	1.65811
NVE|NVE23597	AMI|XP_029212078.2	2.02053
NVE|NVE15777	SPI|Spis22086	0.2621
NVE|NVE15777	AMI|XP_029201671.2	0.2999
NVE|NVE14705	AMI|XP_029202797.2	0.5304
NVE|NVE23051	SPI|Spis16240	0.3768
NVE|NVE23051	AMI|XP_029194223.2	0.4343
NVE|NVE9979	AMI|XP_044177445.1	0.9755
NVE|NVE16225	SPI|Spis11738	0.1856
NVE|NVE16225	AMI|XP_029213665.2	0.2309
NVE|NVE12931	SPI|Spis7807	0.6291
NVE|NVE12931	AMI|XP_029187951.2	0.6422
NVE|NVE16259	SPI|Spis9580	0.4382
NVE|NVE16259	AMI|XP_029186186.2	0.4979
NVE|NVE18560	SPI|Spis12766	0.612
NVE|NVE18560	AMI|XP_044176924.1	0.7394
NVE|NVE23079	SPI|Spis9324	1.32081
NVE|NVE23079	AMI|XP_029214401.2	1.61696
NVE|NVE14594	SPI|Spis6351	0.1874
NVE|NVE14594	AMI|XP_029179870.2	0.4802
NVE|NVE15258	SPI|Spis9388	1.25425
NVE|NVE15258	AMI|XP_029196192.2	2.23538
NVE|NVE10602	SPI|Spis9100	0.4147
NVE|NVE10602	AMI|XP_029213148.2	0.4629
NVE|NVE8353	SPI|Spis16761	0.0988
NVE|NVE8353	AMI|XP_029202947.2	0.1099
NVE|NVE12553	AMI|XP_029205922.2	2.17948
NVE|NVE16341	SPI|Spis17833	0.76518
NVE|NVE16341	AMI|XP_029203659.2	1.62619
NVE|NVE2871	SPI|Spis3116	1.43076
NVE|NVE2871	AMI|XP_029193028.1	1.70834
NVE|NVE6791	SPI|Spis22425	0.5301
NVE|NVE6791	AMI|XP_029191140.1	0.7703
NVE|NVE5722	AMI|XP_029183063.2	0.3704
NVE|NVE22296	SPI|Spis10176	0.0708
NVE|NVE3066	SPI|Spis12483	2.19149
NVE|NVE3066	AMI|XP_044173798.1	2.52555
NVE|NVE21904	AMI|XP_044176201.1	0.5556
NVE|NVE14868	AMI|XP_029194885.2	2.67776
NVE|NVE18726	SPI|Spis6885	2.07523
NVE|NVE2278	SPI|Spis17728	1.44346
NVE|NVE2278	AMI|XP_029212856.2	1.75569
NVE|NVE24749	SPI|Spis13203	2.19903
NVE|NVE24749	AMI|XP_029188015.2	2.67776
NVE|NVE16190	AMI|XP_044164753.1	0.055
NVE|NVE2378	SPI|Spis1371.t1	0.77443
NVE|NVE2378	AMI|XP_044178267.1	1.07581
NVE|NVE14241	SPI|Spis16395	0.86646
NVE|NVE14241	AMI|XP_044174535.1	1.07799
NVE|NVE3401	SPI|Spis5441	0.73338
NVE|NVE3401	AMI|XP_029196411.2	0.91654
NVE|NVE17215	SPI|Spis21231	0.3581
NVE|NVE17215	AMI|XP_029188996.1	0.4577
NVE|NVE10790	SPI|Spis11935.t1	0.5432
NVE|NVE10790	AMI|XP_029188108.2	0.7827
NVE|NVE10697	SPI|Spis1007	0.8624
NVE|NVE10697	AMI|XP_029187074.2	1.06021
NVE|NVE15104	SPI|Spis18887	0.1759
NVE|NVE11785	SPI|Spis139	1.59369
NVE|NVE11785	AMI|XP_044183518.1	2.00406
NVE|NVE5571	SPI|Spis3808	0.75669
NVE|NVE5571	AMI|XP_029188199.2	1.38622
NVE|NVE21810	SPI|Spis25256	0.5302
NVE|NVE21810	AMI|XP_029192779.2	0.6556
NVE|NVE25210	SPI|Spis14676	0.4579
NVE|NVE25210	AMI|XP_029189511.2	0.6321
NVE|NVE2400	SPI|Spis975	1.02598
NVE|NVE2400	AMI|XP_029208531.2	1.11406
NVE|NVE21507	SPI|Spis12424	0.3919
NVE|NVE21507	AMI|XP_029181106.1	0.4804
NVE|NVE8903	SPI|Spis9338	1.03352
NVE|NVE8903	AMI|XP_029214540.2	1.10082
NVE|NVE5668	SPI|Spis311.t1	2.19903
NVE|NVE5668	AMI|XP_029192649.2	2.67776
NVE|NVE10327	SPI|Spis14750	0.5201
NVE|NVE10327	AMI|XP_029207630.1	0.6165
NVE|NVE12183	SPI|Spis20412	2.19903
NVE|NVE8941	SPI|Spis20405.t1	0.4677
NVE|NVE8941	AMI|XP_029201771.2	0.5642
NVE|NVE4657	SPI|Spis4838	0.5611
NVE|NVE4657	AMI|XP_044169564.1	0.6548
NVE|NVE730	SPI|Spis16251	0.0729
NVE|NVE24637	SPI|Spis13821	0.5526
NVE|NVE24637	AMI|XP_029196868.2	0.6232
NVE|NVE13125	AMI|XP_029185919.1	0.4583
NVE|NVE25537	SPI|Spis1505	1.0163
NVE|NVE25537	AMI|XP_029186826.2	1.42319
NVE|NVE11324	SPI|Spis14930	0.5878
NVE|NVE11324	AMI|XP_029207776.2	0.7031
NVE|NVE22853	SPI|Spis8610	1.41379
NVE|NVE11650	SPI|Spis2340	0.95742
NVE|NVE11650	AMI|XP_029206964.2	1.92582
NVE|NVE17197	SPI|Spis11842.t1	2.19903
NVE|NVE17197	AMI|XP_029186303.2	2.67776
NVE|NVE22927	SPI|Spis18626	0.3262
NVE|NVE9585	SPI|Spis2869	0.1615
NVE|NVE9585	AMI|XP_029188246.2	0.1986
NVE|NVE8509	SPI|Spis5361	0.85326
NVE|NVE8509	AMI|XP_044172623.1	1.03683
NVE|NVE25874	SPI|Spis8205	1.33746
NVE|NVE25874	AMI|XP_044180910.1	1.42832
NVE|NVE22386	AMI|XP_044184230.1	0.064
NVE|NVE7372	SPI|Spis18082	0.6396
NVE|NVE7372	AMI|XP_044174447.1	0.8232
NVE|NVE24541	SPI|Spis2603	0.72054
[truncated: 70,265 more rows]
