# Supplementary material for: Gene Regulatory Network that Shaped the Evolution of Larval Apical Organ in Cnidaria
Source: Mol Biol Evol. 2023 Dec 28;41(1):msad285. doi: 10.1093/molbev/msad285 (PMC10781443; doi:10.1093/molbev/msad285)
Supplement: msad285_Supplementary_Data [file msad285_supplementary_data.zip › Supplementary file 5.xlsx]

## Sheet: # Table of Contents
####################################################################################################
####################################################################################################
# Table of Contents
	# 5. FGF phylogenetic analysis (Data related to Figure. 3G)
		# 5.1 Protein sequences fasta
		# 5.2 Stdout
		# 5.3 Boot_stats
		# 5.4 Boot_trees
	# 6. PRD class homeobox phylogenetic analysis (Data related to Figure. 5A)
		# 6.1 Protein sequences fasta
		# 6.2 Stdout
		# 6.3 Boot_stats
		# 6.2 Boot_trees

## Sheet: # 5
####################################################################################################
####################################################################################################
	# 5. FGF phylogenetic analysis
		# 5.1 Protein sequences fasta
		# 5.2 Stdout
		# 5.3 Boot_stats
		# 5.4 Phylogenetic relationship of cnidarian FGF proteins
####################################################################################################
####################################################################################################
##############################
# 5. FGF phylogenetic analysis
##############################
##############################
# 5.1 Protein sequences fasta
##############################
>AEQ_XP_031552941.1
MILQKKTTNTMNIQTYISLILWLCTAVYLIVTSTYVQKTNQITAQDSKQKTTTTTTNLERTRRSVCSCAACNGGRRTMAS
RIPFGAARKVMNFLKLASQGIKFTYRRKGLMYCKNGYILKIMKDGVVGGTTQYTDGLSNIEFQSVGISLLVIKGVTSQRF
LAINEQGDLYTTQIYNKDCVFEEKQEENFYHSFVSHRYKNKGWFVALRRNGQIKKTTVLQKATQFLILFSS
>EPA_XP_020897303.1
MKYLTSFSRVFWLCTAIFLVMGSSLSFASTNQDETINFEHQQPKAQYRTRRSTICSCSACMEHSSTNNHHTMKFPTRIPF
GSPRKVLSFLRMVRRGLKITYRRRGQLYCKNGFILKITSSGNVGGTTRYNDPFTKLEFQSVGMGLVRIKGLKSGRYLAIN
ENGTLYSKNVYSKDCIFEERQEENFYHSFSSHRYSNIGWYVALRRNGQVKKTTVLQKATQFLVLFS
>NVE5293_FGF1-like4
MQNPVSREKRQVCSCMACAERNSKNPLNIGKDIPYEAVCKVFKFLKIARKRIKVRYSRQGQLYCKNGYLI
HIDKDGRISGTTSHKDQYSALEFQSLGAGKVIIKGVVTGRYLAINDQGLLYSTDTFHKEAIMEEKQEENF
YHSFNSHRYRQPGWYVALRRNGQVKKTSVMQKAAQFLVLYK
>AMI_XP_029195255.2
MNLSPKTSGQAQLIKNTPTRLPKKNSGDIHDTMARNKDLFRMRSSYTMQIFIVLSLSPVPSWTSSRGFRRVGENATSTRN
TDDVSGTSELQSSQLRKHTSKSKRPNVHTRDSSWVNLTKLPTNSKRIRLFGRVGLFLHVNANGTVSGSLNQNSQFVKFEI
QSFGPSIVRVKNVETGKFLAINSKGILQTRSDGSIDCLFYQNHEENLFVSFASFKYYMREQYDMFLSIKRNGEVKQPTST
LPGQDSIQFLALNVDNWGPARRRIFG
>AMI_XP_044178279.1
MDGFHPLLLFLLLCFAKTKTTAMRGNDAKSHSMDEKETKNSLTRSVKGDKDGHRAVFLFSQKWPSRLSGDNFLRRVRKIT
KRPTTTTQCKIFCRSGYHLEILPNGMVRGTVDQESKYVLFEMQSFGPSLVKLMGITTGRYLVMRRNGTLHGLRNRRSRDS
LFKETHEQNAFHSYASHRFYRKKPYDMLVGIKRNGQIKRATKTVHGQTATQFLVIKL
>AMI_XP_044178530.1
MSSTPRFEIVLSVYWCLMAAIFPCVDSIPTRGLSLCPLVCLPRLHVNESLRIPIRINFQIFKVASKTPSHVQIVQLFCKT
GYFLALNVSAERNRVLGTVNQSSENTFFECQSFGTSIVRLRNLVTGRFLAINSNGRVVTQAKSSEDSIFKTTHEENHFHT
FTSHKYFKQQRHDLFLGIKKNGRCKPPKLTFPGQMSVQFMILLQHNNTEEKMKLLSRDKQLFKRGK
>AMI_XP_044181651.1
MYAPVNVLGVFRAQAHSMQPSLGQLVVIFQVVLTNGLWWLLLSIIVTITVCESVPEGSQRQRTGSGSDQDSEVEETNDKE
QEIYRRLTDPHVDKSSYKKVGAYLRTGKLFNRNGYVLRINADGTVDGTTERNSPFARLEFHSVGTGLLMMLGIASQRYLS
ISDKGRLQGVVEPSRNTVFREVHETNWYHSYFSYEHSSWLIGIKKNGRAKRGQLTRIGQKSTQFLITYD
>ATE_s0244.g3.t1
MRSLYTMQIFIVLSLSPIPSWTSSRGFRRVKENANSTRDTDDILGTSELQSSQLRKQTSKSKRPKVHTRDSSWVNLTKSPTNSKRITLFGRVGLFLHVNANGTVSGSLNQNSQFVKFEIQSFGPSIVRVKNVETGKFLAINSKGILQTRSDGSIDCLFYQNHEENLFVSFASFKYYMKEQYDMFLSIKRNGEVKQPTSTLPGQDSIQFIALNVDNWRPARRRIFG
>ATE_s0244.g4.t1
MSSTPRYEIVLSVYWCLMAAIFPCVDSIPTRGLSLCPLVCLPRLHVNDSLRIPIRINFQIFKVASKTPSHVQIVQLFCKTGYFLALNVSSERNRVLGTVNQSSENTFFECQSFGTSIVRLRNLVTGRFLAINSKGRVVTQAKTSDDSIFKTTHEENHFHTFTSHKYFKQERHDLFLGIKKNGRCKPPKLTFAGQMSVQFMILLQHNNTEEKMKLLSRDKQLFKRGK
>ATE_s0244.g5.t1
MRGNDAKSHSVDEKEVKNSMTRSVKGDKDGHGAVFLFSQKWPSRLSGDNFLRRVRKITKRPTTTTQCKIFCRSGYHLEILPNGMVRGTVDQDSKYVLFEMQSFGPSLVKLMGITTGRYLVMRRNGTLHGLRNRRSRDSLFKETHEQNAFHSYASHRFYRKKPYDMLVGIKRNGQIKRATKTVHGQTATQFLVIKL
>ATE_s0049.g115.t1
MYKVVLTNGLWWLLLSIIVTLTVCESVPEGSQRQRAGSGSDQDSEVEETNDTEQEIYRRLTDPHVDKSSYKKVGAYLRTGKLFNRNGYVLRINADGTVDGTTEKNSPFARLEFHSVGTGLLMMLGIASQRYLSISDEGRLQAVMEPSRNTVFREVHETNWYHSYFSYENRRWLIGIKKNGKAKRGQSTRIGQKSTQFLITYD
>AAU_80.g9.t1
MQASSFFPCLTKTLHDRQADQVDLQNPMSLVSTLLEKTILATHIRPRKAVSSHSIVTFKNRKREPKRKHAYPSNWGNFVLYCKTGWLLQVLPNGVVNGTR
NVNAAHALLQIQVLGPTLVRIKGIESGRYVAVNSRGRLVSKRYPSKETLLQEEILENHYHTFSSDMYPKKKKNGLTGWYIGIRKNGWPKRASKARIGETC
LQFLKVPVRIMGK
>AAU_190.g1.t1
MKSYQKYLASLKKANELLLNHNIEFEKLHALLNRLKKRVNKPRHRRKRNIHVNYSEHLIMPLPTNIVKCRIYCRSGLYLQLFPGGLVKGTTNQYDPHVFI
ELQSYGPSLVRIKGLYSRRYLTIDRSGRLRAARNPKLAESLFKEVQEENSYNSYSSFKYFFDEPYDIFLGIRTTGQAKKTWKTYPGQLATQFLVVKS
>AEQ_XP_031552949.1
MEAHECETYDTECMHMFRTSVNIYILSSLYLLVSRWPVSEAVPIQRRKEPGISRGSKNDLMLPSESGVVISRTTPEHEVF
MKVLFPTPINKNLHLEPVSFIRRGTLTSKYNYLLYIRPDGSVGGTSNDKSKYVKLEFHSVDHGHLMILGVATNRYLSITD
DGHLIGQDQPSLNSVLKEEYLPNLYQSFKSYKYQKKNWYVGIKRNGKPKKAQDTDEGQKAVQFLIRYDDGT
>AEQ_XP_031566965.1
MGEDNQARDQRRINKENQDHRVGQKRRLDFTCHSAWWTQIFNANKLVIILFLYLTLPNWIPTSTALQASSTYSGQRKASQ
KNYSLFSLTKVPTNAQQMRLFCRVGLFLSMNRNGTVSGVLQKNGTQEIFELQSFGTSIVRIKHKVTGLFVAMNNKGKVKG
QRNAVSSKDLYFYLNHEENAFVSFASFYHKKKKKSLEMFLGIKRGGEVKNGKQTSTGQDSIEFLSLDIS
>AEQ_XP_031566983.1
MVKNVHLVLLIVLVFYDPLIVSKKLRNKTGISSRFRNKTKNQATKVSYNKNTKWPSPRINNNWMRSTYITTKKPTNREHC
KIFCRSGYHLQILPNGLVRGTVMQSSKHVLFEMQSFGPSLVKIKSVATGRYLSMRRDGSLRATRHSNSRETIFKETHEMN
AFHSYASHKYYRETPHDMLVGIKRNGEVKRATRTMHGQTATQFLVIKT
>AEQ_XP_031566991.1
MILFQLAVCVVLTLCLTSATLQASFSSNTTQCVKANNTSARKKLRLNREIFSIPKAASPTHTRVIRLYCRTGYLMAAYNR
RLQGTTDIKNNQTWFELQSYGQSIVRLKSLGTGKYLAINWQGKPKMQGRLREESLFRTKLERNGFHSFASHKYYLRHRHD
LFIGIKKNGSVKTPLTTMPGQTAVQFIVLY
>CHE_00018360
MYCTRNILLSTKTQNCCDASHSKNRVTFCLFIILIVLAKLCNTENLSPQQNKHPRRHVRI
VIRNSPITRSTDNILMRYARERDRTLVRVIRTKRRKRNKDVLHIAPTHMRTVRLKSKTGF
FLEIQPSGKVTGHVNKTKYTKMELQVITPHVKRIKSVATGRYLAINRKGKVISKGVSDNE
TYFFEELSENYDYLYCSIKYPKTDSGLSWYVGLKRSRSRKTLQGRAKRASRTLPGDSATH
FSIFFEH
>CHE_00051658
MNSKVVAIVISSFILILTQTTDSTHALPRHRDIRSTSTGSRKGRLSITVVREFLDKNSNP
EEEIEAVERTSLSVRTTSLGAGSSSVGEPSHSREPTWFSRNGSNNFKKMKRRSRRKRQKR
GAKVNTDAAYISEFKTNQRVYKYCNKLGFCLRLNADGKVDGTRNKEDPYTVLLFESHGRS
IIRIKGYYANKYLTMNQKGVPAGEVRYFCQADPHFFDSLFRLTEEENRWDTIASYKYYFE
EKFDMLVGITKDAQLKQPWKASPGQYATQFLPLPYEIKDNFVEEMRLKDQQKKSTK
>CHE_00063124
MDLHTIFVVLIILLVSILHIEARPKLTVRQIIRKNMERIWMDGYETGKKSKKKMKIYERD
VSHLVTDEDFSICRAGRLLPGVYCQHLTYENGSFIGTNRELRGNEGIFQIESYGTGIVRI
KYVPTGLYLIINEFGRINATNDKSNLETLFYSTLEEITYLETFASAKYYMREDNVEGAPN
KDLLIGVKVKGDTCKIKNAKNTKSDSRSDQFSFLQESDQSFYCKRDR
>EPA_XP_020897296.1
MIKSVHIYSILLVMVVIPLSLAKPLSFQEDKVINKIVKLNNVTRWKTIRKAVLDSRYRYRLEILPSGTVRGTXNYQSIYT
QLELHSIGHGIMRIYGVHSKRYLSINDRGQLIGQKQPSLNTVFKELYLENYYQSFQSYKFKDKNPDSWLVGIKKNGKAKR
ATATQIGQTSTQFVE
>EPA_XP_020914180.1
MQHLAFARITWNLSKMFYREVRKLLVVLFYLVTWLAIISNARVLTTQAVTPTTKRTLRNSSIFKLTKSWTNKWQVRLFSR
VGRFLSMDRNGSLSGVLHQNEIFEIQSFGPSVVRIKHEQTGMYIAMDSKGKIKGQKNPPLKDTYFYQNHEENAFVSFASY
FHRKKNGLQMFLGVKRGGNVKYGRRTRAGQDSMQFLLLYVNYTTKPI
>EPA_XP_020914181.1
MLVSCKTYLTIVFTFSLFPNSFESSPNRTNVDRKLAQLCGAKIRXPKTKLKLNHEIFNVNTNSSPTHVRLIRLYSRTGYL
MEVWDKKRIRGTTDTRSNRTWFELQSYGRSIVRLRSKKTGRYLAINWRGRPTMQIHRKTDSLFRTKLEDNGFHSFTSHKY
YSRXRHDLFLGIKKNGSFKSPLSTLPGQKSVQFLVLE
>NVE5294_FGF1-like3
MIIGVATRRYLTITDKGLLTAQLQPSLNSVFKEIFLENLYQSFLSYKHQRNGWYVAIKRNGKAKPAVQTF
IGQKATQFMTRYES
>NVE11441_FGF1-like1
MTRRAWLVVVFVYLALPDLSIISEASPTKVVKVNNSNLRHSGQNGEPSRERRPVKVNDLLLSQITQTPST
TRIVKMFCRVGRFLAMNENGTISGTLSQGVNETFELQSYGPSIVRIRHVKTGFFIAMDRRGRLRAKRVSE
ITALTREANFFQKHEENLFVSFASEKFYMRNAFDMFLGLRKGGDPRNPTQTLPGQEAVQFLLLQPSRYQ
>NVE11442_FGF7-like2
MKVLCKFKRLFTIVGFVLAALLLSNQSSYATKRPSGSPQIPPKSTPSGRYLKDFRQSTDQSRRPKCTRVK
TTTSGSEMRLTKRHLHIYDACPTHTRRVRLFCRTGWILQGKTDKKLCGTTNTTSHQTLFDLESYGRSIVR
LKHVQSQRYIAINHKGRLLMQGSLQDDSLFKTKHEENGFHSFASRKFSLRHRHDLFIGIQKNGFCKPPKR
TFPGQTAVQFIILF
>NVE11443_NvFGFa1
MRPPYKLLFLVLLLSYDVVESKRSVRRKKKHANARLKNKTKIYRDYNWAHSQTDVNWRSILSLTKKPTNK
VRCTIFCRSGYHLQILPTGLVRGTLDQRSKYIHFEMQSFGPSLVKLKSVATGRYLSMKRDGALRTTKHLR
SRETIFQEIHELNAFHSYASHRYFMQNPHDMLVAIKRNGQIKRATKTKPGQTATQFLVIKSK
>AMI_XP_029193787.2
MADPKTTITFSSLQKYTRKRQLYARNGFYLSINPTGEVAGTKDEGNFYAVLQFLSVGPDLVAIWGLKAKKYLAVDNKGRI
FATESEKKECVFREFFGKNFFNIFRTCHADTDGKGWYLSMDESGKISAEKVSYSDEPRLHFIVKTIAKCNDDNSKEEGVS
KTTKGCHGYGRRDKKTRKDFMLPSSEVVWIHTHQYQQVDGCSSDTMSSTPSPPSSSCGISGSSASTGEWTVGNSTPV
>ATE_s0211.g6.t1
MADPKTTITFSSLQKYTRKRQLYARNGFYLSINPTGEVAGTKDEGSFYAVLQFLSVGPDLVAIWGLKAKKYLAVDNKGRIFATESEKKECVFREFFGKNFFNIFRTCHADTDGKGWYLSMDNSGKMSAEKVSYSDEPRLHFIVKTIAKCNDDNNKEEGVSKTTKCCHGYGRRDQKTKNDFMLPSSEVVWIHRHQYQQVDGCSSDTMSSTPSPPSSSCGISGSSASTREWTGGNSTPV
>AAU_5.g55.t1
MEKAFTEPGLELNNNNVDMASNKIEKLIKLQLLKYARRRRLKSKNGYYIEIRKDGSVRGTLDPSSPYTALQVMSIGSDMFAIWGSEAELYLSVDPDGTLK
TSTNEGRQCVLIESLAPDFYSIYETYHSVFEGEPRCLVVKDNGELGLSQNGVLPGRNGQFIWEIN
>AAU_77.g28.t1
MEVAGSQGEAAKPEESVMLKKRLSLYTRSRRLLCQNGLYLEIRKDGTVRGTDDRNSPFSVLHVLSIGENMLTMWGAKAEAYLAVDHDGYVYTTSGAKSSL
WQQFFQRLTKL
>AEQ_XP_031553582.1
MAREESKTQPSLHKYMRRRKLLSKSGFYLEIKGSGEVSCTRDESSVYSSLLFLSIGPNFVAIVGEEARRYLAIDEHGKVF
TTMTERKECVFREFLGRNFFSLFRTCHSDSKGRGWYLSLDDLGKIRTEKVSYSNEPQLHFLVKVVNEKHHGKLYQTRERR
ARAPMRHVEDEPVWVRRSACESSHRSRSRSSSPGSKSGRSSSASPASTISGQSEYGSPVGFLYGRPDIRSPVSVSGRSEY
GSPLPFPQHSGVTSPVSVSGRSEYGSPLPFPQHSGQTSPVSVSGRSEYGTPIPFPQHSGRVNSPSTLAVHPVYRNPGASM
SHQSIQTSPVKDGQPSPGSLSSQSSSSVSSKGSVRFGKIYKDTHTKHL
>AEQ_XP_031558149.1
MTMDKQSDSVPYLPSRSTSTYSRKRRLYCTNGLYLEINHNGRVKGTMNEHSPLVVMEIVPAGTNLVCIRSVYTGLFLAMS
EGEVYTTKTENEECVFKDTLSKQFCDNYMSKKYLSKKLVIGLMRTGSVVAVPANSAKDTTKYATQFITKLPGT
>CHE_00046689
MLATLSISKEYHHTTTTNNTYNLGDTMSDDPNNNNHLIRTDSKVGKLVKGKLLRYARRRR
LLCKNGMYLAIDKNGVHGTKDPNNPYAEIQVLSIGSDMLALWGTRAGLYLAVDTETGKIY
TTSEEGKHCVFIETFTKDFNNIFESYKSVYDNQAKYIALNSQNKLAMTDHNEAKPDRNGK
FIWELVDK
>EPA_XP_020910458.1
MTMTKHKALSDPTQKPAAPFCRTQYLIXISNTSSQPLSILALRNHXTLIKTVDKTMCYNLYSXXLRRRRLLCNNGHYLEI
NYNGNVKGTMNDHSPLVILEIIPVKRGLVQIRGSHTGFYLAMAEGQVYTTKTLNDDCLFRESFSNKFFDNYWSHKYMDKK
LMLGIMRTGTVVAVXENSTLTKNNGKYTTSFVTKMPST
>EPA_XP_020917729.1
MMVERVNYKMPRIQPSACSLPSLYKYMRRRKIMSKTGYYLEIKSNGDVSCTKNPSSIYSELLVLSVGPNFVAIVGEEAKR
YLAVDERGKVFTALEERKECVFREFLGRNFFTLIRTCYSDAHGRGWYLSINHMGKVRAEKVPYSDEPQLHFIIKVIXKEE
KALITKKDEDQVWKHRDSYKRSSSGSSGHSRNSSPASTSSRSEYGSPIGFYDRTEFLSPVSFSERSAFTSPLSPSGRSAF
VRPQSLSDRSQYGTPLSFMGNAESPASPTDRSIYASPISFSGRSTYGSPVSFHGRYDFGSPVSFSGQSEYGTPLSFMHGE
TVIRSATNERRSRSDTSSSQASNRSRSSSSDRDSVSSLGKTTSC
>NVE7986_FGF16-like
MVSVTGDASEVAGRPRFARRRRLHCTNGFYLEIGYNGAVKGTRNKLSQLAIMEIIPHIKGTIYIRGSHSG
FFLAVDKQGKLYTTKLENNECVFTEKLTPDFYDTYTCERSNETRMVGVLARTGGFCLSEHAQEIHSRQNA
VSHAVFKSRSLPVSLTRSF
>NVE13227_FGF9-like
MSSGSLREMSQARFSETLPSLRKYTRKRQLLAKNGYYLEIFPNGEVGCTRDGSSPNSVLEFLSVGPDLIA
IGGHAADKYLAVDNQGKIFTSNSERKECVFRELTGKNFYTLIRTCHSDIHGHGWYLSINNRGRVATKTCT
YSDHPQLHFIVKVIKENQENNGKSESTRNSTPVWRRQSMEDFELIDFNSFTPSPMSGVSQRSSQSEDESS
GSVENYTSC
>AEQ_XP_031573550.1
MNRVSMLVLFVMATLIRCRGTTIARRPNMSKTPLPLRSSFQNISTQATVNETSRVNRPCIQDTLLPPSFKGLRKIWSEHK
YVLQINANGAVNGTSDMASPYAQLELESLGKGLFRAKGVTAKRYLSMDRLGRLYTRKIPSLESVFKKIPADKGFVAYKNY
VHCWYIGLKRNGQPKRGNRVHKDQHSAHFLELQGSH
>EPA_XP_020915052.1
MEQASFFATVLILAVLQCQSAPATQRSSVTPLKVPSSNSASAVKSKSVLPLLKKLKAKLAKKKTEKSSCNTRDVVKPPSI
VLEKMLYSERRFLIQMKTGQVDAVPVNSTTRISNPWVVFEVESVGNDLFRAKGKRSALYLSMDKKGKFYGTAKPTDESVF
KQIHDKEKNHGFIAFESYKYCSKYIGMKKNGHLKTTHRLNHSTHFLLL
>NVE8014_FGFa2
MTITMLTFLVAALSATQLTAAFPTTTTTPVTTQTTTTDVSRTEPLIELPTAQEKRKPCPKRKEKILPPSS
FYAVRRLYSEHKFVIMIDRKGAVRGTTDIYSRYALMKIETAGLNGLFRAKAIATNLYLSMDSRGRLYTTR
NRTEENVFRKKDSPSHGWFTYESYKYCDMYIGFKRNHHPRLGFKVKPGKHTAHFLEI
>AMI_XP_029189212.1
MALGLKLFRAFVLLTSYLLSHGLAQASNLDQRPEEQKLFDDIYGNQKTKTDTKSIPFCRFIQLYSRNSGRHVRIKEDRSV
DASGEDGDKYAKLIIESVSFGRVHIRGSVTNFYLCVDKRGRLKARARGKWKDNCVFTDHLADNAFTEFRSVKYNKTLIAF
NRSGRPRQVNRPFRAGMKAFQFIERALNIRLYKGRRYKISNGRGSNRIDLYRRKHAYDKIFVSYKKWKEFRRWLKLSKKK
VTEKKPKPLTAAPEPRVQATVQLVSNNTASITLL
>AMI_XP_029189232.1
MEIRASSLRISGLILSFITVTIGTSPAVYSDKSSRCLQLNKSVEIYEKIMCGFVHNETFKTDKNNPPIKRKVQLYSRASQ
LHIQIRKSEVDARGQDGSEYARLVLESDNFRRIRIRGEKANRYLCVNKKGELVARIKKQRFTVMKRCIFNEEITGEGWFQ
YRSTKYPSFVIGFSKAGRPMNGRKSAKRSKYRQFTLRELPERKHRKHRRNARLLRLRIIRFLRKRLRLR
>AMI_XP_029189235.1
MNFTFTTTTKRYLCLITLCYLLPFTLEQQNEEKKYLDNHVKMQRKRSDTRSLPFHRETQLYSRSSRSHLRIHGKKIDALG
RDGDKYAKLVIESDNFGRVRIRGSLTNYYLCIKRNSTFIGRKATKSRRCVFYEKYAVNHYTEFLSAYNESWTISVSKRGK
MRTGYKGRRGQKTVQFIERASKIIIKTKNVKESLYPGLRDHIEKLLRAYRTKKESTDKERPSKMPYPAGYKQATERKGKI
KRREKGMKRRSKKALLKLLRREQRKEEI
>ATE_s0040.g6.t1
MEIRVSSLRISGFILSFITVTIGTSPAVYSGKSSRCLQLNKSVEIYEKIMCGFVHNETFKTDKNNPPIKRKVQLYSRASQLHIQIRKSEVDARGQDGSEYARLVLESDNFRRIRIRGEKANRYLCVNKKGELVARIKKQRFTVMKRCIFNEEITGQGWFQYRSTKYPSYVIGFSKAGRPMNGRKSAKRSKYRQFTLRELPERKHRKHRRNARLLRLRIIRFLRKRLRLR
>ATE_s0040.g7.t1
MNFIFTTTTKRYLCLITLCYLLSFTLEQQNQEKKYLDNHVKMERKRSDTRSLPFHRETQLYSRSSRSHLRIHGKKIDALGRDGDKYAKLVIESDNFGRVRIRGSLTNYYLCIKRNSTFIGRKATKSRRCVFYEKYAVNHYTEFLSAYNESWTISVSKRGKMRTGYKGRRGQKTVQFIERASKIIIKTKNVKESLYPGLRDHIEKLLRAYSTKKESTDKEGPSKMPYPAGYKQATGRKGKIKKKEKGMKRRSKKALLKLIRREQRKEKI
>ATE_s0040.g8.t1
MALGLKLFRAFVLLTLYLLSHGLAQASNLDQRPEEQKLFDDIYGNQKTKTDTKSIPFCRFIQLYSRNSGRHVRIKEDRSVDASGEDGDKYAKLIIESVSFGRVHIRGSVTNFYLCVDKRGRLRARARGKWKDNCVFTDHLADNAFTEFRSVKYNKTLIAFSRSGRPRQVNRPFRAGMKAFQFIERALNIRLYKGRRFKISNGRGSNRIDLYRRKHPYDKIFVSYKKWREFKRWLKLSTKKEPEKKNKPLTAAPEPRVQATVQIVSNNTASITLL
>AAU_8.g109.t1
MIVMLTTNGCFRLYFLLLIAIFIFQQISESKAIRRKRSPQAAFGFISSYYTNSKFDPTQFTSFHKYRVRLYSKASEAHLRILGSGKRRIDSLGKMNSPDS
ILIIETVAFGVVRIRGESSGLYLCMNKRGHLVARRTLKSSRCAFIVEDDHPLAYKRYVSLAHSSYRIAFNKNGRPRTATRVPSSHHRSVLFVERRLNSQP
ANFSMRTRRHGHRNNNMNDPCRDSNKYLLSEDWLKFWKHYCSNRKLRARKSTVS
>AAU_9.g152.t1
MRTYPPKVYLTYWQVIFTLFLWFLQTNASGPTMYRALHAKFRDHYEAEKKKTDENSVPFERVTQLYSKASRAHVQIIGKQVDALGEDGSPYARLIIQSDS
FGRVRIRSNLTNHYICLGRSGRPIGVPMKRAQSKQSCVFQDVYGSNHYTEFRSVIQTGNKKWGLGFTRKGSGRKGRKVRPNGRAGQFLERPLRLVINLQG
SSKNNGSGIKSLQEHIARLLQVYRNKL
>AAU_9.g154.t1
MMWLSFIVRIVLIFGVAGTGEPGKANKAVRNGRMSLHYKYKDHYEKHIAKSDDVSLQFTRETSLYSRAAKGYVQIIGRRINAIGKRRSPYARFLVESDNF
GRVRFKGVYSGRYLCMNKNGRLIAKADRRRRSRRSQKDRKKRNRRRFGKVKLMQRCVFKEVYGKNAYIAYTLAANSSWFLAFDKTGHYRSGRNAKAGTKG
TQFIQRPIGVKRDEHDISERSRPRMNRRKNKRSKRMHSYQKSERSWPLLPNNVPTDEDVNKYIKQFQTRKTSLKRAIKSLIKLKKKLTAAKTETNSKART
RKLLRYGTDLKNIISQLGRNVN
>AEQ_XP_031555139.1
MARNMNIAWLPLLVILSISVQDSFEKSDDELLEQRFFEPMYKKGKTTTDPKSLPFRRVTQLYSRNSREHIRILPNRKIDA
MGKDGDKYAKIIIESDNFGRVRIRGAATNYYLCIDKRGQIRARVKGRRKDNCIFREHFAENAFTEFTSVNKNNLYIAFNR
RGRQRACNKTRSGMKAVQFIERPLRFQWLYKGRKTRKNKRNGQIEQGFSNQSQTICITVKSWREWRKYLKWRKQQKKLRR
KRKSKLLAERKKVREMSTVVPPMIPRDSTTNPRISQSMSTRSSSSNTRMSSTKQ
>AEQ_XP_031555149.1
MFISWFSPFKFSFLFFAVRGYVQTSTASPWSAKPSFDQFVSKERGRSDLRSLPFLRETQLYSRSSRGHLRILGRKIDAVG
RDGDPYAKLIVESDNFGRVKIKGAKTSYYLCVKKNGRLIGRKISKATKSKCVFYERYASNSFTEFASAFRPQWLITVSKK
GHTRPGFKGXSGQKSVQFIQRPTRIIIETDNVGQSFVDGLSQHIAQLLRNFRXQVGSRRPPGLYVSNKRQLEIGRSKNVX
KDTTKERTRKKEKRRKRKRKLRLSKKRLKKELKQMRKKMTKKKDPSNS
>CHE_00008481
MAGPFLGILTLVTPSSKFLENMDLSQLFFIFNIIALCISRSLCYIDRTRNYSRQEMERLR
QLDQHYRIMMRTSDRFSTPFKRITRLFHTLVHKKVRTHVRINDKVIDANGMDKSKDAYLV
IESDSFGTIKIHSMQEPIYYLCIGKDGKPIGIPKVQLHAQLYDVNNCIFKEQFTHKHVLF
KSTKFYNKKTNTGCLAFKKNGKGRRVTRSKCGHRSTLFLERKSRIIIDIHNDGPLKSRLI
SLLRKDRKKS
>EPA_XP_020913607.1
MELAMTAVWISRIIILSILTWNTLAKETDEQKLRKFLDPIFNKAKRTSDTRSLPFKRVTQLYSRNSARHIRVLPNKKIDA
LGEDGDKYAKLIIESDSFGRVRIRGSATNFYLCIDKRQRLRARVRGRGRQNCIFREHFAENAFTEFTSVQKSNLYVAFNR
RGKQRACNKTRSGMKAVQFIERPLKHLRLYRGRKFMKNGKINLDSSDSEYAVCITVKTWREWRRFIKWRKQKRRKQARKL
RKLRKKASKKNSRKTAAKKVPKKSSRKKTRKMASSTLLPTTQITSTLSTQK
>EPA_XP_020913616.1
MVVSLFYPFKFSLLFFVVRGYVPTSTATPWSARPSLDEHVEKERTRTDTKSLPFLRETQLYSRSSQGHLRIMRRDVDALG
KDGDKFAKLIIESDNFGRVKIRGAESSYYLCVRKKDGRLVGRKVAKASKSKCVFYEKYATNFFSEFYSAFKPSWMITVSK
KGTVRPSFKGKTGSKSVQFIERPSKLIIKTSNVGPSFMDGLSKHIAKLLRNVRARVRANERSQKKKRRRNRKDKRRPGRK
NKRRSKKRRKKKQLRRKKKRD
>NVE19436_FGF8A
MACTHIAAFFICLVWIATDGTTAGNSRNMEKKLKKFLDPIYVAGKKNSDTFSRPFERVTQLYSRNSLDHI
RILKNRRVDAKGRDGDQYAKLIIESDGFGRVRIRGAETKFYLCMDKRRRLRARKRARNKKNCIFKDHFAD
NAFNEFESVKYEGHYIAFNRRGLQRAGNKTKSGMKSVQFLERPPSVRRRLYRGRKYRKDGKQKHKICLTI
KKWKKWKQWLLWRREERKLVETRKGGTLTVNKGKYSKKLERAKNKKKLQGIKKKNRKTKERNKSAVTTTL
RTAVPTTSTLRILTTQKESVQ
>NVE19437_Fgf8-17-like
MRVQALYTPFKLSLLIFAVRGCTPTTSVTGHPARSLDPHVEIQRLRTDPFSLPFYRETQLYSRSSRGHLR
IFNRQIDAEGKDGDPYAKLILESDTFGGRVKIKGDKTKHYLCIKKDGRLTSRKIPKSPKCVFKEAYTDDF
FTQFISAYNPKWMITVSKKGHTRPGFKGRNGSRSVQFIARASKIVIETDIMKNYFRQHILQLLREYRIRK
GTLPSRVTNTDNYKSRLSINEIVSKKLKKKRKKKKNRKLRKRNRKRKQRKLARKRLKEKGVETADP
>AMI_XP_029193793.2
MWTDHSMGEVTKMVSWFVIVCVLIGYSSGGLSFKRSASQPEIHQAPETTNENRNQGNDLKKMGMVNGQPTNTRIVRLYNK
NGFFLRITNSTKQAGIRRADTRESLIKMESMATSIVRFKGVESNVYLCMDDKGVCHAKTIPTDECLFKEKLGENHFHTYA
SLKYSGRNIGNFTQEYYLAIKKSGKLKHGVNTAAIQKSVDFLVMGV
>ATE_s0115.g41.t1
MWTDHSMGKVTKMVSWFVIVCVLIGYSSGLSFKRSASQPEIHQAPETTNENRNQGNVLKKIGKMNGKPTNTRIVRLYNKNGFFLRITNTTKQTGIRRDDTRESLIKMESMATSIVRFKGLESNVYLCMDDKGVCYAKTIPTDECLFKEKLGENHFHTYASLKHSGNNTANFTKEFYLAIKKSGKLKHGVNTAAIQKSVDFLVMEL
>AAU_1.g13.t1
MLCFSLPIFHPRLGRSFKSRSPSKRLSALRKRNLGLGQFRVHAQPTNMRIIRLCSRNQNVFLQVHPNGVVNGTHDANSRYTNLIQESLGVSIVRLKGYSS
KWYIAMNKQGKIYSTLIPNEDCLFNTNQEENYYHTFWSHKHKREPRGWLLSVKKNGKMKRGSRTDVGEKSTQFVFLQPNMNL
>AEQ_XP_031550965.1
MELAIIKFMCLSVLMGLQMVTSSSKVIKKIDSHIAKQATTKGVLRHRPTTPAKPQHNESDWTRISRHPTNYAIVKMYSRT
GYFLEIPSSRKIQGTKHRHSKFANLIMESVGKSIVRFKGQLAQKYLAMNAYGILYATQTLNDECLFKEKLEESGFHTFSS
NEYSGSNSNNQNKELYVAIKKNGKAKHGVNTAKRQRAVQFIVLRIFR
>CHE_00063950
MRYPYSLLKAIFGLFIITCCYEQKALSFTYRRTGNQHQLLPDSTDDTLTANLDIDTSEDL
SSTSFIKKIDSNIQELEKDTSTKDLDLKAMENLDKTDESTNQRNTRHNTGKDQNTQGMST
KKTRVNKADRVVPSTVHAILNAPTNTMRAYLRSKTGLYLRMGPNGELGGTRKMKDKHVIF
VIERMSKDAVRLKGEAANKYICINKRRKLFTREKPNSKCLLRSYLEENHYELFWSYMYSK
KTDGENGWFLALKRNGKIRKPANTKIGDRQTMFFVHRADDIPSGS
>EPA_XP_020917743.1
MDLSALTFVIVAFLTHCASKGTSSPVNRKIRLHSGIKKTKSRAISERSSSEPVVRAADLPTRRSTVKPPPASLEERVIIY
SKTGYFLQIPFSGKIRGSLDKNSKFVQLVMEVVFTSVVRIKGEHTKNYLAMNSDGNLYVSKTANEECLFKETMERTDFHT
FASYAYSGKNAMNLSGEWYLAIKRNGKARHALNTTKRQKATQFLVVRRGS
>NVE24177_FGF1-like2
MQSLGPSVVRFLGVYSKSYLAMNSEGVLYTTRRPTDECLFKEKLEYNSFHTFCSYKYSGLNSANGSREWY
LAIKRNGKIKHGVNTSKRQRAVQFVVLPVRLSSSLGLS
>AMI_XP_029191241.1
MAHETWITFFLCLSSCLSLATSKPFNFSLDTQALENSGINPSHVVNSKIVSIHKFKRLYSRNSAKFLRIKNGKVDGAGDK
RDPNVKITLESVGSLGQLILKSYDGGYYICLDDFGIVVAKPSNKARTDEKCVFRQEKSSNGYTTFRSTFNADWYLGVKRD
GQIKSARKTHSGQRAVHFLDMN
>ATE_s0015.g81.t1
MWITFFLCLSSCLSLSTGKPFNFSLDTQALENSGINPSHVVNSKIVSIHKFKRLYSRNSAKFLRIKNGKVDGAGDNRDPNVKITLESVGSLGQLILKSYDGGYYICLDDFGIVVAKPSNKARTDEKCVFRQEKSSNGYSTFRSTFNAKWYLGVKRDGQIKSARKTHSGQRAVHFLDMN
>AEQ_XP_031564820.1
MRNFLKQVFFFIATICSMTKAKPTLPYVFSTKTLAGLGKGIGVERTVHLYSKNSAKYIRINNNSVDGFGNRSDPNAQLVL
ESAGFKGQVRIKSSDGSRYLCMSGHGSLMVENKNQGQSLNRCVFYQVHHPKGYTAYRSKIQANWYLAIRRNGAPKSAKKV
RFSQRAAHFMELR
>EPA_XP_020915286.1
MNGLQPPQVTKKGINIPQNIKLYSRNSHKHIRLRMSGVDGKGLRTDSDAQLVLESVGFGGQVQIKSSSGKRYLCVAGHGA
FIVKFFKNQSQAHIDHCIFIQGHYNGYTVYRTKVHKDWYLGIKNDGRLKSAKKTSITQRATHFIEI
>NVE25405_FGF17-like1
MTGSPHATRALQNLGIDPQSMAMGSGISVPKIAFLYSSNSGKFVRIHSAHADGAGNRQENKAKLIIESTA
FGGQVRVRSFHDNKYLCITRHGDISIEESVLGRSLDRCAFIQKQQKGFTVFISKIHKTWALGVRNDGRIK
PARKTTSTQRAAHFLEL
>AMI_XP_029190531.2
MKRQIQFEFRLFQIMSALVLTNLIAISESHPLLQLAALTRTAHRERRNVMPITIAPSVKSARLCSGQSSGHTSTSDVSLC
YKNGWFLAISDDGTVNGTSNVQSPDIKLQLRSVGSSLVRIYSPHHCLYVAMASNGKVFTTEHPSDETVFKQTHEPSGFQT
FASQRYFTRIGKHVRFNFLSMRKTGHMKNGKKTQRHHRTTLLSVMPARETF
>AMI_XP_029190592.1
MDHIAACNYNNVHNLLASSSAGQEQYFLSLLEFQQDMYTMNLSTLLPILLTLGFCYSAILERNSNQKSQDNPVHPTVSWR
KLSKTIQRQPQLKVNPLISSIASKGSSFEISVRLFGKSQVFLQIAADGTVNGTVDCTSKYAELKMQSVGAGNQRIKAVNT
NRYLAMDKKGNLYSTTTLNDETIFRQAMHSTAFHTFASAKFYRVGPYDTYVSIGRNGKARNGATTNLGQNKVKFVIFTAD
RC
>ATE_s0147.g4.t1
MYPAAALIMQKFNPFLDAWRLQKPSHRVNLAQSNGRLCPIIPDPEIGHIASRKPSFQMEVRLYGLKAAAWLQVAADGTVNGTLNTTSEFGKLQILSMGREVIRVKGVATGRYIAMNVNGSIYSTAAPSVETIFKHTSHSSYLSFASAKFCRIVPYDMFLALGGNRKTRNGKKTKVGQKTVKFFCFLSQGSNRFPGTKFVSC
>ATE_s0117.g88.t1
MSTLVLTNLIAISESHPLLQLAALTRTAHRERRNVMPITIAPSVKSARLCSGQSSGHTSTSDVSLCYKNGWFLAISDDGTVNGTSNVRSPDIKLQLRSVGSSLVRIYSPQHCLYVAMGSNGKVFTTEHPSNETVFKQTHEPSGFHTFASQRHFTRIGRHVRFNFLSMRKTGHMKNGKKSQRHHRTTLLSVMPARETF
>AEQ_XP_031552683.1
MASTFKSGSPQKFSLAKLLEEARKRQTCGTKLSSPILARCSRSQVKTNPIESAPPLIPLTCKTDVKLYCKNQLFLRIAEN
GAVGGTPDYTCPYAMLQVQSVSINTVLIYSPKVNLYLAMDSNGKLYSRDCPNDEAMFHHVHELNDFHTFASNKYYKETLH
DMFVALKNDGNTRKATKTIRLHKASQFLMISMNNCK
>AEQ_XP_031573974.1
MHKTTSMMALLFILVAIFAWNCHARPSTRGRGNIEDLIRRPNSFEEELLDSIVFRDRPKRQAIRTTVRINARLQSKYGWF
LAIKDDGSVKGTTYNSPNAVLRLEVVGKSLLRIYGIKVKKYLAMDAKGRLYSTSQLNNDTLFNQYQGPLGFNTFSSATHL
SKSQKKMYVALRDNGETKKGSRTKGTHKSAQFTVVRLTK
>EPA_XP_020892892.1
MYTQAYKVFSKLLLLLIAIQCEGKSLRGLKTAVVRRSRRANSNCSSILMTFSRGKHSKASITQDVSIMSKSLLFLAINKN
RVHFTSDTTNQNIQLQMESIKACGYVRIYGKKSKRYLAMNSRGVLYTTMKANKDTVFLQEMAPNSFSTFKSEHRHKKKDM
YIGVRKDGKPKKGHKTSRTNISAFFLVINQHLN
>EPA_XP_028518828.1
MPHKSVCILFILLLVCTEHMASSKRYRRKKNTGSSIKANYGIKIYYPKRPKWPSPRINVNWESIYELTKKPTNRVLCKIF
CRSGYHVQILSNGVVRGTVNQSSKYVVFEMQSFGPSLVKIKSIATGRXLSMKRDGTLKATRHANTKETIFKETHEMNAFH
SYASHKYFRGKPHDMLVGIKRNGQVKKATRTKHGMTATQFLVIKD
>NVE3660_FGF2-like
MTTATSLTTPQKFSISKLLEEARLGDRRLSSPILARCNRSSLKWLPVESTLPASPLTCTTDIRLYCKNQL
FLQISDDGSVSGTRDQLCPYATLEIHTLSKNTVRIYSPKVKKYLAIDSNGRLCSKGKASEDTVLHHTHEL
NDFHTFASQKYYKDSAHDMFVALQRDGQPRKATTTYRLHKASQFLIV
>NVE4220_FGF7-like1
MDLHLNTVMRFLCLLVFVSVSYSLPVRPKHFSKTESHRDMPAHLLARSRRNLHAVSTRKTVILQTKSLWI
FEIRLDGSVGGTTNINNPNVKLQLQSVGQSLVRFFGIRARKYLAMDKNGNLYTTAKATSETVFRNILGST
DYHTFSSANNNHKGRPMYLGLRENGKPKKGSKTRGSHRSAQFQVLAVI
>AMI_XP_044163332.1
MMYTTIIFLWLTLGLVIFTRTLAFPARSKNSPNTHEVSLHSPNARGFVRIKGSHVDSLAFTKDERSAKLQMKSFTVNGSV
VVTIQPREKNSYLCVNSDGNLTVETPGNVMSRCLFIEGERSGYTTFRSHHNRNWYLGFKRNGKVKQPHNTTESQKAARFI
IYKTHLTSP
>ATE_s0164.g34.t1
MMYTTIIFLWLTLGLVIFTRTLAFPARSKNSANTHEVSLHSPNARGFVRIKGSHVDSLAFTKDDRNAKLQMKSFTVNGSVVVTIQSREKNSYLCVNSDGNLTVETPGNVMSRCLFVEGERSGYTTFRSHHNKNWYLGFKRNGKVKQPHNTTESQKAARFIIYKTHLTSP
>AEQ_XP_031558710.1
MPLVGMFIKTCKFTQTVQLQSDHDKSTIDAADICLAKTTRNLKRITRKMSGSPWICSLILIFYFILRSSAVPIQDKQLNS
LLQDFASDGVRYTRTVRIYSRSYRMHLRVVGSNIDAKALDTDPNALMILESVNLMGHIRIKSKQENTYICVSSAGRLVLE
PKGNNIPRCVFVEDYYKGFTMFQSVYRKEWYLGVKKSGRMRQPRMTNRTQTASLFLVEHISLT
>EPA_XP_020899637.1
MYINRTNMCGRTWIYSIITFLYFVLSSSGAPIKDQDIRFLLGNHRVEGVPLTWRVWIYSQNSRLHLRVAGSQIDFNGRKT
DSSTVMVLESVNIKGHISIKSEQENSYICVNAKNGNLVLESKGSQLKRCLFVEDFYLGYTVFKSVYNNKWFIGSKRSGHR
KQPSTTGATQKAVRFLVEQLPQS
>NVE5139_FGF17-like2
MVQESLSINGTIRVRLRSLVENTYICVTKDGKLTLEDNGASQNCQFLEGYRKGFTQFRSMYRNNWYLGFK
KSGNIKLPKNTTKSQTASLFLVSPVGTPLPTR
>CHE_00029771 FGFB
RVKMPRKHLNEATVSFHLADTRAILSEQTKNTNKNITSKRGYKMNFSAVITLFTVCVLQQ
IGNLKSMPTEMEPESTDVATHVRPIQLYSKQGQYVAISEDGQVYATRNRSNEDAILEMHS
YSVKEKSIRRRGKGRSWWLSINKNGHIRTRRKNKSDTRFLEHDDGLWLWYQNKRHQFVLA
FRKNLQPKHKMDVAVAVKNTKNKSTRFLIFKVPQNMQTFQPGPYAGRKR
>CHE_00053035 FGFF
MASIQNSLIILVCIAGIVSGGSPPSSFNKKPNSKFKSLKGIWLDNIRNKNPTNVPLEHQT
RSDAMQLYSIRSKQIVKVKEVSEKAWEQPNYELTMTPKSRSRRDNKFVTETVSYQRLKIR
SADNQKYLCARTNGEIVFKDTADKEEKVASVPDGLREYSSNKADKKNKPRKRCLFHWEFT
KQMHIQLSLEAGDKKRYYLSVKDNLIKLREKEETTEIERSFIWLPTKPLKGQGTRLPMSG
NERRSRTFDFDLDAVFGKMFPEEILREKDRQIELLLEEVRNLKGKASESDCDKRK
>CHE_00051237
MLDRQNKKENLVGITTHCGKETFIHLIKLKKMDIIKKFKIRHKRRSTPATMYDLIDHCHE
YESGMRFHDQGGENDYQDGFWKVFMLNEKPGKATRCCERSSSFNTHGYQDSKMADVATAE
PCSASCYCMKHSKTARRRRFKSQSGYYLAIMPNGQIMGIKDKNSPYIDIDVIPVGADLVK
VWGVESELFLMIDDQGQMRGTDVDSAECIFEETLTENFFNVYYSAMYLNKRWCIGLRNKQ
QTRSFYRKPKPAKDTSFMIEIVQRRASTSSACDSDDSRVSSI
>AAU_1.g75.t1
MYDFVNDWSPLPFGLQHKPHWSTPSKYLEKTWKVFDQSKDCFMSQDQDLEEENCKCTSHAKTARRRRLRSKSGFYLTVMPNGQVLGVKDPTNSYISLDVI
PVGADLVKIWGVEAELFLMIDDAGLLRATDVDSPECIFEESMTEDFCTMYYSAMYSHKRWCVGLKTRPLSTFSGALRRNKLSLRDCSFMAEIVNRRSSTS
SSQSCGSDGRICS
>AAU_46.g72.t1
MYILSRMIRRPLEMSFNKVLAAGSLYLFMVLSLVDSKPTRLVPRHALEKFYHEMIRKSDPYRSDVSTGTTTTSEKEPFLT
YYRKQYSRKNAAQAGIKSRSLIYSISSKKYLTVAGNVVQGSGSRYSKYAVIIVESMGFGKVRLRGEESNTYICFDGRGRL
QGMVNGERKSCIFRQYALPNHYTAFQSLSKLAGWIGVRHKGTVRKASRTKAGQQATKFVVIKL
##########################################################
# 5.2 Stdout
##########################################################
~~~~~~~~~~~~~~~~~~~~~~~~~~~~~~~~~~~~~~~~~~~~~~~~~~~~~~~~~~~~
Starting SMS v2.0
~~~~~~~~~~~~~~~~~~~~~~~~~~~~~~~~~~~~~~~~~~~~~~~~~~~~~~~~~~~~
Input alignment : fgf_phy
Data type : Protein
Number of taxa : 89
Number of sites : 615
Number of branches : 175
Criterion : AIC
~~~~~~~~~~~~~~~~~~~~~~~~~~~~~~~~~~~~~~~~~~~~~~~~~~~~~~~~~~~~
Step 1 : Set a fixed topology
~~~~~~~~~~~~~~~~~~~~~~~~~~~~~~~~~~~~~~~~~~~~~~~~~~~~~~~~~~~~
Step 2 : Select the best decoration
	AIC=76690.69310	decoration : '+R'
~~~~~~~~~~~~~~~~~~~~~~~~~~~~~~~~~~~~~~~~~~~~~~~~~~~~~~~~~~~~
Step 3 : Select the best matrix
	AIC=76136.21368	matrix : 'WAG'
~~~~~~~~~~~~~~~~~~~~~~~~~~~~~~~~~~~~~~~~~~~~~~~~~~~~~~~~~~~~
Step 4 : Select the best final decoration
	AIC=76136.21368	decoration : '+R+F'
~~~~~~~~~~~~~~~~~~~~~~~~~~~~~~~~~~~~~~~~~~~~~~~~~~~~~~~~~~~~
Selected model				: WAG +R+F
~~~~~~~~~~~~~~~~~~~~~~~~~~~~~~~~~~~~~~~~~~~~~~~~~~~~~~~~~~~~
Substitution model			: WAG
Equilibrium frequencies			: Empirical
Proportion of invariable sites		: fixed (0.0)
Number of free rate categories		: 4
~~~~~~~~~~~~~~~~~~~~~~~~~~~~~~~~~~~~~~~~~~~~~~~~~~~~~~~~~~~~
Suggested citations:
SMS
Vincent Lefort, Jean-Emmanuel Longueville, Olivier Gascuel.
"SMS: Smart Model Selection in PhyML."
Molecular Biology and Evolution, msx149, 2017.
PhyML
S. Guindon, JF. Dufayard, V. Lefort, M. Anisimova,
W. Hordijk, O. Gascuel
"New algorithms and methods to estimate maximum-likelihood
phylogenies: assessing the performance of PhyML 3.0."
Systematic Biology. 2010. 59(3):307-321.
~~~~~~~~~~~~~~~~~~~~~~~~~~~~~~~~~~~~~~~~~~~~~~~~~~~~~~~~~~~~
~~~~~~~~~~~~~~~~~~~~~~~~~~~~~~~~~~~~~~~~~~~~~~~~~~~~~~~~~~~~
Additional step : Infer tree with model : 'WAG +R+F'
. Command line: /data/http/www/binaries/phyml/../sms/sms/phyml-src/phyml -i /data/http/www/exec/20230508-122808_Hg11/fgf_phy -d aa -o tlr -m WAG --freerates -c 4 -v 0 -f e --rand_start --n_rand_starts 5 -b 100 --leave_duplicates --no_memory_check --print_trace --json_trace
////////////////////////////////////.\\\\\\\\\\\\\\\\\\\\\\\\\\\\\\\\\\\\\\\\\\
\\\\\\\\\\\\\\\\\\\\\\\\\\\\\\\\\\\\.//////////////////////////////////////////
. Sequence filename:				fgf_phy
. Data type:					aa
. Alphabet size:				20
. Sequence format:				interleaved
. Number of data sets:				1
. Nb of bootstrapped data sets:			100
. Compute approximate likelihood ratio test:	no
. Model name:					WAG
. Proportion of invariable sites:		0
. RAS model:					FreeRate
. Number of subst. rate catgs:			4
. Amino-acid equilibrium frequencies:		empirical
. Optimise tree topology:			yes
. Starting tree:				BioNJ
. Add random input tree:			yes
. Number of random starting trees:		5
. Optimise branch lengths:			yes
. Minimum length of an edge:			1e-08
. Optimise substitution model parameters:	yes
. Run ID:					none
. Random seed:					1683542854
. Subtree patterns aliasing:			no
. Version:					3.3.20220408
. Byte alignment:				32
. AVX enabled:					yes
. SSE enabled:					yes
////////////////////////////////////.\\\\\\\\\\\\\\\\\\\\\\\\\\\\\\\\\\\\\\\\\\
\\\\\\\\\\\\\\\\\\\\\\\\\\\\\\\\\\\\.//////////////////////////////////////////
. 568 patterns found (out of a total of 615 sites).
. 110 sites without polymorphism (17.89%).
. WARNING: this analysis will use at least 127 MB of memory space...
. Score of initial tree: -111108.97
. Starting first round of SPRs...
	117s | 1 | lnL= -42122.5 | depth= 20/ 40 | improvements= 197 | delta_lnL= 553.4/ 1000.0 +
	155s | 2 | lnL= -40205.6 | depth= 14/ 26 | improvements= 156 | delta_lnL= 389.8/ 1000.0 +
	194s | 3 | lnL= -38659.0 | depth= 18/ 20 | improvements= 128 | delta_lnL= 211.9/ 1000.0 +
	237s | 4 | lnL= -38755.8 | depth= 20/ 24 | improvements= 112 | delta_lnL= 507.8/ 1000.0
	279s | 5 | lnL= -38271.4 | depth= 10/ 26 | improvements= 118 | delta_lnL= 230.1/ 1000.0 +
	323s | 6 | lnL= -38132.6 | depth= 12/ 16 | improvements= 99 | delta_lnL= 117.8/ 1106.8 +
	371s | 7 | lnL= -37970.9 | depth= 7/ 18 | improvements= 89 | delta_lnL= 109.6/ 1106.8 +
	414s | 8 | lnL= -37905.3 | depth= 4/ 13 | improvements= 71 | delta_lnL= 47.3/ 1106.8 +
	452s | 9 | lnL= -37832.7 | depth= 3/ 10 | improvements= 65 | delta_lnL= 24.0/ 1106.8 +
	479s | 10 | lnL= -37839.2 | depth= 5/ 9 | improvements= 63 | delta_lnL= 14.6/ 235.5
	527s | 11 | lnL= -37766.1 | depth= 8/ 11 | improvements= 69 | delta_lnL= 31.3/ 235.5 +
	563s | 12 | lnL= -37749.8 | depth= 3/ 14 | improvements= 48 | delta_lnL= 24.5/ 235.5 +
	591s | 13 | lnL= -37730.2 | depth= 4/ 9 | improvements= 46 | delta_lnL= 27.1/ 235.5 +
	605s | 14 | lnL= -37744.2 | depth= 6/ 10 | improvements= 33 | delta_lnL= 26.1/ 62.7
	618s | 15 | lnL= -37742.5 | depth= 2/ 12 | improvements= 30 | delta_lnL= 13.4/ 62.7
	631s | 16 | lnL= -37726.3 | depth= 3/ 8 | improvements= 22 | delta_lnL= 18.1/ 62.7 +
	644s | 17 | lnL= -37729.1 | depth= 4/ 9 | improvements= 24 | delta_lnL= 11.0/ 62.7
	655s | 18 | lnL= -37708.5 | depth= 3/ 10 | improvements= 15 | delta_lnL= 7.7/ 52.1 +
. Second round of optimization...
	666s | 19 | lnL= -37724.7 | depth= 5/ 13 | improvements= 23 | delta_lnL= 5.9/ 52.1
	678s | 20 | lnL= -37707.3 | depth= 2/ 10 | improvements= 26 | delta_lnL= 3.4/ 52.1 +
	706s | 21 | lnL= -37701.3 | depth= 3/ 8 | improvements= 19 | delta_lnL= 5.7/ 52.1 +
	712s | 22 | lnL= -37709.4 | depth= 2/ 7 | improvements= 17 | delta_lnL= 5.3/ 20.0
	718s | 23 | lnL= -37708.2 | depth= 4/ 6 | improvements= 20 | delta_lnL= 11.3/ 20.0
	725s | 24 | lnL= -37721.1 | depth= 2/ 8 | improvements= 16 | delta_lnL= 5.1/ 20.0
	731s | 25 | lnL= -37717.3 | depth= 3/ 6 | improvements= 23 | delta_lnL= 17.9/ 20.0
	738s | 26 | lnL= -37725.2 | depth= 2/ 7 | improvements= 28 | delta_lnL= 10.7/ 22.6
	744s | 27 | lnL= -37709.8 | depth= 2/ 6 | improvements= 14 | delta_lnL= 7.4/ 22.6
	750s | 28 | lnL= -37709.1 | depth= 2/ 6 | improvements= 9 | delta_lnL= 2.0/ 22.6
	756s | 29 | lnL= -37716.5 | depth= 2/ 6 | improvements= 16 | delta_lnL= 9.0/ 22.6
	762s | 30 | lnL= -37704.2 | depth= 3/ 6 | improvements= 18 | delta_lnL= 4.9/ 21.4
. Third round of optimization...
	816s | 31 | lnL= -37688.7 | depth= 2/ 10 | improvements= 12 | delta_lnL= 1.4/ 100.0 | triple moves= 5 +
	858s | 32 | lnL= -37688.6 | depth= 1/ 8 | improvements= 1 | delta_lnL= 0.0/ 100.0 | triple moves= 6 +
	895s | 33 | lnL= -37688.2 | depth= 0/ 6 | improvements= 1 | delta_lnL= 0.0/ 100.0 | triple moves= 5 +
	930s | 34 | lnL= -37688.1 | depth= 0/ 5 | improvements= 1 | delta_lnL= 0.0/ 100.0 | triple moves= 5 +
	963s | 35 | lnL= -37687.7 | depth= 1/ 5 | improvements= 2 | delta_lnL= 0.0/ 100.0 | triple moves= 5 +
	1002s | 36 | lnL= -37687.5 | depth= 0/ 5 | improvements= 1 | delta_lnL= 0.0/ 100.0 | triple moves= 5 +
	1046s | 37 | lnL= -37687.5 | depth= 0/ 5 | improvements= 0 | delta_lnL= 0.0/ 100.0 | triple moves= 5 +
. Final optimisation steps...
. Log likelihood of the current tree: -37687.417042166773171629757.
. Score of initial tree: -110886.80
. Starting first round of SPRs...
	93s | 1 | lnL= -44202.8 | depth= 22/ 40 | improvements= 194 | delta_lnL= 253.2/ 1000.0 +
	127s | 2 | lnL= -40166.7 | depth= 23/ 28 | improvements= 179 | delta_lnL= 350.7/ 1000.0 +
	167s | 3 | lnL= -38898.0 | depth= 8/ 29 | improvements= 129 | delta_lnL= 122.8/ 1000.0 +
	206s | 4 | lnL= -38296.8 | depth= 14/ 17 | improvements= 122 | delta_lnL= 167.3/ 1000.0 +
	248s | 5 | lnL= -38116.1 | depth= 16/ 20 | improvements= 111 | delta_lnL= 427.6/ 1000.0 +
	293s | 6 | lnL= -38001.8 | depth= 13/ 22 | improvements= 89 | delta_lnL= 185.4/ 701.4 +
	338s | 7 | lnL= -37960.9 | depth= 11/ 19 | improvements= 89 | delta_lnL= 103.4/ 701.4 +
	384s | 8 | lnL= -37871.3 | depth= 5/ 17 | improvements= 71 | delta_lnL= 37.2/ 701.4 +
	421s | 9 | lnL= -37943.0 | depth= 8/ 11 | improvements= 78 | delta_lnL= 162.7/ 701.4
	462s | 10 | lnL= -37867.9 | depth= 5/ 14 | improvements= 59 | delta_lnL= 115.5/ 370.7 +
	513s | 11 | lnL= -37767.6 | depth= 5/ 11 | improvements= 48 | delta_lnL= 16.1/ 370.7 +
	548s | 12 | lnL= -37771.0 | depth= 6/ 11 | improvements= 38 | delta_lnL= 53.4/ 370.7
	584s | 13 | lnL= -37755.4 | depth= 4/ 12 | improvements= 46 | delta_lnL= 22.7/ 370.7 +
	615s | 14 | lnL= -37753.7 | depth= 4/ 10 | improvements= 34 | delta_lnL= 10.3/ 231.0 +
	645s | 15 | lnL= -37736.2 | depth= 6/ 10 | improvements= 34 | delta_lnL= 5.4/ 231.0 +
	678s | 16 | lnL= -37707.3 | depth= 8/ 12 | improvements= 23 | delta_lnL= 6.9/ 231.0 +
	717s | 17 | lnL= -37733.4 | depth= 2/ 14 | improvements= 18 | delta_lnL= 4.3/ 231.0
	727s | 18 | lnL= -37710.5 | depth= 3/ 8 | improvements= 15 | delta_lnL= 6.8/ 50.0
. Second round of optimization...
	737s | 19 | lnL= -37712.8 | depth= 3/ 13 | improvements= 21 | delta_lnL= 10.8/ 50.0
	749s | 20 | lnL= -37709.3 | depth= 3/ 10 | improvements= 28 | delta_lnL= 29.7/ 50.0
	773s | 21 | lnL= -37702.6 | depth= 7/ 8 | improvements= 34 | delta_lnL= 11.8/ 50.0 +
	785s | 22 | lnL= -37711.4 | depth= 1/ 11 | improvements= 16 | delta_lnL= 0.0/ 59.3
	797s | 23 | lnL= -37702.9 | depth= 4/ 8 | improvements= 21 | delta_lnL= 10.4/ 59.3
	810s | 24 | lnL= -37705.0 | depth= 4/ 8 | improvements= 19 | delta_lnL= 9.2/ 59.3
	821s | 25 | lnL= -37705.5 | depth= 1/ 8 | improvements= 13 | delta_lnL= 0.0/ 59.3
	827s | 26 | lnL= -37709.6 | depth= 2/ 6 | improvements= 25 | delta_lnL= 8.4/ 20.8
	833s | 27 | lnL= -37699.7 | depth= 2/ 6 | improvements= 15 | delta_lnL= 8.3/ 20.8 +
	838s | 28 | lnL= -37702.5 | depth= 4/ 6 | improvements= 10 | delta_lnL= 7.8/ 20.8
	844s | 29 | lnL= -37703.7 | depth= 4/ 8 | improvements= 10 | delta_lnL= 5.7/ 20.8
	849s | 30 | lnL= -37699.5 | depth= 2/ 8 | improvements= 14 | delta_lnL= 0.5/ 20.0 +
	867s | 31 | lnL= -37690.9 | depth= 2/ 6 | improvements= 14 | delta_lnL= 2.0/ 20.0 +
	873s | 32 | lnL= -37704.9 | depth= 1/ 6 | improvements= 9 | delta_lnL= 0.0/ 20.0
	879s | 33 | lnL= -37699.8 | depth= 1/ 5 | improvements= 15 | delta_lnL= 0.0/ 20.0
	884s | 34 | lnL= -37696.3 | depth= 2/ 5 | improvements= 14 | delta_lnL= 1.2/ 20.0
	890s | 35 | lnL= -37693.5 | depth= 3/ 6 | improvements= 11 | delta_lnL= 1.9/ 20.0
	895s | 36 | lnL= -37698.2 | depth= 3/ 7 | improvements= 10 | delta_lnL= 1.7/ 20.0
	901s | 37 | lnL= -37702.7 | depth= 2/ 7 | improvements= 12 | delta_lnL= 1.7/ 20.0
	906s | 38 | lnL= -37695.2 | depth= 1/ 6 | improvements= 9 | delta_lnL= 0.0/ 20.0
	911s | 39 | lnL= -37696.4 | depth= 3/ 5 | improvements= 4 | delta_lnL= 7.3/ 20.0
. Third round of optimization...
	954s | 40 | lnL= -37687.0 | depth= 3/ 10 | improvements= 7 | delta_lnL= 6.4/ 100.0 | triple moves= 5 +
	1004s | 41 | lnL= -37685.9 | depth= 2/ 8 | improvements= 1 | delta_lnL= 1.7/ 100.0 | triple moves= 6 +
	1042s | 42 | lnL= -37685.8 | depth= 0/ 6 | improvements= 1 | delta_lnL= 0.0/ 100.0 | triple moves= 5 +
	1085s | 43 | lnL= -37685.8 | depth= 0/ 5 | improvements= 0 | delta_lnL= 0.0/ 100.0 | triple moves= 5 +
. Final optimisation steps...
. Log likelihood of the current tree: -37685.775465208003879524767.
. Score of initial tree: -110404.62
. Starting first round of SPRs...
	94s | 1 | lnL= -43311.2 | depth= 27/ 40 | improvements= 202 | delta_lnL= 615.0/ 1000.0 +
	128s | 2 | lnL= -40556.2 | depth= 20/ 33 | improvements= 179 | delta_lnL= 248.8/ 1000.0 +
	169s | 3 | lnL= -38902.8 | depth= 23/ 26 | improvements= 132 | delta_lnL= 198.0/ 1000.0 +
	210s | 4 | lnL= -38181.8 | depth= 9/ 29 | improvements= 115 | delta_lnL= 160.2/ 1000.0 +
	259s | 5 | lnL= -38032.7 | depth= 13/ 17 | improvements= 84 | delta_lnL= 215.9/ 1000.0 +
	308s | 6 | lnL= -37984.1 | depth= 6/ 19 | improvements= 77 | delta_lnL= 61.2/ 1230.0 +
	345s | 7 | lnL= -37969.4 | depth= 11/ 12 | improvements= 86 | delta_lnL= 146.1/ 1230.0 +
	395s | 8 | lnL= -37888.2 | depth= 7/ 17 | improvements= 74 | delta_lnL= 88.9/ 1230.0 +
	442s | 9 | lnL= -37905.8 | depth= 4/ 13 | improvements= 70 | delta_lnL= 47.0/ 1230.0
	474s | 10 | lnL= -37858.5 | depth= 4/ 10 | improvements= 71 | delta_lnL= 60.0/ 292.1 +
	518s | 11 | lnL= -37784.2 | depth= 5/ 10 | improvements= 49 | delta_lnL= 43.7/ 292.1 +
	549s | 12 | lnL= -37766.5 | depth= 5/ 11 | improvements= 49 | delta_lnL= 7.7/ 292.1 +
	583s | 13 | lnL= -37775.6 | depth= 7/ 11 | improvements= 47 | delta_lnL= 16.2/ 292.1
	608s | 14 | lnL= -37796.7 | depth= 3/ 13 | improvements= 45 | delta_lnL= 12.1/ 120.0
	627s | 15 | lnL= -37736.4 | depth= 4/ 9 | improvements= 37 | delta_lnL= 24.5/ 120.0 +
	651s | 16 | lnL= -37759.4 | depth= 3/ 10 | improvements= 34 | delta_lnL= 8.6/ 120.0
	672s | 17 | lnL= -37726.6 | depth= 2/ 9 | improvements= 27 | delta_lnL= 4.9/ 120.0 +
	682s | 18 | lnL= -37714.6 | depth= 2/ 8 | improvements= 11 | delta_lnL= 8.7/ 50.0 +
. Second round of optimization...
	693s | 19 | lnL= -37719.4 | depth= 2/ 12 | improvements= 23 | delta_lnL= 2.4/ 50.0
	704s | 20 | lnL= -37727.9 | depth= 6/ 9 | improvements= 24 | delta_lnL= 14.3/ 50.0
	733s | 21 | lnL= -37708.0 | depth= 6/ 10 | improvements= 22 | delta_lnL= 11.5/ 50.0 +
	741s | 22 | lnL= -37713.3 | depth= 3/ 10 | improvements= 18 | delta_lnL= 6.9/ 28.6
	748s | 23 | lnL= -37715.4 | depth= 6/ 8 | improvements= 22 | delta_lnL= 10.3/ 28.6
	754s | 24 | lnL= -37712.2 | depth= 2/ 10 | improvements= 15 | delta_lnL= 4.8/ 28.6
	762s | 25 | lnL= -37713.5 | depth= 4/ 8 | improvements= 26 | delta_lnL= 3.7/ 28.6
	768s | 26 | lnL= -37707.8 | depth= 3/ 8 | improvements= 15 | delta_lnL= 6.2/ 20.6 +
	774s | 27 | lnL= -37709.5 | depth= 1/ 7 | improvements= 13 | delta_lnL= 0.0/ 20.6
	780s | 28 | lnL= -37699.8 | depth= 2/ 5 | improvements= 21 | delta_lnL= 3.7/ 20.6 +
	785s | 29 | lnL= -37701.1 | depth= 1/ 6 | improvements= 12 | delta_lnL= 0.0/ 20.6
	790s | 30 | lnL= -37714.2 | depth= 5/ 5 | improvements= 19 | delta_lnL= 6.0/ 20.0
	809s | 31 | lnL= -37699.7 | depth= 2/ 9 | improvements= 9 | delta_lnL= 4.9/ 20.0 +
	814s | 32 | lnL= -37701.9 | depth= 2/ 7 | improvements= 10 | delta_lnL= 1.3/ 20.0
	820s | 33 | lnL= -37699.7 | depth= 3/ 6 | improvements= 19 | delta_lnL= 8.5/ 20.0
	826s | 34 | lnL= -37694.2 | depth= 2/ 7 | improvements= 13 | delta_lnL= 2.4/ 20.0 +
	831s | 35 | lnL= -37695.5 | depth= 1/ 6 | improvements= 10 | delta_lnL= 0.0/ 20.0
	836s | 36 | lnL= -37698.2 | depth= 5/ 5 | improvements= 12 | delta_lnL= 1.5/ 20.0
	842s | 37 | lnL= -37697.3 | depth= 5/ 9 | improvements= 14 | delta_lnL= 7.7/ 20.0
	848s | 38 | lnL= -37701.9 | depth= 3/ 9 | improvements= 7 | delta_lnL= 2.9/ 20.0
	853s | 39 | lnL= -37699.7 | depth= 1/ 7 | improvements= 13 | delta_lnL= 0.0/ 20.0
	858s | 40 | lnL= -37695.3 | depth= 1/ 5 | improvements= 7 | delta_lnL= 0.0/ 20.0
	872s | 41 | lnL= -37688.2 | depth= 1/ 5 | improvements= 7 | delta_lnL= 0.0/ 20.0 +
	877s | 42 | lnL= -37695.1 | depth= 1/ 5 | improvements= 4 | delta_lnL= 0.0/ 20.0
. Third round of optimization...
	921s | 43 | lnL= -37687.8 | depth= 3/ 10 | improvements= 4 | delta_lnL= 12.8/ 100.0 | triple moves= 5 +
	962s | 44 | lnL= -37686.6 | depth= 1/ 8 | improvements= 1 | delta_lnL= 0.0/ 100.0 | triple moves= 5 +
	1000s | 45 | lnL= -37686.3 | depth= 0/ 6 | improvements= 1 | delta_lnL= 0.0/ 100.0 | triple moves= 5 +
	1036s | 46 | lnL= -37686.2 | depth= 0/ 5 | improvements= 1 | delta_lnL= 0.0/ 100.0 | triple moves= 5 +
	1080s | 47 | lnL= -37686.2 | depth= 0/ 5 | improvements= 0 | delta_lnL= 0.0/ 100.0 | triple moves= 5 +
. Final optimisation steps...
. Log likelihood of the current tree: -37685.776086169338668696582.
. Score of initial tree: -110340.41
. Starting first round of SPRs...
	64s | 1 | lnL= -43223.0 | depth= 15/ 40 | improvements= 192 | delta_lnL= 245.8/ 1000.0 +
	100s | 2 | lnL= -40066.4 | depth= 17/ 24 | improvements= 170 | delta_lnL= 317.2/ 1000.0 +
	139s | 3 | lnL= -38752.3 | depth= 14/ 23 | improvements= 131 | delta_lnL= 214.7/ 1000.0 +
	182s | 4 | lnL= -38365.7 | depth= 10/ 20 | improvements= 95 | delta_lnL= 152.9/ 1000.0 +
	225s | 5 | lnL= -38069.2 | depth= 14/ 16 | improvements= 86 | delta_lnL= 114.5/ 1000.0 +
	269s | 6 | lnL= -37963.1 | depth= 9/ 20 | improvements= 90 | delta_lnL= 141.7/ 634.4 +
	311s | 7 | lnL= -37915.7 | depth= 8/ 15 | improvements= 75 | delta_lnL= 176.3/ 634.4 +
	349s | 8 | lnL= -37827.3 | depth= 7/ 14 | improvements= 73 | delta_lnL= 183.1/ 634.4 +
	388s | 9 | lnL= -37812.7 | depth= 6/ 13 | improvements= 66 | delta_lnL= 82.7/ 634.4 +
	421s | 10 | lnL= -37832.5 | depth= 7/ 12 | improvements= 59 | delta_lnL= 39.4/ 366.3
	477s | 11 | lnL= -37748.6 | depth= 4/ 13 | improvements= 51 | delta_lnL= 50.3/ 366.3 +
	508s | 12 | lnL= -37797.8 | depth= 6/ 10 | improvements= 42 | delta_lnL= 132.1/ 366.3
	540s | 13 | lnL= -37771.1 | depth= 5/ 12 | improvements= 41 | delta_lnL= 14.7/ 366.3
	574s | 14 | lnL= -37772.8 | depth= 8/ 11 | improvements= 43 | delta_lnL= 85.0/ 264.2
	611s | 15 | lnL= -37725.6 | depth= 7/ 14 | improvements= 38 | delta_lnL= 10.9/ 264.2 +
	650s | 16 | lnL= -37721.0 | depth= 2/ 13 | improvements= 28 | delta_lnL= 4.6/ 264.2 +
	672s | 17 | lnL= -37718.2 | depth= 6/ 8 | improvements= 21 | delta_lnL= 12.3/ 264.2 +
	703s | 18 | lnL= -37715.0 | depth= 2/ 12 | improvements= 18 | delta_lnL= 8.5/ 170.1 +
	727s | 19 | lnL= -37710.5 | depth= 4/ 8 | improvements= 10 | delta_lnL= 4.0/ 170.1 +
. Second round of optimization...
	761s | 20 | lnL= -37702.7 | depth= 4/ 15 | improvements= 23 | delta_lnL= 2.2/ 170.1 +
	810s | 21 | lnL= -37689.4 | depth= 4/ 12 | improvements= 19 | delta_lnL= 2.3/ 170.1 +
	816s | 22 | lnL= -37697.5 | depth= 2/ 9 | improvements= 12 | delta_lnL= 2.5/ 20.0
	821s | 23 | lnL= -37702.1 | depth= 1/ 7 | improvements= 14 | delta_lnL= 0.0/ 20.0
	826s | 24 | lnL= -37702.8 | depth= 1/ 5 | improvements= 8 | delta_lnL= 0.0/ 20.0
	832s | 25 | lnL= -37696.8 | depth= 5/ 5 | improvements= 14 | delta_lnL= 2.6/ 20.0
	838s | 26 | lnL= -37701.5 | depth= 1/ 9 | improvements= 14 | delta_lnL= 0.0/ 20.0
	843s | 27 | lnL= -37699.6 | depth= 1/ 7 | improvements= 7 | delta_lnL= 0.0/ 20.0
	848s | 28 | lnL= -37698.1 | depth= 1/ 5 | improvements= 8 | delta_lnL= 0.0/ 20.0
	853s | 29 | lnL= -37701.4 | depth= 4/ 5 | improvements= 12 | delta_lnL= 6.7/ 20.0
	858s | 30 | lnL= -37700.2 | depth= 3/ 8 | improvements= 9 | delta_lnL= 13.8/ 20.0
. Third round of optimization...
	912s | 31 | lnL= -37687.7 | depth= 2/ 10 | improvements= 9 | delta_lnL= 1.0/ 100.0 | triple moves= 5 +
	951s | 32 | lnL= -37686.1 | depth= 2/ 8 | improvements= 2 | delta_lnL= 0.3/ 100.0 | triple moves= 5 +
	991s | 33 | lnL= -37686.0 | depth= 0/ 6 | improvements= 1 | delta_lnL= 0.0/ 100.0 | triple moves= 5 +
	1034s | 34 | lnL= -37686.0 | depth= 0/ 5 | improvements= 0 | delta_lnL= 0.0/ 100.0 | triple moves= 5 +
. Final optimisation steps...
. Log likelihood of the current tree: -37685.911514118779450654984.
. Score of initial tree: -109879.71
. Starting first round of SPRs...
	93s | 1 | lnL= -41864.0 | depth= 22/ 40 | improvements= 203 | delta_lnL= 249.6/ 1000.0 +
	130s | 2 | lnL= -40323.6 | depth= 17/ 28 | improvements= 152 | delta_lnL= 828.9/ 1000.0 +
	171s | 3 | lnL= -38939.9 | depth= 17/ 23 | improvements= 133 | delta_lnL= 229.8/ 1000.0 +
	215s | 4 | lnL= -38202.2 | depth= 8/ 23 | improvements= 105 | delta_lnL= 37.6/ 1000.0 +
	254s | 5 | lnL= -37913.2 | depth= 7/ 14 | improvements= 91 | delta_lnL= 42.7/ 1000.0 +
	290s | 6 | lnL= -37965.4 | depth= 4/ 13 | improvements= 84 | delta_lnL= 92.0/ 1657.9
	321s | 7 | lnL= -37858.8 | depth= 7/ 10 | improvements= 77 | delta_lnL= 51.0/ 1657.9 +
	364s | 8 | lnL= -37817.6 | depth= 4/ 13 | improvements= 61 | delta_lnL= 82.2/ 1657.9 +
	398s | 9 | lnL= -37856.6 | depth= 6/ 10 | improvements= 69 | delta_lnL= 107.0/ 1657.9
	427s | 10 | lnL= -37850.1 | depth= 2/ 12 | improvements= 63 | delta_lnL= 17.6/ 184.0
	464s | 11 | lnL= -37744.9 | depth= 6/ 8 | improvements= 54 | delta_lnL= 25.3/ 184.0 +
	496s | 12 | lnL= -37751.8 | depth= 4/ 12 | improvements= 42 | delta_lnL= 21.1/ 184.0
	522s | 13 | lnL= -37748.5 | depth= 2/ 10 | improvements= 41 | delta_lnL= 2.3/ 184.0
	535s | 14 | lnL= -37772.5 | depth= 2/ 8 | improvements= 44 | delta_lnL= 7.4/ 50.6
	547s | 15 | lnL= -37732.2 | depth= 2/ 8 | improvements= 28 | delta_lnL= 19.5/ 50.6 +
	558s | 16 | lnL= -37725.5 | depth= 3/ 8 | improvements= 22 | delta_lnL= 13.0/ 50.6 +
	570s | 17 | lnL= -37717.3 | depth= 5/ 9 | improvements= 22 | delta_lnL= 5.7/ 50.6 +
	580s | 18 | lnL= -37710.1 | depth= 1/ 11 | improvements= 21 | delta_lnL= 0.0/ 50.0 +
	590s | 19 | lnL= -37710.6 | depth= 2/ 7 | improvements= 9 | delta_lnL= 4.4/ 50.0
. Second round of optimization...
	601s | 20 | lnL= -37711.0 | depth= 2/ 12 | improvements= 21 | delta_lnL= 3.5/ 50.0
	624s | 21 | lnL= -37698.3 | depth= 2/ 9 | improvements= 30 | delta_lnL= 2.0/ 50.0 +
	630s | 22 | lnL= -37704.3 | depth= 5/ 7 | improvements= 19 | delta_lnL= 5.8/ 20.0
	637s | 23 | lnL= -37702.0 | depth= 2/ 9 | improvements= 18 | delta_lnL= 12.6/ 20.0
	642s | 24 | lnL= -37696.7 | depth= 2/ 7 | improvements= 9 | delta_lnL= 6.9/ 20.0 +
	647s | 25 | lnL= -37698.2 | depth= 3/ 6 | improvements= 10 | delta_lnL= 0.5/ 20.0
	653s | 26 | lnL= -37704.2 | depth= 1/ 7 | improvements= 12 | delta_lnL= 0.0/ 25.2
	659s | 27 | lnL= -37702.0 | depth= 4/ 5 | improvements= 17 | delta_lnL= 4.5/ 25.2
	666s | 28 | lnL= -37703.3 | depth= 7/ 8 | improvements= 12 | delta_lnL= 5.1/ 25.2
	672s | 29 | lnL= -37702.3 | depth= 2/ 11 | improvements= 8 | delta_lnL= 0.9/ 25.2
	677s | 30 | lnL= -37705.6 | depth= 2/ 8 | improvements= 15 | delta_lnL= 2.2/ 20.0
	697s | 31 | lnL= -37693.1 | depth= 3/ 6 | improvements= 15 | delta_lnL= 2.6/ 20.0 +
	703s | 32 | lnL= -37699.1 | depth= 3/ 7 | improvements= 7 | delta_lnL= 9.5/ 20.0
	708s | 33 | lnL= -37697.2 | depth= 2/ 7 | improvements= 14 | delta_lnL= 4.2/ 20.0
	714s | 34 | lnL= -37702.1 | depth= 3/ 6 | improvements= 10 | delta_lnL= 3.8/ 20.0
	719s | 35 | lnL= -37701.6 | depth= 3/ 7 | improvements= 7 | delta_lnL= 4.5/ 20.0
	724s | 36 | lnL= -37700.3 | depth= 3/ 7 | improvements= 12 | delta_lnL= 8.1/ 20.0
	730s | 37 | lnL= -37703.9 | depth= 3/ 7 | improvements= 13 | delta_lnL= 4.7/ 20.0
	735s | 38 | lnL= -37703.1 | depth= 2/ 7 | improvements= 8 | delta_lnL= 0.5/ 20.0
	741s | 39 | lnL= -37702.8 | depth= 2/ 6 | improvements= 17 | delta_lnL= 3.7/ 20.0
	746s | 40 | lnL= -37696.5 | depth= 2/ 6 | improvements= 9 | delta_lnL= 2.9/ 20.0
. Third round of optimization...
	801s | 41 | lnL= -37687.0 | depth= 1/ 10 | improvements= 7 | delta_lnL= 0.0/ 100.0 | triple moves= 5 +
	851s | 42 | lnL= -37687.0 | depth= 0/ 8 | improvements= 0 | delta_lnL= 0.0/ 100.0 | triple moves= 5 +
. Final optimisation steps...
. Log likelihood of the current tree: -37686.970828041492495685816.
. Computing pairwise distances...
. Building BioNJ tree...
. Score of initial tree: -39530.03
. Starting first round of SPRs...
	75s | 1 | lnL= -37863.2 | depth= 18/ 40 | improvements= 70 | delta_lnL= 272.9/ 1000.0
	121s | 2 | lnL= -37827.4 | depth= 8/ 24 | improvements= 85 | delta_lnL= 69.7/ 1000.0
	167s | 3 | lnL= -37910.7 | depth= 6/ 14 | improvements= 76 | delta_lnL= 123.8/ 1000.0
	208s | 4 | lnL= -37812.8 | depth= 5/ 12 | improvements= 67 | delta_lnL= 142.1/ 1000.0 +
	244s | 5 | lnL= -37853.9 | depth= 4/ 11 | improvements= 68 | delta_lnL= 166.9/ 1000.0
	276s | 6 | lnL= -37780.3 | depth= 5/ 10 | improvements= 67 | delta_lnL= 12.7/ 545.7 +
	311s | 7 | lnL= -37788.8 | depth= 4/ 11 | improvements= 69 | delta_lnL= 57.1/ 545.7
	345s | 8 | lnL= -37878.5 | depth= 9/ 10 | improvements= 63 | delta_lnL= 275.1/ 545.7
	386s | 9 | lnL= -37852.2 | depth= 8/ 15 | improvements= 78 | delta_lnL= 38.2/ 545.7
	426s | 10 | lnL= -37876.5 | depth= 4/ 14 | improvements= 75 | delta_lnL= 88.4/ 550.1
	470s | 11 | lnL= -37743.4 | depth= 6/ 10 | improvements= 76 | delta_lnL= 18.2/ 550.1 +
	508s | 12 | lnL= -37768.2 | depth= 4/ 12 | improvements= 51 | delta_lnL= 60.4/ 550.1
	542s | 13 | lnL= -37765.3 | depth= 3/ 10 | improvements= 37 | delta_lnL= 12.9/ 550.1
	570s | 14 | lnL= -37737.8 | depth= 3/ 9 | improvements= 27 | delta_lnL= 12.4/ 176.8 +
	597s | 15 | lnL= -37737.0 | depth= 4/ 9 | improvements= 39 | delta_lnL= 5.5/ 176.8 +
	625s | 16 | lnL= -37725.7 | depth= 3/ 10 | improvements= 26 | delta_lnL= 3.3/ 176.8 +
	652s | 17 | lnL= -37720.2 | depth= 2/ 9 | improvements= 29 | delta_lnL= 9.3/ 176.8 +
	662s | 18 | lnL= -37716.8 | depth= 2/ 8 | improvements= 9 | delta_lnL= 2.2/ 50.0 +
. Second round of optimization...
	672s | 19 | lnL= -37720.5 | depth= 2/ 12 | improvements= 19 | delta_lnL= 7.8/ 50.0
	682s | 20 | lnL= -37717.2 | depth= 3/ 9 | improvements= 17 | delta_lnL= 25.8/ 50.0
	707s | 21 | lnL= -37695.8 | depth= 5/ 7 | improvements= 18 | delta_lnL= 10.2/ 50.0 +
	718s | 22 | lnL= -37711.7 | depth= 2/ 9 | improvements= 12 | delta_lnL= 8.5/ 51.5
	728s | 23 | lnL= -37710.6 | depth= 2/ 7 | improvements= 22 | delta_lnL= 13.7/ 51.5
	738s | 24 | lnL= -37704.3 | depth= 3/ 6 | improvements= 25 | delta_lnL= 6.6/ 51.5
	748s | 25 | lnL= -37707.6 | depth= 2/ 7 | improvements= 10 | delta_lnL= 2.8/ 51.5
	755s | 26 | lnL= -37704.3 | depth= 3/ 6 | improvements= 17 | delta_lnL= 3.3/ 27.4
	761s | 27 | lnL= -37705.9 | depth= 4/ 7 | improvements= 15 | delta_lnL= 17.7/ 27.4
	768s | 28 | lnL= -37700.9 | depth= 2/ 8 | improvements= 11 | delta_lnL= 1.0/ 27.4
	775s | 29 | lnL= -37703.9 | depth= 1/ 6 | improvements= 18 | delta_lnL= 0.0/ 27.4
	783s | 30 | lnL= -37705.8 | depth= 3/ 5 | improvements= 16 | delta_lnL= 9.7/ 35.5
. Third round of optimization...
	835s | 31 | lnL= -37690.0 | depth= 1/ 10 | improvements= 15 | delta_lnL= 0.0/ 100.0 | triple moves= 5 +
	877s | 32 | lnL= -37689.8 | depth= 1/ 8 | improvements= 1 | delta_lnL= 0.0/ 100.0 | triple moves= 5 +
	915s | 33 | lnL= -37689.5 | depth= 0/ 6 | improvements= 1 | delta_lnL= 0.0/ 100.0 | triple moves= 5 +
	953s | 34 | lnL= -37689.4 | depth= 0/ 5 | improvements= 1 | delta_lnL= 0.0/ 100.0 | triple moves= 5 +
	987s | 35 | lnL= -37689.3 | depth= 1/ 5 | improvements= 1 | delta_lnL= 0.0/ 100.0 | triple moves= 5 +
	1022s | 36 | lnL= -37689.0 | depth= 1/ 5 | improvements= 1 | delta_lnL= 0.0/ 100.0 | triple moves= 5 +
	1063s | 37 | lnL= -37688.5 | depth= 0/ 5 | improvements= 1 | delta_lnL= 0.0/ 100.0 | triple moves= 5 +
	1107s | 38 | lnL= -37688.5 | depth= 0/ 5 | improvements= 0 | delta_lnL= 0.0/ 100.0 | triple moves= 5 +
. Final optimisation steps...
. Log likelihood of the current tree: -37688.393793538372847251594.
. Launch bootstrap analysis on the most likely tree...
. Non parametric bootstrap analysis
[....................] 20/ 100
[....................] 40/ 100
[....................] 60/ 100
[....................] 80/ 100
[....................] 100/ 100
. Completed the bootstrap analysis succesfully.
. Printing the most likely tree in file 'fgf_phy_phyml_tree.txt'.
. Best log likelihood: -37685.775465
. Time used 18h41m37s
oooooooooooooooooooooooooooooooooooooooooooooooooooooooooooooooooooooooooooooooooooooooooooooooo
##########################################################
# 5.3 Boot_stats
##########################################################
. Sequence file : [fgf_phy]
. Model of amino acids substitution : WAG
. Initial tree : [BioNJ]
. Data	Nb of	Likelihood	Discrete	Number of	Gamma shape	Proportion of	Nucleotides frequencies
set	taxa	loglk	gamma model	categories	parameter	invariant	f(A) f(C) f(G) f(T)
#1	89	-36766	Yes	4	1	0
#2	89	-37122.4	Yes	4	1	0
#3	89	-36952.5	Yes	4	1	0
#4	89	-36804.5	Yes	4	1	0
#5	89	-35901.6	Yes	4	1	0
#6	89	-39495	Yes	4	1	0
#7	89	-37806.8	Yes	4	1	0
#8	89	-36114.9	Yes	4	1	0
#9	89	-37773.2	Yes	4	1	0
#10	89	-41244.6	Yes	4	1	0
#11	89	-35779.4	Yes	4	1	0
#12	89	-36246.2	Yes	4	1	0
#13	89	-35826.3	Yes	4	1	0
#14	89	-38336.6	Yes	4	1	0
#15	89	-37047	Yes	4	1	0
#16	89	-40207.1	Yes	4	1	0
#17	89	-37539.9	Yes	4	1	0
#18	89	-37363.3	Yes	4	1	0
#19	89	-36081.5	Yes	4	1	0
#20	89	-37533.2	Yes	4	1	0
#21	89	-36893.6	Yes	4	1	0
#22	89	-37866.2	Yes	4	1	0
#23	89	-37995.9	Yes	4	1	0
#24	89	-39191.5	Yes	4	1	0
#25	89	-38894.4	Yes	4	1	0
#26	89	-34625.6	Yes	4	1	0
#27	89	-36378.2	Yes	4	1	0
#28	89	-36260.3	Yes	4	1	0
#29	89	-37612.9	Yes	4	1	0
#30	89	-35443.3	Yes	4	1	0
#31	89	-36924.5	Yes	4	1	0
#32	89	-36705.9	Yes	4	1	0
#33	89	-35070.6	Yes	4	1	0
#34	89	-38332.5	Yes	4	1	0
#35	89	-38190.1	Yes	4	1	0
#36	89	-38303.2	Yes	4	1	0
#37	89	-36928.7	Yes	4	1	0
#38	89	-37598.1	Yes	4	1	0
#39	89	-34605.6	Yes	4	1	0
#40	89	-37832.8	Yes	4	1	0
#41	89	-37679	Yes	4	1	0
#42	89	-38934.5	Yes	4	1	0
#43	89	-38843.2	Yes	4	1	0
#44	89	-37817.4	Yes	4	1	0
#45	89	-37804.1	Yes	4	1	0
#46	89	-38998.5	Yes	4	1	0
#47	89	-38130.7	Yes	4	1	0
#48	89	-37333.6	Yes	4	1	0
#49	89	-37058	Yes	4	1	0
#50	89	-36607.9	Yes	4	1	0
#51	89	-37034	Yes	4	1	0
#52	89	-37099.6	Yes	4	1	0
#53	89	-38015.3	Yes	4	1	0
#54	89	-38752.8	Yes	4	1	0
#55	89	-37057.6	Yes	4	1	0
#56	89	-36884.4	Yes	4	1	0
#57	89	-38892.8	Yes	4	1	0
#58	89	-36691.5	Yes	4	1	0
#59	89	-40014.5	Yes	4	1	0
#60	89	-38798.1	Yes	4	1	0
#61	89	-37079.4	Yes	4	1	0
#62	89	-38392.3	Yes	4	1	0
#63	89	-36782.3	Yes	4	1	0
#64	89	-38704.9	Yes	4	1	0
#65	89	-38298.7	Yes	4	1	0
#66	89	-34246.5	Yes	4	1	0
#67	89	-37777.6	Yes	4	1	0
#68	89	-37020.1	Yes	4	1	0
#69	89	-37792.2	Yes	4	1	0
#70	89	-39937.9	Yes	4	1	0
#71	89	-38152	Yes	4	1	0
#72	89	-35691.3	Yes	4	1	0
#73	89	-36698.7	Yes	4	1	0
#74	89	-37556.8	Yes	4	1	0
#75	89	-36515.3	Yes	4	1	0
#76	89	-37281	Yes	4	1	0
#77	89	-36664	Yes	4	1	0
#78	89	-37540	Yes	4	1	0
#79	89	-36180	Yes	4	1	0
#80	89	-36234.9	Yes	4	1	0
#81	89	-35885.5	Yes	4	1	0
#82	89	-35436.6	Yes	4	1	0
#83	89	-39182.7	Yes	4	1	0
#84	89	-37886.2	Yes	4	1	0
#85	89	-37678.4	Yes	4	1	0
#86	89	-37022.7	Yes	4	1	0
#87	89	-39636.1	Yes	4	1	0
#88	89	-34121.7	Yes	4	1	0
#89	89	-38783.3	Yes	4	1	0
#90	89	-38506	Yes	4	1	0
#91	89	-36372.2	Yes	4	1	0
#92	89	-36646.1	Yes	4	1	0
#93	89	-37226	Yes	4	1	0
#94	89	-37184.7	Yes	4	1	0
#95	89	-39260	Yes	4	1	0
#96	89	-39582.5	Yes	4	1	0
#97	89	-37042.7	Yes	4	1	0
#98	89	-37217.5	Yes	4	1	0
#99	89	-38756.2	Yes	4	1	0
#100	89	-36680.6	Yes	4	1	0
##########################################################
# 5.4 Boot_trees
##########################################################
(CHE_00053035:6.27636717,(CHE_00008481:3.10047681,((AAU_46.g72.t1:2.82114193,((((ATE_s0164.g34.t1:0.01825630,AMI_XP_044163332.1:0.08633825)0:1.72307316,(NVE5139_FGF17-like2:0.91772520,(EPA_XP_020899637.1:1.38071635,AEQ_XP_031558710.1:0.93555899)0:0.84758264)0:0.82415321)0:0.67983706,(EPA_XP_020915286.1:1.08268501,((AMI_XP_029191241.1:0.00000001,ATE_s0015.g81.t1:0.06262967)0:1.70615409,(AEQ_XP_031…
(CHE_00029771:3.17698056,((((EPA_XP_020897296.1:1.31289125,(AEQ_XP_031552949.1:1.22665547,(NVE5294_FGF1-like3:0.77065810,(AMI_XP_044181651.1:0.13866537,ATE_s0049.g115.t1:0.00000001)0:1.65772441)0:0.22694860)0:0.32695409)0:0.33284892,(CHE_00018360:2.66151580,((CHE_00063950:3.14059526,((((AMI_XP_029193787.2:0.01775329,ATE_s0211.g6.t1:0.07881645)0:0.31679846,(NVE13227_FGF9-like:1.06490784,(EPA_XP_02…
(ATE_s0040.g6.t1:0.00000001,AMI_XP_029189232.1:0.07758975,(CHE_00053035:5.53679162,(AAU_8.g109.t1:3.12521112,(AAU_9.g154.t1:1.24459883,((((ATE_s0040.g7.t1:0.03955028,AMI_XP_029189235.1:0.00000001)0:0.87361321,(NVE19437_Fgf8-17-like:0.82754930,(EPA_XP_020913616.1:0.33836281,AEQ_XP_031555149.1:0.21770777)0:0.37171236)0:0.30065749)0:0.74366560,(((ATE_s0040.g8.t1:0.00000001,AMI_XP_029189212.1:0.04139…
(ATE_s0040.g6.t1:0.00000001,AMI_XP_029189232.1:0.03382132,((AAU_9.g154.t1:1.15021074,((AAU_9.g152.t1:0.77696556,CHE_00008481:2.35070960)0:0.43652951,((NVE19436_FGF8A:0.56098543,(AEQ_XP_031555139.1:0.88616401,(EPA_XP_020913607.1:0.42680917,(AMI_XP_029189212.1:0.05938010,ATE_s0040.g8.t1:0.00000001)0:1.59526069)0:0.08376192)0:0.29056008)0:0.67385074,(((AMI_XP_029189235.1:0.00000001,ATE_s0040.g7.t1:0…
(AMI_XP_029191241.1:0.00890017,ATE_s0015.g81.t1:0.04085965,((EPA_XP_020915286.1:1.16099640,(AEQ_XP_031564820.1:0.66781289,NVE25405_FGF17-like1:2.24032838)0:0.42778878)0:0.31020202,(AAU_46.g72.t1:4.02874373,((((AMI_XP_044163332.1:0.07957266,ATE_s0164.g34.t1:0.04057014)0:3.13974895,(CHE_00053035:10.38808824,(EPA_XP_020899637.1:1.36826534,(NVE5139_FGF17-like2:1.83408695,AEQ_XP_031558710.1:0.78466881…
(AAU_9.g154.t1:1.27909773,(AAU_8.g109.t1:2.42608634,(ATE_s0040.g6.t1:0.00000001,AMI_XP_029189232.1:0.03054044)0:1.89672405)0:0.35716979,(((AMI_XP_029189235.1:0.00000001,ATE_s0040.g7.t1:0.03894864)0:0.77172990,(NVE19437_Fgf8-17-like:0.69868815,(EPA_XP_020913616.1:0.24608998,AEQ_XP_031555149.1:0.24426621)0:0.15664711)0:0.23683491)0:0.66342616,((CHE_00008481:2.55366005,AAU_9.g152.t1:0.41423819)0:0.7…
(AMI_XP_029189232.1:0.03258454,ATE_s0040.g6.t1:0.00000001,(AAU_9.g152.t1:1.05065917,(((NVE19437_Fgf8-17-like:0.58041333,((ATE_s0040.g7.t1:0.04425378,AMI_XP_029189235.1:0.00000001)0:1.03957801,(EPA_XP_020913616.1:0.49061060,AEQ_XP_031555149.1:0.21159175)0:0.15236391)0:0.11490283)0:0.95434760,(AEQ_XP_031555139.1:0.74950061,(EPA_XP_020913607.1:0.45862503,(NVE19436_FGF8A:1.09467424,(ATE_s0040.g8.t1:0…
(AMI_XP_029189232.1:0.03062416,ATE_s0040.g6.t1:0.00000001,(AAU_8.g109.t1:2.70507473,((AAU_9.g152.t1:1.59226125,(((NVE19436_FGF8A:0.81093748,((AMI_XP_029189212.1:0.02962381,ATE_s0040.g8.t1:0.01569721)0:1.31934119,(AEQ_XP_031555139.1:0.87194224,EPA_XP_020913607.1:0.54105838)0:0.10067310)0:0.33011046)0:0.37019372,(CHE_00008481:2.56346268,((((AMI_XP_044163332.1:0.04641125,ATE_s0164.g34.t1:0.05508622)…
(ATE_s0015.g81.t1:0.01753625,AMI_XP_029191241.1:0.00000001,((((AMI_XP_044163332.1:0.07271731,ATE_s0164.g34.t1:0.01711897)0:2.24420166,(EPA_XP_020899637.1:0.96782532,(AEQ_XP_031558710.1:0.59188720,(NVE5139_FGF17-like2:1.12404154,CHE_00053035:5.93077669)0:0.62058855)0:0.82062693)0:0.56046883)0:0.67395916,(((((AMI_XP_029189235.1:0.00000004,ATE_s0040.g7.t1:0.05483715)0:0.54755796,(AEQ_XP_031555149.1:…
(((CHE_00051658:2.80719233,(((AAU_190.g1.t1:1.78278801,((AEQ_XP_031566983.1:0.25088940,(NVE11443_NvFGFa1:0.70075567,EPA_XP_028518828.1:0.38332378)0:0.10758911)0:0.44950948,(AMI_XP_044178279.1:0.00000001,ATE_s0244.g5.t1:0.03301016)0:0.88739298)0:0.23577878)0:0.52008689,(((AMI_XP_044178530.1:0.04986857,ATE_s0244.g4.t1:0.00000001)0:1.16991649,((EPA_XP_020914181.1:1.21733165,AEQ_XP_031566991.1:0.6581…
(AMI_XP_029189232.1:0.03998706,ATE_s0040.g6.t1:0.00000001,((AAU_9.g154.t1:1.63988684,(NVE19437_Fgf8-17-like:0.46895621,((AMI_XP_029189235.1:0.00000001,ATE_s0040.g7.t1:0.03502380)0:1.05735416,(AEQ_XP_031555149.1:0.35048640,EPA_XP_020913616.1:0.33530242)0:0.15780949)0:0.27291139)0:0.67790723)0:0.52291569,((CHE_00008481:2.60734246,AAU_9.g152.t1:1.33724047)0:0.61373812,((NVE19436_FGF8A:1.13275370,(AE…
(ATE_s0040.g6.t1:0.00000001,AMI_XP_029189232.1:0.03304785,((AAU_9.g152.t1:0.85940305,(AAU_9.g154.t1:1.36245319,(AAU_8.g109.t1:2.93279595,((NVE19437_Fgf8-17-like:0.85050111,((ATE_s0040.g7.t1:0.06366645,AMI_XP_029189235.1:0.00000002)0:1.01688957,(EPA_XP_020913616.1:0.42746688,AEQ_XP_031555149.1:0.35056703)0:0.18647849)0:0.05140000)0:0.68276534,(AEQ_XP_031555139.1:0.92307867,(EPA_XP_020913607.1:0.26…
(AAU_46.g72.t1:2.69379951,((CHE_00053035:5.63052181,((ATE_s0015.g81.t1:0.01278080,AMI_XP_029191241.1:0.00649982)0:1.39688302,(EPA_XP_020915286.1:0.75328788,(AEQ_XP_031564820.1:0.99564639,(NVE25405_FGF17-like1:1.80957722,((ATE_s0164.g34.t1:0.00000001,AMI_XP_044163332.1:0.13103705)0:1.02969244,(NVE5139_FGF17-like2:1.39454689,(EPA_XP_020899637.1:1.21210595,AEQ_XP_031558710.1:0.58185747)0:0.46568473)…
(ATE_s0040.g6.t1:0.00000001,AMI_XP_029189232.1:0.02655921,(((((EPA_XP_020913607.1:0.26189439,AEQ_XP_031555139.1:0.90383514)0:0.12044726,(NVE19436_FGF8A:0.95018981,(AMI_XP_029189212.1:0.05621982,ATE_s0040.g8.t1:0.01601271)0:1.20783057)0:0.14632710)0:0.70145576,((NVE19437_Fgf8-17-like:0.46268605,((ATE_s0040.g7.t1:0.04810067,AMI_XP_029189235.1:0.00000001)0:0.81968319,(AEQ_XP_031555149.1:0.36694734,E…
(ATE_s0040.g6.t1:0.00000001,AMI_XP_029189232.1:0.02204905,(((NVE19437_Fgf8-17-like:0.76874044,(EPA_XP_020913616.1:0.30262745,(AEQ_XP_031555149.1:0.31386637,(AMI_XP_029189235.1:0.00000001,ATE_s0040.g7.t1:0.03579580)0:1.39045866)0:0.05575957)0:0.12587040)0:1.05927770,((AAU_8.g109.t1:3.09966715,((((ATE_s0164.g34.t1:0.09126890,AMI_XP_044163332.1:0.04898851)0:2.34148441,(EPA_XP_020899637.1:1.34473776,…
(ATE_s0040.g6.t1:0.00000001,AMI_XP_029189232.1:0.02267609,(((((AMI_XP_044163332.1:0.02155065,ATE_s0164.g34.t1:0.04206394)0:2.10140537,(EPA_XP_020899637.1:1.12172441,(AEQ_XP_031558710.1:0.55291864,NVE5139_FGF17-like2:2.38752591)0:0.94254043)0:1.38151110)0:0.53028108,((EPA_XP_020915286.1:1.07624537,AEQ_XP_031564820.1:0.97535138)0:0.20253707,(NVE25405_FGF17-like1:1.48611075,(AMI_XP_029191241.1:0.000…
(AMI_XP_029189232.1:0.01612236,ATE_s0040.g6.t1:0.00000001,(((((AMI_XP_044163332.1:0.04240851,ATE_s0164.g34.t1:0.03308136)0:1.29670851,(EPA_XP_020899637.1:0.73243517,(NVE5139_FGF17-like2:1.83317752,AEQ_XP_031558710.1:0.67927203)0:0.79369371)0:1.02037278)0:0.64488888,((NVE25405_FGF17-like1:2.25844313,(AMI_XP_029191241.1:0.00000001,ATE_s0015.g81.t1:0.03685806)0:1.71242916)0:0.15715688,(EPA_XP_020915…
(ATE_s0040.g6.t1:0.00000001,AMI_XP_029189232.1:0.01635513,(AAU_8.g109.t1:2.21552835,(AAU_9.g154.t1:1.02372036,(((AAU_9.g152.t1:0.16309385,CHE_00008481:2.98627264)0:0.53868584,((AMI_XP_029189235.1:0.00000003,ATE_s0040.g7.t1:0.04861677)0:0.51778974,(NVE19437_Fgf8-17-like:0.96057130,(AEQ_XP_031555149.1:0.53509128,EPA_XP_020913616.1:0.25349049)0:0.25994493)0:0.28563321)0:0.45541625)0:0.26768713,((NVE…
(AMI_XP_029190531.2:0.00000001,ATE_s0117.g88.t1:0.03805013,(EPA_XP_020892892.1:2.83661053,(((AEQ_XP_031552683.1:0.75222683,NVE3660_FGF2-like:0.78372632)0:1.70999794,((NVE8014_FGFa2:1.24066383,(AEQ_XP_031573550.1:1.89610267,EPA_XP_020915052.1:2.13984096)0:0.33243457)0:0.82590186,((((((ATE_s0244.g5.t1:0.00000001,AMI_XP_044178279.1:0.02343319)0:0.72180724,(AEQ_XP_031566983.1:0.42066843,(NVE11443_NvF…
(AMI_XP_029190531.2:0.00000001,ATE_s0117.g88.t1:0.04046218,(EPA_XP_020892892.1:2.74106418,((AEQ_XP_031573974.1:1.02527117,NVE4220_FGF7-like1:2.54969320)0:1.24857075,((AEQ_XP_031552683.1:1.00893392,NVE3660_FGF2-like:0.53123876)0:1.43041067,((AEQ_XP_031573550.1:1.69816643,(EPA_XP_020915052.1:1.96689572,NVE8014_FGFa2:1.60661318)0:0.08863532)0:1.09342975,((ATE_s0147.g4.t1:2.27921516,AMI_XP_029190592.…
(AMI_XP_029189232.1:0.02222610,ATE_s0040.g6.t1:0.00000001,((((NVE19437_Fgf8-17-like:0.98109830,(EPA_XP_020913616.1:0.17501505,AEQ_XP_031555149.1:0.40052378)0:0.14421406)0:0.37247489,(ATE_s0040.g7.t1:0.05118694,AMI_XP_029189235.1:0.00000004)0:0.53089959)0:0.81022987,(CHE_00008481:3.06729282,((AEQ_XP_031555139.1:0.72170782,(NVE19436_FGF8A:1.08258527,EPA_XP_020913607.1:0.29796315)0:0.22031951)0:0.53…
(ATE_s0040.g6.t1:0.00000001,AMI_XP_029189232.1:0.02592703,(((AAU_9.g152.t1:1.22167362,AAU_9.g154.t1:1.20392021)0:0.36019745,((NVE19436_FGF8A:0.58237424,(EPA_XP_020913607.1:0.47163913,(AEQ_XP_031555139.1:0.70683508,(ATE_s0040.g8.t1:0.00000001,AMI_XP_029189212.1:0.04174284)0:1.19642616)0:0.12484197)0:0.30057783)0:0.52393037,(((AMI_XP_029189235.1:0.00000001,ATE_s0040.g7.t1:0.06751634)0:0.86867978,(N…
(AMI_XP_029189232.1:0.04889326,ATE_s0040.g6.t1:0.00000001,((AAU_9.g154.t1:1.70485206,(AAU_9.g152.t1:1.09696931,((ATE_s0040.g7.t1:0.04961600,AMI_XP_029189235.1:0.00488688)0:0.66579241,(AEQ_XP_031555149.1:0.22530392,(NVE19437_Fgf8-17-like:0.84867199,EPA_XP_020913616.1:0.32280186)0:0.08949127)0:0.42951323)0:0.67288671)0:0.22892737)0:0.21726599,((CHE_00008481:3.64897871,AAU_8.g109.t1:1.40140572)0:0.8…
(ATE_s0040.g6.t1:0.00000002,AMI_XP_029189232.1:0.01028354,(AAU_8.g109.t1:1.90822770,(AAU_9.g154.t1:1.55964494,(((AMI_XP_029189235.1:0.00000002,ATE_s0040.g7.t1:0.05574793)0:0.72508027,(NVE19437_Fgf8-17-like:0.72154793,(EPA_XP_020913616.1:0.40519866,AEQ_XP_031555149.1:0.23461476)0:0.27783693)0:0.15313686)0:0.92852487,((AAU_9.g152.t1:0.86600786,CHE_00008481:3.09117817)0:0.77293453,(((((ATE_s0015.g81…
(ATE_s0117.g88.t1:0.08555408,AMI_XP_029190531.2:0.00000001,(EPA_XP_020892892.1:1.64033651,(NVE4220_FGF7-like1:1.75891346,(AEQ_XP_031573974.1:1.45653862,((AEQ_XP_031552683.1:0.65881922,NVE3660_FGF2-like:0.58731528)0:1.21613425,((AMI_XP_029190592.1:0.85450926,ATE_s0147.g4.t1:1.90569541)0:1.29440226,((EPA_XP_020915052.1:1.95279743,(AEQ_XP_031573550.1:1.67540044,NVE8014_FGFa2:1.36270812)0:0.45870858)…
(AMI_XP_029189232.1:0.03720684,ATE_s0040.g6.t1:0.00000001,((AAU_9.g152.t1:1.07852650,(((AAU_8.g109.t1:3.47541075,CHE_00008481:2.48519090)0:0.46817656,(((AMI_XP_029189235.1:0.00000001,ATE_s0040.g7.t1:0.06143890)0:0.72077161,(NVE19437_Fgf8-17-like:0.85099172,(EPA_XP_020913616.1:0.30163309,AEQ_XP_031555149.1:0.32728495)0:0.18633888)0:0.35636149)0:0.50683608,(AEQ_XP_031555139.1:0.83446440,(EPA_XP_020…
(AMI_XP_029190531.2:0.00000001,ATE_s0117.g88.t1:0.03114255,(EPA_XP_020892892.1:2.17242974,((CHE_00029771:4.91334060,((AEQ_XP_031552683.1:1.45260150,NVE3660_FGF2-like:0.26842798)0:1.27930689,(((AAU_80.g9.t1:2.10495382,(CHE_00018360:3.45582791,((AAU_190.g1.t1:1.85554861,((ATE_s0244.g5.t1:0.00000001,AMI_XP_044178279.1:0.04133773)0:1.00370853,(AEQ_XP_031566983.1:0.12193163,(NVE11443_NvFGFa1:0.8886490…
(NVE5139_FGF17-like2:1.51839499,((AMI_XP_044163332.1:0.04009605,ATE_s0164.g34.t1:0.01847889)0:1.67216762,(((CHE_00063950:4.04207706,((AAU_1.g13.t1:1.49956909,CHE_00063124:3.21286379)0:0.65449203,((((((CHE_00018360:2.89291001,((((AMI_XP_044178530.1:0.00804115,ATE_s0244.g4.t1:0.05468053)0:1.41326352,(NVE11442_FGF7-like2:1.17740772,(AEQ_XP_031566991.1:0.79279818,EPA_XP_020914181.1:1.20911921)0:0.716…
(AMI_XP_029189232.1:0.00290839,ATE_s0040.g6.t1:0.00313728,((AAU_9.g154.t1:2.25590307,AAU_9.g152.t1:1.19521749)0:0.23477594,(AAU_8.g109.t1:3.57535268,(((NVE19436_FGF8A:0.85373498,((AMI_XP_029189212.1:0.00391425,ATE_s0040.g8.t1:0.02441893)0:1.36535571,(EPA_XP_020913607.1:0.51713537,AEQ_XP_031555139.1:0.93988649)0:0.19533793)0:0.32374117)0:0.63976230,(CHE_00008481:3.98136504,(((NVE5139_FGF17-like2:2…
(ATE_s0015.g81.t1:0.07604210,AMI_XP_029191241.1:0.00000001,((NVE25405_FGF17-like1:2.12717161,(AAU_46.g72.t1:5.05395137,(((EPA_XP_020899637.1:1.82617251,(NVE5139_FGF17-like2:3.78799927,AEQ_XP_031558710.1:0.71640852)0:1.02384353)0:1.68747744,((NVE19436_FGF8A:0.65501163,((EPA_XP_020913607.1:0.53004762,AEQ_XP_031555139.1:0.95065331)0:0.19257495,((ATE_s0040.g8.t1:0.00000001,AMI_XP_029189212.1:0.035745…
(AMI_XP_029189232.1:0.02038604,ATE_s0040.g6.t1:0.00000001,(AAU_8.g109.t1:1.92915746,(AAU_9.g154.t1:1.27727884,((((NVE19436_FGF8A:0.61630954,(AEQ_XP_031555139.1:0.55870614,(EPA_XP_020913607.1:0.34768274,(AMI_XP_029189212.1:0.03120785,ATE_s0040.g8.t1:0.01217969)0:1.30751876)0:0.16958149)0:0.34332312)0:0.33839806,((CHE_00053035:4.77854296,((AAU_46.g72.t1:2.64155424,((ATE_s0015.g81.t1:0.08386126,AMI_…
(AMI_XP_029189232.1:0.02811498,ATE_s0040.g6.t1:0.00000001,(AAU_8.g109.t1:2.54244856,(AAU_9.g154.t1:1.92394826,(((ATE_s0040.g7.t1:0.04736706,AMI_XP_029189235.1:0.00000001)0:0.55333237,(NVE19437_Fgf8-17-like:0.79832073,(EPA_XP_020913616.1:0.20976760,AEQ_XP_031555149.1:0.35883732)0:0.23131894)0:0.15195945)0:0.85642414,((AAU_9.g152.t1:0.97163241,CHE_00008481:2.51009883)0:0.80815476,((AEQ_XP_031555139…
(AAU_9.g152.t1:0.74877061,CHE_00008481:2.69711099,(((NVE19437_Fgf8-17-like:0.70807836,(EPA_XP_020913616.1:0.46061750,AEQ_XP_031555149.1:0.21234460)0:0.19109700)0:0.12472849,(AMI_XP_029189235.1:0.00000001,ATE_s0040.g7.t1:0.07211923)0:0.80932322)0:0.50405601,(((AAU_46.g72.t1:3.95178811,(((ATE_s0115.g41.t1:0.15777873,AMI_XP_029193793.2:0.09667350)0:1.71208641,(CHE_00063950:3.32534110,((AAU_1.g13.t1:…
(ATE_s0040.g6.t1:0.00000001,AMI_XP_029189232.1:0.02836850,(AAU_8.g109.t1:1.97310895,(AAU_9.g154.t1:2.01636612,((NVE19436_FGF8A:0.78048957,(AEQ_XP_031555139.1:0.84431524,(EPA_XP_020913607.1:0.27199281,(AMI_XP_029189212.1:0.01299246,ATE_s0040.g8.t1:0.05718844)0:1.68291238)0:0.22032404)0:0.21568182)0:0.57158443,(((AMI_XP_029189235.1:0.00000002,ATE_s0040.g7.t1:0.05585436)0:1.17216100,(AEQ_XP_03155514…
(CHE_00053035:7.54068443,AAU_9.g154.t1:0.00000001,(((NVE19437_Fgf8-17-like:1.01415749,(AEQ_XP_031555149.1:0.30356537,(EPA_XP_020913616.1:0.36334181,(ATE_s0040.g7.t1:0.04399443,AMI_XP_029189235.1:0.00000001)0:1.02606974)0:0.09789481)0:0.13754994)0:1.11782157,((((AMI_XP_029189212.1:0.05998534,ATE_s0040.g8.t1:0.00000001)0:1.44826883,(CHE_00008481:3.92644398,NVE19436_FGF8A:0.58358589)0:0.47044566)0:0…
(AMI_XP_029189232.1:0.06142596,ATE_s0040.g6.t1:0.00000001,((CHE_00008481:3.82602766,(((ATE_s0040.g8.t1:0.02303435,AMI_XP_029189212.1:0.02996005)0:1.08599057,(NVE19436_FGF8A:0.67503094,(EPA_XP_020913607.1:0.37505447,AEQ_XP_031555139.1:0.77559226)0:0.36384997)0:0.33344362)0:0.60935740,(AAU_9.g152.t1:1.78742371,(((ATE_s0040.g7.t1:0.02304107,AMI_XP_029189235.1:0.00000001)0:1.31956830,(AEQ_XP_03155514…
(ATE_s0040.g6.t1:0.00000001,AMI_XP_029189232.1:0.01688859,(AAU_8.g109.t1:1.69864040,(AAU_9.g154.t1:1.52034516,((AAU_9.g152.t1:0.63957505,CHE_00008481:2.81794516)0:0.51646946,((((AMI_XP_029191241.1:0.00000001,ATE_s0015.g81.t1:0.04687004)0:1.69632540,(EPA_XP_020915286.1:1.34398806,(AEQ_XP_031564820.1:1.02498083,NVE25405_FGF17-like1:1.76679961)0:0.31817842)0:0.61532956)0:0.22948896,((AAU_46.g72.t1:2…
(ATE_s0117.g88.t1:0.00000001,AMI_XP_029190531.2:0.05021395,((AEQ_XP_031573974.1:1.17397355,(((AMI_XP_029190592.1:0.94546642,ATE_s0147.g4.t1:2.04956734)0:0.58608850,((((NVE5293_FGF1-like4:0.40321030,(EPA_XP_020897303.1:0.59153788,AEQ_XP_031552941.1:0.74289639)0:0.66696304)0:1.02270408,((ATE_s0049.g115.t1:0.05866652,AMI_XP_044181651.1:0.00000001)0:1.35728246,(EPA_XP_020897296.1:1.48386295,(AEQ_XP_0…
(ATE_s0040.g6.t1:0.00000001,AMI_XP_029189232.1:0.02324190,(AAU_8.g109.t1:1.77432845,(((AAU_9.g154.t1:1.97722275,(AAU_46.g72.t1:2.88275815,((((((CHE_00018360:2.58393175,AAU_80.g9.t1:2.21078034)0:0.35960003,(((CHE_00029771:4.32523319,((NVE11442_FGF7-like2:1.10834148,(EPA_XP_020914181.1:0.75213586,AEQ_XP_031566991.1:0.72314072)0:0.65002203)0:0.73712105,(ATE_s0244.g4.t1:0.00000001,AMI_XP_044178530.1:…
(ATE_s0040.g6.t1:0.03603095,AMI_XP_029189232.1:0.00000001,(CHE_00029771:3.96006757,((NVE19436_FGF8A:0.75033909,(EPA_XP_020913607.1:0.12150012,(AEQ_XP_031555139.1:0.69973248,(((AAU_8.g109.t1:2.46045847,(((((AEQ_XP_031573550.1:1.04191333,(NVE8014_FGFa2:0.91462528,EPA_XP_020915052.1:1.50097933)0:0.37379538)0:0.78119014,(((AEQ_XP_031552683.1:1.22622793,NVE3660_FGF2-like:0.53857568)0:1.04878873,(EPA_X…
(ATE_s0040.g6.t1:0.00000001,AMI_XP_029189232.1:0.02886390,((AAU_8.g109.t1:2.12777322,(((((ATE_s0040.g7.t1:0.04086050,AMI_XP_029189235.1:0.00000001)0:0.88098325,(AEQ_XP_031555149.1:0.26746973,(NVE19437_Fgf8-17-like:0.89604907,EPA_XP_020913616.1:0.29636978)0:0.05318409)0:0.38645658)0:0.58181514,(CHE_00008481:2.28365539,AAU_9.g152.t1:0.85247208)0:0.89776597)0:0.43447258,(NVE19436_FGF8A:0.91974370,(A…
(CHE_00053035:8.96661045,AAU_9.g154.t1:0.00000001,((AAU_9.g152.t1:1.72442978,((((AMI_XP_044163332.1:0.01088378,ATE_s0164.g34.t1:0.11627921)0:1.85415567,(EPA_XP_020899637.1:1.16716800,(AEQ_XP_031558710.1:0.37188985,NVE5139_FGF17-like2:2.57862834)0:1.30036254)0:1.44513033)0:1.04430048,((((((((ATE_s0115.g41.t1:0.18092781,AMI_XP_029193793.2:0.24327701)0:1.22436706,(NVE24177_FGF1-like2:0.53979326,(EPA…
(AEQ_XP_031555139.1:0.96582863,EPA_XP_020913607.1:0.26795855,((NVE19436_FGF8A:0.73035933,(AMI_XP_029189212.1:0.04413793,ATE_s0040.g8.t1:0.01378285)0:1.03235269)0:0.17268163,(((AAU_9.g154.t1:1.59683588,(AAU_8.g109.t1:3.03775399,(CHE_00053035:5.63065644,(((EPA_XP_020892892.1:2.54863998,((((ATE_s0049.g115.t1:0.00000005,AMI_XP_044181651.1:0.14734103)0:2.71683155,(((AAU_1.g13.t1:1.14336780,((AMI_XP_02…
(AMI_XP_029191241.1:0.00816525,ATE_s0015.g81.t1:0.05524624,((EPA_XP_020915286.1:0.59703454,(NVE25405_FGF17-like1:1.97407405,AEQ_XP_031564820.1:0.58578495)0:0.49894159)0:0.43825175,(((ATE_s0164.g34.t1:0.00000001,AMI_XP_044163332.1:0.08437028)0:1.41985593,(EPA_XP_020899637.1:1.08760243,(AEQ_XP_031558710.1:0.45059167,NVE5139_FGF17-like2:1.61779705)0:0.62801596)0:0.52551018)0:1.04275740,(AAU_46.g72.t…
(ATE_s0040.g6.t1:0.00000001,AMI_XP_029189232.1:0.00542789,(((AAU_46.g72.t1:3.78431104,(((ATE_s0164.g34.t1:0.03824402,AMI_XP_044163332.1:0.06317636)0:1.77169695,(EPA_XP_020899637.1:1.09637031,(AEQ_XP_031558710.1:0.84846854,(NVE5139_FGF17-like2:0.62952251,CHE_00053035:5.46689128)0:1.00346576)0:0.69340411)0:0.45192257)0:1.12973786,((AMI_XP_029191241.1:0.00000007,ATE_s0015.g81.t1:0.03780625)0:1.40489…
(ATE_s0040.g6.t1:0.00000001,AMI_XP_029189232.1:0.02104873,(AAU_8.g109.t1:2.33111532,((((AAU_9.g152.t1:1.48450348,CHE_00008481:3.27066230)0:0.45050966,(AAU_9.g154.t1:2.21195839,(CHE_00053035:4.25640115,((((AMI_XP_044181651.1:0.03354777,ATE_s0049.g115.t1:0.03378102)0:2.23077381,(NVE5294_FGF1-like3:0.76585883,(AEQ_XP_031552949.1:1.47979697,EPA_XP_020897296.1:1.45026618)0:0.18033904)0:0.69082360)0:1.…
(ATE_s0040.g6.t1:0.00000002,AMI_XP_029189232.1:0.02300650,(((ATE_s0040.g8.t1:0.00779705,AMI_XP_029189212.1:0.04576084)0:0.65829247,((NVE19436_FGF8A:0.58041470,((AAU_8.g109.t1:2.26084797,(CHE_00053035:6.56269651,AAU_9.g154.t1:0.54517851)0:1.92132562)0:0.14330647,((NVE19437_Fgf8-17-like:0.38684704,((ATE_s0040.g7.t1:0.03275951,AMI_XP_029189235.1:0.00166946)0:1.02312165,(EPA_XP_020913616.1:0.37224232…
(ATE_s0040.g6.t1:0.00000001,AMI_XP_029189232.1:0.00589786,(AAU_8.g109.t1:2.56102421,(AAU_9.g154.t1:1.41321817,(((NVE19436_FGF8A:0.75273157,(AEQ_XP_031555139.1:0.87715185,(EPA_XP_020913607.1:0.24684161,((AMI_XP_029189212.1:0.07494459,ATE_s0040.g8.t1:0.00000001)0:0.57643306,(((CHE_00053035:6.89045467,((ATE_s0164.g34.t1:0.02921461,AMI_XP_044163332.1:0.08474115)0:1.35982256,(NVE5139_FGF17-like2:1.320…
(AMI_XP_029189232.1:0.04647415,ATE_s0040.g6.t1:0.00000001,(((CHE_00008481:2.77785496,AAU_9.g152.t1:0.87727601)0:0.78508721,(AAU_9.g154.t1:1.27316785,((((AAU_1.g13.t1:1.19481618,((NVE24177_FGF1-like2:0.51137640,(ATE_s0115.g41.t1:0.28931862,AMI_XP_029193793.2:0.10890846)0:1.63273354)0:0.05672801,(AEQ_XP_031550965.1:0.98249225,EPA_XP_020917743.1:1.81136349)0:0.31154526)0:0.76115113)0:0.14718840,(((C…
(ATE_s0040.g6.t1:0.00000001,AMI_XP_029189232.1:0.03090171,((((NVE19436_FGF8A:0.46934333,((EPA_XP_020913607.1:0.65403395,AEQ_XP_031555139.1:0.87902466)0:0.07461992,((AMI_XP_029189212.1:0.05765887,ATE_s0040.g8.t1:0.00000001)0:0.94035943,(((((((CHE_00029771:5.60390973,(EPA_XP_020915052.1:2.03310718,(NVE8014_FGFa2:2.05067907,AEQ_XP_031573550.1:1.90767227)0:0.41885745)0:0.86570869)0:0.40808686,((((ATE…
(ATE_s0040.g6.t1:0.00000001,AMI_XP_029189232.1:0.02837171,(((CHE_00008481:3.36814596,(ATE_s0040.g8.t1:0.03204368,AMI_XP_029189212.1:0.01384316)0:0.48950362)0:0.47876603,(NVE19436_FGF8A:1.11593799,(AEQ_XP_031555139.1:0.79542131,EPA_XP_020913607.1:0.30202304)0:0.17250722)0:0.26205654)0:0.54630058,(AAU_8.g109.t1:2.74780681,(AAU_9.g154.t1:1.21258214,(AAU_9.g152.t1:0.89028945,((AAU_46.g72.t1:2.7445079…
(ATE_s0040.g6.t1:0.00000001,AMI_XP_029189232.1:0.02302172,(AAU_8.g109.t1:2.40939289,((((EPA_XP_020899637.1:0.49442742,(NVE5139_FGF17-like2:2.17877758,AEQ_XP_031558710.1:0.00000007)0:1.51224320)0:0.89169698,(ATE_s0164.g34.t1:0.03501211,AMI_XP_044163332.1:0.01651969)0:2.13458751)0:1.03413745,((AAU_46.g72.t1:3.65117805,((AMI_XP_029191241.1:0.00000001,ATE_s0015.g81.t1:0.08628005)0:1.44720134,(AEQ_XP_…
(ATE_s0040.g6.t1:0.00000005,AMI_XP_029189232.1:0.04112874,(CHE_00008481:2.27336329,(CHE_00053035:4.38514863,(AAU_8.g109.t1:2.53445085,(((AMI_XP_029189212.1:0.01682844,ATE_s0040.g8.t1:0.02381905)0:0.76022383,(NVE19436_FGF8A:0.64116642,((AEQ_XP_031555149.1:0.34701187,(EPA_XP_020913616.1:0.35327065,(NVE19437_Fgf8-17-like:1.09520535,((AMI_XP_029189235.1:0.00000001,ATE_s0040.g7.t1:0.05655319)0:0.71515…
((CHE_00008481:2.06243442,(AAU_9.g152.t1:0.82295992,((NVE19436_FGF8A:0.95924876,(AEQ_XP_031555139.1:0.69077586,(EPA_XP_020913607.1:0.27417758,(AMI_XP_029189212.1:0.04420736,ATE_s0040.g8.t1:0.00885653)0:1.55308956)0:0.16970034)0:0.14022624)0:0.86218704,((NVE19437_Fgf8-17-like:0.51909096,((AMI_XP_029189235.1:0.00000002,ATE_s0040.g7.t1:0.06764097)0:1.14086016,(AEQ_XP_031555149.1:0.26799575,EPA_XP_02…
(AMI_XP_029189232.1:0.02321100,ATE_s0040.g6.t1:0.00000001,(AAU_8.g109.t1:1.96519177,(AAU_9.g154.t1:2.07246554,(((CHE_00008481:3.95769231,AAU_9.g152.t1:0.85321342)0:0.39560919,((((AAU_46.g72.t1:3.06161140,((AEQ_XP_031573550.1:1.49237924,(EPA_XP_020915052.1:2.28710324,NVE8014_FGFa2:1.47334040)0:0.34316770)0:0.85372047,((((NVE5293_FGF1-like4:0.74367742,(EPA_XP_020897303.1:0.99217416,AEQ_XP_031552941…
(ATE_s0040.g8.t1:0.00000001,(CHE_00029771:4.97848426,(ATE_s0040.g6.t1:0.02411303,AMI_XP_029189232.1:0.00000001)0:1.42614832)0:2.41785723,(AMI_XP_029189212.1:0.04961635,(NVE19436_FGF8A:0.93313786,(EPA_XP_020913607.1:0.37296812,(AEQ_XP_031555139.1:0.88472722,(((AAU_9.g154.t1:1.59631703,AAU_9.g152.t1:1.18544367)0:0.35891637,((AAU_46.g72.t1:2.44642988,((((((AMI_XP_044181651.1:0.07249888,ATE_s0049.g11…
(AMI_XP_029191241.1:0.00000001,ATE_s0015.g81.t1:0.02561744,((EPA_XP_020915286.1:1.16641124,(((CHE_00053035:8.80450076,(ATE_s0164.g34.t1:0.01731734,AMI_XP_044163332.1:0.09359843)0:2.51074030)0:0.00000001,(EPA_XP_020899637.1:1.44717437,(NVE5139_FGF17-like2:3.23973187,AEQ_XP_031558710.1:0.32531595)0:1.01669040)0:1.17348456)0:1.31423795,(AEQ_XP_031564820.1:0.64099136,NVE25405_FGF17-like1:2.94797069)0…
(AMI_XP_029189232.1:0.00005491,ATE_s0040.g6.t1:0.01211113,((((ATE_s0040.g7.t1:0.02954731,AMI_XP_029189235.1:0.00011816)0:0.77160493,(NVE19437_Fgf8-17-like:0.80446754,(EPA_XP_020913616.1:0.25814266,AEQ_XP_031555149.1:0.24563040)0:0.17246397)0:0.17365363)0:0.76573246,(AAU_9.g154.t1:2.34244063,(AAU_9.g152.t1:0.60991671,CHE_00008481:3.71460405)0:0.74897147)0:0.34384965)0:0.51895850,(((AAU_8.g109.t1:2…
(AMI_XP_029190531.2:0.02940903,ATE_s0117.g88.t1:0.02336037,((EPA_XP_020892892.1:3.14697822,((AEQ_XP_031552683.1:0.57175313,NVE3660_FGF2-like:0.91899371)0:1.60389578,((ATE_s0147.g4.t1:2.38307275,AMI_XP_029190592.1:1.05024107)0:0.79419693,(((((EPA_XP_020897296.1:1.31233575,(NVE5294_FGF1-like3:0.83437364,AEQ_XP_031552949.1:1.20215126)0:0.00000002)0:1.03278554,(AMI_XP_044181651.1:0.06796275,ATE_s0049…
(AMI_XP_029189232.1:0.05561257,ATE_s0040.g6.t1:0.00000002,(AAU_8.g109.t1:2.57815270,(((NVE19436_FGF8A:0.68003941,(EPA_XP_020913607.1:0.36946812,AEQ_XP_031555139.1:0.83922857)0:0.36815079)0:0.29439155,((ATE_s0040.g8.t1:0.01650950,AMI_XP_029189212.1:0.05575209)0:0.84501750,((AAU_46.g72.t1:3.10254147,((AMI_XP_029191241.1:0.00031520,ATE_s0015.g81.t1:0.03065892)0:1.61255363,((EPA_XP_020915286.1:1.2388…
(ATE_s0040.g6.t1:0.00000001,AMI_XP_029189232.1:0.01754012,(((((ATE_s0164.g34.t1:0.05437049,AMI_XP_044163332.1:0.06930992)0:1.97160397,(NVE5139_FGF17-like2:1.77911310,(AEQ_XP_031558710.1:1.22976069,EPA_XP_020899637.1:0.92382059)0:0.73271035)0:0.73742175)0:0.38734606,(EPA_XP_020915286.1:1.84488780,((NVE25405_FGF17-like1:2.16436750,AEQ_XP_031564820.1:1.13335952)0:0.26812877,(ATE_s0015.g81.t1:0.08337…
(AMI_XP_029189232.1:0.03600173,ATE_s0040.g6.t1:0.00000001,(AAU_8.g109.t1:1.74377273,(AAU_9.g154.t1:1.64962250,(((AMI_XP_029189235.1:0.00000001,ATE_s0040.g7.t1:0.04557336)0:0.65873942,(NVE19437_Fgf8-17-like:0.70550122,(EPA_XP_020913616.1:0.21863405,AEQ_XP_031555149.1:0.40039632)0:0.10623309)0:0.23145512)0:0.77340126,((NVE19436_FGF8A:0.66260138,(EPA_XP_020913607.1:0.33859801,(AEQ_XP_031555139.1:0.8…
(ATE_s0040.g6.t1:0.00000001,AMI_XP_029189232.1:0.02318325,(CHE_00029771:4.77357457,(AAU_8.g109.t1:2.09741180,((AMI_XP_029189212.1:0.02951292,ATE_s0040.g8.t1:0.01571168)0:0.98628167,(NVE19436_FGF8A:1.00652503,((AEQ_XP_031555139.1:0.71632911,EPA_XP_020913607.1:0.57140042)0:0.21097861,(AAU_9.g154.t1:2.30416797,((((AMI_XP_029189235.1:0.00000001,ATE_s0040.g7.t1:0.06062650)0:0.81737212,(NVE19437_Fgf8-1…
(ATE_s0040.g6.t1:0.00000002,AMI_XP_029189232.1:0.02796536,(AAU_8.g109.t1:1.76756572,(((((ATE_s0040.g7.t1:0.03244780,AMI_XP_029189235.1:0.00000001)0:0.63121732,(EPA_XP_020913616.1:0.20284463,(NVE19437_Fgf8-17-like:0.83716654,AEQ_XP_031555149.1:0.31838338)0:0.11433441)0:0.64517284)0:0.94183339,(CHE_00008481:2.38660161,(AAU_46.g72.t1:3.16103939,AAU_9.g152.t1:0.71813026)0:0.41228392)0:0.32381202)0:0.…
(ATE_s0040.g6.t1:0.00000001,AMI_XP_029189232.1:0.03210631,(((ATE_s0040.g8.t1:0.00000001,AMI_XP_029189212.1:0.03275744)0:0.71845266,(NVE19436_FGF8A:1.05145166,(EPA_XP_020913607.1:0.44350756,(AEQ_XP_031555139.1:0.71715682,((((AMI_XP_029189235.1:0.00000001,ATE_s0040.g7.t1:0.04017974)0:1.00363077,(AEQ_XP_031555149.1:0.16200922,(NVE19437_Fgf8-17-like:0.88165681,EPA_XP_020913616.1:0.32776946)0:0.103724…
(AMI_XP_029189232.1:0.01530675,ATE_s0040.g6.t1:0.00247750,(AAU_9.g154.t1:1.70603835,(((((NVE19437_Fgf8-17-like:0.67860315,(AEQ_XP_031555149.1:0.16883055,EPA_XP_020913616.1:0.33838357)0:0.22088852)0:0.17131192,(AMI_XP_029189235.1:0.00000001,ATE_s0040.g7.t1:0.04857163)0:0.74904823)0:1.32475515,(AEQ_XP_031555139.1:0.45636130,((AMI_XP_029189212.1:0.02883912,ATE_s0040.g8.t1:0.02936164)0:1.46855815,(NV…
(AMI_XP_029189232.1:0.01575606,ATE_s0040.g6.t1:0.00000001,(((ATE_s0040.g8.t1:0.01064676,AMI_XP_029189212.1:0.01933570)0:0.71913900,(((AEQ_XP_031555139.1:0.61114073,(EPA_XP_020913607.1:0.40987339,NVE19436_FGF8A:0.94812521)0:0.20414880)0:0.17908479,((CHE_00008481:2.52879331,AAU_9.g152.t1:1.15790308)0:0.29116471,(AAU_9.g154.t1:1.49409899,(NVE19437_Fgf8-17-like:0.74845130,((ATE_s0040.g7.t1:0.03009186…
(ATE_s0040.g6.t1:0.00167641,AMI_XP_029189232.1:0.03021521,(AAU_9.g154.t1:0.85332058,(AAU_9.g152.t1:1.43567003,((((ATE_s0040.g7.t1:0.05405755,AMI_XP_029189235.1:0.00000001)0:0.71347281,(NVE19437_Fgf8-17-like:0.91645464,(EPA_XP_020913616.1:0.37975586,AEQ_XP_031555149.1:0.24990375)0:0.13395576)0:0.16102968)0:0.54808766,((AEQ_XP_031555139.1:0.82673125,(EPA_XP_020913607.1:0.47103741,(NVE19436_FGF8A:0.…
(ATE_s0040.g6.t1:0.00000001,AMI_XP_029189232.1:0.01080462,(AAU_8.g109.t1:1.64778712,(AAU_9.g154.t1:0.95180724,((((AMI_XP_029189235.1:0.00000002,ATE_s0040.g7.t1:0.04909986)0:0.59482363,(NVE19437_Fgf8-17-like:0.63783983,(AEQ_XP_031555149.1:0.37696757,EPA_XP_020913616.1:0.20870406)0:0.12709695)0:0.20269398)0:0.44732516,(AAU_9.g152.t1:0.66172618,(CHE_00008481:1.82327820,(AAU_46.g72.t1:3.33971064,((((…
(AMI_XP_029189232.1:0.01686172,ATE_s0040.g6.t1:0.00000001,(CHE_00008481:2.87695343,(NVE19436_FGF8A:0.96964827,((EPA_XP_020913607.1:0.43576897,(AEQ_XP_031555139.1:0.66675325,((AAU_8.g109.t1:2.48275810,(AAU_9.g154.t1:1.21480008,(AAU_46.g72.t1:3.53703699,((AEQ_XP_031573550.1:0.84347902,(EPA_XP_020915052.1:1.60134291,(NVE8014_FGFa2:1.91828820,((((AEQ_XP_031552683.1:0.91481415,NVE3660_FGF2-like:0.7049…
(AMI_XP_029189232.1:0.02070072,ATE_s0040.g6.t1:0.00000002,(AAU_8.g109.t1:2.06701799,((((AMI_XP_029189235.1:0.00000001,ATE_s0040.g7.t1:0.07541067)0:0.84741197,(NVE19437_Fgf8-17-like:0.90474840,(EPA_XP_020913616.1:0.29032438,AEQ_XP_031555149.1:0.28300462)0:0.05603330)0:0.16767591)0:0.50541920,(AAU_9.g154.t1:1.37611777,(AAU_9.g152.t1:0.36507739,CHE_00008481:2.97525718)0:0.79738688)0:0.29136002)0:0.2…
(AMI_XP_029189232.1:0.01695873,ATE_s0040.g6.t1:0.00000003,((((CHE_00008481:2.57772153,AAU_9.g152.t1:1.39103967)0:0.90932682,(NVE19437_Fgf8-17-like:0.77286457,((AMI_XP_029189235.1:0.00000001,ATE_s0040.g7.t1:0.06876803)0:0.85197911,(AEQ_XP_031555149.1:0.26243583,EPA_XP_020913616.1:0.29993427)0:0.17187440)0:0.17144152)0:0.56605672)0:0.23763673,(AAU_8.g109.t1:2.50493392,(AAU_9.g154.t1:0.70891844,((CH…
(ATE_s0040.g6.t1:0.00000001,AMI_XP_029189232.1:0.02653100,(AAU_8.g109.t1:1.49133240,((((NVE19436_FGF8A:0.90502809,(ATE_s0040.g8.t1:0.03006652,AMI_XP_029189212.1:0.02245707)0:1.06450943)0:0.25422974,(EPA_XP_020913607.1:0.33837886,AEQ_XP_031555139.1:0.79227640)0:0.10720598)0:0.75073961,((AAU_9.g154.t1:1.60033218,AAU_9.g152.t1:1.12859037)0:0.57510304,((ATE_s0040.g7.t1:0.03639088,AMI_XP_029189235.1:0…
(AMI_XP_029189232.1:0.05426924,ATE_s0040.g6.t1:0.00000001,(((((NVE19437_Fgf8-17-like:0.62974983,((AMI_XP_029189235.1:0.00000001,ATE_s0040.g7.t1:0.05933668)0:0.78676147,(AEQ_XP_031555149.1:0.16398657,EPA_XP_020913616.1:0.35314329)0:0.23112005)0:0.13365232)0:0.83902107,(AAU_9.g154.t1:0.91900075,AAU_8.g109.t1:2.41948813)0:0.34633420)0:0.32662956,(NVE19436_FGF8A:0.81307400,((AMI_XP_029189212.1:0.0088…
(((((NVE5293_FGF1-like4:0.98433566,(AEQ_XP_031552941.1:0.77102737,EPA_XP_020897303.1:0.36128774)0:0.38643216)0:1.10197953,((((CHE_00046689:0.51921966,(AAU_77.g28.t1:1.55538562,AAU_5.g55.t1:1.66067456)0:0.20679922)0:1.62555253,(NVE13227_FGF9-like:0.76226235,((AEQ_XP_031553582.1:0.54211727,EPA_XP_020917729.1:0.39604871)0:1.19256455,(ATE_s0211.g6.t1:0.03885087,AMI_XP_029193787.2:0.04425295)0:0.42168…
(AMI_XP_029189232.1:0.03320808,ATE_s0040.g6.t1:0.00000001,(AAU_8.g109.t1:2.07611558,((AAU_9.g154.t1:0.00000001,CHE_00053035:7.05806634)0:2.25437458,((((ATE_s0040.g8.t1:0.01631705,AMI_XP_029189212.1:0.01853661)0:1.18376178,(EPA_XP_020913607.1:0.27781251,(AEQ_XP_031555139.1:0.85710910,NVE19436_FGF8A:0.97623753)0:0.24872439)0:0.30589321)0:0.39061910,((AAU_46.g72.t1:3.47703651,(((ATE_s0049.g115.t1:0.…
(ATE_s0040.g6.t1:0.02887346,AMI_XP_029189232.1:0.00000001,(CHE_00029771:3.68752832,(ATE_s0040.g8.t1:0.00000001,(AMI_XP_029189212.1:0.04784643,((NVE19436_FGF8A:1.22739046,EPA_XP_020913607.1:0.20105064)0:0.30505783,(AEQ_XP_031555139.1:0.57912254,(((CHE_00053035:3.65384432,((ATE_s0015.g81.t1:0.06532734,AMI_XP_029191241.1:0.00000001)0:1.21624140,((EPA_XP_020915286.1:1.16846508,((NVE5139_FGF17-like2:1…
(AMI_XP_029189232.1:0.02226934,ATE_s0040.g6.t1:0.00000001,((((NVE19436_FGF8A:0.24112282,(((EPA_XP_020917743.1:1.53275138,(AEQ_XP_031550965.1:1.16825504,(NVE24177_FGF1-like2:0.50538836,(ATE_s0115.g41.t1:0.31147605,AMI_XP_029193793.2:0.00000001)0:1.85449291)0:0.00000003)0:0.33399065)0:0.29422328,((EPA_XP_020915052.1:1.09345881,(AEQ_XP_031573550.1:1.63010067,NVE8014_FGFa2:1.43683830)0:0.22154027)0:0…
(AMI_XP_029189232.1:0.01126096,ATE_s0040.g6.t1:0.00000001,((((((((AMI_XP_029191241.1:0.01875982,ATE_s0015.g81.t1:0.04403754)0:1.09191357,(NVE25405_FGF17-like1:1.73470379,(AEQ_XP_031564820.1:0.74710617,EPA_XP_020915286.1:1.13183367)0:0.35620084)0:0.79467258)0:0.41006909,(AAU_46.g72.t1:2.05675849,((ATE_s0164.g34.t1:0.00000001,AMI_XP_044163332.1:0.13222808)0:1.84250151,(CHE_00063950:3.44635444,(((EP…
(AMI_XP_029190531.2:0.00000001,ATE_s0117.g88.t1:0.04990848,(EPA_XP_020892892.1:2.19106517,(NVE4220_FGF7-like1:1.34863808,(AEQ_XP_031573974.1:1.28248939,((NVE3660_FGF2-like:0.86692253,AEQ_XP_031552683.1:0.64466189)0:1.64680543,((AEQ_XP_031573550.1:0.98418275,(EPA_XP_020915052.1:1.71980638,NVE8014_FGFa2:1.26322609)0:0.32566437)0:0.53168053,((AMI_XP_029190592.1:0.73032109,ATE_s0147.g4.t1:1.57249045)…
(ATE_s0117.g88.t1:0.00000001,AMI_XP_029190531.2:0.04105311,((AEQ_XP_031573974.1:1.29138765,NVE4220_FGF7-like1:1.57941654)0:0.61612045,(EPA_XP_020892892.1:1.65515246,((((CHE_00063950:3.02294115,(EPA_XP_020917743.1:1.52957051,(AEQ_XP_031550965.1:1.34144486,(NVE24177_FGF1-like2:0.96954901,(ATE_s0115.g41.t1:0.11325656,AMI_XP_029193793.2:0.15847263)0:1.85597548)0:0.10308414)0:0.17488505)0:0.15887909)0…
(NVE19436_FGF8A:0.95549840,(EPA_XP_020913607.1:0.33515971,(AEQ_XP_031555139.1:0.56456672,(((AMI_XP_029189235.1:0.00000001,ATE_s0040.g7.t1:0.05753292)0:0.77089679,(NVE19437_Fgf8-17-like:1.10902463,(EPA_XP_020913616.1:0.27582451,AEQ_XP_031555149.1:0.28254452)0:0.22596998)0:0.19881556)0:1.05013185,((ATE_s0040.g6.t1:0.00000001,AMI_XP_029189232.1:0.03143226)0:3.15108150,(AAU_9.g154.t1:1.09477924,(AAU_…
(AMI_XP_029191241.1:0.00000002,ATE_s0015.g81.t1:0.04843072,((AAU_46.g72.t1:2.89202421,((((AMI_XP_044163332.1:0.00000001,ATE_s0164.g34.t1:0.07129078)0:2.67323238,(EPA_XP_020899637.1:0.97360919,(NVE5139_FGF17-like2:2.54947971,AEQ_XP_031558710.1:0.50664192)0:0.83412468)0:1.01062410)0:1.69577429,(AAU_8.g109.t1:3.01896993,((AMI_XP_029189212.1:0.07618305,ATE_s0040.g8.t1:0.00000001)0:1.00347837,(((AAU_9…
(EPA_XP_020913616.1:0.17970159,NVE19437_Fgf8-17-like:0.97307491,(AEQ_XP_031555149.1:0.28763468,((AMI_XP_029189235.1:0.00000001,ATE_s0040.g7.t1:0.03370527)0:0.64793744,(AAU_9.g152.t1:1.12651044,(((AEQ_XP_031555139.1:0.58714219,((ATE_s0040.g8.t1:0.00000001,AMI_XP_029189212.1:0.03337313)0:1.06802092,(EPA_XP_020913607.1:0.52414729,NVE19436_FGF8A:0.90742412)0:0.20920838)0:0.08933128)0:0.68986818,(((AM…
(AMI_XP_029189232.1:0.00580865,ATE_s0040.g6.t1:0.00000003,(AAU_8.g109.t1:1.98888837,((((CHE_00029771:5.13474648,(AMI_XP_029189212.1:0.04304288,ATE_s0040.g8.t1:0.00000001)0:0.67024228)0:0.24213119,(AEQ_XP_031555139.1:0.64456466,(NVE19436_FGF8A:0.86279927,EPA_XP_020913607.1:0.31464059)0:0.22866447)0:0.26910980)0:0.51722770,((AAU_9.g152.t1:0.80629028,CHE_00008481:2.64684399)0:0.73995315,(((CHE_00053…
(AMI_XP_029189232.1:0.02700184,ATE_s0040.g6.t1:0.00000001,((((NVE19436_FGF8A:0.70958809,((ATE_s0040.g8.t1:0.00000001,AMI_XP_029189212.1:0.05937361)0:0.78164641,(AEQ_XP_031555139.1:0.79870878,EPA_XP_020913607.1:0.35832467)0:0.08225221)0:0.21089447)0:0.56343905,(CHE_00008481:3.02382482,AAU_9.g152.t1:0.75758852)0:0.50593108)0:0.20937349,(AAU_9.g154.t1:1.32161855,((AMI_XP_029189235.1:0.00000001,ATE_s…
((AMI_XP_044163332.1:0.04512899,ATE_s0164.g34.t1:0.04901459)0:1.86679543,(EPA_XP_020899637.1:1.01896397,(AEQ_XP_031558710.1:0.61489941,NVE5139_FGF17-like2:2.02896877)0:0.73989338)0:0.63862256,(CHE_00053035:6.13035965,((CHE_00008481:3.34586267,((ATE_s0040.g6.t1:0.00000001,AMI_XP_029189232.1:0.04644230)0:2.51290317,((AMI_XP_029189212.1:0.06724752,ATE_s0040.g8.t1:0.02453015)0:0.96332468,(NVE19436_FG…
(AMI_XP_029189232.1:0.01758385,ATE_s0040.g6.t1:0.00000007,(AAU_8.g109.t1:1.74530250,(AAU_9.g154.t1:1.45488037,(((((AMI_XP_029189235.1:0.01126763,ATE_s0040.g7.t1:0.02970357)0:0.74333763,(EPA_XP_020913616.1:0.25658028,(AEQ_XP_031555149.1:0.21361398,NVE19437_Fgf8-17-like:0.95528785)0:0.19052842)0:0.46417130)0:0.56070480,(AAU_9.g152.t1:0.72067728,(((ATE_s0015.g81.t1:0.03893648,AMI_XP_029191241.1:0.01…
((((NVE5139_FGF17-like2:1.60805429,(ATE_s0164.g34.t1:0.02419036,AMI_XP_044163332.1:0.06461459)0:1.72417905)0:0.76664353,(EPA_XP_020899637.1:1.37695649,AEQ_XP_031558710.1:1.15205345)0:0.62581047)0:0.93740744,(((AMI_XP_029191241.1:0.02162300,ATE_s0015.g81.t1:0.03648073)0:1.63826937,(AEQ_XP_031564820.1:0.56418295,(NVE25405_FGF17-like1:2.39210242,EPA_XP_020915286.1:1.03497576)0:0.18190479)0:0.4817704…
(AAU_8.g109.t1:1.87005211,(ATE_s0040.g6.t1:0.00000001,AMI_XP_029189232.1:0.03638395)0:1.85864763,((AAU_9.g154.t1:1.32434679,(CHE_00008481:3.11303221,AAU_9.g152.t1:0.29469755)0:0.64876589)0:0.21450917,((((ATE_s0040.g7.t1:0.02534709,AMI_XP_029189235.1:0.00000002)0:0.68281280,(NVE19437_Fgf8-17-like:0.84317324,(EPA_XP_020913616.1:0.39480213,AEQ_XP_031555149.1:0.31261965)0:0.14143792)0:0.20875553)0:0.…
((ATE_s0040.g7.t1:0.03424358,AMI_XP_029189235.1:0.00000001)0:0.88818275,(AEQ_XP_031555149.1:0.31106257,EPA_XP_020913616.1:0.29079562)0:0.30505510,(NVE19437_Fgf8-17-like:0.89913570,(((AAU_9.g154.t1:1.04896842,AAU_8.g109.t1:2.98112009)0:0.34251740,(ATE_s0040.g6.t1:0.00000001,AMI_XP_029189232.1:0.02618805)0:2.30104324)0:0.20098157,(((AAU_46.g72.t1:2.61464234,((((NVE5293_FGF1-like4:0.69956654,(EPA_XP…
(ATE_s0040.g6.t1:0.00552543,AMI_XP_029189232.1:0.00000001,(((CHE_00008481:3.84018066,CHE_00053035:5.52386791)0:0.14938143,(NVE5139_FGF17-like2:1.45337009,(((ATE_s0164.g34.t1:0.03375867,AMI_XP_044163332.1:0.04135411)0:1.46122018,(EPA_XP_020899637.1:1.54125564,AEQ_XP_031558710.1:0.98010985)0:2.05455640)0:0.58219007,(((((((AAU_190.g1.t1:2.46240719,(NVE11443_NvFGFa1:0.64634300,((AMI_XP_044178279.1:0.…
(ATE_s0040.g6.t1:0.00000001,AMI_XP_029189232.1:0.04226031,((AAU_9.g154.t1:1.79806514,((((NVE19437_Fgf8-17-like:0.57406417,((AMI_XP_029189235.1:0.00000001,ATE_s0040.g7.t1:0.03673632)0:0.77523310,(AEQ_XP_031555149.1:0.29817999,EPA_XP_020913616.1:0.36912666)0:0.09688453)0:0.06388515)0:0.84881247,(NVE19436_FGF8A:0.69370094,((AMI_XP_029189212.1:0.04388084,ATE_s0040.g8.t1:0.02168449)0:1.20987419,(EPA_X…
(AMI_XP_029189232.1:0.00519530,ATE_s0040.g6.t1:0.00000001,(((CHE_00008481:2.64082312,AAU_8.g109.t1:1.46468445)0:1.05353930,(AAU_9.g154.t1:1.63004337,((ATE_s0040.g7.t1:0.07614489,AMI_XP_029189235.1:0.00000001)0:0.83421848,(AEQ_XP_031555149.1:0.28099190,(NVE19437_Fgf8-17-like:0.66567123,EPA_XP_020913616.1:0.25494532)0:0.08791720)0:0.08767324)0:0.69463813)0:0.04340114)0:0.20699707,(AAU_9.g152.t1:1.5…
(NVE19436_FGF8A:0.67789604,((ATE_s0040.g8.t1:0.00773763,AMI_XP_029189212.1:0.06896441)0:1.10364409,(EPA_XP_020913607.1:0.41321160,AEQ_XP_031555139.1:0.75735148)0:0.22005967)0:0.22446682,(((((EPA_XP_020915052.1:2.14073227,(NVE8014_FGFa2:1.93214908,AEQ_XP_031573550.1:1.70738166)0:0.45518547)0:0.82888188,((((ATE_s0117.g88.t1:0.05832385,AMI_XP_029190531.2:0.02354103)0:2.28036755,(AEQ_XP_031552683.1:0…
(ATE_s0040.g6.t1:0.00537762,AMI_XP_029189232.1:0.00000001,(AAU_8.g109.t1:2.15783420,((AAU_9.g154.t1:2.33877325,(NVE19437_Fgf8-17-like:0.58539074,((EPA_XP_020913616.1:0.32155256,AEQ_XP_031555149.1:0.37517519)0:0.14266596,(AAU_9.g152.t1:2.33546657,(ATE_s0040.g7.t1:0.03936798,AMI_XP_029189235.1:0.00000001)0:0.61934566)0:0.61705522)0:0.30128151)0:0.67941381)0:0.35264161,(NVE19436_FGF8A:0.57797833,(((…
(ATE_s0040.g6.t1:0.02815357,AMI_XP_029189232.1:0.00000004,(((AAU_9.g152.t1:1.35518677,((AMI_XP_029189235.1:0.00000001,ATE_s0040.g7.t1:0.06847739)0:0.66880056,(NVE19437_Fgf8-17-like:0.77780370,(EPA_XP_020913616.1:0.29835250,AEQ_XP_031555149.1:0.29179647)0:0.12651950)0:0.37979694)0:1.05654201)0:0.67984033,(AAU_8.g109.t1:2.02941198,AAU_9.g154.t1:1.90033076)0:0.33682955)0:0.56354158,(CHE_00008481:3.0…
(AMI_XP_029189232.1:0.01123510,ATE_s0040.g6.t1:0.00000001,(NVE19437_Fgf8-17-like:0.39075242,(EPA_XP_020913616.1:0.34995486,(AEQ_XP_031555149.1:0.24398955,((ATE_s0040.g7.t1:0.04816471,AMI_XP_029189235.1:0.00000001)0:0.68490704,(AAU_9.g152.t1:1.54456528,(((CHE_00008481:3.58761555,AAU_8.g109.t1:1.40474770)0:0.81063902,((ATE_s0040.g8.t1:0.02902655,AMI_XP_029189212.1:0.04053000)0:0.69907490,(NVE19436_…
(AMI_XP_029189232.1:0.03696536,ATE_s0040.g6.t1:0.00000001,(AAU_8.g109.t1:2.25715362,(((AEQ_XP_031555139.1:0.72142068,(EPA_XP_020913607.1:0.40469965,(NVE19436_FGF8A:0.74901117,(AMI_XP_029189212.1:0.01907913,ATE_s0040.g8.t1:0.01482180)0:1.25257516)0:0.35540662)0:0.16335750)0:1.15795964,(((AMI_XP_029189235.1:0.00000001,ATE_s0040.g7.t1:0.04149377)0:0.74396696,(NVE19437_Fgf8-17-like:0.91927902,(AEQ_XP…
(ATE_s0040.g6.t1:0.00000001,AMI_XP_029189232.1:0.01180009,(AAU_8.g109.t1:2.80115141,((((AAU_46.g72.t1:3.24888164,(((ATE_s0015.g81.t1:0.06638671,AMI_XP_029191241.1:0.00610018)0:1.40072749,(AEQ_XP_031564820.1:0.84222536,(NVE25405_FGF17-like1:1.60969261,(EPA_XP_020915286.1:0.45629923,((AMI_XP_044163332.1:0.09069101,ATE_s0164.g34.t1:0.02139387)0:2.12713000,(EPA_XP_020899637.1:1.12451542,(AEQ_XP_03155…

## Sheet: # 6
####################################################################################################
####################################################################################################
	# 6. PRD class homeobox phylogenetic analysis
		# 6.1 Protein sequences fasta
		# 6.2 Stdout
		# 6.3 Boot_stats
		# 6.2 Phylogenetic relationship of cnidarian PRD class homeobox proteins
####################################################################################################
####################################################################################################
##############################
# 6. PRD class homeobox phylogenetic analysis
##############################
##############################
# 6.1 Protein sequences fasta
##############################
>NVE14554
MEKFQKLDEYSTSKDEETPRSTPVKPEKSKRKRASPDPEEGSDGGKRYRATFDKAQIFQMERVFLLNHYP
DVAARSELSRRTGLSESQVQIWFQNRRAKWRKQQRKRRHEIPALFGLGYPTHLARLYPGYEPYGMFPYEY
YNTDFWACAQQQIAAMHYTGIPAPGLSVVPSPPRSTESSPVQSPVSSPSSSPTKEVASAPGASQHTEGGN
QFEVKNDTSLMSLRLKAKQHMEELEIDVTE
>ATE_XP_031568020.1
MEVERTMDNSAEKRNGFSISSIMGFQKKNVEQSRTDSSNERLNEKLDNDNHSSKQTTTLKSSEKVKKVKR
LSNDIDSKRYRATFDKAQIFHMERVFLINHYPDVSARSELSKATGLSESQVQIWFQNRRAKWRKQQRKRR
QDIPPIFGLGYPTHLARLYPGYDPYAMFPYEYYNTDFWTCAQQQIAAIHYNGFPPPPPHTTCISSPSRSL
GSSSPVSSPVSSPGSPTNLDVGSSQSQEVSPVSKSDKEALEIRNDSSLLSLRVKAKEHLAALETRVTS
>XP_020900834.1_EDI
MDQTKTTERANSGFSISSIMGFAEGKDKCGKDDDTLGQNVKQSPKPTTLTIKSDKVKKVKRLSNDQSDGK
RYRATFDKAQIFHMERVFLINHYPDVASRSELSKATGLSESQVQIWFQNRRAKWRKQQRKRRQDIPPIFG
LGYPTHLARLYPGLTDPYGMFPYEYYNTDFWTCAQQQIAAMHYSGLSAPPLGSCILTPPRSGDSQSPPII
SPXSSPSSSPTSSSVSSGLETSPVGKNEKEAMEIRNDASLSTLRMKAKEHVAALEXSASS
>XP_029179861.2_AMI
METILKTSRNLDNKRKKTTDTEDEEKRYRSTFDKSQIGEMERVFLENHYPDVAGRSDLSQRTGLSEQQVQ
IWFQTEELNGGNNSASSVPWRVPSIFGIGCPSDLRNFQPYNHSFSEHFNTEDRTCGRQHVAALQPVTFPS
IASPPVSSPTTSSIPPVSSPTTSSIPQSTNTTESDFTQVKRQAGNLEIRKESSLLSLRLKAKKHIASLRL
>ATEN_s0110.g17.t1
METILKTSRNLDNKRKKTTNSEDEEKRYRSTFDKSQIGEMERAFLQNHYPDVAGRSDLSQRTGLSEQQVQIWFQNRRAKWRKEQRKLRPMVVPSIFGIGCPSDLRNFQPCNHSFYEHFNTDVGTCGRQHVAALQPASLPNIASPPISSPTTSSVPQSTNTTESGFTEVKRQVGNLEIRKESSLLSLRLKAKKHIASLRL
>XP_001639214.2_PRD_NVE4648
MLQNNIEQSLGLGKAPNQYVLGDVIGLEALSSGHPSVVYRSYQDHPDQSHTPDHGSDSENPATVRRKQRR
NRTTFTKQQLQELEKVFEKKHYPDIALREELAAKINISEARIQVWFQNRRAKWRKLQNPNHSLLKKNRLH
HEKLQGQLPIAPRPGLPCGGPNYFLSLPTGMPTVSAHSSYPGLLTPLSASSNYMSSPQLPVHNAPLWTCQ
TAFQSDQPKMALEALRFKAKTHSSAFEFVPTYH
>XP_020906663.1_EDI
MLQGNIPQSMALSKAQNQYVLGDVIGLEALSSGHPSVVYRSYTSDQPDPSRTPDNISDPENPATVRRKQR
RNRTTFTKQQLQELEKVFEKKHYPDIALREELAAKINISEARIQVWFQNRRAKWRKMQNPNQALLKKNRL
HHDKQNGGQLPIAPRPGLPCGTPNYFLSLPSGMPSVSAHSPYPGLLSSLSASAQNYMGSPQLPVHNSPLW
TCQGAYTNEQPKMALEALRIKAKNHSSSMSAFEFVPSYH
>ATE_XP_031569022.1
MLQGTIGQSMALPKAQNQYVLSDVIGLEPLSSSHPVVYRSYSSDQPDPSRGTPDNTSDGENPATVRRKQRRNRTTFTKQQ
LQELEKVFEKKHYPDIALREELAVKINISEARIQVWFQNRRAKWRKLQNPNQSLLKKNRLHHDRHNGGQLPIAPRPGIPC
GTPNYFLSLPSGMPSVSGHSSYPGLLSSLSASAQNYMGSPQLPVHNAQLWTCQGAYPNEQPKMALEALRIKAKNHSSSMS
AFEFVPSYH
>AMI_XP_029197801.1
MEQSLNLPKPHSQYVVSDVMESLSSGSKYPSLVYRSYQTTATELSPPPESQAHGEGHEGPATVRRKQRRNRTTFTKQQLQELEKVFEKKHYPDIALREELATKINISEARIQVWFQNRRAKWRKRQNPSQSLVKKVRYPSEKLGPHLPIAPRPGIPCGPPNYFLGLPGAVPVSAHHPSYPGLLTSLNGSNSSYMSSSQIPMHNGTLWPCQSFSSHADQPKMALEALRMKAKSHASSISAFEFIPSYH
>ATEN_s0268.g3.t1
MEQSLNLPKPHSQYVVSDVMESLSNGSKYPSLVYRSYQTTATELSPPPESQAHGEGHEGPATVRRKQRRNRTTFTKQQLQELEKVFEKKHYPDIALREELATKINISEARIQVWFQNRRAKWRKRQNPSQSLVKKVRYPSEKLGPHLPIAPRPGIPCGPPNYFLGLPGAVPVSAHHPSYPGLLTSLNGSNSSYMSSSQIPMHNGTLWPCQSFSSHADQPKMALEALRMKAKSHASSISAFEFIPSYH
>AAU_36.g114.t3
MLAMTFQPFSNHPLFYAGSTDHGSPGYSYPPPYARRGHRRNRTTFTRQQLEELERLFDQTHYPDVFMREDLAARINLTEARVQVWFQNRRAKWRKTERGN
RKQGDKEEDSPSETEDTKPVTTQPVKKSPPTTYEDSYAKYSSPAPRLSHLPYPYSQYQSPYCSPYSPYDQRSYGSGISYPFPVEGSLETYPHTTRPSMVL
SSNPSINTLGWRT
>AAU_1148.g1.t1
ISTLPIISYPDPEEDYHWAIRSRQRRARTTFTKLQLQELEKAFQEKHYPDITSRDELASKLCINEARIQVWFQNRRAKWRKQFMKKISVERTHIHEKRLR
MMNRLCMDMCKPKTCSCLENETTHETSSLGLSREPDHEFQRSFRPPFESRQTAYGYHCACFPLCSAARMNSEDSEAHFSKELEKRRTTSK
>ALJ33539.1_CHE
MFPWSTATSMCHSSCCDDKCHSSCCDDKHRHSPTSTSVIDDEYYSMCRSKQRRNRTTFTKQQLEELELTF
QRKHYPDINTREALAEKIGITEARIQVWFQNRRAKWRKLSSAKQKLIQKNVQLRTHTTENNSDRPPWFTG
IPRPHSLQNESERHHPHPVTLLPRLISEEVLSSKHARYSERMHTHYHFRGHHHGPSSAEISDVREARDHE
KYFSHSPPLFITLFIKHHHRHAKVPSPQPSPSSDRAHRSPDIKSKSEIEHSPKNPIF
>CHE_00001849
MRIMMHNQPCHQFYSVDGILSAMSPSHQQRHCEQSVVSGGGGQPMPPPSHSPAPYWHAGS
HYGAEHSAITHGYPPPYARRGHRRNRTTFTRQQLEELEKLFDSTHYPDVFAREELASRIS
LTEARVQVWFQNRRAKFRKTSEKNKRKSNSTSSSSSTNQNTDLSSTANQMATTNNNNNST
INNNNNGETVIDKQSNEVDEQIRLKNDSIESTEKQILDHNTRLPEDINNKYNSTAPRLTH
PPYTFHTYQGTYCPSSYGSMEPRVVNGVSYPVSVEGVKGESYGRNTLVNNGDLDWRA
>OTP_NVE5331
MELSGDTHGPRGSSIDSHEENSTSSLLELVPSLEHSIVGILNHNGEINEHDSDNSKAVSIDGKSSPGDLK
KNLDDQDDDRKSTDSQAAKQKRHRTRFTPAQLNELERCFARTHYPDVFMREELAARIGLTESRVQVWFQN
RRAKWKKRKKTASILRPPAPILPSHMAQGYNAGPIGDTLCTFHNDHRWPPTVTATMPTMAPGPSPSLPLS
PPHHPFTQAHEVLQQSYPLQSPLQRSHLSMAIQQQSSQQSQQNYQQPYVSREMTISSSPTLQDIQCNING
GEQWRGTSIASLRRKALEHQATLVYSR
>XP_020914413.1_EDI
MELSNSTHGSGRATTLESHEDNSSNSLLELVPSLEHSIVGILNHNGELTDHDHDNSKTVSVDGKKSPTEI
KKSSLVDTPDLDDDRKSTDSQAVKQKRHRTRFTPAQLNELERCFARTHYPDVFMREELAARIGLTESRVQ
VWFQNRRAKWKKRKKTASILRPPAPILPSHMAQSYNPGSIGDSLCSFHNDHRWPPTATAAMPTMAQGPSP
TLSLSPQHHAFTQSHDVLPQSYPLQSPLQRSHIGMAIQQQSNPQTQPSYQQSYATREMTISSSPTLQDIQ
CNINGGEHTQWRGTSLASLRRKALDYKAAFAYR
>ATE_XP_031560468.1 homeobox protein orthopedia-like isoform X1 [Actinia tenebrosa]
MELSNSTHRPARNSNLDSHEDNSSNSLLELVPSLEHSIVGILNHNGELNDHNTDNSKTVIVEGKRSPTES
QKKTNLDTPDLEDDRKSTDSQAVKQKRHRTRFTPAQLNELERCFARTHYPDVFMREELAARIGLTESRVQ
VWFQNRRAKWKKRKKTASILRPPAPILPSHMAQSYNPGSIGDSLCSFHNDHRWPPTVTAAMPTMAQGPSP
SLSLSPPHHSFTQSHDVLPQSYPLQSPLQRSHIGMAIQQQSNPQSQPSYQQSYATREMTISSSPTLQDIQ
CNINGGVSARGLWARF
>aten_s0051.g51.t1
METTSDTHGAAREQGLDHREHTTSSLLELVPSLEHSIVGILNHNGELNDHDSDSGKNSCVDGKGSPTEHKRIDTVPLDEE
DRKGSDSQGVKQKRHRTRFTPAQLNELERCFARTHYPDVFMREDLAARIGLTESRVQVWFQNRRAKWKKRKKTAAILRPP
APILPSHIGQPYNPSPIGDTLCTFHNDHRWPTTMATAMPTMAPVTASSLPLSPPHHPFAQTGHEVLQQSYSHQSSMPRSH
LSMSIQQQGTPQSQQTFQQPFVGTREMPISSSPSLQDIQCSIPNGGELWRGTSIASLRRKALEHKAAFTYR
>AMI_XP_029193167.2 LOW QUALITY PROTEIN: homeobox protein orthopedia-like [Acropora millepora]
METTSDSHGAAREQGLDHREHTTSSLLELVPSLEHSIVGILNHNGELNDHDSDSGKNGCVDGKGSPAEHK
RIDTVPLDEEDRKGSDSQGVKQKRHRTRFTPAQLNELERCFARTHYPDVFMREDLAARIGLTESRVQVWF
QNRRAKWKKRKKTAPILRPPAPILPSHIGQPYNPSPIGDTLCTFHNDHRWPTTMATAMPTMAPVTASSLP
LSPPHHPFAQTGHEVLQQSYSHQSSMPRSHLSMSIQQQGTPQSQQTFQQPFVGTREMPISSSPSLQDIQC
SIPNGGELWRGTSIASLRRKALEHKAAFTYR
>CEG06179.1_CHE
MISLLPPPDQHLIAPPNPQQSFDDLLSNVQSNHHQPFQSQVDHVLAQFPPDTFKNAQLHSMTFGGSGPTG
DQTDADLNNNHPGMNNRPIMNNNNQTKLTDDEDDSSDDMDRPSKQKRHRTRFSPAQLNELERYFSKTHYP
DIFVREELAMRIGLTESRVQVWFQNRRAKWKKRKKTMSLFHHNNGLFPSYFNQNLQPRESSCYHNEPPHI
WPSASPTNFPSVTPTQTSGAPPPHVTSGAGTPSTQFPYSQLPPGSYPIDRSPVTSQGGYGLNGSADCSRD
LDYSVSSAGSPTGGTQYNTQPTTSDHSDHWQNTNSSTSVLDNRRKGTVVEHKSSAPPYR
>scaffold12.g6.t1
MADSYTNTSLRGVNQDERVRTSGYSQRSTNILHEFENSVSETDTMITILNRAAEEDQRDLFSTNTKISLMSSKNVEDSER
HDASEGETPSSPGKNMDDSLDGDDKISKQKRHRTRFTPAQLNELERYFTKTHYPDIFMREELAMRIGLTESRVQVWFQNR
RAKWKKRKKTMSLFHHGAGIFSPHMNQNFSSPYRDPLCSYHNEHLWPSPTGNFASVPSTLASVPIPNHYAYNQSYQVDRS
SMQQMGYAQEASRDVSCGSTTNGSQYPCNGQNGVDHWHGSSIAELRRKAVEHKTGYSYR
>ARX_NVE15354
MSALKARTRFMGSYTIDGLLGLKPEPSTNHSSEQDLLDSQTSPCSEPTPGANEFLSTQRNQTSPVQLTRN
SDDEKSDEEAVDSNNELEGKDSTAKRKQRRYRTTFTSYQLEELERAFAKTHYPDVFTREALAVKIDLTEA
RVQVWFQNRRAKWRKREKAQGVRIHAPLGINNPLVPPPLTSYSPDALSKGLDMGWGALSRAGVQEMPAFP
TLRLPLHPFASTGFGTPAFYNPSSYHREYYPVLGPAILSSPHSTYTPQKFKFSPASSSSESPPPGEMEGD
RRTSSIAALRLRAKEHSASIITPMAFSK
>XP_020908016.1_EDI
MSDSPRAQKTTYTIDGLLGLKAEQGNDLDTRYNSDHSSTIRGNNESAILTGVNERELKENGEDLDKSEEE
LDSEESKGSPNTKRKQRRYRTTFTSYQLEELERAFAKTHYPDVFTREALAMKIDLTEARVQVWFQNRRAK
WRKREKSHGVRLHAPLGLSNPLIPPPMXTFTPDLSSKTYDFNWVPNTSMPSFPALRLPIHPAFTTSRYIP
QHPTFHRDIYPMVTPPLLSNPHLAFKCTSSHERAGDSTGEGQHDSTDRRTSSIATLRMKAKEHNPGGISS
FP
>ATE_XP_031549273.1
MSTEQQNPRVQRTVYTIDGILGLKADQSRRQDKEIKEQKQIKTENNELTSKTDGAGEELKENADEIEKISEDYDQEVESD
ESKGSPNSKRKQRRYRTTFTSYQLEELERAFAKTHYPDVFTREALAMKIDLTEARVQVWFQNRRAKWRKREKAQGVRLHA
PLGLSNSLVPPPMAAFSSDISSKGYDLGWGSSSQIPSFPALRLPIHPAFSPSAVSSSCYPSHPSHPPYHRDFYPMLGPTF
LSAPHLSFKPNPFKCGSQELLGNSLPNERETERRTSSIVALRMRAKEHSSGSSTQ
>AMI_XP_029183164.2
MTARYISYSIDGLLGLNTTPRAKPDQVNEETSDIGSAESENVIDSSLDSINRAASFDNEEEKEKTEDEEGEEENSKSSPG
KRKQRRYRTTFTSLQLEELERAFSKTHYPDVFTREALALKIDLTEARVQVWFQNRRAKWRKREKAQGVRLHAPMGLNNGL
VPPPLSGYTSELGSKTPDQEWDYGYTPSLPHPPTSFPTLRLPVYTSGCPQSSRMPHYYSSYCPSMHSEYYPSMLNNGSLL
AAAASSSTFKSPVFKLTPATASRVSAPRNILPVDSDRRSTSIAALRLRAKEHSATLNYLSPID
>ATEN_s0023.g99.t1
MTARYISYSIDGLLGLNTTPRAKPDQVNEETSDIGSTESENVIDSSLDSINRAASFDNEDEKEKTEDEEGGDESSKSSPGKRKQRRYRTTFTSLQLEELERAFSKTHYPDVFTREALALKIDLTEARVQVWFQNRRAKWRKREKAQGVRLHAPMGLNNGLVPPPLSGYTSELGSKTPDQEWDYGYTPSLPHPPTSFPTLRLPVYTSGCPQSSRMPHYYSSYCPSMHSEYYPSMLNNGSLLAAAASSSTFKSPVFKFTPATASLVSAPRNILPVDSDRRSTSIAALRLRAKEHSATLNYLSPID
>Seg2637.2_ARX
DSHPHRYTSGQKKKQRRYRTTFTQFQLDELERAFEKTHYPDVFMREELALRINLTEARVQVWFQNRRAKW
RKREKLTMAYQQQQQSGMLTGPPCDIPSPYHLSGSPKQPTPTRPGAPALTHHGPFQPWSQPYYSQQGGFS
PFPDYHASQAAYSRQAQYYTVQNSSRISSEADTLAQPTSPYAQSGFSGSVKGHSQLIYA
>TCONS_00047278
MGELSDDQDSYKNRYPNGKRKQRRYRTTFSQIQLDELERAFEKTHYPDVF
MREELAMRINLTEARVQVWFQNRRAKWRKREKLSFNMQPGQPGTGMPNCD
VTNPYIPTSPKLGQQGQQQRGPFSSHLPTPLSHHSPYQSWGQSYYPQATS
PYPQYPEYQQNTQMTTAGTFGRQVAGYPYHNNNNGISRLNSSNEDMTQDP
TASYGSQSSFANLKAPTGGSQLIYA
>HBN_NVE21444
MNRYQRPSMVYSESEDKKTSQMHRHSVESALIQASNKGYTIDMILGNRENSTAKREEKRPVEYNPVGQGD
TSDTEEQEKVMKDDGSGEESAGEDGKPRKVRRSRTTFTTYQLHQLERAFEKTQYPDVFTREELALRLDLS
EARVQVWFQNRRAKWRKREKALGRESPNFMYPGHGGEYRGVPTELPPLHTAYQPVPPSFMDRWNPHVPAL
SLISPYATAPPQYGPMGPHIGAPGYYSPHLLRHYIHPAMVPYLKGPLSPPQGHDMRRTSIEDLRHKAKKH
SASISSPEEGNSSS
>XP_020914432.2_EDI
MQTSFSEMVYDPCILSGQHHGRLCKTEVERTGTTSVDQQFARCNVQRRSPERGLKRIAELTMNKANRDSV
LVMESTRDNTPVELQKHHSIESALIQASSKGYTIEMILGKHEKSKAKSQPAKNENVTFPADVEHEANDEA
QSPNEKDDSFGAESESSSEDSKSRKMRRSRTTFTTYQLHQLERAFEKTQYPDVFTREELALRLDLSEARV
QVWFQNRRAKWRKKEKAMGRESPNYLYPSPXDYRREMHDIQQLSGSYHGMPSGAIAERWGAHVPALSLVS
PYAALPPSFSPYGHLHGSTPLSPTSPGFYPTAFVRSPYLHPAMVPYVKSPVSPREGHDMRKTSIEDLRHK
ARKHSESMTSSPTTEEDDIVSK
>ATE_XP_031560466.1
MNSLNRPSMMYRVGERERSLDEVQSQSKSNHSIESALIQASSKGYTIDMILGGSNERRQPQNRTSQNAEQISTSVEDESS
DVDDAPSPDEKDEIYSNDSPSDDNKGRKMRRSRTTFTTYQLHQLERAFEKTQYPDVFTREELALRLDLSEARVQVWFQNR
RAKWRKKEKALGHESPNYVYPAGAEYQRSIQEMQQLHGGWSMPGVPAGLLERWGHHVPALSLVSPYAAAPPPFSPFGPHF
SPMSPLSPAVSPLSPNGVGFYSPSLMRHPYFHPSMIPYMKTPQXGSPELNQEVRKTSIDDLRHKARKHSESLSSPNEDIK
TKS
>AMI_XP_029193168.2
MYDALLFEIFTLIPSRYDKPASWLGCSSSSHSAIEERKLVFLAGLMCINAFSRGGRGFGLMMEFKARSKMLMSEPREKGE
RIRGDHSIESALIQATSKGYTIDMILGNHDRKPRQGRSLEQDEKTSGNLSDNEDELSVGDERGSKDCDSIDENDGKPRKM
RRSRTTFTTYQLHQLEQTFEKTQYPDVFTREELALRLDLSEARVQVWFQNRRAKWRKRDKSMGRESPTYLYGQSNDYRAL
SADLPHAHSATFAAGMERWHPHVPALSLLSPYATAPSPYSPIGGHLAGISPAAMYTHHLYRQYARPTMAPFLKGPLSPND
PQEFRRSSIENLRYKAKQHSSSSSLAGDGSKTAELI
>ATEN_s0051.g49.t1
MMEFKARSKMLMSEPREKGERIRGDHSIESALIQATSKGYTIDMILGNHDRKPIQGRSLEQDEKASGNLSDNEDELSVSDERGSKDCDSVDENDGKPRKMRRSRTTFTTYQLHQLEQTFEKTQYPDVFTREELALRLDLSEARVQVWFQNRRAKWRKRDKSMGRESPTYLYGQSNDYRALSADLPHAHSATFAAGMERWHPHVPALSLLSPYATAPSPYSPIGAHLGGISPAAMYTHHLYRQYARPAMAPFLKGPLSPNDPQEFRRSSIENLRYKAKQHSSSSSLAGDGSKTAELI
>Seg321.2_HBN
MDERREQLQEMAEESDELLRQTSPNMEQTSPALKHSIDNILQHDVSPSRIDRSESPLHYDTDSKFSRVRE
KIYGENQDERLLLEKEEEKTNRLRRSRTTFTTFQLHQLERAFERSQYPDVFMREDLAAKLDLSEARVQVW
FQNRRAKWRKKEKFSTPGYHGCHSPVESAFTNDPHRFQSSSLPFKRPCTCGCALVPTHQPRSQPGYHSSF
SPHHFPVFNPGTCSLHSHHQDRHPCNPNAQCCFY
>ALJ33542.1_CHE
MVHHSTERHRGFSIDAILGKTETKIYEKENSNGSEVDSLDDKEDLEKHSDISKKGDLSDDDDVFSSSDEK
NDADKPRKLRRSRTTFTTYQLHQLERAFDKTQYPDVFTREDLALRLDLSEARVQVWFQNRRAKWRKREKQ
SPEGSFHHSPHDLMPRPLNEFPPPPHFHHGLHPSATSPILHSPPSIMIPSRHHPYRNSVSPPVHPCSPCD
KRPPSFGAPPLSPPIGYCCPPNGGPPRPRLDSSTYYKNLEKEFLEMKKSSIHELRFRAREHHGPFIDLAH
PIRR
>RAX_NVE21445
MYTLNSLILRGHTVSSLVHTSHRASMSDHKNIEDRKSREEEIVSLKPQNIHSIDAILGKKEPARRPEQER
KTINDSNPRLEEDDINSDNDLSSNDGKSDEADGDSSKKKLRRNRTTFTTFQLHELERAFEKSHYPDVYTR
EELALKISLPEVRVQVWFQNKRAKWRREEKMEMASLQDLPSPSRTSGFGSLTFSDMWKNPLTLTGPYGAL
FPRSGGSPPPGIGYYPPYGHSALAAFSYLPQVGCGSAMAEMTIPLSSPSNSTDERSSSIATLRLKAKEHL
ESMGRDESLSA
>XP_020914417.1_EDI
MIRPKSEEREPKKSSQEMKEEVSPAKAQNHHSIDAILGRPQAKHQIQKPGAHQDASDDEEDHISDTELSS
SETKSDDNGGESPSKKKLRRNRTTFTTYQLHELEQAFEKSHYPDVYTREELALKISLPEVRVQVWFQNRR
AKWRRQEKMEMASLQDLPSPSLTRTSSGYGSLSFSDMWKGTLPFVSSAYGSLYPSAGSGSPTAIGYLTPY
GPSALAAYSSYLPPIGCPSALSELSLSAVSPSSSTSSSSPTEESRSSSIATLRYKAKEHLETIRKTTSST
LSPPASSVEIAN
>ATE_XP_031560467.1
MIRSKVAERESKTANQELKDSSEVSPVKVQNHHSIDAILGRKQEGKQLKRHHQKTENPDEYSDDEEDGVTDTELSSGETK
SDDTGESSAKKKLRRNRTTFTTYQLHELERAFEKSHYPDVYTREELALKISLPEVRVQVWFQNRRAKWRRQEKLEMATLQ
DLPSPSLSRSSGGYGSLSFSDMWKGSLPFASSAYGTYGSALYAASGTAGSPSPALGYFTPYGHSALAAYSSYLPAQIACP
GALSEMSLAMSPTSTSSSSPTDERSSSIATLRFKAKEHLENIGRADDPPIVAVELVN
>AMI_XP_029193171.1
MTGMTSLDKSTRKADLADEFKDLEDTGDSCRHFSSSRKRKRDEANCGSPTSSKDSHSDRDSDYDDSNGEHADENGEGSAT
KKHRRNRTTFTTFQLHELEQAFEKSHYPDVYTREELALKIDLPEVRVQVWFQNRRAKWRRQEKMEMASLENLPSPTLPRA
NFSSLPFPDPWKSSYAFSSAFGGGLLPPNTLASSPTMGCYRSSYPPPASYVPFSTYLSGVGCMPRISQGPGDERTTSIVS
LRKRAKEHMENSCIKEWPEMPTATP
>ATEN_s0051.g50.t1
MTGMTSPDNSTRKTDLVDDFKNLEDTGDSCRHFSSSRKRKRDEANCGSPTSSKDSHSDRDSDYDDSNGEHVDENGEGSTTKKHRRNRTTFTTFQLHELEQAFEKSHYPDVYTREELALKIDLPEVRVQVWFQNRRAKWRRQEKMEMASLENLPSPTLPRANFSSLPFPDPWKSSYAFSSAFSGGLLPTNTLASSPAMGCYRSSYPPPASYVPFSTYLSGVGCMPRISQGPGDERTTSIVSLRKRAKEHMENSCLKEWPEMPTATP
>Seg2298.8_RAX
MCDEGKESQKTTSNYSIRAILGLKDSEANTADQIQQTSHEKVSGNESSPSSSKSTSSNENRKVQSSKIRR
NRTTFTTFQLHELERAFEMTHYPDVYTRESLAARICLPEVRVQVWFQNRRAKWRRQDRGYPYDYDLQDYP
SPKQSQYFMDAYKGNKDIYSIRQFGASPLNTLNKPVDQQCNCRHCQEMILTIRGNGNPRNAPPSTRSLPL
ISNKGEPIYVPVAKSCRCRIDDDATLNS
>VSX_NVE961
MERDSNSCFSFVRREAYPPVKRSSPVHSFAIQDILGLEKEKCKGKDDRPYSGLNYSLESLTQPEKFSLST
DLKAGKQDKSLGLIASEKASSKKAKKRRHRTIFTNYQLEELEKAFKESHYPDVYARENLSLKIDLPEDRI
QVWFQNRRAKWRKKEKCWGHSSIMAEYGLYGAMVRHSLPLPPHLTPSSAPWLLGMHKKAKQSEDAQKLEP
SEREHALDSEDELRSHSIASLRKRAIEHAQNLQHETVKPEIDVTMLKRECEDRETPSPPLSVDDTVSSP
>XP_020911359.1_EDI
MDREMTYCFSISRTEGLTPIKRSSFAIHDILGLGEKDSKPKTDSLLQQGSPERSFHATVNSALDIIPEKF
SDLRSSSKNEPSSLLVSHEKLAGKKTKKRRHRTIFTNFQLEELEKAFKDSHYPDVYARESLSIKIDLPED
RIQVWFQNRRAKWRKKEKCWGHSSIMAEYGLYGAMVRHSLPLPPHLTPSTAPWLLGMHKKAKLAEETGKS
DSNEMSDKVEESEEDRRTNSIASLRKRALEHITNNFKQDQEIAVKNIKQEHEERCDSPVSPALSI
>ATE_XP_031569266.1
MDRDIAFCLSLSRGEILPPVKRSSPVHSFAIHDILGLGEKDAKSKPSSTIQESLSERSYSTLESITTPEKFTDLRNDSKP
EHNLSIGSHEKFSSKKTKKRRHRTIFTNYQLEELEKAFKDSHYPDVYARESLSLKIDLPEDRIQVWFQNRRAKWRKKEKC
WGHSSIMAEYGLYGAMVRHSLPLPPHLTPSSAPWLLGMHKKAKQQGDGLENEKDDQEQGDESEEDRRSHSIASLRKRAME
HINNNINSNKQEHEITVKYIKKEREDDTPSPALSIE
>AMI_XP_029207414.2
MSRELQLCFAISQSEGFPPVKRSSPVHSFAIQDILGLGEKNSKPKPSSQEHATRLAECFASVSSQLENPISDENETVLQD
VELEEEKIKKPFHLKSVLKNTTTNNAPKKRRHRTIFTNYQLEELEKAFKDSHYPDVYARETLSVKIELPEDRIQVWFQNR
RAKWRKKEKCWGHSSIMAEYGLYGAMVRHSLPLPPHLTSSSAPWLLGMHKKAKVVDDKMKVESPSENGDDLRSHSIASLR
QRAQEHNAAVKQEHEAAIMQAYKQSSNDTEALEGHSENEEEE
>ATEN_s0108.g30.t1
MSRELQLCFAISQSEGFPPVKRSSPVHSFAIQDILGLGEKNSKPKPSNQEHATRLVECFASVSSQLENPISDENETVLQDVELEEERTKKPFHLKSVLKNTTTNNLPKKRRHRTIFTNYQLEELEKAFKDSHYPDVYARETLSVKIELPEDRIQVWFQNRRAKWRKKEKCWGHSSIMAEYGLYGAMVRHSLPLPPHLTSSSAPWLLGMHKKAKVVDDKMKVESPSENGDDLRSHSIASLRQRAQEHNAAVKQEHEAAIMQAYKQSSNDTEALEEHSENEED
>AAU_398.g8.t1
MEKRTSNLSFSIENILYGRSSKTSEARGRTVECPAQGCAVNFEFPCTIRGCVQECRCMELCVSERCPDGIKTEKHRRRFELADCEEKVYFEESQITSACP
DSTDEANNKKRRHRTIFSNKQIDELEKAFRDSHYPDVHRRDILAKKTKLSDGRIQVWFQNRRAKWRRKEKTWGTGSVMARYGLYGAMVRHSLANSFGSEA
NKSHPHKLMKPAVLKKETDLKTLFDAQNDNKEYHRGYLNHSSINSNLPRHRTHSHVAF
>CHE_00019172
FTFNSSISKHTTLQTFAILSLVLMCTKTMMANDKSPFSIDWILRKESGLDRVDKIKNVIR
VYEQANPFRYPSCYKDLSLVKYKLDKCCPPSRQNPLHTLQRSRSPVSPAKSHTTISSISK
PPSPLHSSCTCHTKVDIKDGGHVVEKSGYEDHNMNSYDDVFVEERITMTSLNTKAKDLSR
SLSTSSSNCSDLSAPSPRSDEEGSETFAHGRRNRTIFTKKQASELERVFQTTHYPDLKCR
HEISKVTKLSENRIQVWFQNRRAKWRRTEKTWGEGSVMAKYGLYGAMVRHSLKTRKSENE
TS
>DMBXa_NVE
MSRSDFCSSNNEGLKPVKMAKENTSSFTIDNILRGTRSEAYSPANDALVLAERMADIILKVADGRKIRRT
RTTFNQFQLDTLERAFSRTHYPDVLLREQLAVYTNLPESRIQVWFKNRRAKYRKSKESAERQGGTSESSE
ERDEDKDYHEPIAESNHQPSDLIYLDSTSDFLRPAQPYRPVAVRSFSSRYPSPFHFVDPWHSGLPVRHAT
SFPYPSPHSLSYKAMR
>ATE_XP_031553556.1
MKVLKAEVMAKTPSNSEFSIDSILKGTKSERLPSSHEALMLAEKMADIILKVADGRKIRRTRTTFNQFQLETLERAFCRT
HYPDVLLREQLALYTNLPESRIQVWFKNRRAKYRKAKEALSHSSIGDKNEDENAIDKTIQTPLPDSTVSSQPPPKETEYI
FLDKTKDFLRAAHDQPIRPTPIHTSAPIYGYPYTTMDPWGFSMDWPYHGNRILAYHQQTSSY
>XP_020908459.1_EDI
MENRNGQQKPRQQVQNAPKTSNSSGFSIENILKGTRSERLAPTSSNDALILAEKMADIILKVADGRKIRR
TRTTFNQFQLDTLERTFCRTHYPDVLLREQLALYTNLPESRIQVWFKNRRAKYRKAKESSPASSSSITDE
TDKETTEDSPALPDSTELSQSDNQYIVLDKANADFFRAAHGTPLRPTPIHSIGPMYGYPVSPYMDPRLIP
NGRFTLDWPSMHSVIHY
>AMI_XP_029179690.1
MDCHSFSIESILKDTRTAGNILKMAPTTEALALAERMADIILKVSCIEGRKIRRTRTTFNQFQLETLERTFARTHYPDLM
LREQLAAYTNLPESRVQVWFKNRRAKYRKLKGCKETEEREVEERVKETKSSNDNEPVPIEANSPNKKPRNESNANDRIIS
IPARPRALSSACTPQSFAFDPRLTPYGFPGSFAPREWAAYYGGLNYPFVAMKPLHLAPGIIP
>ATEN_s0115.g8.t1
MDCHSFSIESILKDTRTAGNILKMAPTTEALALAERMADIILKVSCIEGRKIRRTRTTFNQFQLETLERTFERTHYPDLMLREQLAAYTNLPESRVQVWFKNRRAKYRKLKGCKETEEREVEERASFKETKRSSNDNEPEPIEANLPNKKPRNESNANDRIISIPARPRALSSACSPQSFAFDPRLTPYGFAGSFAPREWAAYYGGLNYPFVAMKPLHLAPGIIP
>DMBXb_NVE1803
MVLPNPYRQRGGGTNEDSVELRDGLDKTSAVIDTLCGEYFSDKIFHFTGNHMWVRLTSYSLPFILNCFEA
KFQAVDPAALPDSDGEEPSKSTAALSLAAKLADVILEARKEKSRRGSRRTRTAFTHQQLTALEKVFSKTH
YPDVEVREQLATSTNLQEARIQVWFKNRRAKYRKDQRRSLTSEREHLASIQKQDEAAGLMAPMYYQQAHM
SHSRPYWNHNVPSDWLADPPIITPNMSCYSYVHSPIIHQSAPAVHGPEVSYGNLVLQRAHRDEIPWNSYP
GVY
>EPA_XP_020908458.1
METNPFSIENILKKDSSPTLXSTASTTXSREEPEEPSKATAALSLAAKLADVILEARKEKSRRGNRRTRTAFTHQQLAAL
EKVFNKTHYPDVEVREQLAATTTLQEARIQVWFKNRRAKFRKDQRRHLSADREHRSSFECEDDISPTYMTPMYFPPPHGQ
ISHPTIPHYISPAIEWTPETSMLPVSGTCYGHAHAPIVSTHVPTNTIHVPEVPCNNLVLQRAHHSLREDVWSNYSGMF
>ATE_XP_031553533.1
MLLEIYEMETNPFSIENILKKDTQAPRSPTASSEBESHESPKANAALSLAAKLADVILEARKEKSKRGSRRTRTAFTHQQ
LAALEKVFNKTHYPDVEVREQLAATTTLQEARIQVWFKNRRAKFRKDQRRHIASEREHRNSIASEDDLTYITPMYYQAPH
GHMAHTPIPHYWTPNVHTEWTPETSMLSVSGTYYGHHAHAPISSTPVPTNTIHVPEVSYGNLVLQRAHAHREEMWNSYPT
MF
>AMI_XP_029179685.2
MAGNPFSIESILQKQTPFQSVSVDAEEPQSSRSSEALSLAVKLADVILEARQEKTRRAPRRSRTAFTHQQLGILEKAFSK
THYPDVELREQLASKTNLQESRIQVWFKNRRAKYRKEVRTYLIPDSYGSDDERIASLCQMVSSPGPSPHIYQCNSVPYCY
NCSTEPFNSVSTFAYPPKMFNHGQPVAAHTQLAHKCEHRGLKTVCTPMMMDPVHPEEMWRG
>aten_0.1.m1.6781.m1
MAGNPFSIESILQKQTPFQSVSVDAEEPQSSRSTEALSLAVKLADVILEARQEKTRRAPR
RSRTAFTHQQLGILEKAFSKTHYPDVELREQLASKTNLQESRIQVEIWVFRDKNCTRRF
>AMI_XP_029179686.1
MDTNPFSIDSILRKSPHKNSIAEAKETQPTKSKEALSLAVKLADVILDARKEKNRHPPRRTRTAFTHQQLGILENSFCNT
HYPDVELREQLAANTNLQEAKIQVWFKNRRAKYRKQVKRYFSLEGYESEEEGIPHFCHVARTKEAQFCFPYTSVIHPFCN
DPMKTVGHFGRASHAQVPHGNGSYSSPNTDNVMIDNTYFGNLWHR
>aten_0.1.m1.6784.m1
MKEKASKKLATFKTRHNVSLADVILDARKEKNRHPPRRTRTAFTHQQLGILENSFCNTHY
PDVELREQLAANTNLQEAKIQVWFKNRRAKYRKQVKRYFSLEGYESEEEGIPPFCHVAQT
KEPNFCFPCTSGIHPYCNDPMKTVGHFGRSSRACTQVSATHAQVPHGNESYSSPNTDNVM
IDNTYFGNLWHR
>AMI_XP_029179693.1
MSQMSHLTEGFERQITANCKSSSFMMENLLKPDRNKRQAERCLKEPPAKIKALSMAARFADIILEARYGSSSTSQSRRTR
TAFNHRQLQLLEDTFQKTQYPDVALREKLATFTNLPESRIQIWFKNRRAKLRRNGNSCTSMQVHYLPHQALQGQSAIAIN
PPKVFVHDERSMFCMNYAHLYGCMTEASYRSHNRQMADTNVLPSYGVHM
>aten_0.1.m1.6790.m1
MSRMSHLTEGFEKQITMNCKSSSFMMENLLKPDRNKRQAEPYLKEPPAKIKALSMAAKFA
DIILEARYGSSSTSQSRRTRTAFNHRQLQVLESTFQKTQYPDVALREKLATFTNLPESRI
QIWFKNRRAKLRRNGNSCTSIQVHYLPHQALQGQSTLAINPSKVFVHDERSMFCMNYAHL
YGCMTEASYRSHNRQMADTNVLPPYGVHM
>CHE_00026111
EVGTKKIKIMTQTKGISFSIERLLSPGCSLPSQTKGLSTREELLSDRRNISCGEERRTSS
ELDDNEDEEDVNIEESSDEEMEEDSHKRHGEYTSTNHEDRQQPTPPADQSYQTSRTPSQQ
QTSLSSKVSSTFNLTDRLADVLLESRKHSQNRKHRRIRTAFTHHQLTTLERTFEKSHYPD
VVLRERLATFTGLPESRIQVWFKNRRAKYRKTQRCSSPYSQREKSLSPPKPTKQIPSPDH
IPVNLLLRPKLETSAPYNARQTPLSNEYKTIWNPFNQEDTKNYPSQNELYPPELYRKYRG
TTFPPYYMDLSPKWPPMTLNASPSRENLNASRRMFIS
>AAU_13.g2.t1
MSSNRRSPCTSFTVSHLLQKDSDKQVEQRGKDKEDTRDNRQFEEREFEKASTCSQVSFFENTSKNDKNTQALNLAERLADVIFEARYHTQSRKHRRIRTA
FSHQQLTALERAFETSHYPDVVMREQLAVYTGLPEARIQVWFKNRRAKHRKHQKVSSPPHCFAPAQYSALTSMIPLPALPFYQKCAASCPSQTCISDRLC
GISHPWSRSPTCIGFSGFAAQPASVQPQLTTSSHLPHCRSIQQSNLDLDISLNRRPFVCQTETVANKVPENSSFIEKQHGGRDQEVNIRRTSIDELRRKA
SLYAHVHNCETAHNERQSGEL
>DMBXc_NVE1797
MASKTTSFSIDRLLQLKKTEPLSPCSGEASDEQSASEADMSLAERLADIIIETRDGKVKKKPRRMRTCFT
PYQLQVLENTFCNTHYPDVMLREQLASYVNLPEARIQVWFKNRRAKHRKNDKGGGSPRRDNTSAFSYVDH
RKPTHLAIPTCMGMSVNHTTPLPPNSPLKPTTYDHNRNMSSSLPLYHTLLSGPCPSLQQPQNNGGFYPLS
YSRDMLFFPHQAPPYDLHSGNESNQRLYGGHVDHCGIPRAAGYN
>XP_020908453.2_EDI
MSNNNSSFSIETLLQIEPSEPPAQRSQEREPTHTSNKPVAMSLAERLADIIMETRDGKLKKKPKRMRTCF
TPYQLQVLENTFARTHYPDVMLREQLASYTNLAETRIQVWFKNRRAKHRRQPESVSKETCNSAFTNVEXR
KPGFVPTSASCFPVHEPLGNIPVNNQIPGNCHQNTVDVQTPLPSFHSLITSSCHQPGTHSTCMSCPWSMR
CPLPPVSHSLTTAISDGQRFCTGSLDGRGIPRLPLGYH
>ATE_XP_031553610.1
MSGKRSSFSIDTLLQLKTPESGQSTSGATETRELETNKPVAMSLAERLADIIIETREGKLNKKPKRMRTCFTPYQLQVXE
NTFARTHYPDVMLREQLASYTNLAETRIQVWFKNRRAKHRRREKSPDKPPKETSSAFTNFDNRAGKTDPLTVPTCVRSLR
DTAFTTRNPQYSGVVTGQMGYGHQQNILDVSQVAPLPPFHSLVASXCHHSASTSHCYSCAWNIHCPRSLAPVSYPLNDAV
RDGQLCYSGSFDSSSRVASLSIGYN
>AMI_XP_029179681.2
MRKIFITESYRGCLTLIRNSAGMETKYHSSFSIASILLDDSFVPNRGHFIGATAHQAEIYPSGATMSLAERLADVILENQ
DDKKSGGKPRRMRTCFSPRQLQILEQAFSKTHYPDVLLREQLSNFANIPESRIQVWFKNRRAKYRKHEKSGAERTLREPE
SLKPRTESSTLSPLPIFQSSRTANQPVLRSVPRKPNLEHLYNDTERLPNVSTFLPPPFREILSHNMVAASPFHSFPCTPE
SYRQQQFAGCSLRNYTDLPTFGYI
>aten_0.1.m1.6792.m1
MRTCFSPRQLQVLEQAFSKTHYPDVLLREQLSNFANIPESRIQVWFKNRRAKYRKHEKSG
AERTLREPESLKPSTGSSTLSPLPIFQSLRTANRPVLTSVPRKPNLELPYNDTERLPNVS
TFLPPPFREILPHNMVATSPFHSFPCTPESYRQQQFAGCNLRNYTDQPTFGYI
>DMBXe_NVE1802
MTSHIILEVHYGSSRAKHRRTRTAFTHQQLQILESTFNKTHYPDVVMREQLAAYINIPESRIQVWFKNRR
AKYRKQVKDGDEPAVSSKPYDSTYIPLDPTWIGRGYPTLTSPHYASTAHAHMHLPWPLCPYSGSTSCACF
DSQIATAPAQHWAIPQLCSQASKTPSPPLESPNHVKASRDLEQ
>XP_020908450.1_EDI
MAAEARSMSFTIDNILRPDNTDLAVGEQPHSTSRALTLAERLADIILEVHYGSSRAKHRRTRTAFTHQQL
QILEGTFAKTHYPDVVMREQLAAYINIPESRIQVWFKNRRAKYRKQVKEGEDPSVNKGYETSFIPLDPTW
LSRGCLPPSPSFLNSFPPSIXPYSHYHVPWSICPYTGSTTCSCDNPSNSNTSSHWXRASVSLMNQSQGXY
CSQSSLSHPRHSEIGEQSTKKEYGSEKQSF
>ATE_XP_031553601.1
MASDSPCTSFTIDNILRPDNPERTVQEPHSTARALTLAERLADIILEVHYGSSRAKHRRTRTAFTHQQLQVLEGTFSKTH
YPDVVMREQLAAYINIPESRIQVWFKNRRAKYRKQVKEGEDPSSNKTFESSFIPLDPTWMMARGCYPTSPTFSSTYPSIQ
FNQCQLPWSLCPYTGTSSCSCREMNANSNASPHWPISYCTQSSMFGQPRRLEPGEQVTKKE
>AMI_XP_029179687.1
MNQAIEGQKQSSTSTILSEMESSPSLSSSSFSIDNILKPDKCDSSQEPRSADRALTLAERLADIILEVHYGSSRGKHRRT
RTAFTHQQLQILENTFSKTHYPDVVMREQLAVYINIPESRIQVWFKNRRAKYRKQMKDGEELTTGNEMENKAALERHFGS
HEAPWSPQHFYPGSTGLPFGAGNAVSAQSNYAQYSWPAVPLYTSSPCACVPSYSENARRSWSACSACYENTDRKNPLK
>ATEN_s0115.g7.t1
MESSPSLSSSSFSIDNILKPDKCDSSQEPRSADRALTLAERLADIILEVHYGSSRGKHRRTRTAFTHQQLQILENTFSKTHYPDVVMREQLAVYINIPESRIQVWFKNRRAKYRKQMKDGEELTTGNEMENKAALERHFGSHEAPWSPQHFYPGSTGLPFGAGNAVSAQSNYAQYSWPAVPLYTSSPCACVPSYSENARRSWSACSACYENSDRKNPLK
>AMI_XP_029179678.2
MDFASSFSIDNILRNNPSSSNTNQVLTGPRALTLAERLADIILEVHRNPTRAKQRRSRTAFTLQQLRLLESTFSKTHYPD
VAMREQLASWTNLPESRIQVWFKNRRAKHRKQDRGAQYAQSDENGEPFYESDNNLAFSAGSRQCPFPLPSTLLFPTENNF
ALGTRMFTSQLRPEESMGSSSTSNYQVFSDKGESFPLNQHPIGTFNSPRYCYPTRVDNSPAVPTLEVSCHNYPVGGDDVE
CLARKNETYHKVWKPTISSVDQWRLKVSGHNNSCQ
>aten_0.1.m1.6791.m1
MDQEYVVLKKVPEVDMKSFFALQTQETFPQSFSLDASTANYFGREEIDRSSASDSIMDFA
SSFSIDNILRNNPSSSTTNQVLTGPRALTLAERLADIILEVHRNPTRAKQRRSRTAFTLQ
QLRLLESTFSKTHYPDVAMREQLASWTNLPESRIQVWFKNRRAKYRKQDRGVQYAQSDEN
GEPFYESDNNFAFSDGSRQCLLAGPSTLFFPRENNFAVGTRMFTSQLRPEESVGSSSTSN
FQVFSNKGESFPLNQHPIGTFNSPRYCYPIRVDNSPAIPALEVSGHSYPVGGDNVECLAR
KNETSHKAWKPTISSVDQWRLKVSGHNNCCQ
>REPO_NVE613
METTDSYSASERTCASSYSICDILGIRKEPKQEESTEESGDEENNNLAVDMKIEKFTEFEKPEESVNIES
DSLKASKCADSKSPSTTGSENVDIDEDSSANAAKKKKTRYRTTFSQYQIEELERAFDKAPYPDVFAREEL
AAKLGLTEARIQVWFQNRRAKWRKREKLCGYAGPGFPYPWLHDSYAASPAHSFYYPTPTLSTPPRELCSA
YLPPSFQHTGYPHYKPALAASLSTRALSSCPGSRDCSCCSSLYPGSQSIGPYMMLPNCRHDNDTSRSEKV
ELNSEDAVGKTNRASSIASLRMRAKEHEMSLLHYVSGST
>XP_020913514.1_EDI
MESADNVEPKSVSLSHSISGILGLBTYEQQDBXNXAKQHETTQKDENEENTKEDNKDSTNEKSRPESVCS
QTEIAEAESPGGSGASKKKKTRYRTTFSQYQIEELERAFDKAPYPDVFAREELATKLGLTEARIQVWFQN
RRAKWRKREKLCGFGPMVGPGLPYPWMHELSPSPNPFFYQTPTVSTGPRELCTSYLASPCTQYCKPNISP
FGRGMPPCHVRECGCGYSGSMFPGASTVGPCVVLPGYRDEIEPRSDPVDVKPGELHKENNRVSSIASLRL
RAKEHEMSLLSCFHNS
>ATE_XP_031562494.1
MISTIRVMEAEEEVQNTTSNNNKPTSLSHSIRDILGLATSRQESVNDQVDERNNTDKSEEQNRKDDNNKSCNPVTESKDS
AVGSPMSERSRPASAGSQEDNLENIELDSAEEANNSTKKKKTRYRTTFSQFQIEELERAFDKAPYPDVFAREELASKLGL
TEARIQVWFQNRRAKWRKREKLCGFGPGMVGPGLPYPWIHDVGPSPSHPFYHPSNPVSTPPRELCTSYFAASHYAQPPYS
YYKPNTPSLARAIPSCSGHFRECGCSIGGSLYPGGSQVGSCMVLPGYCPEPDIETRVDTIELKRGDLHKEGSRVSSIASL
RLRAKEHEMNLVHYLNTN
>AMI_XP_029186200.2
MDLEGDGSLQSKERNRIVKHSINGILGLNDETISIKDECGENMTQSTHASAKENDESVETTVEEKQEDESKAKEDETNSS
SEDASNSSSKKKKTRYRTTFSQYQLEELERAFDKAPYPDVFAREELASKLSLTEARIQVWFQNRRAKWRKREKLCSFGAV
PPGHGMIYPWIHQDSFPANSSYPITFPPGLGPSTTRDMCSSFFSTTPHPIPCYRSAVPRVIRSSGTDPRECACSCGMLSP
TGSTCVFPPPYRFQEVSRGPEVAAEQTSGVSRETNRVSSITSLRLRAKEHQMNLVQILSRK
>ATEN_s0027.g107.t1
MSQKLENNESVETTVEEKQEDESKAKEDETNSSSEDGSSSSSKKKKTRYRTTFSQYQLEELERAFDKAPYPDVFAREELATKLSLTEARIQVWFQNRRAKWRKREKLCAFGAVPPGHGMIYPWIHQDSFPANSSYPITFPPGLGPSTARDMCSSFFSTTPHPIPCYRSAVPRVIRSPGTDPREYACSCGMLSPTGSTCVFPPPYRFQEVSGGPEVAAEQTSGVTRETNRVSSITSLRLRAKEHQMNLVQILSRK
>CHE_00007721
MENELHVFGNDVHNLEPPFDQNMNFSERRKRTSYKIEDILGIKIKTSDGEEESDESMENL
SPTTSGSLNGSEDDSDVFDNSPTLDHNTLMTTVADQHVNSLSASPTNNFMAMSGVTHNRP
RIPIKKRRYRTTFTTHQLEELESIFNRTHYPDVFLREEIALKLGLTEARIQVWFQNRRAK
WRKRNKTNVNQPHHIPFGSSATSNQMNPLQSNTAMRLMNKSCR
>AAU_782.g2.t1
MSERPKDIFYVDSIDYIQIRFSSCSSEKRRCKSYSIADILGLNETVKKERYDSEYSTSPHSSPSRTQSSGQESPGSSLES
PSSSDGEKKPNSLQDGITTLREQQNGVPKKRRYRTTFTTYQLDELERVFVRTHYPDVFLREELAMKLSLTEARIQVWFQN
RRAKWRKRNKGDSNRSSSPPPNNLPIIPQSFHSNVCNSLFLKTLNHTSSLSTVKIPRLPIMPFSKPLSTCFGGPSCSHCR
NAIHV
>ALX3/4_CART1_NVE1403
MEKFSDFVSSIGQARKLQQYPSLPPHCSAALQSMHSREVPVRPQVQEAGSVPLQHMPTQPDTPEEKYPSE
LSPSAKLTHNTQDCSDMDSDSGDSAPKRKKRRNRTTFTAYQLEEMERVFQKTHYPDVYTREQLALRCALT
EARVQVWFQNRRAKWRKRERFTQVPVPVRGMGPTSIYDQIQPSSWPRGNAPNMSPVGTGSGSLPPHMSLP
SYAAVLHGQAPQSMPGRTSFPSQHSISMTSSLGRGPHPNVTISSQSPRSPNQVSPVLPPSPRASHSPADT
HGSQACHEEREKGPNGERQTSSIAALRLKAKEHSVAMEMVRSFNMRADV
>XP_028513453.1_EDI
MEKFPDCMGVIDPVRKISRSTSQCGPVLQRSMSCGVGLHHEGSVPLQHMPTTHSSDLGKFPSPQEEKYNR
TVSPTPQLSQGSSSCTEMESSSSESTQKRKKRRNRTTFTAYQLEEMERVFQKTHYPDVYTREQLALRCDL
TEARVQVWFQNRRAKWRKRERYSQVPLPGRGIGGSPYETSPSSSWSRDDPNNISQGGPIPRHLPPHVTLP
SYAGVLPPIPAMAGRTSPGHQGNMVNSSQLHRAHAHQQGPLPNVTITSSSIVPSHNPPSLRPTLSPPRAC
HSPPSAGIQVSRDCRIEGEXDPETGQCVVRHSSSIAALRLKAKEHAVAMGMVRAYNMRADV
>ATE_XP_031572541.1
MEKFPDFMPSMDQARKQPPYPSASNISHCQQMVPRSREINLNVQVHHEGGSVPLQHLPAHPGDMEEKYNQNVSPSSXLSH
GSPSCGEMDSSNSESPQKRKKRRNRTTFTAYQLEEMERVFQKTHYPDVYTREQLALRCDLTEARVQVWFQNRRAKWRKRE
RYSQVPVPVRGMPTSPYDQIPPPSWPRNDPSVGISQGGPMPRHLPSHVTLPSYGAVLHAQSMSSMAGRTSPPGSPNHVIN
TSMAPSSHIRSHAHQQGPHPNVTITSSSMPHNHISSSNYPPHSSPGACHSPPSAGPHVSRDCRIENEQDLQGGQCVVRHS
SSIAALRLKAKEHAVAMGMVRVYNMRADV
>AMI_XP_029202580.1
MEKFAEFVSSIGQNARSSPYMPTNGVLPRVSTSPNVAQPNYVSCDLARQHNLSMNTQNQAGKFSPPVGGNNQLSPSPQPC
MEMENGSSEPSSKRKKRRNRTTFTSFQLEEMERIFQKTHYPDVYTREQLALRCDLTEARVQVWFQNRRAKWRKRERFAPV
PVPTRAITMAPIYDRHPQGPWARPPNSCMNPSGPGTGPLPHHMSVPGYGPVVHVHHSSLPPNRLSPRSPSPESPPHCAKV
GAMTTASNGMRRSPVAHPNVTISAQYGPSKHLSPCALITPQRACQSPGDGCRGSPGSMTPQSFGDEHEQCIPCPQRHNSS
ITALRMKAKEHSVVVDMARTHNGRAV
>ATEN_s0204.g23.t1
MEKFAEFVSSIGQNARSSPYMPSNGVLPRVSTSPNVAQANYVSCDLARQHNLSMNTQNQAGKFSPPVGGNNQLSPSPQPCMEMENGSSEPSSKRKKRRNRTTFTSFQLEEMERIFQKTHYPDVYTREQLALRCDLTEARVQVWFQNRRAKWRKRERFAPVPVPTRAITMAPIYDRHPQGPWARPPNSCMNPSGPGTGPLPHHMSVPGYGPVVHVHHSSLPPNRLSPRSPSPESPPHCAKVGAMTTPSNGMRRSPVAHPNVTISAQYGPSKHLSPCALITPQRACQSPGDGCRGSPGSMTPQSFGDEHEQCIPCPQRHNSSITALRMKAKEHSVVVDMARTHNGRAV
>AAU_243.g31.t1
MERFTNFVSSIGQSDVGSVEGISNIVGESEFLDQLHQEQKKEKLGNMNHPELDLEAIGRKPALSRNSIDSTVDDLLIEKRKKRRNRTTFTAFQLEEMERI
FQKTHYPDVYTREQLALACDLTEARVQVWFQNRRAKWRKRERYGDINSTHHTPIGIRQIGSLPTSYTPAMIKSQAYSGMTSSAWSTQAPSSPTGRPLNSY
TTQPYVPTGYVQLHHTPSHYAYPYHQPAPNNTSPVSSREAGSPPFSESPVPMYALQYTGYQSVNDYQRLALSQQYPFSRQGTQHLRHMSEDSTGGEIATP
DDKGPHDIMAIRMKKEKFN
>OtxA_NVE7115
MNSHAMGITPPNIDFFNHMVSPSCSHPTRKQRRERTTFTKNQLEVLEELFAKTRYPDIFMREEVAIKINL
PESRVQVWFKNRRAKTRQLEKAAENKQKPERKPSTSTNSTPTTSAATPPTPLPPHPVAKDTSSKSSPSPY
DLPSCSGNLWNPVTSANSPLPPAPNYGPPVLTNTSGPVFMPPPPHTQSYRRQFTNPDCSYSIPSPYTMNR
QMANPYNPTHM
>XP_020908339.2_EDI
MTCQSFPLCAVIVLSRYTCLELEFFAITDTCVLYIPCVGLKATRVSDKGLVMAGYFGHLPSYPITTHPMT
PPNIDFFNHMGSNSCAHPSRKQRRERTTFTKNQLEVLEELFGKTRYPDIFMREEVAAKINLPESRVQVWF
KNRRAKSRQLEKSTETKQSTEKKASPPSTPTSPPSSVNNTNSKDPPPPKKSSPSPYDLPSCSGSNLWHPV
ATTHSMIPNQTFPQVLTNTSGPVFMPPPPQGPYHRPMSNPNCSYNMGSPYMHSSSQIGNPYGQAHI
>ATE_XP_031573699.1
MAGYFGHVPSYPITTHGMPMTPPNIDFFNHMGSNSCAHPSRKQRRERTTFTKNQLEVLEELFAKTRYPDIFMREEVAMKI
NLPESRVQVWFKNRRAKSRQLEKSSDNKQSGEKKTTPPTTPTSPPAPVSNTSSKESQPPKKSSPSPYDLPSCSGNLWHPT
ATTHSMLQNQNYPPPVLTNTSGPVFMPPPPPQVPYHRPVVSNPNCSYNMPSHYMHSNSQMGNMYGQAHI
>AMI_XP_029190252.1
MAGYFGHVGGHVPPYTVSNHGLNHPAPNIDFFNPMAPPSCAHPRKQRRERTTFTKAQLEILEELFTKTKYPDIFMREEVA
MKINLPESRVQVWFKNRRAKCRQLDKAAENKRKFDKKSPPGGSISSPSKHNEPKKPNPLPYQLPSCSANMNNLWNGSPST
PLTHGQTYSTPPVLTNNSGPMFMPPPHPPPTQAPPPYYRQNADCSYMSSPYMHMNRPSEQNYPPTHM
>ATEN_s0028.g42.t1
MAGYFGHVGGHVPPYTVSNHGLNHPAPNIDFFNPMAPPSCAHPRKQRRERTTFTKAQLEILEELFTKTKYPDIFMREEVAMKINLPESRVQVWFKNRRAKCRQLDKAAENKRKFDKKSPPAGSISSPSKLNGEPKKPNPLPYQLPSCSANMNNLWNGSPSTPLTHGQTYSTPPVLTNNSGPMFMPPPHPPPTQAPPPYYRQNADCSYMSSPYMHLNRPSEQNYPPTHM
>OtxB_NVE7116
MAGFLNNYPSYPMGSLNMPPRSSEMFGPMVTPPAFGYPRKQRRERTTFTKNQLEILEELFAKTRYPDIFM
REEVAIKINLPESRVQVWFKNRRAKARQQAKGESKPKSKPKSPSTSKEGSSLPPVLPPSPCRYASCSGNI
WSPAHEPVRPSTYSPHSMMSTSMTSSNAGAFMPPPQPPPYYCSSPSGPYMSMDHVHSMAPR
>XP_020908327.1_EDI
MAGLFNNYPGYTLGGLNIPPRSAEMYSPMVAGPPYGYTRKQRRERTTFTKNQLEILEELFSKTRYPDIFM
REDVAMKINLPESRVQVWFKNRRAKARQQTKGEPKPKPKPKSPPPSKELPQPVPPPPCRYASCSGNIWSP
AHETGRPSLANYPSHPAMNNSMTSSNAGAFMAPSQPPPYYCSTSNGPYMSLXHMHSMAPR
>ATE_XP_031573454.1
MAGFLNNYPGCPLGGLNLPPRSAADMFNPMVAGPSYGYPRKQRRERTTFTKNQLEILEELFSKTRYPDIFMREDVAMKIN
LPESRVQVWFKNRRAKARQQTKGEQKPKPKPKSPPITKDLQQPIPPPPCRYASCSGNIWSPAHESVRPSLSNFPSHSVMN
NGMSTSNSGAFMPPPQAPPYFCSPPSGPYMSLEHMHPMAPR
>ATEN_s0028.g41.t1
MAGFLNHYPPYPVNGLNMPPRSADMFSPMVAPPYGYPRKQRRERTTFTKAQLEILEELFSKTKYPDIFMREEVAMKINLPESRVQVWFKNRRAKVRQQSKGEPKPKPKPKTPTSSKESSSQSAPSPCRYASCSGNIWSPAHESVRPMPTYPSHAAVINNSMAMSSASPSFMPPPPPPPYYCSSPNGGSYMPLEHAHMHPMAPR
>AMI_XP_029190249.1
MMSFSIYENQNVLFGVPTNYYPKCVFNTFFKKKSQAFKTHAAQNSFPVIQRDTEMAGFLNHYPPYPVNGLNMPPRSADMF
SPMVAPPYGYPRKQRRERTTFTKAQLEILEELFSKTKYPDIFMREEVAMKINLPESRVQVWFKNRRAKVRQQSKGEPKPK
PKPKTPTSSKESSSQSAPSPCRYASCSGNIWSPAHESVRPMPTYPSHAAVINNSMAMSSASPSFMPPPPPPPYYCSSPNG
GSYMPLEHAHMHPMAPR
>AAU_23.g184.t1
MSWHYNSVPAYHLPHLPYHGGFSSHYGFNPLYGIPRKQRRERTTFTKTQLEILEELFSETQYPDVFMREEVARRINLPESRVQVWFKNRRAKHRQKSKRE
PEPGTSAVKKEQPVVKSPIDTEPAEQPKKSTPSVRVSTETASVKSACSFSNLNSDHMLPRTTYQCSSGSSLAQSSPVTSYPGYLSPHSLSSRSLAPDYCP
YQSTRSLPMTGHGHSHLSPSEYLPCSDFHNQPLSGSWGYGAAI
>CHE_00000395
MLTSYISHERERRMTWPYNPVPSYHVPHHGPYNFPGHYPLNYYGYPRKQRRERTTFTKGQ
LEILENLFRETKYPDVFMREDVARRISLPESRVQVWFKNRRAKHRQKSKKSSSTSQSTNS
DSSPERGDRSPALQSPNSDKSHNIDPPPLSSPAKPNHSNSNHSNSNHSSSNNNNNNGSNG
NTTSESTNEFNNNKSQCTFNNNHLPQNPLTPTTPTNTGGYPPLERAPSYPNYIPQSFQQS
QRGYGGQSDSSYCPYSPTSGRQSFYQSSHLHPHSTSDYQPCAVDVHGSTPLSPGWNTYGP
NI
>OtxC_NVE7117
MAGVFGRLPPYPMNGLNYPSPNFDYYSPEAHGQMFGPPRKQRRERTTFTKNQLEILEELFAKTRYPDIFM
REEVAIKINLPESRVQVWFKNRRAKLRQLSKGQSKQSPKPVKRKSPSPEAEQHKPATPPQSHYVNSNPWQ
QPPVDMRMPMGRSNYQPPNMMNSMMGNMMNAGCAIGSSGPRLLPPPPPSAYHHSSQEYPYMANNPGQVPA
STIAGNPNIQGNFYTSSMM
>XP_020908323.1_EDI
MLDSYFTMHGNYHKSSPLFHREVFNRGMSSCVDISHHCSKCRFESEQERAFRMAGMFGRLPPYPMNGLNY
PSPNFDYFGADAHGQMFGPPRKQRRERTTFTKNQLEILEELFAKTRYPDIFMREEVAIKINLPESRVQVW
FKNRRAKLRQLNKGQSKSSPKPAKRKSPSPEPQPNKTPSPPVTNHYVNSNPWQQQGVDMRMPVARSNYQP
PPNMMNGMMGNVMNGACAVGGSGPRFMPPHPPPSAYHHPSQDYPYMGNNNNGGMNSSMPGNPNGPPNYYS
SSMI
>ATE_XP_031573372.1
MHQPYHWPECRFESEQERAFRMAGMFGRLPPYPMNGLNYPSPNFDYFTAEAHGQMFGPPRKQRRERTTFTKNQLEILEEL
FAKTRYPDIFMREEVAIKINLPESRVQVWFKNRRAKLRQLNKGQSKSSPKPTKRKTPSPEPQHSKTPSPPVTNHYPNSNP
WQQQAVDMRMPMPRSNYQPPNMMNGMMGNVMNGACAVGGSAPRFIPPHPPPSAYHHPPQDYPYMGNNNGVSVNNNMVGNP
NGPPNYYSSAML
>ATEN_s0028.g40.t1
MNGIFGRLPPCAMNGFNYNHPPSMDFYNPEAQIYGPPRKQRRERTTFTKAQLEILDELFAKTKYPDIFMREEVAMKINLPESRVQVWFKNRRAKFRQQTKQQQGSQSKPKPTVKSKSPSPPLQQTPDPTKPAVQAPPPQQFNSFAFGASSPWHNKHNLQDMANLQRQANYQKMINGGSSINPFSAPSFAPPSSQPHFNGNHQPYFPYMPNGGVMPSEIQRNRMESSPLMC
>AMI_XP_029190299.1
MNGIFGRLPPCAMNGFNYNHPPSMDFYNPEAQIYGPPRKQRRERTTFTKAQLEILDELFAKTKYPDIFMREEVAMKINLP
ESRVQVWFKNRRAKFRQQTKQQQGSQSKPKPTVKSKSPSPPLQQTPDPTKPSVQAPPTQQFNSFAFGASSPWHNKHNLQD
MANLQRQANYQKMINGGSSINPFSAPSFAPPSSQPHFNGNHQPYFPYMPNGGVMPGEIQRNRMESSPLMC
>AAU_23.g179.t1
MAWPYNNMPSYSQMPPNCMGFPGYPSVNLHYPLAPSCAFPRKQRRERTTFTKAQLEILEDLFSKTHYPDIFMREEVARKINLPESRVQVWFKNRRAKHRQ
KAKQEKEKNKKSSVSNSSDKLSDSGSTGTASPVSTPNTTMSTTYKATVTSTVASNPSTNIWSPATTKLNNTIADPQRSFQSSPVLSPCAGGNTSYHGYMP
TQTTNSQRYCGTSQDYASYMSMSGLNGMQVNSHVPTHQNQEMLEFQDYHAQANNTSWGYGATM
>CHE_00064435
MAWPSPYNGIPSYSPMPPNCIGFPYHPSGVNVHYPLAPSCGVFPRKQRRERTTFTKSQLE
ILEDLFAKTHYPDIFMREEAARKINLPESRVQVWFKNRRAKHRQKAKQDKEKTSKKTSNS
TSSDTSELSKTGSISPAPSISPKVSNIVASPPESPSYKTTISTPSSNMNSIWSPAKNPSP
YEAPRTVSPILSPCAGGGGSNPGSGGGSSYNQSSSSLYTHTPYNMSHTRNDYPQYGTMPF
STSVGGHSNHNSSDIMDFPNEYHPQQSAPWYSSM
>XP_001635006_Goosecoid_NVE19762
MYLYDNSTVSMSSSFQSSFTIDSILSRPTYRPRCSAAPAPCLFSHAYPVIPAPPGYLVGFPRYADVLRSQ
PKRKRRHRTIFTEEQLELLETTFQKTHYPDVLLREELAMKVDLKEERVEVWFKNRRAKWRKQKREAVDSK
KANEEDLLQQADSPLTEENPEMCESIEKPSSPVTAYRDSNLIKDCSSSLTSKELLCGFSSNSHHHNIAFC
S
>XP_020907624.1_EDI
MSSFTSSFTIDSILSRPTYRPQCGPCMYSHPYPIMPTPPGYLVGFPRYADVLRNHPKRKRRHRTIFTEEQ
LALLESTFEKTHYPDVLLREELAMKVDLKEERVEVWFKNRRAKFRKQKREALDSKKKDTDSPQEPLAANE
VFNENLNDSPVTPYTDHEFTKDCISSLNSDEMLCLSTTTRTSQALTHDNT
>ATE_XP_031573214.1
MSSFTSSFTIDSILSRPTYRPQCTPCIYSHPYPIMPTPPGYIVGFPRYADVLRSHPKRKRRHRTIFTEDQLDLLETTFQK
THYPDVLLREELAMKVDLKEERVEVWFKNRRAKWRKQKRESLDSKKRDDDSPREPSTTKETTETSQPNKLEDFPVTPYKD
HGFTKDCISSLNSDELICLSNNRHTNNLASLHSRQGT
>AMI_XP_029190295.2
MSDFRSSFTIESILSRPTHQRFMPYAIPHPCPIISTAPGYIGLPRFGELLRSQPKRKRRHRTIFTEEQLDLLEGTFQKTH
YPDVLLREELAIKVALKEERVEVWFKNRRAKWRKQKREDQEAKKKLENSKTKASTDISEAIEKRSLLVKSRENGRDGPFT
ENKDKSSVIRSDQSEAFFVSSRPEAANTKDRPECTPTRNERDEIYFTDVI
>ATEN_s0350.g10.t1
MSDFRSSFTIESILSRPTHQRFMPYAIPHPGPIISTAPGYIGLPRFGELLRSQPKRKRRHRTIFTEEQLDLLEGTFQKTHYPDVLLREELAIKVALKEERVEVWFKNRRAKWRKQKREDQEAKKKLENSQTKSSSDISEAIEKRSPLVKSRENGRDGSFTENKDKSSVIRSGQSEAFFVSSRPEDANTKDRPECTPTRNERDEKDFTDVI
>CHE_00019164
MSGFLIENLLKDDGRRFQEKTDYTLREGSESIDEHRHSPPFDLTPSPVRETPCKSRHVYQ
EEDFVHLLHQHHRNDHVSIRGAKMSNICEKDLSCKCEICVCMLCYEWHSTWKRSNLSRFQ
KHSLSIKNIHPKHCSRDYGKLPSLTFIGYARKYGGHSPHGKLPYPTSTPGSNNNGNNPSS
NGFRRRHRTIFSDEQLELMERMFDRTHYPDVMVREEIARMINLTEEKVEVWFKNRRARWR
KQKKDTHNSSPKGLRGGISSALNHGKLTMNSSYVIDSEGSISPCSPIREIEKALSKTPH
>AAU_25.g25.t1
MASFSIKHILQLERSSSPERVERRSEAVMPCCWKSPVPRSPTEDRRTLVPCPAACYSCPCCERQPYRPVTLAHGHHYPSSSIPTSPYHTSIPCLPLTSMK
STIGTLDVPTSGIKRRHRTIFTDEQLEILERMFERTHYPDVLVREQIANMIQLTEEKVEVWFKNRRARWRKQKKERQVKQYQDIRLEESTLRHECFVNDG
EKHTSGLQQSEKEKVTSSSKYWTGRNEAEVYHIEKRQ
>PBX_NVE18484
MEGSDSRLIHTAPISVNSVPLMHGQQAHVNQEMKQGEELDGRKQDIGDILQQIMSITDQSLDEAQAKKHA
LNCHRMKPALFNVLCEIKEKTVLSIRGSQEDEPPDPQLMRLDNMLLAEGVAGPEKGGAAAAAAAAGVHEN
QAEHSEYRAKLNQIRQIYHTELEKYEQACNEFTTHVMNLLREQSRTRPISPKEIERMVGIIHRKFSAIQM
QLKQSTCEAVMILRSRFLDARRKRRNFSKQATEILNEYFYSHLSNPYPSEEAKEELARKCNISVAQISNW
FGNKRIRYKKNIGKAQEEASLYAAKAAATQGNRSTQGGSQSGGSGPPSGGSAPSSTPGGFPMGGGSGPGM
SPTSQPQMSMGSQQQEMYMGGVQMNGNMGSAEYQTGSAVGANVQSQVPGLRHVISQAASGFDPNMQGGHG
QQQMYHDPHHMHQQNKPDSIRELFDETINEWADNKGGGQGSGSKGGQDANRDSET
>XP_020906674.1_EDI
MEGSDRLMHTPVSLAVNSVSMMHGQQAGHEIKQGEXIDGRKQNIGDILQQIMSITDQSLDEAQAKKHALN
CHRLKPALFNVLCEIKEKTVLSIRGTQEDEPPDPQLMRLDNMLLAEGVAGPEKGGAAAAAAAAGVHENQA
EHSEYRNKLNQIRQIYHTELEKYEQACREFTTHVMNLLNEQSRTRPITQKEIERMVGIIHRKFSAIQMQL
KQSTCEAVMILRSRFLDARRKRRNFSKQATEILNEYFYSHLSNPYPSEEAKEELARKCNISVAQISNWFG
NKRIRYKKNIGKAQEEASMYAAKAAAAAAAVAQGGPRPPSQGGQSQPTGNGPTAGAGNQPSTPGAFPMGN
PGMSPTSQPQMSMASQQPGEMYIAGVQMNGGMGSEYQGGQTVGANVQSQVPGLRHVMSQASAYDPSGGHM
QGQQQMYHDPHHLHQGGGQGGNKGTPEEGES
>ATE_XP_031553047.1
MEGNDRLMHTSAPMPVNSVSMMHGQQGAEMKQTEELDGRKQDIGDILQQIMSITDQSLDEAQAKKHALNCHRLKPALFNV
LCEIKEKTVLSIRGSQEDEPPDPQLMRLDNMLLAEGVAGPEKGGAAAAAAAAGVHENQSEHSEYRNKLNQIRQIYHTELE
KYEQACSEFTTHVMNLLREQSRTRPISPKEIERMVGIIHRKFSAIQMQLKQSTCEAVMILRSRFLDARRKRRNFSKQATE
ILNEYFYSHLSNPYPSEEAKEELARKCNISVAQISNWFGNKRIRYKKNIGKAQEEASLYAAKSSQAVARPPSQGGQPQPA
GNGPTGPAGVPSSTQGGFAMSSPGMSPTSQPQMSQQPGEMYMTGVQMNGGMGSEYQGGSAVGANVQSQVPGLRHVMSQAA
SAYDPSGGHMQGHGQQQQQLYHDPHHMHQQAGSQGVGNKGGPDGNRGQEGET
>AMI_XP_029184911.1
MEGNVMNSVQVPGMMSSQQAMEQMKSAEEGPDGRKQDIGDILQQIMNITDQSLDEAQARKHALNCHRMKPALFTVLCEIK
EKTVLSIRGSQEDEPPDPQLMRLDNMLLAEGVAGPEKGGGSAAAAAAAAGVHENQAEHSEYRAKLNQIRQIYHTELEKYE
QACNEFTTHVMNLLREQSRTRPISPKEIERMVNIIHRKFSAIQMQLKQSTCEAVMILRSRFLDARRKRRNFSKQATEILN
EYFYSHLSNPYPSEEAKEELARKCGISVAQISNWFGNKRIRYKKNIGKAQEEANMYAAKAAASGAPPGQVQGQQGVPSSG
QGQYSAVAGSPTGVAPSPQHQMPITSQSQPEMYMSGVQMNGSGMGGSDYQTGSNVGANVQSQVPGLRHVISQAATGYLDS
GAGQMQPHSQGQVYHDQHHLHHQAGGFNELFDSINVWARKTGTATKGGEQQRKRGQNGKSGSRSNTPSDSIPGSQDDKDD
QGSSEFSSLQGLSDMANADFDSRGNPDRPRDEPPSKRTKM
>ATEN_s0033.g91.t1
MEGNVMNSVQVPGMMSSQQAMEQMKSAEEGPDGRKQDIGDILQQIMNITDQSLDEAQARKHALNCHRMKPALFTVLCEIKEKTVLSIRGSQEDEPPDPQLMRLDNMLLAEGVAGPEKGGGSAAAAAAAAGVHENQAEHSEYRAKLNQIRQIYHTELEKYEQACNEFTTHVMNLLREQSRTRPISPKEIERMVNIIHRKFSAIQMQLKQSTCEAVMILRSRFLDARRKRRNFSKQATEILNEYFYSHLSNPYPSEEAKEELARKCGISVAQISNWFGNKRIRYKKNIGKAQEEANMYAAKAAASGAPAGQVQGQQGVPSSGQGQYSAVAGSPTGVAPSPQHQMPITSQSQPEMYMSGVQMNGSGMGGTDYQTGSNVGANVQSQVPGLRHVISQAATGYLD…
>AAU_400.g8.t2
MAASQQQSSNGLQQGVPAMLQQPPIDHQNLGNGQEDLPEYRKQEIGDILQQIMNITDQSLDEAQARKHALNCHRMKPALFSVLCEIKEKTVLSIRGAQDD
DQTDPQLMRLDNMLLAEGVAGPDKSGNAALAAAAVHDSQIENTEYKQKLAQIRQIYHTELEKYEQACTEFTTHVMNLLREQSRTRPISAKEIERMVSIIH
KKFSSIQMQLKQSTCEAVMILRSRFLDAREQSRTRPISAKEIERMVSIIHKKFSSIQMQLKQSTCEAVMILRSRFLDARRKRRNFSKQATEILNEYFYSH
LSNPYPSEEAKEELARKCNITVAQVSNWFGNKRIRYKKNIGKAQEEASMYAAKAQHSSTATVPSAGASNSGSSASSSQGQRLSGISADGESYSAPANGSE
YSGSNAVGINVQSQVNEIRQVIDXKNWKRFEYVC
>CHE_00057373
MENATSLNNSAATGGAGGLGGLNNTSATVSLQHPTQQNMVMQPMQQLQMGQAPQQQPSTS
NPVMNGQPPPPQMPDDENXSNPVMNGQPPPPQMLDDENTEMRKQEIGDILHQIMNITDQS
LDEAQARKQALNCHRLKPALFTVLCEIKEKTVLNMRSQVEDEPPDPQLMRLDNMLLAEGV
AGSDKSGSTAAAAAAVHDSQIENVDYKMKLSQIRQIYHTELEKYEQACSEFTTHVMNLLR
EQSRTRPVSKNEIERMVNVIHWKFNSIQMQLKQSTCEAVMILRSRFLDARRKRRNFSKQS
TEILNEYFYSHLSNPYPSEEAKEELARKCGISVSQVSNWFGNKRIRYKKNIGKAQEEANM
YAAKAQQNQHQSTAGGGAGEGGSSTSTIASNHIAEQVSPREDHHHAHAHHHSPTEHHHHS
DMTSPYSTAQSSHHSQQSQLSNGPDCAVSNLHHVVSQATSGYNTSIQSADSMSMANGGEG
ASATTEPSVSNFNTLLDSINNSPWGKVDSHNHHSNTGRHG
>XP_001628685.2_PAXD2
MDSYSFSGQGRVNQLGGVFINGRPLPLVLRKQIIELAQLGVRPCDISRRLRVSHGCVSKILYRFQQTGSI
EPGAIAGSSTPRNVTPEIEEKIDEYRRENPGMFSWEVRDRLVKDNVCSRCTVPSLAAISQVLKNRIASTS
SAASEDDDVFIDVEETDDNSNIVAGVILKTKKERKDEEDDKGKEDEKVEKNSSLPSRHNFSSSYSIASIL
KKPSAEEDGSAEIVKGIKVEAIESPPPSTSPSRMHFSLDPDFLLTRKQRRSRTKFTSKQVDELEKAFLKT
QYPDVYTREELAQRLNLTEARVQVWFSNRRARLRKKKINGDDNDSTNKRKYCYPQGMCSCHPTAAPIRYQ
VVPINDRVYTLPVL
>XP_020917654.1_EDI
MDTPYSYSGQGRVNQLGGVFINGRPLPKMLRLKIIELAQLGVRPSDISRQLRVSHGCVSKILCRFQETGS
IEPGAVINSTKPRDITVEIERKIDEYCKENPSVFSCEIREKLISDSVCDRLTVPSLGDISQVLKNRIANS
VESSGGKDAKKRFSTSSAASTSSDDEKEQEEEGDEKVRKSSFQSSYXILNLLNLPKHKNEDDKKGEKYGV
KVKVEVSDEDESSSPPVSPEPINSPLPTERDFLFNRKQRRLRTKFTSAQVEELEKAFVKTQYPDVYTREE
LAHRLKLTEARVQVWFSNRRARQRKQETSAGQSHRRKSCDILCTCNQPTMMQPITYVQYLPINGRVFTMP
MYT
>ATE_XP_031569065.1
MDGYLGGQGKVNQLGGVFINGRPLPKMLRVRIIELAQLGVRPSDISRKLRVSHGCVSKILCRYQETGSIEPGASSSPSKP
RDVTPDIGRKIEEYCIENPGMFSCEVRERLIREGVCNRLTVPSLGDISQVLKSRIARKDKEVSSDAGSRDRRESSSSSSS
DEKEEIATSDSSRKSSSSSFESSYSIYNILSLPQNKHQDSDVKIKAEDSESESPPPPKTPSSNDFSPSLYDKDFLLSRKQ
RRSRTKFTSAQVGELEKAFLKTQYPDVYTREELAHRLNLTEARVQVWFSNRRARVRKHEVTVDQVQKKKACGEGMCTCHQ
QFIPPPMTYVHYVPVDRNYYHTPVY
>AMI_XP_029211555.2
METFAFTGQGKVNQLGGVFINGRPLPKLLRWKIIELAQMGVRPCDISRQLRVSHGCVSKILCRYQETGTVDPGIVGLNRP
RDVTPEIENKIDQFRKENSGIFSWEVRDRLLRENICSKSTVPSLGAISQILKSKIVKENAWREEASLKKCDDTVNWRKKS
SQDNEDEVDETRYDVVVKEEEEEEEEEEDPPSPVTDQNSVRNSYSPDAGLKTLSTFSPSYTYSSLENDFFIARKQRRSRT
KFTHAQLNALEKAFQKTQYPDVYTREELAHRLSLTEARVQVWFSNRRARLRKKDTHQGDKKQSTAACSCQQSPVTCAVPP
PSMHGYIPYVVMKDAIYPLPVF
>ATEN_s0120.g5.t1
METFAFTGQGKVNQLGGVFINGRPLPKLLRWKIIELAQMGVRPCDISRQLRVSHGCVSKILCRYQETGTVDPGIVGLNRPRDVTPEIENKIDQFRKENSGIFSWEVRDRLLRENICSKSTVPSLGAISQILKSKIVKENAWREDASLKKCDDAVNWRKKSSQDNDDKVDETRYDVVVKEEEEEEEEEEEEEDPPSPVTNHNSVRNSYSPDAGLKTLSTFSPSYTYSSLDNDFFIARKQRRSRTKFTHAQLNALEKAFQKTQYPDVYTREELAHRLSLTEARVQVWFSNRRARLRKKDTHQGDKKQSTAACSCQQSPVTCAVPPPSMHGYIPYVVMKDAIYPLPVF
>XP_001628684_PAXD_NVE5330
MDTLIFPGQGKINQLGGVFINGKPLPRPLRLRIIELARLGVRPSDISRRLRVSHGCVSKILNKFHETGSV
EPGAAITTFKRRDISPAVLNKIEEYVFEQPDIFSWEIRDRLLKDKLCSKCNVPSLEAVSNVIKTCARKLQ
SNLTRKSEAASRQNNNCTIKTEREDSSDKGTEQGSRSRFTGPFSISNILELESPEEAGKVSSDDYTDQET
FEEKGDDEEFDNDPRPEDRELPCHKPRRSRTRFTVSQTDELERAFRKTHYPDIYAREELAQRLGLSEARV
QVWFSNRRARLRKERLLPCTDGAIFGSPVAAFSFSMLQAQAGYHTAYVPYY
>XP_028519762.1_EDI
MDTFIFQGNARDFASVASMAGQGKINQLGGLFINGKPLPKPLRLKIIELARLGVRPSDISRQLRVSHGCV
SKILNKFQETGSVEPGAAPSFKRKELSQVILVKIEEYVRAQPDIFSWEVRDRLIREKVCSKLSVPSLEAV
SKVIKTCASQITRKAEPSSKKSTSQENGKERSEAEVERKKACSFNGPFSISNILNLSSSEEQDEKQPESF
TSSDTESDILEENAEKGSKAEQRAEISLPSHKPRRSRTRFTIPQTEELEKAFHKTHYPDIYAREELAQRL
GLSEARVQVWFSNRRARLRKERLLPCXEEFLYSPMAHYPYALLLQASHPLTSSLAHECVPFY
>ATE_XP_031569050.1
MDALIFQDFASVASMTGQGKINQLGGLFINGKPLPKPLRLRIIELARLGVRPSDISRQLRVSHGCVSKILNKYQETGSVE
PGASPSYKRKEISQIVLAKIEEYVQGQPDIFSWEVRDRLIREKACSKLTVPSLEAVSKVIKTCANKFHKNEAARKNGLRG
XPSGKSTSGDADKKENPSSTRFSGPFSISNILNLPSSDSDEDKSKVEGIESSDEESDIQEENQNGKRSKEERRTELSLPS
HKPRRSRTRFTMPQTEELEKAFHKTHYPDIYAREELAQRLGLSEARVQVWFSNRRARLRKERLLPCSDDFFYSPMAHYPY
ALLLQSSQCQPLTSSFSTDCMPFY
>AMI_XP_029211556.2
MVNGHLLSNIAGEHILQFSPTHTAAYLTDKFCSIMDGLLFPGQERVNQLGGVFVNGKPLPKALRIRIIQLARLGVRASDI
SRQLRISHGCVSKILNKFYETGSIEPGAIPSSKSREITPEITKRIEAFILEQPDMFSWEVRDRLLLEGVCIKANLPSMEA
ISQLLKSRNDNCDGHGASRGLKRCLSNSESEEDQETTEIPKFQAPFSISSILNLAEKKDKGRRYKKEKIQEESEEESQVD
ESEYVSETKHAFLSGNRDQELFFSRKPRRGRTKFSLKQVDELEKAFAKTHYPDVYTREELAQRLDLSEARVQVWFSNRRA
RLRKEEYYTETRTQARPVEVSKSVTTSYGALTSPSASFTRIFFSNGASCLVPHY
>ATEN_s0120.g6.t1
MDGLLFPGQERVNQLGGVFVNGKPLPKALRIRIIQLARLGVRASDISRQLRISHGCVSKILNKFYETGSIEPGAIPSSKSREITPEITKRIEAFILEQPDMFSWEVRDRLLLEGVCIKANLPSMEAISQLLKSRNDNCGGHGASRGLKRCLSNSESEEEQETTKIPKFQAPFSISSILNLAEKKDKGRRYKKEKVQEESEEESQVDESEYMSETKHAFLSGNRDQELFFSRKPRRGRTKFSLKQVDELEKAFAKTHYPDVYTREELAQRLDLSEARVQVWFSNRRARLRKEEYYTETRTQARPVEVSKSVTTSYGALTSPSASFTRIFFPNGASCLVPHY
>XP_032235237.1_PAXC_NVE1796
MAHQIPFHLQFQGHGGLNQLGGAFVNGRPLPDYIRHRIIQLATYGVRPCEISRRLLVSHGCVSKILGRYY
ETGSIRPGSIGGSKPKVATPPVVNKILQYKQQNPTIFAWEIRDRLVEEGICDRDNTPSVSSINRILRNKA
AERAAQFAMLERERQHLASLYGLHPWGAVPDTPMQWGYPSFHHGSSSPTSEERMALQQELDRKILADIYN
EERMAKSPGYDHEDVKEAHKLREEDDLSPEREMRDLHREREETESITSHTEERSTIEDTDSHRQYEPRIT
HEEVRDRMDEAADSDTNANDASTDDERGKDEDPATNQKRKLRRNRTTFTPDQLEMLEKEFEKSHYPDVAT
REELANKIDMSEARVQVWFSNRRAKWRRHQKINNIPHLSQHSLMGSCYPMCRECDMANRQCSMISSYDPT
LNSLNLLPRRDTSSTSTSLMTSETQSTSGCGQECSCSRV
>XP_020910006.1_EDI
MAHQIPIPFHLQFQNHGGMNQLGGAFVNGRPLPDYIRHRIIQLAAYGVRPCEISRRLLVSHGCVSKILGR
YYETGSIRPGSIGGSKPKVATPPVVSKILQYKQQNPTIFAWEIRDRLVEEGICDRENTPSVSSINRILRN
KAAERAAQFAMLERERQHLASLYGLHPWGAVSESQIQWGFPTYHHTQTGEDERLIQQDLERKILAESYPE
EMASKSSDYEREESKLVSREESTLATRESEKQPTIEDRESFIGKTNHERSFHDEADYPHDHDDDINIKVD
DNSTNDSNSVHDVSSDDERTKSDDIQANHKRKLRRNRTTFSPDQLEMLEKEFEKSHYPDVATREELANXI
DMSEARVQVWFSNRRAKWRRHQKIANMPHMGHHSLVGSCFPMCRECDMADRQCSMIGSHYDQTLNSLDMM
ARRDMASSSTSTSMMHSETSSGGCGQECSCSRV
>ATE_XP_031553584.1
MTHQFPAGPFHLQFQNHGGMNQLGGAFVNGRPLPDYIRHRIIQLATYGVRPCEISRRLLVSHGCVSKILGRYYETGSIRP
GSIGGSKPKVATPPVVSKILQYKQQNPTIFAWEIRDRLVEEGICDRENTPSVSSINRILRNKAAERAAQFAMLERERQHL
ASLYGLHPWTPMSDSQIQWSYPTYHHSASEDEERLVQQAELERKILADAYSDEIMSKSSDYGSTRVGVDDHKVTQSKEET
TAEESTERHDKASSVISQTEERLTIDVTDFHHHDDEDHIKVDVASTSDSVSIHDVSSDDERIKSDDIQANQKRKLRRNRT
TFSPDQLEMLEKEFEKSHYPDVATREDLANKIDMSEARVQVWFSNRRAKWRRHQKIANMPHMGHHSLVGSCFPMCRECDM
ADRQCSLLNSHYDQTISSLDMISRRDIASSASSSAMMHTSESTSSNCTQECSCSRG
>AMI_XP_044176270.1
MSHLAPFLFQSHGGINQLGGPFVNGRPLPDYIRHRIVQLAACGVRPCEISRRLLVSHGCVSKILGRFYETGSIRPGSIGG
SKPKVATPPVVNKIVQYKQQNPTIFAWEIRDRLVEEGVCDRENTPSVSSINRILRNKAAERAAQYAMIERERQQLASIYG
FHPWPASICDSSVPWSCHSMPHLEEYPIHEYERRGLEPPSEMSIITTPESGSSQEEPSQVKIKGENDEDQGSRQCASSKA
ATKMEREVAMLQVSDNEQDETEAIQEFDAEDRDSNQRSNXNHSNENVDTDRKAMKNNTGNSGYNSENDSGKEDNDVQANQ
KRKIRRNRTTFSPEQLEMLEKEFEKSHYPDVATREELASKIDMSEARVQVWFSNRRAKWRRHQKINNLPHLRHSLLGSCY
PMCSECDMAEQQCALMSGPYSPPLNSVNLLSPTSDRMASASSSSVLGTGNGRACSPQDCTCSRV
>ATEN_s0115.g6.t1
MSHLAPFLFQSHGGINQLGGPFVNGRPLPDYIRHRIVQLAACGVRPCEISRRLLVSHGCVSKILGRFYETGSIRPGSIGGSKPKVATPPVVNKIVQYKQQNPTIFAWEIRDRLVEEGVCDRENTPSVSSINRILRNKAAERAAQYAMIERERQQLASIYGFHPWPASICDSSVPWSCHSMPHLEEYPIHEYERRGLEPPSEMSIMTTPESGSSQEEPSQVKIKGENDEEQASRQCASSKAATKMEREVAMLQVSDNEQDETEAIQEFDADLEDRDSNQRSNSNHSNENVDTDRKTMKNNSGNSGYNSENDSGKEDNDVQANQKRKIRRNRTTFSPEQLEMLEKEFEKSHYPDVATREELASKIDMSEARVQVWFSNRRAKWRRHQKINNLPHLRHSLLG…
>CHE_00038879
MDISHNEPTTMVSMGHRNYNHHNHHPASLKLIKPVPRSINTSDIQYHQYHQRSSSPPSRS
RSPPFKSLPIPSKSLIHSSPKHSTYDREGPPSLALNSNKHSIYSNSTPIVVPHPTYKSYA
NGGSSGSSPYFHMNRSRPSWVGGSKPKVATPEVVAKIEQYKRENPTIFAXSKPKVATPEV
VAKIEQYKRENPTIFAWEIREKLMKSNVCKTTNCPSVSSINRILRNRAAERVAQKAFLDR
EREYSLLRSSTGTAHAPLYPLAENDVRIMSSSAAAYHRLRYGSAQCAHRCCSGGAPSSII
PPSFGMRRLESLESLYRKEHYRNSWKDHFISRKRIASALAPYHTRTSQLEYLSPSYQSEN
TLKYQWKNLSPATINIDQRYTDEAFVEDGQLSRTYLSPKERKMSHEEQRQLDSTGNSEER
DTYTDYPSVDKDEIRPRILSSEHDVTLSPPDRYRNCDDNNNENLPDTEQTTLEKISNKSL
HGEIEVYYSDNSSVNSDCLSDSPMEKLSRSEARKLRRSRTTFTTSQLKLLEREFQNFQYP
DVTTREELATKINMSEARVQVWFSNRRAKWRRQQNGEDYDPMEEYTSYHCEDHVSPSQMQ
INERRRDSIEILEEREYEVFPLSDEDDKAN
>AAU_36.g113.t1
MSRFDHYRSTHSGYNQLGGTYVSGRPLPETSRHRIIQLAQEGVRPCDISRQLLISHGCVSKILGRYFDSGVFHSGSVGGSKPKVATPEVIEKIEQYKSQN
STIFAWEIREKLIKDGICVADNCPSVSSINRILRKTATERSVRQALFEHEQDLLLRGHYDYGFTAVPGCGLCYAGLCSSHYTDHLQPREMFARKFLTAQE
EHVSSTEDVSGVIDRVSNMTQDREDEEEDEEIEVTRYSGDDLRHRYTSFKSRITFDQENKEKEEYLRPNIDGSNDDRRTFRDSSPSNTPQSPCYDSRLHT
VASPNDRCTSPCYEPPVKSETKRGRQEPQVERDGDNKTHPPHINPKRKVRRSRTTFATKQLDVLEEEFGKCHYPDVNTREEVAENIGMSEARVQVWFSNR
RAKWRRHQRIQTSSPTPSNSVYRPAFSTSSQCYACHVECDDRMIRSPIERLQASQYSSGYSCSCGH
>XP_001639151.1_PAXB_NVE5430
MSHSKQGHGGVNQLGGVFVNGRPLPDVVRQRIVELAQSGVRPCDISRQLRVSHGCVSKILCRFYETGSIK
PGVIGGSKPKVATGNVVTKIAEYKLANPTMFAWEIRDRLLSEGVCTSDNVPSVSSINRIVRNRINSQDKM
SNPKGNPGDNSPMDMALKSDRDMQAINVPRSSYSISGLLGIPMPHQQVAQHTSPSKRKYSVDSADSTGSH
SGDEGDDPNSQRSKMSRRQRTNFTDEQIEKLEKVFEKTHYPDVFTREELAQQVNLSEARIQVWYSNRRAK
WRKEGKDGPQDPQGPIQTTYISSNGYSHPSVISPSNMQMNPIHVEADHTQVHYPPSSDQNIHVKRELTEL
KPISENSLGMGMPTIQQNQQFTSYSSPSPTTYISVPTTGSGGHQYQLQPIFSNISGQYQMQNPITTIADS
ETTQIIHGNPASSQALSPPAANTAPGYVLPPVSTLTNKGHDSTQYQSAQFAQIPPGAYPSSDQWIPAYPQ
GFIGRPATVFAVPAQWAAPPPSSSRIQSSKLTTSA
>XP_020910176.1_EDI
MSHSKQGHGGVNQLGGVFVNGRPLPEQVRTRIVELAQSGVRPCDISRQLRVSHGCVSKILCRFYETGSIK
PGVIGGSKPKVATPGVVTKIAEYKMSNPTMFAWEIRDRLLSENVCTSDNVPSVSSINRIVRNRINNTDKN
NNGKPNPNDNPQLEMNPKTERDFQGMNIPRSSYSISGLLGIPLQAGQLTSPSKRKHSVESNESTGSHSDD
EGHDPNSPHMRAKLSRRQRTTFTDDQIDKLERVFEKTHYPDVFTREDLAQQVNLSEARIQVWYSNRRAKW
RKEKGVIDGSPAASPSNQTMPTSYLTVPNGYQQTVISPGTHSQLTPVEADHTQVHYPPSQENILVKKELT
ELKPVSDNLGSLHGVSTIQVGQGQVPHQYEVIKSMAPPMSCPSPTYIAVPATTSSMHGSQIYTQYNGQNY
GTYTTNTSGQTTMQGNPASTQALSPPAANTAPGYVLPPVSTLTKGHVFEQQGQYQTAQYAQIPPGAYPAD
QWIQAYPGQGFIGRPTVFAVPAQWAAPPPPRVENSKLASSA
>ATE_XP_031554940.1
MSHSKQGHGGVNQLGGVFVNGRPLPDGVRQRIVXLAQSGVRPCDISRQLXVSHGCVSKILCRFYETGSIKPGVIGGSKPK
VATPGVVNKIAEYKMSNPTMFAWEIRDRLLSENVCSXDNVPSVSSINRIVRNRINSPDKNNNPKSSSNDNSQLDMASKSE
REYQZVMNVPRSSYSISGLLGIPMQHSQLTSPSKRKHSVESNDSTGSHSDDEGHHDPNSPAHLKNKMSRRQRTTFTDDQI
DKLERVFEKTHYPDVFTREELAQQVNLSEVWYSNRRAKWRKDGKGGPGSPASSPSNQQMQTSYISMPNGYQQMHTVISPG
TGHPQLTPVEADHTQVHYPPSNESVQIKKELTELKPVSENNLGMHPTIGVSTIQVGQGQLPQYEVMKSLPPMSAPSPTYI
AVPSSTASMQLHSSQMYNQYNGQNYSTYTTSTTRQSIPTQSLSGNPASSQAMSPPAANTAPGGYVLPPVSTLTKGHVFEN
QGQYQTAQYAQIPPGAYPSDQWIQAYPGQGFIGRPTVFAVPAQWAAPPQSRVDNSKMTSQA
>AMI_XP_029212192.2
MAHTTKQGHGGVNQLGGLFVNGRPLPDVVRSRIVDLAQSGVRPCDISRQLRVSHGCVSKILCRFYETGSIKPGVIGGSKP
KVATGPVVNKIAEYKRNNPTMFAWEIRDRLLSEGVCSTDNVPSVSSINRIVRNRINSSESKIAPGKADEVINDGHDGNLK
VEPSSIHMPRSSYSINGILGMAAQPVISVPPSKRKHSVESAESTGSHSEEEGHDGQVGAGSPTDLRGHKIVRRQRTTFSG
EQIEQLEKTFEKTHYPDVFTREKLAQDVDLSEARIQVWFSNRRAKWRKQEKVPPLNSPTAASPAQSVPTTYINTATGYPT
AVISPPPNQPTPVQDEGLPSGHYVHHANDTDPPVKSELTELKPVSDPTLALHTTMGMPNLAPAHQVQQQPSYEMMRTASA
PPSQTFIAVPSANLVQASHPMVGGQGYTMRLSDNVQSSVNSNTSSMGYSSVGQSVMTTSPSYATRSPLQYQRVITSGGEI
GQATSPPAANPAPGYVLPPVSTLTKGQIPADMTGQFPPSSYTQVQPPYADQWIPYAAQGFIGRPTVFLPANWTPSAPSSA
RVPPPKLTTSA
>ATEN_s0123.g26.t1
MAHTTKQGHGGVNQLGGLFVNGRPLPDVVRSRIVDLAQSGVRPCDISRQLRVSHGCVSKILCRFYETGSIKPGVIGGSKPKVATGPVVNKIAEYKRNNPTMFAWEIRDRLLSEGVCSTDNVPSVSSINRIVRNRINSSENKIAPGKADEVINDGHDGNLKVEPSSIHMPRSSYSINGILGMAAHPVNSVPPSKRKHSVESAESTGSHSEEEGHDGQVGAGSPTDLRGHKIVRRQRTTFSGEQIEQLEKTFEKTHYPDVFTREKLAQDVDLSEARIQVWFSNRRAKWRKQEKVPPLNSPTAASPAQSVPTTFINTATGYPTAVISPPPNHPTPVQDEGLPSGHYVHHANDTDPPVKSELTELKPVSDPTLALHTTMGMPNLAPAHQVQQQPSYEMMRTAS…
>CHE_00018812
MEIFKHHRSLFEIESVDKHVVSTNSEAISSSTDLDISQTLQDEAAALQSEPKTITKNEDG
NTQSCSQKSGHGGVNQLGGAFVNGRPLPERIRKKIVDLAHQGVRPCDISRQLRVSHGCVS
KILGRYYETGSIRPGVIGGSKPKVATPSVVQKISEYKLNNPSMFAWEIREKLLSDLICDN
ETVPSVSSINRIVRNRLASGSLSKEPTEEEIDTSTNEIIKEEEPTNENPVFQGAIPIPIG
ALPANLNSLNKLPHTPYSVNGILGIAVQQPNGTVIMCPPEYFAAHQVQGATDLSPTEHTN
GMAIQVVNEAEDSHTMADTPNLAAAQYLIPIGSTEDNQNLVQINYPPSLPSLEAETVEKE
HPLPQPPSSLVEDVSIPPTKLHINTTSIENKLKENIDNSISASNKILMKTTLNINTDSQE
EEPLRVHQSPSPTTKYIYTNPSHQEEENYEARHPLQIQPAFFPNSPQTSPVSKHFLEHDR
KPGRRLRTSFSTEQKQALEVAFKKTPYPDAIQREQLATKNQIPEARVQVWFSNKRAKHRR
LDKNFDLLKPSKRRNSKSIESPLSPPYHPHMTPTYVPLSQQHSQIFHPSLIPIIPAAGQQ
IALISPSHLYNSVPPSSKESVEEHSKKTNEPTPVATANEHSPKNITYITAPTLNSEQPTM
IPIGAVHHRTHTEEAMEEMPQRPEQTNLDTTDDSPLTITNANLHSNNLTNNTETEESKHV
LPSMKVLTRYNDRHHPSLSHSFIPPEQWLKNSAAIALGGRASWTSPLTPSPPPLHVVSSS
GQ
>AAU_550.g4.t3
MAHAGHGGVNQLGGVFVNGRPLPDPVRRRIVELAHQGVRPCDISRQLRVSHGCVSKILGRYYETGSIRPGVIGGSKPKVATPLVVNKIADYKLANPTMFA
WEIRDRLLVDNVCSQDNVPSVSSINRIVRNRINANCGNGQVGAGDMGQDIKAEQAQGVPVLMPGGFAQFPTRGGAYSINGILGIMASQGGPTMAAVPENG
ERRELPKSEHTGFTEVQIVNVESMATHQQLQLQQQHEAQMQVQAQHQAQQHSQKQAQLQSHHQLQQQPPEQQQQNEQTQQQQQQSVTPQPQFQIVAGPVI
PVIQNVSSGKRQTRKNRVNFTSEQLEILEKAFESTPYPDAVKREEIAKVADLPETRVQVWFSNRRAKMRKQESSSKDDDTISNTETRTIRQPVHSTIIPP
SNLGFMQSAYAVQTGVDSEVTSYANQELKPHLTELRPIGESTYGNIQSIFIPATQQNGYEMMSSNSSFLTPSPQPNPVFTIGMPPSSSPKMLENENEDAI
VNIKTETPPDTPASESTNMSFSTSPSMIESQQSVTLTQLSGSFSLPPVSTLTKSTSEAGITYNSEYQQQFSSDQWLRYPTQGLIGRTAQITSTWPPTTSA
DRGMVEQSK
>AAW29066.1_PaxA_NVE25857
MPHRGPGGVNQLGGVFVNGRPLPDYMRHRIVELAHCGVRPSEISRQLLVSHGCVSKILGRYYETGSVRPG
AIGGSKPKVATPKVVSKILEYKDKNPCIFAWEIRNNLLADGVCDKTNVPSVSSINRILRNSAAEKEARAV
HEQVKHVQYLQQQIALQPQLNGYPSQINFSFPQTAAVTLPQQIQHPTQLSQQPQQPDPPPTHKPHSAPPP
PVKTPQEIVTPTAHAGKSPMENGHKPDDLSIKSELETSHDKSQANRSIDEDRKRKSDELVSVKGDSEEEG
LENVENTDVNGNEGPEAKKRKVIYQENSGLAQNVDAKSETVSPVYTRVSPTWIKYNSVIPSGFAIAGGIN
GLGPITDMNGINMNGFNGIPNGIGTVNAIPNSMAAQMNGIAGMNGIGNGMGNGIGIMNGNMNGMAGISAL
ANLSCQAMNGFNGLNGMNGIHQINGQVGNTGYPHSIEHDRAVNQNQMNTQNGHTENLQWSPSYPVVCISD
SSNSTGMTQTNGLNRQEHYQPHHITFQFAGAPRPEIHTTNGNTTTTSVFAPITTSGPRISTLPVGSHLTN
GVQTMQFTRPMTTEFTQPIMKLVAPATFLPLRPSMSALDTLTQG
>XP_020894005.1_EDI
MPHRGPGGVNQLGGVFVNGRPLPDYMRHRIVELAHCGVRPSEISRQLLVSHGCVSKILGRYYETGSVRPG
AIGGSKPKVATPKVVKKILEYKDKNPCIFAWEIRNNLLSDGVCDKTNVPSVSSINRILRNSAAEKEARAV
QEQVKHAQQVQHLQQQVTLQPQMNGFPSQINFALPHTTAVNFSPNIQQPQITQPHQSTVPTAPQVQHQPQ
HPSPVKTPQDLIVQNVEKPSPENGHNISQNGSIQDLHVKTDQELQKDESDKEQMNEERKRKSDSVMSETS
DTIKQLPEKINGENTDVNGNEGPEAKKRKIVYLDNGNTNGSKQDTLSPVYTRVSPTWIKYNSVIPSGFAF
AGNINGLNTITEMNGINMNGINGIGNVNGISAINGINGMTAQMNGVNGMNGMGNGMGNGVGFVNGNSALS
GINGLAGISTINGINALANLSCQTVNSINGINAINGLQVNGHGNSTGFPQQHVDQDRSVNNQSNGNGVHS
ENIHWSSQYPVVCIPESSQSGPTNQTVTVNKEGFPPQITFQFAGAPRSELHNSNGSTTTTSVYAPISNAG
PRFSTIPVGTPIANGIQAMQFSRPMTTEFTSPIMKIVGPGTFLPLRPSMSALDTLTQG
>ATE_XP_031558741.1
MPHRGPGGVNQLGGVFVNGRPLPDYMRHRIVELAHCGVRPSEISRQLLVSHGCVSKILGRYYETGSVRPGAIGGSKPKVA
TPKVVKKILEYKDKNPCIFAWEIRNNLLADEICDKTNVPSVSSINRILRNSAAEKEARAVHEQVKHAQQVHQQIQQQVTL
QPQLNGFPSQINFTLPHTTAVNFTPNIQNTQTAQXHPTVPNPSQVQPPQQQPSPVKTPQEIIVQRAAKTPTENGHKISQN
GNGQEIHVKSEQNASKEEIENEKTNEDRKRKSDSVLSDNVDTIKEIPQKLNGENTDVNGNEGPEAKKRKVVYIDNGNGNX
NKTETLSPVYTRVSPTWIKYNSVIPSGFAIAGNINGINTIADMNGINMNGLNGIGNMNGISALNGINTMAAQVNGFNGMN
GMGNGMGNGVGFVNGNTAINGINGLAGISTLNGINALANISCQTMNGLNGINGINALNGLHQANGVNGNNTSYPQNTEQE
RSMNQNHSNGNGVHSDNIHWSSQYPVVCIPESSQSGGINQNNGTNKGEAFHPQITFQFAGTSRPEIQNINGNTTTTSVYA
PITTAGPRFSTIPVGNPLANGIQTMQFTRPMTTEFTSPIMKFVGPGTFLPLRPSMSALDTLTQG
>AMI_XP_029182761.2
MAFIDSQFNKASLSQIKNTIRELSGRAAGWSCESMMPHRGPGGVNQLGGVFVNGRPLPDYMRHRIVELAHCGVRPSEISR
QLLVSHGCVSKILGRYYETGSVRPGAIGGSKPKVATPRVVSKILAYKEDNPCIFAWEIRNNLLSDGVCDKSNVPSVSSIN
RILRNAAAEKEQRVAQEKAKQHVQHLQQQIPNTAQLNSFQAQIGFAIPSNVQTGLPTTLQTLQQQMPVPQPVPQAPTPVE
KPAHAQEVAQNVEKTDSERRGTPQNGTEHNRQQPETENKNNRHTESEKAPVIEERKRKHEETEVHGEQNNEEIKRENKAT
TDVNGNEGHDAKKKKLDYVDNSHKNEMPVYTRVSPTWIKYNPVIPSGFAIASSLNGLNAIAGDLNGLNVNVNGMGGLNGV
NGLGGVGAVNGLNGIAQMNAVNGLNGIGNGLNNGMGIMNGGSPINGINGIAGLSAINGINTLSNISCHSVNGINAINGMH
SVNGLNGHSNGGMAHHGMEQDRSLGHNVNQNGINGHTENVHWSPTYPMVCLPDSNSSNGMTQANGINKQDSFPPQIAFQI
TNTPRPDLQNNSANSTTVCTSVFAPITTATPRNPSLTMANPLTNGIQAMQFSRPMATEFTQPIMKIMAPATFLPLRPSGM
ASLDTITHG
>ATEN_s0145.g10.t1
MAFIDSQFNKASLSQIKNTIRELSGRAAGWSCESMMPHRGPGGVNQLGGVFVNGRPLPDYMRHRIVELAHCGVRPSEISRQLLVSHGCVSKILGRYYETGSVRPGAIGGSKPKVATPRVVSKILAYKEDNPCIFAWEIRNNLLSDGVCDKSNVPSVSSINRILRNAAAEKEQRVAQEKAKQHVQHLQQQIPNTGQLNSFQAQIGFAIPSNVQTGLPTTLQTLQQQMPVPQPVPQAPTPVEKPAHAQEVAQNVEKTDSERRGTPHNGTEHNGPPETENKNNGHTESEKAPLIEERKRKHEETPVHGEQNSEEIKRENKGTTDVNGNEGHDAKKKKLDYVDNSHKNEMPVYTRVSPTWIKYNPVIPSGFAIASSLNGLNAIAGDLNGLNVNMNGMGGLNGV…
>AAU_187.g14.t2
MDGILNGKAYKDEIGIFGSNLGEDGPGGVNQLGGVFVNGRPLPDYMRHRIIELAHCGVRPSEISRQLLVSHGCVSKILGRYYETGSVRPGAIGGSKPKVA
TPKVVARIVKLKEENPCMFAWEIRNTLLSEGVCDNSNVPSVSSINRILRNHAAEKESKEAKRKQEEFQKVNGLTPAMLNGFGFNGFGFNGLNGMTDQSHA
QFPFALNTCFPMLAPQLQQPQIMTLPLNTPSPERQKINGDMSYIQQQQQQHQQQQQQQHQQHQQQHSSHTSHSQTPMHSHIQSEQTTSEQERAPSVDREN
RHREASSPGGGKLKSTKVEVDAEEGKGEESERECDSDKEEAKRKRKRADEVASVKEETKGDEKLSTPSGSSTTSHGTNGSTSPDMKRRRLTESPLTSNSE
SQVFQKVSPTWFKYNQLFPGGGNLAAVNGMNINTMNGLNTLSNMAAYSNGVNNLNNLAVNAYQAGMSGMNGLAAFNALNGVGMVNGNGVGNVNGLQSING
QGLSAFPTPSYETERAMVQNGLSNIGNNNDFNWPNNFVIADSNAYSQAMAITQANNGSLSGANTFNMNMNFPAMQKSLLQGMTASSSSPTSSSSVYATIS
SVPQQSMAFTVQNPMGNGLQAMQFQRPDQLAMKMMAPSILTVRNSQVPHGN
>CHE_00000178
MTGGIQYHETKYSAISNKIEDPGGVNQLGGVFVNGRPLPDYMRHRIIELAQCGVRPSEIS
RQLLVSHGCVSKILGRYYETGSVRPGAIGGSKPKVATPKVVHRIVKLKEENPCMFAWEIR
NSLLAEGICDNGNVPSVSSINRILRNHAAEKETKEAKMKQEELQKQNGFGMLNNFNFGNF
ATAPFNGLNTITGTQDAATNAAAANAAYSQFPFFNTSFPILTGPLQQQTTAQQLLSLPLN
QMSPERKFKTPTNDGVSYQTIDDTTGNPFHDHLQGSVVTSAAISDYAQVLSEESLRSTGE
PDLHTGHAQHQQQHQVKDISPNSSVLVDDHHHHRNDLLLSKEDHTKLIQHLEQGSNQLGA
ANHQDGPSNLTHVDPTGLXLSNT
>ABI30249.1_PaxD3_NVE13723
GPKKVNQLGGGYVNGKPLPREIRIQIIELARSGVRPCEISRRLKITHGCISKLLAKFQKTGSLEPGTVYK
GRPRVVTSQIEKKIDQYRAEQPGIFSWEIRDQLLQEGICDRSEVPSLSSISRIVKRKVSEGEKDVGRMTE
EVKEECEEVLYETRELFAYRPPMPQYRHSIQEILMPSPTVNKPFFYLTESSGEESVASIDSADSDHAHDE
LFAHSSYQPPPLLLTRRTRTRFTSQQLHVLQSEFTRNPYPTLEERKELARYLCVCESRVQVWFSNKRAQD
KRRTRSVDLSPANVDTLSIAYPCHVTTCPVLHSHPLLPSSAGLYFPVGHRV
>XP_020917668.1_EDI
MLSVSGNLGDHVFQTRHAGERVNQLGGSYRNGKPLSSELRQKVIKMSMSGIRPCEIXRRLKITHGCISKL
LSKFYKTGSLNPGHGTAGRPRVITPRIEQHIERFRKEQPGIFSWEIRERLLREGVCDQSNLPSLSSISRL
VKNKIKQKAESSASGSKCSLSFSISNILSNDFHKPAKTSMRCYRDYNTWPGHEYHIRHREDLHIREAGTS
ILNYNESYKTSKCPGEHISHREPSRISDSRKRRIRFSDSQINFMRTAYENNPYPSHEERHGLSKLMGVDE
ARIQVWFSNRRAKEKRNQPDTEIDCVTQHTSLVGDSGPPFLYCGHCFKQPTMLSTSNYGPSRLFFPPGYN
RPSG
>ATE_XP_031569062.1
MKKSGKRDPSSDNRVNQLGGSYRNGKPLSNEMRRKVIELSLSGIRPCEISRQLKITHGCISKLLSKFFKTGSLVPGHGTA
GRPRVITPWIEMHIDRYRKEQPGIFSWEIRERLLRENVCFETSLPSLSSINRLVKSKIKQQCSEQERSKINNEFEKDSHH
NINHERKINSNYTIDNILSSKDNIRTTKTTVTYHPVQVIRSTGYERQKTEEEYSNDSCQEWKAVLPQEESEDEKRFFHTS
KSPLRRQRMRFSRHQMKCLEKEFELNPYPSNKERENISNALEVEEAKVRVWFSNRRAKVRSRVSPTIHSYHSLPYPSTTN
NKGCHSCTCNHINKPAMFPLQISAGPSRLFFPSGYRPLH
>AMI_XP_029211522.2
MEDSFGSSSSAGPGRLNQLGRTYINGKPLPREVRHKIITLAIQGFRPCDISRRLRITHGCISKLLSKYRKTGSIQPGGEG
VGRPRVITAQVAQRIRHYSQQQPGLYSWEIRDRLVQDDICNRESVPSLSSINRLLRKNNGSGELSSSSTGADSRDQPANS
STYTIANILNLPSSVAQSSSSALSSAASCSHRKEKGIGDQRVQTENVLEFEDSSDQQSSSEMFSPQQTQKRERFKYSEKQ
LKDLDAAFVANQYPCAAERDQLAAKIGVTESKIQVWFSNRRVKCKSRGRHAIHKTNTCLTEPELMQCTCQRRNSDPLNLQ
VSTAYYNTWAF
>aten_0.1.m1.12903.m1
MEGSFGSTSTTGPGRLNQLGGTYINGKPLPREVRHKIITLAIQGFRPCDISRRLRITHGC
ISKLLSKYRKTGSIQPGGEGVGRPRVITAQVAQRIRHYSQQQPGLYSWEIRDRLMQDNIC
NRESVPSLSSINRLLRQNNGSGELSSSSSGADSREQPANSSTYTIANILNLPSTLGQSSL
SSTISCTDSNRKGIGYQQRQTEIVSEIQYSSDPESSSEMFSLLQTQKRERIKYSKKQLKE
LEVAFAVNQYPSAAERDQLAAKIGVTESKIQAIEVYQYVERKWLDAIPRKYFLKMADSFG
SSFSAGPGRLNQLGGTYINGKPLPREVRHKIITLAIQGFRPCDISRRLRITHGCISKLLS
KYRKTGSIQPGGEGVGRPRVITAQVAQRIRHYSQQQPGLYSWEIRDRLLQDNICNRESVP
SLSSINRLLRKNNRSGELSSSSSGADSRERPANSSTYTIANILNLPSSVAQSSSSAFSSE
ASCSHRKEKGIGDQRVLTENVPEFEDSSDQQSSSEMFSPLQNQKRERFKYSEKQLKDLDA
AFVVNQYPCAAERDQLAAKIGVTESKIQSRN
>XP_001641710.2_PTX_NVE8119
MDSPTHSPDPSDLNNNTEIKREPSPDRSIDSPEESNNESEELKKRKQRRQRTHFTSFQLQQLEGTFGRNR
YPDMQMREEIALYTNLTEARVRVWFKNRRAKWRKKEKNNPSILGQDKTGPMIPSLNGFFEGSCNTGVRYD
TSDNPGAMYTSYSPNYWKQSSPSLTAYNSLSQSGNTLGYNSFSPPHVAPPISTPLSFTTPISSDSPPYPP
STVAVGYPPSYPSYPEQNIYIKTKPSSMNHHPNYPQPSHYSSYPYGVAEIPI
>XP_020908455.1_EDI
MEESPANSPDQASFADINNNQDSKPTSDKSIDSPEENNNECDDSKQKRKQRRQRTHFTSYQLQELEAMFA
RNRYPDMSMREEMAMWTNLTEARVRVWFKNRRAKWRKKEKNSPSILGQDKATAMIPNLNGYFESGGVRYE
TASENTAAMYSNYGSSYWKQSSPSLGAYSSLSQTGNGLGYTGYSSSVAPPISGSLTSFGTPISADSAVYA
PSGAAVPPSVPCAYPQSYAGYQEQNLYLKSKPASHHPSYPQPSPYGSYGSYEIQI
>ATE_XP_031553555.1
MVDSPVNSPEQAIFADINNDHDAKAVSDKSIDSPEENNNDSEDIKQKRKQRRQRTHFTSYQLQELEAMFARNRYPDMAMR
EEIAMWTNLTEARVRVWFKNRRAKWRKKEKNNPSILGQDKAMISNLNGFFDSGGPVRFETAAENTASMYSNYTSNYWKQS
SPSLGPYGTLTQSGNSIGYNSYSSSCPVPPPISGSLSSFATPISXDSPVYAPSAGTVATVPCGYPQSYAGYQEQNLYLKT
KPSSMNHHPNYPQPTPYGSYPYGVAEIPI
>AMI_XP_029179676.1
MSSPKDSPELQSYDLNNNLSSKESPEKRTSLLEENASVEDEGVKPKRKQRRQRTHFTSYQLQEMEAMFARNRYPDMAVRE
DIALWTSLTEARVRVWFKNRRAKWRKKEKNNPSNVLGQEKGGTIIPNVNAFYESSSSIRYDSSDTTPTVYPNYSSNYWTK
GAPSLGYTSLQQGSNSLGYNSFGQIPPPCPVPPPITGSLSPFSTPISSDNSSAASYGVSSSSVANVPCGYPPAYGYQEQG
SMYLKGKSPSLHHPNYSQGNPYGSYPYGMAEIPINI
>ATEN_s0115.g9.t1
MSSPKDSPELQSYDLNNNLSSKESPEKRTSLLEENASVEDEGVKPKRKQRRQRTHFTSYQLQEMEAMFARNRYPDMAVREDIALWTSLTEARVRVWFKNRRAKWRKKEKNNPSNVLGQEKGGTIIPNVNAFYESSSSIRYDSSDTTPTVYPNYSSNYWTKGAPSLGYTSLQQGSNSLGYNSFGQIPPPCPVPPPITGSLSPFSTPISSDNSSAASYGVSSSSVANVPCGYPPAYGYQEQGSMYLKGKSPSLHHPNYSQGNPYGSYPYGMAEIPINI
>CHE_00052667
MAMREDIAQWCSLTESRVRIWFKNRRAKWRKKERHLEQRPDMFPDFSSPYRLEPPSIYDR
RVPMPSYTPTYPTHTPPLIGASSSRSPPLPHNYQQSSHSWYNSPDHSANHNLSGPGLSQR
HSPPYNPTGGLYNYQDPIRNNYLSTCPQQTVSTPQIGNRDNDLVSPISLSPRTPTHTFSP
QGGNFHM
>AAU_30.g173.t1
MALVNPPVSTIDRSCEKNMVDSETLRDEKEQSIEPIQDSEKAAQSFAEDCGIDHRLRRQRTHFTVNQLQKLEACFARNRYPDMAMREDIAQWTALTESRV
RIWFKNRRAKWRKKERHLERPDMFNFATRLDSACAFDRRPQYSSSVYGVPNYSPCSSSDFSRTGHYYPQNSHWYLDYQKSTSPTWYSSQYSDLSRISSSY
SCQQTPSLLRSNEMLSLPLTPTTPVFQQNTSYP
>XP_001636909.2_UNC4_NVE14550
MDATRTPGIPSFYQSPLYSVVAQRAQALQAASGSQYDPCCVPSFLSYHPYASRSLEMPYMYRHSLHPYIN
SSAFPSYQGQRFLDNLPSRKPRRMRVRTNFSPWQLEELEHAFETTHYPDVFMREALAMRLDLTEARVQVW
FQNRRAKWRKREKSKGDDDENVDENEPKDEETANQTPTLKDNDEKSYYKVDIPSSEQRITVEERSDDSTR
GHLGSPKESNEFGIPSYAQLGRTAYSLESKYKHSEFLETRRTSSIAVLRQKAKEHEECILSSKIL
>XP_020908696.1_EDI
MDSNVPSITPFYKSSLFSVVSPRGQSISPSARLGPYETCCLPNFIPFPSYSRRYEIPLIYHHTAHHGPYH
ESAVPSFSAFQGQRFFDHLRPRKPRRMRVRTNFSPWQLEELERAFETTHYPDVFMREALALRLDLTEARV
QVWFQNRRAKWRKKEKSRDECKNTELNTEDLEQNETSENTEFDCSAESVDLVSHCEPSTGEVNEPKESSS
SPKXKEEQSEEANSINFTSRYENALSDFNQFFDNRRSSSIAVLRQKAKEHEECLLIAKTV
>ATE_XP_031567117.1
MESNIPSFPSFYKPSLYSMVTTPRTQANPSIRPYDTCCLPSFLPYPTYPRRCEVPYIYHHPVHHNPYLETTVFQGQGYLD
NLGQPRKPRRMRVRTNFSPWQLEELERAFETTHYPDVFMREALALRLDLTEARVQVWFQNRRAKWRKREKSKDNDVSNKS
DKEDEEAYDNSERAITEESTFIKRVNDNEEIKSKKDENIEENEREISSPKSKEATEQISPTINLSRYPKDLNDFTDQYVE
NYRSSSIAVLRQKAKQHEAECLGLSINRNV
>ATEN_s0176.g31.t1
MVSSRGQTISSSSGLPFPEACCTVPSYIPYHSYTGRPYEVPCVYHPTSYVDPQLQLATFQGQRFFDHLRPHKPRRMRVRTNFSPWQLEQLERAFETTHYPDVFMREALALRLDLTEARVQVWFQNRRAKWRKREKAKEGEDGEKEAENNDETLESDKTVGIESGVKEKSRGLNEISSEDSSSLHDLESHVNAEDELREAEQQHTTIIPRIKEEFPDQFCGRLKGCGHESARNWDYFETIRTSSIAALRQRAKEHEGFITSQKSAM
>AMI_XP_029212992.2
MDYFVNHNRRNFYQSPLYAMVSSRGQTISSSSGLPFPEACCTVPSYIPYHSYTGRPYEVPCVYHPTSYVDPQLQLAAFQG
QRFFDHLRPHKPRRMRVRTNFSPWQLEQLERAFETTHYPDVFMREALALRLDLTEARVQVWFQNRRAKWRKREKAKEGED
GEKEAENNDETLESDKTVEIESGDKEKSRGLNEISSEDSSSLHDLESHVNADDELREVEQQQTTIIPRIKEELPDQFCGR
FKGCGHESARNWDYFETIRTSSIAALRQRAKEHKGFITSQNSAM
>ALJ33549.1_CHE
HPSTTMDSKEESGTQNDTIPSPDSVNYGCPCCQPKRRYPPPPWYHQHYSSYHHHQHRPPSTEGSRWPFIS
PPPPLPPSSSPPHRSPPPPPTAMKGCCDKRTCYTPLHHQFHHHSPHYDTFFGHHDMSEPLAQFHRQKRFR
RMRMRTNFTSWQLDELENAFQKTHYPDVFMREELAMKLQLLESRVQVWFQNRRAKWRKRERHIEDGGGAT
GENNNEKDDVIQDATKDQSPSSSPFSLVDENDVTDREIDITMAGNRENRFDERRIPISTHKVSKSHNSSG
KKQFCIENILTDKISNNKKFQQSSSNINTKTEYEPIIISTRFSGDSLTHPHQYCESPSPVNSCGGLVTSH
KLEK
>AAU_110.g73.t1
MSSESRDCSPKRQTSPICNENRPSFRPVEPRRHSYFRGLQLGLPAPSYQRLGVGQKFGTTQICYGRCCAQTWPFPASNPF
PYDPRATFEAFIAMTKPKRLRRMRVRTNFTAWQLEELEGAFQKTHYPDVFTRESLAIKLQLPESRVQVWFQNRRAKWRKR
EAGLQTSPVPSSNTDDEKLSSCNDNEREAESTVGIKTKEENNAQNECKVGESASQGFKDEDDESLGEDSEEDVEIEEQIK
EHEETINKRKRLMPFDFKTKNIGPPPKLIPIYETQ
>XP_032222101.1_MSX_NVE20892
MEADRDLPSPSKAVPTTSTASITSRTSSFSVESLISKPEQQPSNKRKPYTPGLQSNFSVESILEKQSSRD
EESQQRKVATTTAEAGKKSSEDGSTTEDFPWMHSTRYDPPPRIRTRLSPSKCQLRKHKANRKPRTPFTTS
QLLALERKFRQKQYLSIAERAEFSASLNLTETQVKIWFQNRRAKAKRLHEAELEKLKLASKPYIAPGYPS
SIGNVSMCCDSTCSAGPYSMQPYSHMGLSAASSYSQSLAYMYKGPYGMHQGFPGFLHPH
>NP_001266196.1_MSX_AQU
MDRLPFTQLFQHGYLASTTTKPNAMPLRPVPIQSPTVAEPYPIISTSSSSYHHHHNLQQHPSDNMPYAVQ
ATTSVPAAVRPSSCSAAAAIQSSPPPPYQSELLDPREQSAAAYLTNSTLAGGVQTASMMPISSHPPSLHS
SPHCLSLPIMAREPPGSAGLDPNTGFPKVSSPTIHTPDGSQSVSGSPTIGQAKLKKQKKDRKPRTPFTST
QLIALERKFRQQRYLSVAERAEFAEYLKLTETQVKIWFQNRRAKEKRLREAEAERAARSLGIPLSYAHYH
TELLHNPLIHGSGMSLQPNAAANTLGLFQQGPLIASPPVPHTPHYPHSQALHFNHPHQPHPTSSIKYEGQ
SPQQQSSPATLGFMLDPNRSSLSVPHTTIS
##########################################################
# 6.2 Stdout
##########################################################
~~~~~~~~~~~~~~~~~~~~~~~~~~~~~~~~~~~~~~~~~~~~~~~~~~~~~~~~~~~~
Starting SMS v2.0
~~~~~~~~~~~~~~~~~~~~~~~~~~~~~~~~~~~~~~~~~~~~~~~~~~~~~~~~~~~~
Input alignment : prd_cnidaria_phy
Data type : Protein
Number of taxa : 174
Number of sites : 1109
Number of branches : 345
Criterion : AIC
~~~~~~~~~~~~~~~~~~~~~~~~~~~~~~~~~~~~~~~~~~~~~~~~~~~~~~~~~~~~
Step 1 : Set a fixed topology
~~~~~~~~~~~~~~~~~~~~~~~~~~~~~~~~~~~~~~~~~~~~~~~~~~~~~~~~~~~~
Step 2 : Select the best decoration
	AIC=208390.98320	decoration : '+R'
~~~~~~~~~~~~~~~~~~~~~~~~~~~~~~~~~~~~~~~~~~~~~~~~~~~~~~~~~~~~
Step 3 : Select the best matrix
	AIC=203771.65390	matrix : 'VT'
~~~~~~~~~~~~~~~~~~~~~~~~~~~~~~~~~~~~~~~~~~~~~~~~~~~~~~~~~~~~
Step 4 : Select the best final decoration
	AIC=203771.65390	decoration : '+R+F'
~~~~~~~~~~~~~~~~~~~~~~~~~~~~~~~~~~~~~~~~~~~~~~~~~~~~~~~~~~~~
Selected model				: VT +R+F
~~~~~~~~~~~~~~~~~~~~~~~~~~~~~~~~~~~~~~~~~~~~~~~~~~~~~~~~~~~~
Substitution model			: VT
Equilibrium frequencies			: Empirical
Proportion of invariable sites		: fixed (0.0)
Number of free rate categories		: 4
~~~~~~~~~~~~~~~~~~~~~~~~~~~~~~~~~~~~~~~~~~~~~~~~~~~~~~~~~~~~
Suggested citations:
SMS
Vincent Lefort, Jean-Emmanuel Longueville, Olivier Gascuel.
"SMS: Smart Model Selection in PhyML."
Molecular Biology and Evolution, msx149, 2017.
PhyML
S. Guindon, JF. Dufayard, V. Lefort, M. Anisimova,
W. Hordijk, O. Gascuel
"New algorithms and methods to estimate maximum-likelihood
phylogenies: assessing the performance of PhyML 3.0."
Systematic Biology. 2010. 59(3):307-321.
~~~~~~~~~~~~~~~~~~~~~~~~~~~~~~~~~~~~~~~~~~~~~~~~~~~~~~~~~~~~
~~~~~~~~~~~~~~~~~~~~~~~~~~~~~~~~~~~~~~~~~~~~~~~~~~~~~~~~~~~~
Additional step : Infer tree with model : 'VT +R+F'
. Command line: /data/http/www/binaries/phyml/../sms/sms/phyml-src/phyml -i /data/http/www/exec/20230519-125531_Dg78/prd_cnidaria_phy -d aa -o tlr -m VT --freerates -c 4 -v 0 -f e --rand_start --n_rand_starts 5 -b 100 --leave_duplicates --no_memory_check --print_trace --json_trace
////////////////////////////////////.\\\\\\\\\\\\\\\\\\\\\\\\\\\\\\\\\\\\\\\\\\
\\\\\\\\\\\\\\\\\\\\\\\\\\\\\\\\\\\\.//////////////////////////////////////////
. Sequence filename:				prd_cnidaria_phy
. Data type:					aa
. Alphabet size:				20
. Sequence format:				interleaved
. Number of data sets:				1
. Nb of bootstrapped data sets:			100
. Compute approximate likelihood ratio test:	no
. Model name:					VT
. Proportion of invariable sites:		0
. RAS model:					FreeRate
. Number of subst. rate catgs:			4
. Amino-acid equilibrium frequencies:		empirical
. Optimise tree topology:			yes
. Starting tree:				BioNJ
. Add random input tree:			yes
. Number of random starting trees:		5
. Optimise branch lengths:			yes
. Minimum length of an edge:			1e-08
. Optimise substitution model parameters:	yes
. Run ID:					none
. Random seed:					1684498534
. Subtree patterns aliasing:			no
. Version:					3.3.20220408
. Byte alignment:				32
. AVX enabled:					yes
. SSE enabled:					yes
////////////////////////////////////.\\\\\\\\\\\\\\\\\\\\\\\\\\\\\\\\\\\\\\\\\\
\\\\\\\\\\\\\\\\\\\\\\\\\\\\\\\\\\\\.//////////////////////////////////////////
. 962 patterns found (out of a total of 1109 sites).
. 182 sites without polymorphism (16.41%).
. WARNING: this analysis requires at least 420 MB of memory space.
. Score of initial tree: -243455.61
. Starting first round of SPRs...
	347s | 1 | lnL= -121673.2 | depth= 26/ 44 | improvements= 407 | delta_lnL= 375.0/ 1000.0 +
	553s | 2 | lnL= -112916.7 | depth= 26/ 32 | improvements= 368 | delta_lnL= 905.7/ 1000.0 +
	774s | 3 | lnL= -106711.0 | depth= 24/ 32 | improvements= 310 | delta_lnL= 452.8/ 1000.0 +
	1019s | 4 | lnL= -103769.2 | depth= 23/ 30 | improvements= 270 | delta_lnL= 707.8/ 1000.0 +
	1279s | 5 | lnL= -102653.8 | depth= 20/ 29 | improvements= 220 | delta_lnL= 214.6/ 1000.0 +
	1579s | 6 | lnL= -101779.2 | depth= 19/ 26 | improvements= 184 | delta_lnL= 169.0/ 1811.4 +
	1886s | 7 | lnL= -101682.9 | depth= 22/ 25 | improvements= 175 | delta_lnL= 207.3/ 1811.4 +
	2208s | 8 | lnL= -101455.3 | depth= 22/ 28 | improvements= 166 | delta_lnL= 143.0/ 1811.4 +
	2555s | 9 | lnL= -101309.3 | depth= 10/ 28 | improvements= 140 | delta_lnL= 98.2/ 1811.4 +
	2770s | 10 | lnL= -101258.2 | depth= 16/ 16 | improvements= 141 | delta_lnL= 110.1/ 414.7 +
	3073s | 11 | lnL= -101056.1 | depth= 12/ 22 | improvements= 99 | delta_lnL= 116.8/ 414.7 +
	3323s | 12 | lnL= -101050.7 | depth= 8/ 18 | improvements= 111 | delta_lnL= 42.5/ 414.7 +
	3534s | 13 | lnL= -101050.1 | depth= 4/ 14 | improvements= 73 | delta_lnL= 23.7/ 414.7 +
	3656s | 14 | lnL= -101023.8 | depth= 7/ 10 | improvements= 74 | delta_lnL= 81.9/ 233.5 +
	3807s | 15 | lnL= -100982.9 | depth= 9/ 13 | improvements= 54 | delta_lnL= 112.9/ 233.5 +
	3977s | 16 | lnL= -100993.0 | depth= 5/ 15 | improvements= 59 | delta_lnL= 26.4/ 233.5
	4096s | 17 | lnL= -100915.6 | depth= 5/ 11 | improvements= 40 | delta_lnL= 46.5/ 233.5 +
	4219s | 18 | lnL= -100888.4 | depth= 1/ 11 | improvements= 27 | delta_lnL= 0.0/ 225.7 +
	4288s | 19 | lnL= -100916.0 | depth= 2/ 7 | improvements= 18 | delta_lnL= 2.4/ 225.7
	4377s | 20 | lnL= -100898.5 | depth= 4/ 8 | improvements= 32 | delta_lnL= 10.7/ 225.7
	4515s | 21 | lnL= -100848.2 | depth= 2/ 10 | improvements= 31 | delta_lnL= 5.2/ 225.7 +
	4551s | 22 | lnL= -100891.4 | depth= 2/ 8 | improvements= 27 | delta_lnL= 4.0/ 50.0
	4586s | 23 | lnL= -100883.5 | depth= 3/ 8 | improvements= 23 | delta_lnL= 16.0/ 50.0
	4621s | 24 | lnL= -100883.4 | depth= 2/ 9 | improvements= 19 | delta_lnL= 5.2/ 50.0
	4655s | 25 | lnL= -100886.9 | depth= 1/ 8 | improvements= 15 | delta_lnL= 0.0/ 50.0
. Second round of optimization...
	4698s | 26 | lnL= -100912.9 | depth= 9/ 10 | improvements= 40 | delta_lnL= 23.5/ 50.0
	4740s | 27 | lnL= -100878.6 | depth= 9/ 13 | improvements= 35 | delta_lnL= 3.5/ 50.0
	4778s | 28 | lnL= -100878.8 | depth= 1/ 13 | improvements= 26 | delta_lnL= 0.0/ 50.0
	4816s | 29 | lnL= -100869.6 | depth= 1/ 10 | improvements= 20 | delta_lnL= 0.0/ 50.0
	4851s | 30 | lnL= -100881.0 | depth= 2/ 8 | improvements= 32 | delta_lnL= 2.0/ 47.0
	4954s | 31 | lnL= -100842.9 | depth= 2/ 6 | improvements= 20 | delta_lnL= 15.6/ 47.0 +
	4984s | 32 | lnL= -100875.2 | depth= 2/ 6 | improvements= 23 | delta_lnL= 0.7/ 47.0
	5012s | 33 | lnL= -100865.2 | depth= 2/ 6 | improvements= 16 | delta_lnL= 15.5/ 47.0
	5034s | 34 | lnL= -100869.1 | depth= 1/ 6 | improvements= 16 | delta_lnL= 0.0/ 31.3
	5055s | 35 | lnL= -100864.0 | depth= 2/ 5 | improvements= 15 | delta_lnL= 3.4/ 31.3
	5078s | 36 | lnL= -100855.6 | depth= 2/ 6 | improvements= 22 | delta_lnL= 5.1/ 31.3
	5102s | 37 | lnL= -100871.2 | depth= 4/ 6 | improvements= 24 | delta_lnL= 5.1/ 31.3
	5120s | 38 | lnL= -100864.7 | depth= 2/ 8 | improvements= 12 | delta_lnL= 1.6/ 20.0
	5139s | 39 | lnL= -100867.5 | depth= 3/ 6 | improvements= 17 | delta_lnL= 5.0/ 20.0
	5159s | 40 | lnL= -100864.7 | depth= 1/ 7 | improvements= 24 | delta_lnL= 0.0/ 20.0
. Third round of optimization...
	5419s | 41 | lnL= -100831.8 | depth= 1/ 10 | improvements= 13 | delta_lnL= 0.0/ 100.0 | triple moves= 5 +
	5588s | 42 | lnL= -100830.2 | depth= 1/ 8 | improvements= 1 | delta_lnL= 0.0/ 100.0 | triple moves= 5 +
	5749s | 43 | lnL= -100830.1 | depth= 0/ 6 | improvements= 1 | delta_lnL= 0.0/ 100.0 | triple moves= 5 +
	5925s | 44 | lnL= -100830.0 | depth= 0/ 5 | improvements= 0 | delta_lnL= 0.0/ 100.0 | triple moves= 5 +
. Final optimisation steps...
. Log likelihood of the current tree: -100829.859240003148443065584.
. Score of initial tree: -242882.96
. Starting first round of SPRs...
	374s | 1 | lnL= -121758.5 | depth= 29/ 44 | improvements= 405 | delta_lnL= 754.3/ 1000.0 +
	577s | 2 | lnL= -113967.3 | depth= 32/ 35 | improvements= 349 | delta_lnL= 988.5/ 1000.0 +
	802s | 3 | lnL= -109634.4 | depth= 30/ 38 | improvements= 304 | delta_lnL= 805.9/ 1000.0 +
	1052s | 4 | lnL= -105003.4 | depth= 28/ 36 | improvements= 269 | delta_lnL= 285.4/ 1000.0 +
	1312s | 5 | lnL= -103211.7 | depth= 26/ 34 | improvements= 228 | delta_lnL= 227.3/ 1000.0 +
	1604s | 6 | lnL= -101938.9 | depth= 23/ 32 | improvements= 191 | delta_lnL= 222.4/ 1977.0 +
	1917s | 7 | lnL= -101692.9 | depth= 18/ 29 | improvements= 176 | delta_lnL= 297.7/ 1977.0 +
	2217s | 8 | lnL= -101430.8 | depth= 10/ 24 | improvements= 168 | delta_lnL= 70.0/ 1977.0 +
	2484s | 9 | lnL= -101155.2 | depth= 12/ 16 | improvements= 136 | delta_lnL= 94.0/ 1977.0 +
	2729s | 10 | lnL= -101155.9 | depth= 13/ 18 | improvements= 108 | delta_lnL= 48.7/ 595.4
	3060s | 11 | lnL= -101051.8 | depth= 6/ 19 | improvements= 99 | delta_lnL= 155.7/ 595.4 +
	3253s | 12 | lnL= -101127.6 | depth= 11/ 12 | improvements= 95 | delta_lnL= 238.2/ 595.4
	3536s | 13 | lnL= -101045.1 | depth= 4/ 17 | improvements= 96 | delta_lnL= 49.9/ 595.4 +
	3685s | 14 | lnL= -100994.1 | depth= 3/ 10 | improvements= 66 | delta_lnL= 28.0/ 476.3 +
	3820s | 15 | lnL= -100936.2 | depth= 9/ 9 | improvements= 49 | delta_lnL= 37.7/ 476.3 +
	4062s | 16 | lnL= -100941.6 | depth= 7/ 15 | improvements= 56 | delta_lnL= 12.1/ 476.3
	4284s | 17 | lnL= -100928.8 | depth= 8/ 13 | improvements= 41 | delta_lnL= 96.9/ 476.3 +
	4351s | 18 | lnL= -100938.1 | depth= 3/ 14 | improvements= 38 | delta_lnL= 11.9/ 75.4
	4408s | 19 | lnL= -100900.0 | depth= 4/ 9 | improvements= 27 | delta_lnL= 6.1/ 75.4 +
	4467s | 20 | lnL= -100909.2 | depth= 3/ 10 | improvements= 24 | delta_lnL= 7.8/ 75.4
	4547s | 21 | lnL= -100847.9 | depth= 1/ 9 | improvements= 29 | delta_lnL= 0.0/ 75.4 +
	4581s | 22 | lnL= -100893.5 | depth= 2/ 7 | improvements= 16 | delta_lnL= 4.8/ 50.0
	4620s | 23 | lnL= -100883.8 | depth= 4/ 8 | improvements= 24 | delta_lnL= 4.9/ 50.0
	4659s | 24 | lnL= -100883.1 | depth= 5/ 10 | improvements= 14 | delta_lnL= 7.4/ 50.0
. Second round of optimization...
	4703s | 25 | lnL= -100886.1 | depth= 9/ 16 | improvements= 21 | delta_lnL= 5.8/ 50.0
	4727s | 26 | lnL= -100882.6 | depth= 9/ 13 | improvements= 25 | delta_lnL= 24.7/ 20.0
	4754s | 27 | lnL= -100883.4 | depth= 2/ 13 | improvements= 43 | delta_lnL= 15.2/ 20.0
	4776s | 28 | lnL= -100878.1 | depth= 3/ 10 | improvements= 23 | delta_lnL= 7.6/ 20.0
	4795s | 29 | lnL= -100860.3 | depth= 2/ 8 | improvements= 10 | delta_lnL= 3.4/ 20.0
	4827s | 30 | lnL= -100880.5 | depth= 2/ 6 | improvements= 22 | delta_lnL= 22.5/ 49.4
	4976s | 31 | lnL= -100843.7 | depth= 1/ 6 | improvements= 30 | delta_lnL= 0.0/ 49.4 +
	5005s | 32 | lnL= -100869.6 | depth= 2/ 5 | improvements= 19 | delta_lnL= 0.3/ 49.4
	5035s | 33 | lnL= -100874.9 | depth= 3/ 6 | improvements= 15 | delta_lnL= 0.1/ 49.4
	5067s | 34 | lnL= -100866.7 | depth= 2/ 7 | improvements= 21 | delta_lnL= 1.1/ 45.1
	5095s | 35 | lnL= -100865.0 | depth= 1/ 6 | improvements= 11 | delta_lnL= 0.0/ 45.1
	5120s | 36 | lnL= -100867.2 | depth= 2/ 5 | improvements= 11 | delta_lnL= 6.4/ 45.1
	5148s | 37 | lnL= -100861.1 | depth= 4/ 6 | improvements= 13 | delta_lnL= 0.7/ 45.1
	5170s | 38 | lnL= -100869.6 | depth= 2/ 8 | improvements= 22 | delta_lnL= 6.6/ 20.0
	5189s | 39 | lnL= -100870.3 | depth= 2/ 6 | improvements= 14 | delta_lnL= 8.6/ 20.0
	5208s | 40 | lnL= -100858.5 | depth= 1/ 6 | improvements= 14 | delta_lnL= 0.0/ 20.0
. Third round of optimization...
	5521s | 41 | lnL= -100836.9 | depth= 1/ 10 | improvements= 8 | delta_lnL= 0.0/ 100.0 | triple moves= 5 +
	5699s | 42 | lnL= -100835.9 | depth= 1/ 8 | improvements= 3 | delta_lnL= 0.0/ 100.0 | triple moves= 5 +
	5898s | 43 | lnL= -100835.7 | depth= 0/ 6 | improvements= 0 | delta_lnL= 0.0/ 100.0 | triple moves= 5 +
. Final optimisation steps...
. Log likelihood of the current tree: -100835.632496887919842265546.
. Score of initial tree: -243351.17
. Starting first round of SPRs...
	385s | 1 | lnL= -121679.3 | depth= 39/ 44 | improvements= 411 | delta_lnL= 595.5/ 1000.0 +
	596s | 2 | lnL= -113016.2 | depth= 27/ 45 | improvements= 373 | delta_lnL= 637.4/ 1000.0 +
	832s | 3 | lnL= -108863.8 | depth= 24/ 33 | improvements= 321 | delta_lnL= 332.1/ 1000.0 +
	1067s | 4 | lnL= -106457.0 | depth= 27/ 30 | improvements= 276 | delta_lnL= 611.0/ 1000.0 +
	1324s | 5 | lnL= -104389.1 | depth= 21/ 33 | improvements= 238 | delta_lnL= 322.0/ 1000.0 +
	1609s | 6 | lnL= -102873.1 | depth= 16/ 27 | improvements= 210 | delta_lnL= 365.9/ 1274.7 +
	1912s | 7 | lnL= -101993.6 | depth= 12/ 22 | improvements= 174 | delta_lnL= 165.7/ 1274.7 +
	2201s | 8 | lnL= -101781.7 | depth= 18/ 18 | improvements= 176 | delta_lnL= 115.9/ 1274.7 +
	2519s | 9 | lnL= -101588.7 | depth= 19/ 24 | improvements= 147 | delta_lnL= 374.1/ 1274.7 +
	2798s | 10 | lnL= -101382.4 | depth= 5/ 25 | improvements= 141 | delta_lnL= 241.0/ 731.7 +
	3082s | 11 | lnL= -101017.4 | depth= 15/ 15 | improvements= 107 | delta_lnL= 471.4/ 731.7 +
	3352s | 12 | lnL= -101126.4 | depth= 6/ 21 | improvements= 114 | delta_lnL= 88.4/ 731.7
	3535s | 13 | lnL= -101148.5 | depth= 8/ 12 | improvements= 92 | delta_lnL= 39.5/ 731.7
	3788s | 14 | lnL= -101041.1 | depth= 10/ 14 | improvements= 87 | delta_lnL= 77.9/ 942.8
	4068s | 15 | lnL= -100952.6 | depth= 7/ 16 | improvements= 85 | delta_lnL= 44.6/ 942.8 +
	4300s | 16 | lnL= -100973.2 | depth= 8/ 13 | improvements= 49 | delta_lnL= 12.3/ 942.8
	4561s | 17 | lnL= -100921.9 | depth= 6/ 14 | improvements= 45 | delta_lnL= 32.1/ 942.8 +
	4673s | 18 | lnL= -100908.0 | depth= 11/ 12 | improvements= 30 | delta_lnL= 10.9/ 155.9 +
	4809s | 19 | lnL= -100932.6 | depth= 6/ 17 | improvements= 39 | delta_lnL= 57.3/ 155.9
	4925s | 20 | lnL= -100883.3 | depth= 6/ 12 | improvements= 24 | delta_lnL= 18.9/ 155.9 +
	5069s | 21 | lnL= -100854.1 | depth= 2/ 12 | improvements= 14 | delta_lnL= 6.6/ 155.9 +
. Second round of optimization...
	5157s | 22 | lnL= -100875.3 | depth= 2/ 12 | improvements= 27 | delta_lnL= 1.5/ 114.5
	5224s | 23 | lnL= -100888.1 | depth= 2/ 9 | improvements= 16 | delta_lnL= 24.0/ 114.5
	5279s | 24 | lnL= -100881.0 | depth= 2/ 7 | improvements= 33 | delta_lnL= 4.2/ 114.5
	5324s | 25 | lnL= -100862.7 | depth= 3/ 6 | improvements= 27 | delta_lnL= 2.8/ 114.5
	5355s | 26 | lnL= -100885.0 | depth= 4/ 7 | improvements= 18 | delta_lnL= 12.0/ 48.1
	5391s | 27 | lnL= -100885.3 | depth= 4/ 8 | improvements= 28 | delta_lnL= 19.0/ 48.1
	5424s | 28 | lnL= -100867.2 | depth= 6/ 8 | improvements= 17 | delta_lnL= 5.8/ 48.1
	5462s | 29 | lnL= -100871.9 | depth= 10/ 10 | improvements= 16 | delta_lnL= 4.4/ 48.1
	5494s | 30 | lnL= -100853.8 | depth= 2/ 14 | improvements= 20 | delta_lnL= 1.2/ 37.9 +
	5601s | 31 | lnL= -100840.3 | depth= 2/ 11 | improvements= 20 | delta_lnL= 6.0/ 37.9 +
	5629s | 32 | lnL= -100855.2 | depth= 3/ 8 | improvements= 18 | delta_lnL= 4.2/ 37.9
	5655s | 33 | lnL= -100852.5 | depth= 1/ 7 | improvements= 17 | delta_lnL= 0.0/ 37.9
	5672s | 34 | lnL= -100858.0 | depth= 2/ 5 | improvements= 10 | delta_lnL= 2.2/ 20.0
	5690s | 35 | lnL= -100856.0 | depth= 2/ 6 | improvements= 17 | delta_lnL= 4.1/ 20.0
	5708s | 36 | lnL= -100858.0 | depth= 2/ 6 | improvements= 16 | delta_lnL= 7.1/ 20.0
	5727s | 37 | lnL= -100858.4 | depth= 1/ 6 | improvements= 19 | delta_lnL= 0.0/ 20.0
	5744s | 38 | lnL= -100851.7 | depth= 1/ 5 | improvements= 14 | delta_lnL= 0.0/ 20.0
	5761s | 39 | lnL= -100853.5 | depth= 2/ 5 | improvements= 13 | delta_lnL= 12.0/ 20.0
	5777s | 40 | lnL= -100862.7 | depth= 2/ 6 | improvements= 11 | delta_lnL= 7.8/ 20.0
. Third round of optimization...
	5993s | 41 | lnL= -100829.9 | depth= 2/ 10 | improvements= 11 | delta_lnL= 5.3/ 100.0 | triple moves= 5 +
	6193s | 42 | lnL= -100829.9 | depth= 0/ 8 | improvements= 0 | delta_lnL= 0.0/ 100.0 | triple moves= 5 +
. Final optimisation steps...
. Log likelihood of the current tree: -100829.904521166477934457362.
. Score of initial tree: -242405.91
. Starting first round of SPRs...
	398s | 1 | lnL= -123457.1 | depth= 30/ 44 | improvements= 407 | delta_lnL= 865.5/ 1000.0 +
	621s | 2 | lnL= -114840.6 | depth= 36/ 36 | improvements= 381 | delta_lnL= 912.2/ 1000.0 +
	867s | 3 | lnL= -109125.0 | depth= 31/ 42 | improvements= 337 | delta_lnL= 468.1/ 1000.0 +
	1129s | 4 | lnL= -105116.2 | depth= 20/ 37 | improvements= 287 | delta_lnL= 453.6/ 1000.0 +
	1388s | 5 | lnL= -103847.6 | depth= 23/ 26 | improvements= 215 | delta_lnL= 630.6/ 1000.0 +
	1683s | 6 | lnL= -102377.2 | depth= 18/ 29 | improvements= 204 | delta_lnL= 280.8/ 1824.4 +
	1973s | 7 | lnL= -101794.1 | depth= 17/ 24 | improvements= 189 | delta_lnL= 143.0/ 1824.4 +
	2290s | 8 | lnL= -101451.8 | depth= 13/ 23 | improvements= 158 | delta_lnL= 201.0/ 1824.4 +
	2591s | 9 | lnL= -101300.2 | depth= 6/ 19 | improvements= 143 | delta_lnL= 89.4/ 1824.4 +
	2767s | 10 | lnL= -101236.2 | depth= 6/ 12 | improvements= 106 | delta_lnL= 87.3/ 561.7 +
	2996s | 11 | lnL= -101041.4 | depth= 8/ 12 | improvements= 115 | delta_lnL= 200.6/ 561.7 +
	3207s | 12 | lnL= -101172.2 | depth= 6/ 14 | improvements= 111 | delta_lnL= 117.2/ 561.7
	3389s | 13 | lnL= -101078.9 | depth= 12/ 12 | improvements= 106 | delta_lnL= 123.3/ 561.7
	3630s | 14 | lnL= -101019.2 | depth= 8/ 18 | improvements= 86 | delta_lnL= 45.6/ 401.2 +
	3825s | 15 | lnL= -100988.8 | depth= 12/ 14 | improvements= 75 | delta_lnL= 70.8/ 401.2 +
	4063s | 16 | lnL= -100954.0 | depth= 12/ 18 | improvements= 60 | delta_lnL= 53.6/ 401.2 +
	4325s | 17 | lnL= -100916.0 | depth= 11/ 18 | improvements= 48 | delta_lnL= 12.1/ 401.2 +
	4441s | 18 | lnL= -100907.6 | depth= 3/ 17 | improvements= 33 | delta_lnL= 9.2/ 141.6 +
	4537s | 19 | lnL= -100902.5 | depth= 3/ 10 | improvements= 25 | delta_lnL= 4.9/ 141.6 +
	4620s | 20 | lnL= -100938.1 | depth= 4/ 9 | improvements= 39 | delta_lnL= 8.3/ 141.6
	4736s | 21 | lnL= -100850.2 | depth= 1/ 10 | improvements= 19 | delta_lnL= 0.0/ 141.6 +
	4766s | 22 | lnL= -100866.7 | depth= 2/ 7 | improvements= 12 | delta_lnL= 1.7/ 50.0
. Second round of optimization...
	4807s | 23 | lnL= -100879.7 | depth= 2/ 12 | improvements= 22 | delta_lnL= 2.7/ 50.0
	4847s | 24 | lnL= -100884.3 | depth= 5/ 9 | improvements= 37 | delta_lnL= 9.2/ 50.0
	4886s | 25 | lnL= -100881.0 | depth= 8/ 9 | improvements= 35 | delta_lnL= 12.7/ 50.0
	4909s | 26 | lnL= -100865.3 | depth= 3/ 12 | improvements= 33 | delta_lnL= 14.3/ 20.0
	4929s | 27 | lnL= -100882.2 | depth= 2/ 9 | improvements= 20 | delta_lnL= 6.5/ 20.0
	4948s | 28 | lnL= -100870.7 | depth= 1/ 7 | improvements= 19 | delta_lnL= 0.0/ 20.0
	4967s | 29 | lnL= -100867.6 | depth= 2/ 5 | improvements= 20 | delta_lnL= 14.2/ 20.0
	4990s | 30 | lnL= -100866.8 | depth= 2/ 6 | improvements= 18 | delta_lnL= 3.3/ 28.5
	5104s | 31 | lnL= -100832.4 | depth= 2/ 6 | improvements= 21 | delta_lnL= 16.8/ 28.5 +
	5124s | 32 | lnL= -100851.6 | depth= 2/ 6 | improvements= 15 | delta_lnL= 1.0/ 28.5
	5147s | 33 | lnL= -100851.3 | depth= 2/ 6 | improvements= 22 | delta_lnL= 3.0/ 28.5
	5169s | 34 | lnL= -100854.5 | depth= 2/ 6 | improvements= 14 | delta_lnL= 2.0/ 33.7
	5194s | 35 | lnL= -100860.5 | depth= 2/ 6 | improvements= 18 | delta_lnL= 7.6/ 33.7
	5217s | 36 | lnL= -100867.6 | depth= 2/ 6 | improvements= 18 | delta_lnL= 2.3/ 33.7
	5241s | 37 | lnL= -100852.1 | depth= 2/ 6 | improvements= 18 | delta_lnL= 4.5/ 33.7
	5260s | 38 | lnL= -100855.8 | depth= 2/ 6 | improvements= 21 | delta_lnL= 1.9/ 20.0
	5278s | 39 | lnL= -100854.2 | depth= 2/ 6 | improvements= 16 | delta_lnL= 11.1/ 20.0
	5298s | 40 | lnL= -100857.8 | depth= 2/ 6 | improvements= 23 | delta_lnL= 7.6/ 20.0
. Third round of optimization...
	5524s | 41 | lnL= -100830.0 | depth= 2/ 10 | improvements= 18 | delta_lnL= 3.3/ 100.0 | triple moves= 5 +
	5720s | 42 | lnL= -100830.0 | depth= 0/ 8 | improvements= 0 | delta_lnL= 0.0/ 100.0 | triple moves= 5 +
. Final optimisation steps...
. Log likelihood of the current tree: -100829.979429506973247043788.
. Score of initial tree: -242328.22
. Starting first round of SPRs...
	347s | 1 | lnL= -120283.5 | depth= 37/ 44 | improvements= 403 | delta_lnL= 456.9/ 1000.0 +
	558s | 2 | lnL= -112287.1 | depth= 40/ 43 | improvements= 372 | delta_lnL= 902.2/ 1000.0 +
	781s | 3 | lnL= -108694.9 | depth= 30/ 46 | improvements= 288 | delta_lnL= 397.7/ 1000.0 +
	1030s | 4 | lnL= -104783.4 | depth= 19/ 36 | improvements= 263 | delta_lnL= 220.0/ 1000.0 +
	1295s | 5 | lnL= -102378.9 | depth= 21/ 25 | improvements= 206 | delta_lnL= 639.0/ 1000.0 +
	1594s | 6 | lnL= -101925.2 | depth= 17/ 27 | improvements= 199 | delta_lnL= 273.0/ 1804.4 +
	1903s | 7 | lnL= -101611.8 | depth= 11/ 23 | improvements= 162 | delta_lnL= 221.0/ 1804.4 +
	2188s | 8 | lnL= -101434.5 | depth= 15/ 17 | improvements= 150 | delta_lnL= 239.0/ 1804.4 +
	2511s | 9 | lnL= -101337.4 | depth= 11/ 21 | improvements= 107 | delta_lnL= 116.3/ 1804.4 +
	2741s | 10 | lnL= -101270.3 | depth= 9/ 17 | improvements= 128 | delta_lnL= 276.5/ 545.9 +
	3014s | 11 | lnL= -101067.1 | depth= 10/ 15 | improvements= 125 | delta_lnL= 111.6/ 545.9 +
	3241s | 12 | lnL= -101174.7 | depth= 11/ 16 | improvements= 102 | delta_lnL= 122.2/ 545.9
	3486s | 13 | lnL= -101007.3 | depth= 7/ 17 | improvements= 108 | delta_lnL= 57.7/ 545.9 +
	3700s | 14 | lnL= -101078.1 | depth= 6/ 13 | improvements= 80 | delta_lnL= 33.5/ 552.9
	3893s | 15 | lnL= -101019.7 | depth= 6/ 12 | improvements= 80 | delta_lnL= 13.5/ 552.9
	4086s | 16 | lnL= -100987.1 | depth= 2/ 12 | improvements= 57 | delta_lnL= 8.1/ 552.9 +
	4188s | 17 | lnL= -100946.1 | depth= 2/ 8 | improvements= 50 | delta_lnL= 69.8/ 552.9 +
	4236s | 18 | lnL= -100929.3 | depth= 3/ 8 | improvements= 41 | delta_lnL= 10.2/ 66.9 +
	4285s | 19 | lnL= -100902.0 | depth= 2/ 9 | improvements= 34 | delta_lnL= 24.8/ 66.9 +
	4330s | 20 | lnL= -100889.4 | depth= 1/ 8 | improvements= 25 | delta_lnL= 0.0/ 66.9 +
	4401s | 21 | lnL= -100841.5 | depth= 3/ 7 | improvements= 20 | delta_lnL= 2.1/ 66.9 +
	4436s | 22 | lnL= -100878.3 | depth= 1/ 9 | improvements= 14 | delta_lnL= 0.0/ 50.0
. Second round of optimization...
	4476s | 23 | lnL= -100881.0 | depth= 2/ 10 | improvements= 26 | delta_lnL= 1.2/ 50.0
	4512s | 24 | lnL= -100872.5 | depth= 1/ 8 | improvements= 22 | delta_lnL= 0.0/ 50.0
	4542s | 25 | lnL= -100876.8 | depth= 2/ 6 | improvements= 24 | delta_lnL= 3.8/ 50.0
	4562s | 26 | lnL= -100868.4 | depth= 2/ 6 | improvements= 24 | delta_lnL= 9.9/ 20.0
	4583s | 27 | lnL= -100869.3 | depth= 2/ 6 | improvements= 28 | delta_lnL= 3.8/ 20.0
	4604s | 28 | lnL= -100874.2 | depth= 2/ 6 | improvements= 29 | delta_lnL= 5.7/ 20.0
	4625s | 29 | lnL= -100881.3 | depth= 3/ 6 | improvements= 25 | delta_lnL= 6.9/ 20.0
	4646s | 30 | lnL= -100868.1 | depth= 5/ 7 | improvements= 25 | delta_lnL= 1.5/ 20.0
	4733s | 31 | lnL= -100834.7 | depth= 5/ 9 | improvements= 20 | delta_lnL= 9.4/ 20.0 +
	4751s | 32 | lnL= -100857.4 | depth= 2/ 9 | improvements= 9 | delta_lnL= 3.5/ 20.0
	4770s | 33 | lnL= -100862.2 | depth= 1/ 7 | improvements= 19 | delta_lnL= 0.0/ 20.0
	4790s | 34 | lnL= -100889.4 | depth= 2/ 5 | improvements= 21 | delta_lnL= 11.3/ 20.0
	4808s | 35 | lnL= -100851.4 | depth= 3/ 6 | improvements= 16 | delta_lnL= 22.5/ 20.0
	4827s | 36 | lnL= -100863.2 | depth= 3/ 7 | improvements= 20 | delta_lnL= 3.8/ 20.0
	4844s | 37 | lnL= -100861.8 | depth= 2/ 7 | improvements= 14 | delta_lnL= 12.4/ 20.0
	4873s | 38 | lnL= -100869.5 | depth= 3/ 6 | improvements= 23 | delta_lnL= 12.0/ 45.0
	4904s | 39 | lnL= -100854.8 | depth= 2/ 7 | improvements= 23 | delta_lnL= 7.4/ 45.0
	4932s | 40 | lnL= -100857.1 | depth= 3/ 6 | improvements= 20 | delta_lnL= 11.3/ 45.0
. Third round of optimization...
	5182s | 41 | lnL= -100829.7 | depth= 3/ 10 | improvements= 9 | delta_lnL= 15.8/ 100.0 | triple moves= 5 +
	5350s | 42 | lnL= -100829.0 | depth= 1/ 8 | improvements= 3 | delta_lnL= 0.0/ 100.0 | triple moves= 6 +
	5501s | 43 | lnL= -100828.7 | depth= 1/ 6 | improvements= 1 | delta_lnL= 0.0/ 100.0 | triple moves= 5 +
	5678s | 44 | lnL= -100828.7 | depth= 0/ 5 | improvements= 0 | delta_lnL= 0.0/ 100.0 | triple moves= 5 +
. Final optimisation steps...
. Log likelihood of the current tree: -100828.578539739697589538991.
. Computing pairwise distances...
. Building BioNJ tree...
. Score of initial tree: -107199.39
. Starting first round of SPRs...
	422s | 1 | lnL= -101402.6 | depth= 16/ 44 | improvements= 159 | delta_lnL= 117.2/ 1000.0
	714s | 2 | lnL= -101214.3 | depth= 11/ 26 | improvements= 160 | delta_lnL= 228.0/ 1000.0 +
	1008s | 3 | lnL= -101223.5 | depth= 15/ 17 | improvements= 147 | delta_lnL= 124.0/ 1000.0
	1302s | 4 | lnL= -101335.2 | depth= 10/ 21 | improvements= 149 | delta_lnL= 225.5/ 1000.0
	1534s | 5 | lnL= -101371.2 | depth= 11/ 16 | improvements= 148 | delta_lnL= 120.6/ 1000.0
	1740s | 6 | lnL= -101233.0 | depth= 15/ 17 | improvements= 164 | delta_lnL= 240.0/ 456.0
	1973s | 7 | lnL= -101284.2 | depth= 7/ 21 | improvements= 151 | delta_lnL= 150.1/ 456.0
	2161s | 8 | lnL= -101213.4 | depth= 13/ 13 | improvements= 133 | delta_lnL= 138.0/ 456.0 +
	2395s | 9 | lnL= -101140.8 | depth= 6/ 19 | improvements= 153 | delta_lnL= 380.7/ 456.0 +
	2589s | 10 | lnL= -101053.0 | depth= 10/ 12 | improvements= 91 | delta_lnL= 83.3/ 480.0 +
	2853s | 11 | lnL= -100931.3 | depth= 13/ 16 | improvements= 110 | delta_lnL= 101.2/ 480.0 +
	3113s | 12 | lnL= -101052.8 | depth= 3/ 19 | improvements= 80 | delta_lnL= 46.8/ 480.0
	3280s | 13 | lnL= -100998.0 | depth= 4/ 11 | improvements= 80 | delta_lnL= 49.7/ 480.0
	3402s | 14 | lnL= -100999.8 | depth= 6/ 10 | improvements= 72 | delta_lnL= 35.0/ 202.5
	3526s | 15 | lnL= -100978.3 | depth= 5/ 12 | improvements= 76 | delta_lnL= 83.9/ 202.5
	3651s | 16 | lnL= -100919.8 | depth= 3/ 11 | improvements= 58 | delta_lnL= 31.5/ 202.5 +
	3743s | 17 | lnL= -100943.8 | depth= 3/ 9 | improvements= 42 | delta_lnL= 54.3/ 202.5
	3827s | 18 | lnL= -100929.7 | depth= 9/ 9 | improvements= 46 | delta_lnL= 21.4/ 167.7
	3958s | 19 | lnL= -100919.0 | depth= 2/ 15 | improvements= 25 | delta_lnL= 6.6/ 167.7 +
	4042s | 20 | lnL= -100899.9 | depth= 9/ 9 | improvements= 36 | delta_lnL= 15.3/ 167.7 +
	4193s | 21 | lnL= -100849.8 | depth= 10/ 15 | improvements= 24 | delta_lnL= 1.3/ 167.7 +
	4236s | 22 | lnL= -100873.3 | depth= 16/ 16 | improvements= 25 | delta_lnL= 22.4/ 50.0
	4279s | 23 | lnL= -100872.7 | depth= 2/ 22 | improvements= 13 | delta_lnL= 3.0/ 50.0
. Second round of optimization...
	4323s | 24 | lnL= -100873.9 | depth= 10/ 19 | improvements= 24 | delta_lnL= 7.1/ 50.0
	4365s | 25 | lnL= -100862.3 | depth= 2/ 15 | improvements= 27 | delta_lnL= 6.8/ 50.0
	4386s | 26 | lnL= -100861.8 | depth= 7/ 12 | improvements= 21 | delta_lnL= 6.6/ 20.0
	4407s | 27 | lnL= -100860.2 | depth= 2/ 11 | improvements= 22 | delta_lnL= 3.2/ 20.0
	4427s | 28 | lnL= -100854.8 | depth= 6/ 8 | improvements= 25 | delta_lnL= 4.5/ 20.0
	4447s | 29 | lnL= -100855.5 | depth= 2/ 10 | improvements= 17 | delta_lnL= 2.0/ 20.0
	4466s | 30 | lnL= -100859.0 | depth= 2/ 8 | improvements= 18 | delta_lnL= 8.2/ 20.0
	4561s | 31 | lnL= -100835.7 | depth= 1/ 6 | improvements= 9 | delta_lnL= 0.0/ 20.0 +
	4578s | 32 | lnL= -100851.7 | depth= 1/ 5 | improvements= 12 | delta_lnL= 0.0/ 20.0
	4596s | 33 | lnL= -100853.2 | depth= 1/ 5 | improvements= 17 | delta_lnL= 0.0/ 20.0
	4612s | 34 | lnL= -100852.5 | depth= 2/ 5 | improvements= 11 | delta_lnL= 5.8/ 20.0
	4628s | 35 | lnL= -100852.2 | depth= 2/ 6 | improvements= 8 | delta_lnL= 0.6/ 20.0
	4644s | 36 | lnL= -100850.7 | depth= 1/ 6 | improvements= 7 | delta_lnL= 0.0/ 20.0
	4662s | 37 | lnL= -100854.2 | depth= 2/ 5 | improvements= 16 | delta_lnL= 6.4/ 20.0
	4681s | 38 | lnL= -100852.1 | depth= 5/ 6 | improvements= 16 | delta_lnL= 1.5/ 20.0
	4700s | 39 | lnL= -100849.4 | depth= 8/ 9 | improvements= 16 | delta_lnL= 5.6/ 20.0
	4718s | 40 | lnL= -100855.4 | depth= 3/ 12 | improvements= 12 | delta_lnL= 1.7/ 20.0
. Third round of optimization...
	4948s | 41 | lnL= -100829.7 | depth= 2/ 10 | improvements= 12 | delta_lnL= 2.6/ 100.0 | triple moves= 5 +
	5113s | 42 | lnL= -100829.1 | depth= 1/ 8 | improvements= 1 | delta_lnL= 0.0/ 100.0 | triple moves= 5 +
	5276s | 43 | lnL= -100829.0 | depth= 0/ 6 | improvements= 1 | delta_lnL= 0.0/ 100.0 | triple moves= 5 +
	5452s | 44 | lnL= -100829.0 | depth= 0/ 5 | improvements= 0 | delta_lnL= 0.0/ 100.0 | triple moves= 5 +
. Final optimisation steps...
. Log likelihood of the current tree: -100828.588629134363145567477.
. Launch bootstrap analysis on the most likely tree...
. Non parametric bootstrap analysis
[....................] 20/ 100
[....................] 40/ 100
[....................] 60/ 100
[....................] 80/ 100
[....................] 100/ 100
. Completed the bootstrap analysis succesfully.
. Printing the most likely tree in file 'prd_cnidaria_phy_phyml_tree.txt'.
. Best log likelihood: -100828.578540
. Time used 124h45m4s
oooooooooooooooooooooooooooooooooooooooooooooooooooooooooooooooooooooooooooooooooooooooooooooooo
##########################################################
# 6.3 Boot_stats
##########################################################
. Sequence file : [prd_cnidaria_phy]
. Model of amino acids substitution : VT
. Initial tree : [BioNJ]
. Data	Nb of	Likelihood	Discrete	Number of	Gamma shape	Proportion of	Nucleotides frequencies
set	taxa	loglk	gamma model	categories	parameter	invariant	f(A) f(C) f(G) f(T)
#1	174	-96515.4	Yes	4	1	0
#2	174	-97695.8	Yes	4	1	0
#3	174	-95903.5	Yes	4	1	0
#4	174	-97459.9	Yes	4	1	0
#5	174	-107942	Yes	4	1	0
#6	174	-99708.8	Yes	4	1	0
#7	174	-98578	Yes	4	1	0
#8	174	-98007.7	Yes	4	1	0
#9	174	-97593	Yes	4	1	0
#10	174	-101398	Yes	4	1	0
#11	174	-106412	Yes	4	1	0
#12	174	-92703.2	Yes	4	1	0
#13	174	-109164	Yes	4	1	0
#14	174	-97496.6	Yes	4	1	0
#15	174	-99777.8	Yes	4	1	0
#16	174	-86453.7	Yes	4	1	0
#17	174	-96605.1	Yes	4	1	0
#18	174	-98199.4	Yes	4	1	0
#19	174	-101849	Yes	4	1	0
#20	174	-101217	Yes	4	1	0
#21	174	-101056	Yes	4	1	0
#22	174	-105235	Yes	4	1	0
#23	174	-107223	Yes	4	1	0
#24	174	-102652	Yes	4	1	0
#25	174	-103438	Yes	4	1	0
#26	174	-95352.8	Yes	4	1	0
#27	174	-102410	Yes	4	1	0
#28	174	-100032	Yes	4	1	0
#29	174	-96036.1	Yes	4	1	0
#30	174	-96509.3	Yes	4	1	0
#31	174	-103502	Yes	4	1	0
#32	174	-96698.7	Yes	4	1	0
#33	174	-100306	Yes	4	1	0
#34	174	-98407.9	Yes	4	1	0
#35	174	-104285	Yes	4	1	0
#36	174	-106851	Yes	4	1	0
#37	174	-99286.2	Yes	4	1	0
#38	174	-102624	Yes	4	1	0
#39	174	-101604	Yes	4	1	0
#40	174	-105508	Yes	4	1	0
#41	174	-92511.2	Yes	4	1	0
#42	174	-103993	Yes	4	1	0
#43	174	-109437	Yes	4	1	0
#44	174	-98990.3	Yes	4	1	0
#45	174	-99798.8	Yes	4	1	0
#46	174	-103289	Yes	4	1	0
#47	174	-101612	Yes	4	1	0
#48	174	-106505	Yes	4	1	0
#49	174	-105505	Yes	4	1	0
#50	174	-102787	Yes	4	1	0
#51	174	-99412.2	Yes	4	1	0
#52	174	-99832.6	Yes	4	1	0
#53	174	-106758	Yes	4	1	0
#54	174	-101373	Yes	4	1	0
#55	174	-98991.4	Yes	4	1	0
#56	174	-98083	Yes	4	1	0
#57	174	-101041	Yes	4	1	0
#58	174	-93856.3	Yes	4	1	0
#59	174	-99333	Yes	4	1	0
#60	174	-100929	Yes	4	1	0
#61	174	-101160	Yes	4	1	0
#62	174	-97463	Yes	4	1	0
#63	174	-105728	Yes	4	1	0
#64	174	-100985	Yes	4	1	0
#65	174	-89729	Yes	4	1	0
#66	174	-99479.5	Yes	4	1	0
#67	174	-96466	Yes	4	1	0
#68	174	-92593.1	Yes	4	1	0
#69	174	-99318.8	Yes	4	1	0
#70	174	-103195	Yes	4	1	0
#71	174	-94965	Yes	4	1	0
#72	174	-98313.4	Yes	4	1	0
#73	174	-103088	Yes	4	1	0
#74	174	-109905	Yes	4	1	0
#75	174	-95468.1	Yes	4	1	0
#76	174	-96706.9	Yes	4	1	0
#77	174	-100950	Yes	4	1	0
#78	174	-103364	Yes	4	1	0
#79	174	-100125	Yes	4	1	0
#80	174	-102276	Yes	4	1	0
#81	174	-98837.4	Yes	4	1	0
#82	174	-102888	Yes	4	1	0
#83	174	-108985	Yes	4	1	0
#84	174	-105116	Yes	4	1	0
#85	174	-101766	Yes	4	1	0
#86	174	-107787	Yes	4	1	0
#87	174	-101776	Yes	4	1	0
#88	174	-99292.1	Yes	4	1	0
#89	174	-96829.8	Yes	4	1	0
#90	174	-100738	Yes	4	1	0
#91	174	-102097	Yes	4	1	0
#92	174	-95289.7	Yes	4	1	0
#93	174	-92474.9	Yes	4	1	0
#94	174	-102108	Yes	4	1	0
#95	174	-92553.7	Yes	4	1	0
#96	174	-99765.6	Yes	4	1	0
#97	174	-97200.4	Yes	4	1	0
#98	174	-103009	Yes	4	1	0
#99	174	-102485	Yes	4	1	0
#100	174	-100033	Yes	4	1	0
##########################################################
# 6.4 Boot_trees
##########################################################
(ATEN_s0033.g91.t1:0.00000001,AMI_XP_029184911.1:0.00392403,(((AAU_400.g8.t2:0.30707971,CHE_00057373:0.43676445)0:0.26675905,(PBX_NVE18484:0.27527394,(XP_020906674.1_EDI:0.44386642,ATE_XP_031553047.1:0.20892094)0:0.14336536)0:0.21062101)0:0.14867950,(CHE_00052667:0.00000001,(AAU_30.g173.t1:1.86954713,((XP_001641710.2_PTX_NVE8119:0.34427422,((XP_020908455.1_EDI:0.44831265,ATE_XP_031553555.1:0.2065…
(ATEN_s0033.g91.t1:0.00000001,AMI_XP_029184911.1:0.00000001,((CHE_00057373:0.40930302,(AAU_400.g8.t2:0.17273973,(ABI30249.1_PaxD3_NVE13723:0.69707386,(((aten_0.1.m1.12903.m1:0.75098402,AMI_XP_029211522.2:0.06354484)0:2.18558045,(((XP_001628685.2_PAXD2:1.05791068,(ATE_XP_031569065.1:0.77427972,XP_020917654.1_EDI:0.42873625)0:0.40190343)0:0.08770300,((((ATE_XP_031554940.1:0.30071371,(XP_020910176.1…
(ATEN_s0033.g91.t1:0.00362399,AMI_XP_029184911.1:0.00018594,(((AAU_400.g8.t2:0.33039223,CHE_00057373:0.52527074)0:0.17314238,(PBX_NVE18484:0.26765980,(XP_020906674.1_EDI:0.42532382,ATE_XP_031553047.1:0.19280869)0:0.17430106)0:0.26525576)0:0.07247321,(((ABI30249.1_PaxD3_NVE13723:1.93522592,(ATE_XP_031569062.1:1.57293399,XP_020917668.1_EDI:1.36535903)0:1.97039967)0:0.66112296,(((ATE_XP_031569065.1:…
(CHE_00057373:0.50029726,AAU_400.g8.t2:0.34018788,(((PBX_NVE18484:0.24982762,(ATE_XP_031553047.1:0.18718781,XP_020906674.1_EDI:0.41443210)0:0.15179546)0:0.26155882,(ATEN_s0033.g91.t1:0.00000001,AMI_XP_029184911.1:0.00197514)0:0.32238286)0:0.05116315,((ATE_XP_031569062.1:0.57122955,XP_020917668.1_EDI:1.94715722)0:1.30770319,(ABI30249.1_PaxD3_NVE13723:1.60437454,((aten_0.1.m1.12903.m1:0.29848369,AM…
(AMI_XP_029184911.1:0.00719610,ATEN_s0033.g91.t1:0.00000001,((CHE_00057373:0.46171260,AAU_400.g8.t2:0.29711832)0:0.22852051,((PBX_NVE18484:0.30664281,(XP_020906674.1_EDI:0.37657183,ATE_XP_031553047.1:0.21331028)0:0.15933152)0:0.15736428,((AMI_XP_029211556.2:0.05971210,ATEN_s0120.g6.t1:0.00000003)0:0.00000003,(((XP_020917654.1_EDI:0.71370974,ATE_XP_031569065.1:0.74287922)0:0.42882035,(XP_001628685…
(AMI_XP_029184911.1:0.00188056,ATEN_s0033.g91.t1:0.00000001,((CHE_00057373:0.29141084,AAU_400.g8.t2:0.35168364)0:0.28414934,((PBX_NVE18484:0.21324076,(XP_020906674.1_EDI:0.42607849,ATE_XP_031553047.1:0.22425871)0:0.12049727)0:0.33243976,(ALJ33539.1_CHE:0.00000018,(XP_001639214.2_PRD_NVE4648:0.00000003,(XP_020906663.1_EDI:0.05607643,(ATE_XP_031569022.1:0.05844173,((AMI_XP_029197801.1:0.00000001,AT…
((ATEN_s0033.g91.t1:0.00057447,AMI_XP_029184911.1:0.00135305)0:0.35713997,((REPO_NVE613:0.00000018,((ATE_XP_031562494.1:0.45982592,XP_020913514.1_EDI:0.59945665)0:0.23646044,((ATEN_s0027.g107.t1:0.10882690,AMI_XP_029186200.2:0.08548653)0:0.77553293,((AAU_782.g2.t1:0.84236175,CHE_00007721:1.02547398)0:1.17650282,((VSX_NVE961:0.14167286,((XP_020911359.1_EDI:0.53796299,ATE_XP_031569266.1:0.11846783)…
(ATEN_s0033.g91.t1:0.00000001,AMI_XP_029184911.1:0.00194771,((PBX_NVE18484:0.27536282,(XP_020906674.1_EDI:0.32628163,ATE_XP_031553047.1:0.18956211)0:0.13895895)0:0.20500542,(CHE_00057373:0.41604800,(AAU_400.g8.t2:0.07064067,((aten_0.1.m1.12903.m1:0.43240246,AMI_XP_029211522.2:0.39307604)0:1.52695633,((((ATEN_s0027.g107.t1:0.10906265,AMI_XP_029186200.2:0.12904980)0:0.38237627,(REPO_NVE613:0.508796…
(ATEN_s0033.g91.t1:0.00000001,AMI_XP_029184911.1:0.00400926,(((PBX_NVE18484:0.02068035,(((XP_001641710.2_PTX_NVE8119:0.35284560,((XP_020908455.1_EDI:0.38597278,ATE_XP_031553555.1:0.20899479)0:0.14053438,((AAU_30.g173.t1:1.10652858,CHE_00052667:1.93203126)0:1.26096281,(ATEN_s0115.g9.t1:0.22050400,AMI_XP_029179676.1:0.42829785)0:0.21157052)0:0.32205037)0:0.35433882)0:0.44753247,(ALJ33549.1_CHE:2.41…
(ATEN_s0033.g91.t1:0.00000001,AMI_XP_029184911.1:0.00395518,(((PBX_NVE18484:0.27422761,(ATE_XP_031553047.1:0.18503140,XP_020906674.1_EDI:0.39150034)0:0.13639314)0:0.27640873,(aten_0.1.m1.6781.m1:0.19522205,(AMI_XP_029179685.2:0.00000001,((((aten_0.1.m1.6791.m1:0.25919854,AMI_XP_029179678.2:0.02971970)0:1.32959685,(((AMI_XP_029179693.1:0.08045804,aten_0.1.m1.6790.m1:0.00000001)0:1.63942540,((DMBXc…
((((ALJ33539.1_CHE:1.84413525,(AAU_1148.g1.t1:2.06202922,(CHE_00019172:4.21773544,(NP_001266196.1_MSX_AQU:3.05178083,XP_032222101.1_MSX_NVE20892:0.00000002)0:9.73447743)0:2.09333524)0:0.00000001)0:0.00000001,((XP_020906663.1_EDI:0.05184001,ATE_XP_031569022.1:0.11548694)0:0.00000015,(XP_001639214.2_PRD_NVE4648:0.14857611,(((((NVE14554:0.20913366,(XP_029179861.2_AMI:0.41195641,ATEN_s0110.g17.t1:0.0…
((ABI30249.1_PaxD3_NVE13723:1.22261918,((XP_020917668.1_EDI:1.66718341,ATE_XP_031569062.1:0.92969000)0:1.16812558,(((((((((AMI_XP_029212192.2:0.00940667,ATEN_s0123.g26.t1:0.00000001)0:0.70627579,(XP_001639151.1_PAXB_NVE5430:0.49157033,(XP_020910176.1_EDI:0.26906741,ATE_XP_031554940.1:0.35678162)0:0.39721076)0:0.22134398)0:0.41248123,(CHE_00018812:2.05390503,AAU_550.g4.t3:0.99125153)0:0.55710746)0…
(AAU_400.g8.t2:0.25307161,(CHE_00057373:0.49205317,((PBX_NVE18484:0.27552226,(ATE_XP_031553047.1:0.21597639,XP_020906674.1_EDI:0.44031686)0:0.14343627)0:0.20179741,(ATEN_s0033.g91.t1:0.00000001,AMI_XP_029184911.1:0.00181119)0:0.39503639)0:0.22141702)0:0.01758447,((((XP_001635006_Goosecoid_NVE1976:0.18664737,(ATE_XP_031573214.1:0.12689775,XP_020907624.1_EDI:0.17011808)0:0.32641551)0:0.80513056,(AM…
(AMI_XP_029184911.1:0.00372237,ATEN_s0033.g91.t1:0.00000001,(((AAU_400.g8.t2:0.27516757,CHE_00057373:0.48152982)0:0.26861696,(PBX_NVE18484:0.26618523,(ATE_XP_031553047.1:0.18946845,XP_020906674.1_EDI:0.34096522)0:0.18497392)0:0.21233462)0:0.05641860,(ABI30249.1_PaxD3_NVE13723:1.49887513,(((AMI_XP_029211522.2:0.13564792,aten_0.1.m1.12903.m1:0.77054586)0:2.14042488,((((AMI_XP_029211556.2:0.02863177…
(ATEN_s0033.g91.t1:0.00000001,AMI_XP_029184911.1:0.00385246,((((XP_020906674.1_EDI:0.40580887,ATE_XP_031553047.1:0.22404166)0:0.13305680,PBX_NVE18484:0.27969401)0:0.16662655,(aten_0.1.m1.6784.m1:0.00000006,(AMI_XP_029179686.1:0.07401806,(AMI_XP_029179685.2:0.00000001,(aten_0.1.m1.6781.m1:0.02265043,((((AAU_13.g2.t1:1.31634397,CHE_00026111:1.04948510)0:1.12951152,((DMBXe_NVE1802:0.53835626,((AMI_X…
(((AMI_XP_029184911.1:0.00209087,ATEN_s0033.g91.t1:0.00000001)0:0.17113892,(ABI30249.1_PaxD3_NVE13723:0.86717998,((XP_020917668.1_EDI:1.78894232,ATE_XP_031569062.1:0.80895850)0:1.45099885,((AMI_XP_029211522.2:0.25715086,aten_0.1.m1.12903.m1:0.39955493)0:1.85519848,((ATEN_s0120.g5.t1:0.03297680,AMI_XP_029211555.2:0.04662085)0:0.72697520,(((((AAU_550.g4.t3:0.93107571,(CHE_00018812:1.52088404,((AAW2…
(AMI_XP_029184911.1:0.00408319,ATEN_s0033.g91.t1:0.00000001,(((CHE_00057373:0.50340160,AAU_400.g8.t2:0.30979131)0:0.09741031,(aten_0.1.m1.6781.m1:0.13675187,(AMI_XP_029179685.2:0.00000001,(((((ATEN_s0115.g8.t1:0.04807723,AMI_XP_029179690.1:0.04189347)0:0.74661294,(DMBXa_NVE:0.59690520,(XP_020908459.1_EDI:0.53098430,ATE_XP_031553556.1:0.61646355)0:0.30940428)0:0.17708015)0:0.42016966,(((AMI_XP_029…
(AMI_XP_029184911.1:0.00382691,ATEN_s0033.g91.t1:0.00000011,(PBX_NVE18484:0.32617576,(((AAU_400.g8.t2:0.27280289,CHE_00057373:0.60242446)0:0.00000001,(CHE_00038879:0.46913716,(AAU_36.g113.t1:1.38688940,(((XP_020910006.1_EDI:0.21397080,(XP_032235237.1_PAXC_NVE1796:0.67615765,ATE_XP_031553584.1:0.13790145)0:0.06989219)0:0.43496071,(AMI_XP_044176270.1:0.00532097,ATEN_s0115.g6.t1:0.12536752)0:0.42598…
(AMI_XP_029184911.1:0.00189012,ATEN_s0033.g91.t1:0.00000789,((PBX_NVE18484:0.25670114,(XP_020906674.1_EDI:0.43049445,ATE_XP_031553047.1:0.22507390)0:0.20760595)0:0.24182264,((CHE_00057373:0.43044563,AAU_400.g8.t2:0.34074018)0:0.13527131,(CHE_00018812:0.00000018,(AAU_550.g4.t3:1.14053092,(((ATE_XP_031554940.1:0.47072890,XP_020910176.1_EDI:0.24106094)0:0.36689275,(XP_001639151.1_PAXB_NVE5430:0.3503…
((PBX_NVE18484:0.25266769,(XP_020906674.1_EDI:0.34790182,ATE_XP_031553047.1:0.22305212)0:0.12996428)0:0.21503666,((AAU_400.g8.t2:0.32380553,CHE_00057373:0.36368090)0:0.16725954,(ABI30249.1_PaxD3_NVE13723:0.00000020,((ATE_XP_031569062.1:1.01145726,XP_020917668.1_EDI:1.66444913)0:0.85376443,((aten_0.1.m1.12903.m1:0.56464869,AMI_XP_029211522.2:0.28952893)0:1.40412507,(((AMI_XP_029211556.2:0.07157917…
(AMI_XP_029184911.1:0.00370145,ATEN_s0033.g91.t1:0.00000001,((PBX_NVE18484:0.28617512,(XP_020906674.1_EDI:0.39549628,ATE_XP_031553047.1:0.23196199)0:0.23046475)0:0.16937832,((AAU_400.g8.t2:0.34523078,CHE_00057373:0.46670049)0:0.20414182,(ABI30249.1_PaxD3_NVE13723:0.70990452,((XP_020917668.1_EDI:1.77338592,ATE_XP_031569062.1:0.65575593)0:1.46741508,((AMI_XP_029211522.2:0.24033864,aten_0.1.m1.12903…
(ATEN_s0033.g91.t1:0.00186715,AMI_XP_029184911.1:0.00000019,((PBX_NVE18484:0.28453743,(ATE_XP_031553047.1:0.29649029,XP_020906674.1_EDI:0.40368908)0:0.18770948)0:0.25831151,(CHE_00057373:0.51399491,(AAU_400.g8.t2:0.32471184,((((OtxA_NVE7115:0.64337632,(XP_020908339.2_EDI:1.03934149,ATE_XP_031573699.1:0.31441441)0:0.15611611)0:0.52437210,(OtxC_NVE7117:0.19273031,(XP_020908323.1_EDI:0.42704922,ATE_…
(ATEN_s0033.g91.t1:0.00000001,AMI_XP_029184911.1:0.00561008,((PBX_NVE18484:0.28364481,(ATE_XP_031553047.1:0.22250297,XP_020906674.1_EDI:0.40430259)0:0.15694563)0:0.19954419,((AAU_400.g8.t2:0.29426490,CHE_00057373:0.45601896)0:0.05060705,(ATE_XP_031562494.1:0.18366571,(REPO_NVE613:0.77161787,((XP_020913514.1_EDI:0.66443144,(AMI_XP_029186200.2:0.10186345,ATEN_s0027.g107.t1:0.14364206)0:0.63159755)0…
(ATEN_s0033.g91.t1:0.00000001,AMI_XP_029184911.1:0.00386213,((PBX_NVE18484:0.34012163,(XP_020906674.1_EDI:0.46737196,ATE_XP_031553047.1:0.19936600)0:0.12662346)0:0.32558760,((CHE_00057373:0.50322758,AAU_400.g8.t2:0.46828825)0:0.07198334,((AMI_XP_029190299.1:0.02700539,ATEN_s0028.g40.t1:0.00000001)0:0.00000001,((((OtxC_NVE7117:0.07435229,(XP_020908323.1_EDI:0.37665095,ATE_XP_031573372.1:0.46909047…
(ATEN_s0176.g31.t1:0.00000001,AMI_XP_029212992.2:0.02696265,(XP_020908696.1_EDI:0.46481195,(ATE_XP_031567117.1:0.62249725,(XP_001636909.2_UNC4_NVE14550:0.57103618,(ALJ33549.1_CHE:1.93735564,(AAU_110.g73.t1:1.88686600,(((AAU_782.g2.t1:0.91183773,(CHE_00007721:1.71321722,((ATE_XP_031553555.1:0.12214123,XP_020908455.1_EDI:0.60899945)0:0.04139539,(XP_001641710.2_PTX_NVE8119:0.58084554,((ATEN_s0115.g9…
(ATEN_s0033.g91.t1:0.00000001,AMI_XP_029184911.1:0.00198958,((XP_020906674.1_EDI:0.31279532,(PBX_NVE18484:0.29998472,ATE_XP_031553047.1:0.18834132)0:0.15305170)0:0.16517285,(AAU_400.g8.t2:0.26078608,(CHE_00057373:0.18356092,(((aten_0.1.m1.12903.m1:0.65689714,AMI_XP_029211522.2:0.46107073)0:1.23912946,(((XP_032235237.1_PAXC_NVE1796:0.26918322,((ATE_XP_031553584.1:0.29603568,XP_020910006.1_EDI:0.28…
(AMI_XP_029184911.1:0.00564204,ATEN_s0033.g91.t1:0.00000001,((CHE_00057373:0.57411855,(AAU_400.g8.t2:0.00000001,(CHE_00018812:0.00000015,(AAU_550.g4.t3:1.36407226,(((XP_001639151.1_PAXB_NVE5430:0.42671145,(XP_020910176.1_EDI:0.32351218,ATE_XP_031554940.1:0.38601352)0:0.40107196)0:0.37238142,(AMI_XP_029212192.2:0.00000001,ATEN_s0123.g26.t1:0.01124417)0:0.64633327)0:0.27861629,((((aten_0.1.m1.12903…
(AMI_XP_029184911.1:0.00747239,ATEN_s0033.g91.t1:0.00000001,(((PBX_NVE18484:0.24849068,(XP_020906674.1_EDI:0.47121377,ATE_XP_031553047.1:0.16454024)0:0.17262276)0:0.33479530,(AAU_400.g8.t2:0.33076134,CHE_00057373:0.50655643)0:0.22666722)0:0.15786539,(((ATE_XP_031569062.1:1.72517450,XP_020917668.1_EDI:0.59974519)0:1.14498608,(ABI30249.1_PaxD3_NVE13723:1.21099432,((XP_001628684_PAXD_NVE5330:0.35759…
((((PBX_NVE18484:0.28557835,(XP_020906674.1_EDI:0.36197942,ATE_XP_031553047.1:0.21515188)0:0.11239416)0:0.22508969,(XP_020908450.1_EDI:0.25486101,(ATE_XP_031553601.1:0.33608831,(((AMI_XP_029179687.1:0.01714997,ATEN_s0115.g7.t1:0.00000001)0:0.67202743,(((aten_0.1.m1.6790.m1:0.03547010,AMI_XP_029179693.1:0.01000340)0:0.98833669,(AMI_XP_029179678.2:0.02358263,aten_0.1.m1.6791.m1:0.23594206)0:1.00762…
(ATEN_s0033.g91.t1:0.00000001,AMI_XP_029184911.1:0.00589414,((CHE_00057373:0.47714204,(AAU_400.g8.t2:0.21768849,(ABI30249.1_PaxD3_NVE13723:0.00000001,((ATE_XP_031569062.1:0.82547347,XP_020917668.1_EDI:1.89855682)0:1.30107540,((((((((ARX_NVE15354:0.81728575,(XP_020908016.1_EDI:0.59287855,(ATE_XP_031549273.1:0.40434158,(ATEN_s0023.g99.t1:0.00000001,AMI_XP_029183164.2:0.03010815)0:0.66403125)0:0.124…
(AMI_XP_029184911.1:0.00560890,ATEN_s0033.g91.t1:0.00000001,((PBX_NVE18484:0.36650048,(XP_020906674.1_EDI:0.52431782,ATE_XP_031553047.1:0.17577920)0:0.16301850)0:0.17015835,(CHE_00057373:0.53334275,(AAU_400.g8.t2:0.20842298,(((ABI30249.1_PaxD3_NVE13723:2.75235148,(XP_020917668.1_EDI:1.59967993,ATE_XP_031569062.1:1.79329538)0:1.33564030)0:1.34675382,(aten_0.1.m1.12903.m1:0.35153353,AMI_XP_02921152…
((AAU_400.g8.t2:0.34091106,CHE_00057373:0.44229094)0:0.17024229,((ATEN_s0033.g91.t1:0.00000001,AMI_XP_029184911.1:0.00613107)0:0.32350547,(PBX_NVE18484:0.30636786,(XP_020906674.1_EDI:0.39613144,ATE_XP_031553047.1:0.21747534)0:0.11830872)0:0.22398843)0:0.09652602,(ABI30249.1_PaxD3_NVE13723:0.31188491,(((AMI_XP_029211522.2:0.11170696,aten_0.1.m1.12903.m1:0.68633730)0:2.05695641,((ATEN_s0120.g5.t1:0…
(ATEN_s0033.g91.t1:0.00000001,AMI_XP_029184911.1:0.00000001,(((CHE_00057373:0.34006993,AAU_400.g8.t2:0.33164601)0:0.00000001,(CHE_00038879:1.44005717,(ATE_XP_031553584.1:0.01196057,(XP_020910006.1_EDI:0.23983531,(XP_032235237.1_PAXC_NVE1796:0.44784508,((AAU_36.g113.t1:1.68199627,(ALJ33539.1_CHE:2.90017659,(((((AAU_110.g73.t1:2.00246694,(XP_001636909.2_UNC4_NVE14550:0.78207034,((AMI_XP_029212992.2…
(ATEN_s0033.g91.t1:0.00000001,AMI_XP_029184911.1:0.00598652,(((PBX_NVE18484:0.36092795,(XP_020906674.1_EDI:0.39661304,ATE_XP_031553047.1:0.24823196)0:0.11411556)0:0.16588103,(CHE_00057373:0.47801039,AAU_400.g8.t2:0.25247095)0:0.31584103)0:0.00000001,(XP_001639151.1_PAXB_NVE5430:0.00000004,((((CHE_00018812:2.32000984,AAU_550.g4.t3:0.87886366)0:0.70118405,(((ATEN_s0115.g6.t1:0.00000002,(AMI_XP_0441…
(ATEN_s0033.g91.t1:0.00000001,AMI_XP_029184911.1:0.00344830,((XP_020906674.1_EDI:0.35365855,(PBX_NVE18484:0.30083964,ATE_XP_031553047.1:0.14870212)0:0.14795901)0:0.24234556,(AAU_400.g8.t2:0.28861621,(CHE_00057373:0.38315865,(CHE_00038879:0.00000001,(XP_032235237.1_PAXC_NVE1796:0.00000001,((XP_020910006.1_EDI:0.26196848,ATE_XP_031553584.1:0.27552589)0:0.25096769,((AMI_XP_044176270.1:0.04456753,ATE…
(ATEN_s0033.g91.t1:0.00000001,AMI_XP_029184911.1:0.00720823,((PBX_NVE18484:0.26527604,(ATE_XP_031553047.1:0.21490950,XP_020906674.1_EDI:0.36089799)0:0.22290665)0:0.22201820,((CHE_00057373:0.40092036,AAU_400.g8.t2:0.38100985)0:0.11881915,(ABI30249.1_PaxD3_NVE13723:0.36050270,((ATE_XP_031569062.1:1.18499434,XP_020917668.1_EDI:1.81085905)0:1.04385001,((AMI_XP_029211522.2:0.36235233,aten_0.1.m1.12903…
(ATEN_s0033.g91.t1:0.00000001,AMI_XP_029184911.1:0.00000001,((PBX_NVE18484:0.25904432,(ATE_XP_031553047.1:0.18320105,XP_020906674.1_EDI:0.35592702)0:0.16247172)0:0.21034040,(CHE_00057373:0.49582595,(AAU_400.g8.t2:0.21049076,((aten_0.1.m1.12903.m1:0.43428487,AMI_XP_029211522.2:0.42009290)0:1.51251595,((ABI30249.1_PaxD3_NVE13723:1.06208684,(((ATE_XP_031569065.1:0.68400317,XP_020917654.1_EDI:0.84674…
(ATEN_s0033.g91.t1:0.00000001,(((CHE_00057373:0.42031509,AAU_400.g8.t2:0.34980412)0:0.21477903,(PBX_NVE18484:0.29678288,(XP_020906674.1_EDI:0.36496672,ATE_XP_031553047.1:0.20442622)0:0.20698659)0:0.20128479)0:0.16278610,(((ABI30249.1_PaxD3_NVE13723:1.91784789,((NP_001266196.1_MSX_AQU:2.59040215,XP_032222101.1_MSX_NVE20892:1.20361962)0:7.46216582,((((AAU_110.g73.t1:1.73148091,ALJ33549.1_CHE:1.9693…
(ATEN_s0033.g91.t1:0.00000001,AMI_XP_029184911.1:0.00570462,(((CHE_00057373:0.42178579,AAU_400.g8.t2:0.26387827)0:0.17301476,(ABI30249.1_PaxD3_NVE13723:0.48895289,((((AMI_XP_029211555.2:0.01845759,ATEN_s0120.g5.t1:0.03562574)0:0.86618700,(XP_001628685.2_PAXD2:0.67080312,((((ATEN_s0120.g6.t1:0.00000004,AMI_XP_029211556.2:0.01762667)0:0.86512734,(XP_001628684_PAXD_NVE5330:0.38392370,(ATE_XP_0315690…
(AMI_XP_029184911.1:0.00000001,ATEN_s0033.g91.t1:0.00000001,((AAU_400.g8.t2:0.35525745,(CHE_00057373:0.51916005,(CHE_00038879:1.51003255,(XP_032235237.1_PAXC_NVE1796:0.00000004,((AAU_36.g113.t1:1.72593271,((CHE_00000178:2.21874252,(AAU_187.g14.t2:1.16296046,(AAW29066.1_PaxA_NVE25857:0.49651957,((ATE_XP_031558741.1:0.17021257,XP_020894005.1_EDI:0.39022934)0:0.21059861,(AMI_XP_029182761.2:0.0806935…
(AMI_XP_029184911.1:0.00585818,ATEN_s0033.g91.t1:0.00000001,(((AAU_400.g8.t2:0.35164569,CHE_00057373:0.45066834)0:0.16716323,(PBX_NVE18484:0.28089500,(ATE_XP_031553047.1:0.22477809,XP_020906674.1_EDI:0.39402488)0:0.16215806)0:0.20001119)0:0.00000001,(ATEN_s0120.g6.t1:0.00000004,(AMI_XP_029211556.2:0.03122659,((XP_001628684_PAXD_NVE5330:0.25668700,(XP_028519762.1_EDI:0.28180616,ATE_XP_031569050.1:…
(ATEN_s0033.g91.t1:0.00183747,AMI_XP_029184911.1:0.00000109,((PBX_NVE18484:0.19445384,(XP_020906674.1_EDI:0.34826281,ATE_XP_031553047.1:0.21804192)0:0.14678825)0:0.16761714,((AAU_400.g8.t2:0.35228219,CHE_00057373:0.45241556)0:0.15824558,((aten_0.1.m1.12903.m1:0.56089301,AMI_XP_029211522.2:0.30844675)0:1.21432217,((ABI30249.1_PaxD3_NVE13723:1.09793771,(ATE_XP_031569062.1:1.38357050,XP_020917668.1_…
((AAU_400.g8.t2:0.35370081,CHE_00057373:0.49015519)0:0.07174433,((PBX_NVE18484:0.23936463,(ATE_XP_031553047.1:0.20777672,XP_020906674.1_EDI:0.34220639)0:0.20133267)0:0.22384014,(AMI_XP_029184911.1:0.00358502,ATEN_s0033.g91.t1:0.00171516)0:0.35821371)0:0.13049838,(((CHE_00064435:0.63787215,AAU_23.g179.t1:0.72681642)0:0.49709208,(CHE_00000395:1.75954226,((((ATE_XP_031573372.1:0.33265770,(XP_0209083…
(((PBX_NVE18484:0.28969182,(XP_020906674.1_EDI:0.44402646,ATE_XP_031553047.1:0.25204021)0:0.11436954)0:0.24290827,(CHE_00057373:0.47407628,AAU_400.g8.t2:0.26299147)0:0.26506917)0:0.19575403,(AMI_XP_029184911.1:0.00584078,ATEN_s0033.g91.t1:0.00000001)0:0.17050030,(ABI30249.1_PaxD3_NVE13723:1.83965273,(((aten_0.1.m1.12903.m1:0.56170852,AMI_XP_029211522.2:0.13456988)0:2.27301665,(((ATEN_s0120.g6.t1:…
(ATEN_s0033.g91.t1:0.00000001,AMI_XP_029184911.1:0.00369267,(((PBX_NVE18484:0.00960669,(aten_0.1.m1.6781.m1:0.12405984,(AMI_XP_029179685.2:0.00000000,(((AMI_XP_029179686.1:0.00000001,aten_0.1.m1.6784.m1:0.51707339)0:0.36667889,(((((DMBXe_NVE1802:0.99130013,((ATE_XP_031553601.1:0.18238522,XP_020908450.1_EDI:0.61259433)0:0.74807518,(ATEN_s0115.g7.t1:0.00000001,AMI_XP_029179687.1:0.00000001)0:0.5675…
((((CHE_00057373:0.39686029,AAU_400.g8.t2:0.34758649)0:0.28531507,(PBX_NVE18484:0.29682597,(XP_020906674.1_EDI:0.42065215,ATE_XP_031553047.1:0.24859880)0:0.13990729)0:0.15170749)0:0.27301678,((aten_0.1.m1.12903.m1:0.61372354,AMI_XP_029211522.2:0.27976723)0:1.42666164,((ABI30249.1_PaxD3_NVE13723:2.17214730,(ATE_XP_031569062.1:1.09569067,XP_020917668.1_EDI:2.08622502)0:0.62136297)0:0.81733971,((((X…
((PBX_NVE18484:0.28813149,(ATE_XP_031553047.1:0.21455290,XP_020906674.1_EDI:0.38624954)0:0.13998713)0:0.25741476,((ATEN_s0033.g91.t1:0.00000001,AMI_XP_029184911.1:0.00797662)0:0.27837331,((ABI30249.1_PaxD3_NVE13723:0.87002619,(XP_020917668.1_EDI:1.62551497,ATE_XP_031569062.1:2.19165245)0:0.93903279)0:0.58738640,((aten_0.1.m1.12903.m1:0.90290171,AMI_XP_029211522.2:0.21093668)0:2.07315571,((((ATEN_…
(aten_s0051.g51.t1:0.00000001,AMI_XP_029193167.2:0.01482080,(ATE_XP_031560468.1:0.00951026,(XP_020914413.1_EDI:0.07015439,(OTP_NVE5331:0.20744504,((scaffold12.g6.t1:1.05907951,CEG06179.1_CHE:1.63970956)0:0.22776269,(((((AAU_30.g173.t1:0.88348583,CHE_00052667:1.56915147)0:0.64179279,(XP_001641710.2_PTX_NVE8119:0.48094065,((ATE_XP_031553555.1:0.23269857,XP_020908455.1_EDI:0.53777764)0:0.12723364,(A…
(ATEN_s0033.g91.t1:0.00000001,AMI_XP_029184911.1:0.00580002,((CHE_00057373:0.42657543,(AAU_400.g8.t2:0.20374993,((ABI30249.1_PaxD3_NVE13723:1.91410643,((aten_0.1.m1.12903.m1:0.39143159,AMI_XP_029211522.2:0.44275917)0:1.63907431,(((((CHE_00001849:2.20533013,AAU_36.g114.t3:0.90898259)0:0.07036755,((((((ATEN_s0028.g42.t1:0.49865640,AMI_XP_029190252.1:0.28782995)0:0.41251377,((ATEN_s0028.g40.t1:0.000…
(AMI_XP_029184911.1:0.00389821,ATEN_s0033.g91.t1:0.00000001,((PBX_NVE18484:0.29569750,(ATE_XP_031553047.1:0.22585156,XP_020906674.1_EDI:0.33610656)0:0.12909265)0:0.19508689,((AAU_400.g8.t2:0.29362947,CHE_00057373:0.45427731)0:0.00000001,(CHE_00038879:1.46469559,(ATE_XP_031553584.1:0.00000005,(XP_020910006.1_EDI:0.20418453,((XP_032235237.1_PAXC_NVE1796:0.32770073,(AAU_36.g113.t1:2.03437589,(((AAU_…
(AAU_400.g8.t2:0.21185202,(CHE_00057373:0.46775079,((PBX_NVE18484:0.29156311,(XP_020906674.1_EDI:0.35983918,ATE_XP_031553047.1:0.20704982)0:0.13459591)0:0.22109662,(ATEN_s0033.g91.t1:0.00000001,AMI_XP_029184911.1:0.00579269)0:0.32728024)0:0.23937617)0:0.14756914,(ABI30249.1_PaxD3_NVE13723:0.51497662,((XP_020917668.1_EDI:1.57135359,ATE_XP_031569062.1:0.66507545)0:0.73322986,((AMI_XP_029211522.2:0.…
(ATEN_s0033.g91.t1:0.00000001,(AMI_XP_029184911.1:0.00000001,((AMI_XP_029211522.2:0.30536002,aten_0.1.m1.12903.m1:0.59305988)0:1.92595964,((ABI30249.1_PaxD3_NVE13723:1.41621087,((((AMI_XP_029179685.2:0.00000001,aten_0.1.m1.6781.m1:0.12411271)0:0.64290072,(DMBXb_NVE1803:1.09500456,(ATE_XP_031553533.1:0.36796593,EPA_XP_020908458.1:0.60125642)0:0.13951098)0:0.29028685)0:0.14343516,(aten_0.1.m1.6784.…
(ATE_XP_031553047.1:0.25762034,XP_020906674.1_EDI:0.41658495,(((AAU_400.g8.t2:0.39692656,CHE_00057373:0.50948914)0:0.26163530,(ATEN_s0033.g91.t1:0.00000001,AMI_XP_029184911.1:0.00191869)0:0.31431211)0:0.33270030,(PBX_NVE18484:0.00000001,(ATE_XP_031569062.1:1.08233527,(XP_020917668.1_EDI:1.50273542,((ABI30249.1_PaxD3_NVE13723:1.37645836,(((AMI_XP_029211555.2:0.00078496,ATEN_s0120.g5.t1:0.05117193)…
(AMI_XP_029184911.1:0.00164579,ATEN_s0033.g91.t1:0.00022160,((PBX_NVE18484:0.31440816,(XP_020906674.1_EDI:0.38511959,ATE_XP_031553047.1:0.24142112)0:0.16705186)0:0.11931329,(CHE_00057373:0.58582413,(AAU_400.g8.t2:0.00000001,(((aten_0.1.m1.12903.m1:0.82534359,AMI_XP_029211522.2:0.27830664)0:1.68259044,(((((XP_029179861.2_AMI:0.43977167,ATEN_s0110.g17.t1:0.11313832)0:0.64940209,(NVE14554:0.40684656…
(ATEN_s0033.g91.t1:0.00000001,AMI_XP_029184911.1:0.00388247,((PBX_NVE18484:0.30199973,(XP_020906674.1_EDI:0.42521835,ATE_XP_031553047.1:0.17651158)0:0.19709327)0:0.25119220,((CHE_00057373:0.56187942,AAU_400.g8.t2:0.28183234)0:0.08503414,((ABI30249.1_PaxD3_NVE13723:1.76170976,(ATE_XP_031569062.1:1.17298363,XP_020917668.1_EDI:1.76074072)0:1.49507435)0:0.21022662,((AMI_XP_029211522.2:0.41643405,aten…
((ATEN_s0033.g91.t1:0.00063219,AMI_XP_029184911.1:0.00125005)0:0.11051141,((PBX_NVE18484:0.30449117,(ATE_XP_031553047.1:0.20384007,XP_020906674.1_EDI:0.39872398)0:0.16730858)0:0.27282452,(AAU_400.g8.t2:0.22816595,CHE_00057373:0.48421598)0:0.20141839)0:0.15949131,((AMI_XP_029211522.2:0.23568626,aten_0.1.m1.12903.m1:0.49747867)0:0.38066538,((CHE_00018812:1.64709815,(AAU_550.g4.t3:0.52645128,((((CHE…
(AMI_XP_029184911.1:0.00367253,ATEN_s0033.g91.t1:0.00000001,(((CHE_00057373:0.40933319,AAU_400.g8.t2:0.30271230)0:0.30623694,(PBX_NVE18484:0.18688232,(ATE_XP_031553047.1:0.20165685,XP_020906674.1_EDI:0.35269385)0:0.25078511)0:0.26534654)0:0.00000001,(((ATE_XP_031553601.1:0.23848255,XP_020908450.1_EDI:0.49438970)0:0.51021390,(ATEN_s0115.g7.t1:0.00000001,AMI_XP_029179687.1:0.00496247)0:0.62300856)0…
(CHE_00057373:0.46383035,(AAU_400.g8.t2:0.22743996,(ABI30249.1_PaxD3_NVE13723:1.25659963,((XP_020917668.1_EDI:1.93995692,ATE_XP_031569062.1:0.86399389)0:0.50555054,((aten_0.1.m1.12903.m1:0.30278729,AMI_XP_029211522.2:0.41268102)0:1.52545416,((((ATEN_s0120.g6.t1:0.00000004,AMI_XP_029211556.2:0.02976535)0:0.78312301,(XP_001628684_PAXD_NVE5330:0.32927616,(ATE_XP_031569050.1:0.35260649,XP_028519762.1…
(AMI_XP_029184911.1:0.00000001,ATEN_s0033.g91.t1:0.00000001,(((CHE_00057373:0.54790564,AAU_400.g8.t2:0.36187870)0:0.22087378,(PBX_NVE18484:0.29321575,(ATE_XP_031553047.1:0.18699985,XP_020906674.1_EDI:0.40549513)0:0.26367572)0:0.17800368)0:0.20489900,((ABI30249.1_PaxD3_NVE13723:1.13741425,((((aten_s0051.g51.t1:0.00000001,AMI_XP_029193167.2:0.01593802)0:0.64150263,(OTP_NVE5331:0.10191956,(ATE_XP_03…
(AMI_XP_029212992.2:0.00200491,ATEN_s0176.g31.t1:0.02468940,((ATE_XP_031567117.1:0.63392440,XP_020908696.1_EDI:0.51466968)0:0.22955061,(XP_001636909.2_UNC4_NVE14550:0.61187340,((AAU_110.g73.t1:1.07188163,ALJ33549.1_CHE:1.98507689)0:1.10781040,(((((AAU_23.g184.t1:1.16318983,(CHE_00064435:0.86625392,AAU_23.g179.t1:0.33703978)0:0.34717364)0:0.17109883,(CHE_00000395:1.42562302,((((ATEN_s0028.g41.t1:0…
(ATEN_s0033.g91.t1:0.00188234,AMI_XP_029184911.1:0.00000002,(((CHE_00057373:0.48510573,AAU_400.g8.t2:0.29765322)0:0.25040195,(PBX_NVE18484:0.25558469,(XP_020906674.1_EDI:0.34758613,ATE_XP_031553047.1:0.18909217)0:0.21287302)0:0.14100507)0:0.09388939,((ABI30249.1_PaxD3_NVE13723:1.92188454,((aten_0.1.m1.12903.m1:0.41140818,AMI_XP_029211522.2:0.46015409)0:1.51870153,(((((ATEN_s0115.g6.t1:0.00000004,…
(CHE_00057373:0.52511173,AAU_400.g8.t2:0.24753545,(((XP_020906674.1_EDI:0.33746777,ATE_XP_031553047.1:0.21826566)0:0.17832794,(PBX_NVE18484:0.14341521,((XP_020917668.1_EDI:1.49843629,ATE_XP_031569062.1:1.46429844)0:0.18807458,(ABI30249.1_PaxD3_NVE13723:1.57751317,((AMI_XP_029211522.2:0.35180925,aten_0.1.m1.12903.m1:0.40336343)0:1.53423608,((((((ATEN_s0204.g23.t1:0.04066055,AMI_XP_029202580.1:0.03…
((PBX_NVE18484:0.27118045,(XP_020906674.1_EDI:0.40909315,ATE_XP_031553047.1:0.23370326)0:0.16005519)0:0.23603253,(AAU_400.g8.t2:0.25460067,CHE_00057373:0.52440066)0:0.17852277,((ATEN_s0033.g91.t1:0.00161580,AMI_XP_029184911.1:0.00198453)0:0.15074141,(ATE_XP_031562494.1:0.00000013,(XP_020913514.1_EDI:0.59714748,(REPO_NVE613:0.65674963,((AMI_XP_029186200.2:0.07365855,ATEN_s0027.g107.t1:0.11811833)0…
(PBX_NVE18484:0.26554289,(XP_020906674.1_EDI:0.47559985,ATE_XP_031553047.1:0.22861465)0:0.18102872,((CHE_00057373:0.58881622,(AAU_400.g8.t2:0.00205710,(AAU_25.g25.t1:0.00000016,(CHE_00019164:2.18390914,((XP_001635006_Goosecoid_NVE1976:0.00000001,((ATE_XP_031573214.1:0.09786461,XP_020907624.1_EDI:0.27950221)0:0.44983301,(ATEN_s0350.g10.t1:0.00000001,AMI_XP_029190295.2:0.05317976)0:1.25272078)0:0.3…
(((AAU_400.g8.t2:0.21615661,CHE_00057373:0.48274356)0:0.11965573,((ABI30249.1_PaxD3_NVE13723:1.23253558,((AMI_XP_029211522.2:0.49720773,aten_0.1.m1.12903.m1:0.35306227)0:1.19148404,((CHE_00052667:1.40294762,(AAU_30.g173.t1:1.46521224,(XP_001641710.2_PTX_NVE8119:0.50146529,((ATE_XP_031553555.1:0.14528333,XP_020908455.1_EDI:0.45931313)0:0.14516198,(ATEN_s0115.g9.t1:0.24187656,AMI_XP_029179676.1:0.4…
((ATEN_s0033.g91.t1:0.00000001,AMI_XP_029184911.1:0.00000001)0:0.37663834,(AAU_400.g8.t2:0.31159051,(CHE_00057373:0.11923684,(((aten_0.1.m1.12903.m1:0.65504116,AMI_XP_029211522.2:0.44755610)0:1.17303072,(((NVE14554:0.16037573,((ATE_XP_031568020.1:0.35011272,XP_020900834.1_EDI:0.25408515)0:0.23771040,(XP_029179861.2_AMI:0.72463453,ATEN_s0110.g17.t1:0.03047743)0:1.12907412)0:0.16966373)0:1.53951993…
((ATEN_s0033.g91.t1:0.00000001,AMI_XP_029184911.1:0.00403742)0:0.30910830,((XP_020906674.1_EDI:0.38490956,ATE_XP_031553047.1:0.16616181)0:0.13872748,(PBX_NVE18484:0.14638955,(aten_0.1.m1.6781.m1:0.06360001,(AMI_XP_029179685.2:0.00000001,((DMBXb_NVE1803:0.77517941,(EPA_XP_020908458.1:0.69751873,ATE_XP_031553533.1:0.34065205)0:0.34600170)0:0.30813498,((AMI_XP_029179686.1:0.20596907,aten_0.1.m1.6784…
(ATEN_s0033.g91.t1:0.00000001,AMI_XP_029184911.1:0.00600244,((CHE_00057373:0.46654808,(AAU_400.g8.t2:0.26268986,(((XP_001628685.2_PAXD2:0.53245032,(((AMI_XP_029211555.2:0.02531782,ATEN_s0120.g5.t1:0.01756805)0:1.34623907,(((AMI_XP_029211556.2:0.01628465,ATEN_s0120.g6.t1:0.00000001)0:0.88218630,(XP_001628684_PAXD_NVE5330:0.37126441,(ATE_XP_031569050.1:0.46068176,XP_028519762.1_EDI:0.26577348)0:0.7…
(ATEN_s0033.g91.t1:0.00000001,AMI_XP_029184911.1:0.00962815,(((PBX_NVE18484:0.24694173,(XP_020906674.1_EDI:0.46599078,ATE_XP_031553047.1:0.13808166)0:0.14102506)0:0.21770080,(AAU_400.g8.t2:0.32377469,CHE_00057373:0.41403039)0:0.25027598)0:0.22451589,((((((ATEN_s0120.g5.t1:0.00000001,AMI_XP_029211555.2:0.08650687)0:1.18341383,(XP_001628685.2_PAXD2:0.87583229,(ATE_XP_031569065.1:0.94988605,XP_02091…
(CHE_00057373:0.44626626,AAU_400.g8.t2:0.28526265,((AMI_XP_029184911.1:0.00000001,ATEN_s0033.g91.t1:0.00000001)0:0.32717618,((PBX_NVE18484:0.00000001,(((ABI30249.1_PaxD3_NVE13723:1.59352755,(ATE_XP_031569062.1:0.93680977,XP_020917668.1_EDI:1.34989997)0:0.94822058)0:0.86346277,((((((((AAU_25.g25.t1:0.00000004,CHE_00019164:4.10169322)0:2.84146313,((XP_001635006_Goosecoid_NVE1976:0.14502908,(ATEN_s0…
(ATEN_s0033.g91.t1:0.00000001,(((PBX_NVE18484:0.23704522,(ATE_XP_031553047.1:0.17452676,XP_020906674.1_EDI:0.41321091)0:0.19884513)0:0.25618893,(AAU_400.g8.t2:0.37488447,CHE_00057373:0.42807094)0:0.24363574)0:0.22403385,((ABI30249.1_PaxD3_NVE13723:1.13045238,((ATEN_s0120.g5.t1:0.00000005,AMI_XP_029211555.2:0.07437517)0:0.62587897,(XP_001628685.2_PAXD2:0.77562472,((XP_020917654.1_EDI:0.74964400,AT…
(PBX_NVE18484:0.36109724,(ATE_XP_031553047.1:0.17679512,XP_020906674.1_EDI:0.43999353)0:0.16019923,(((ATEN_s0033.g91.t1:0.00000001,AMI_XP_029184911.1:0.00191666)0:0.17352563,(XP_020908450.1_EDI:0.00000012,(ATE_XP_031553601.1:0.23725436,((ATEN_s0115.g7.t1:0.00000001,AMI_XP_029179687.1:0.00000001)0:0.63034697,(DMBXe_NVE1802:0.40553922,((AMI_XP_029179678.2:0.03115443,aten_0.1.m1.6791.m1:0.17634827)0…
((ATEN_s0033.g91.t1:0.00000001,AMI_XP_029184911.1:0.00741788)0:0.34841967,(PBX_NVE18484:0.27844070,((CHE_00057373:0.50204276,AAU_400.g8.t2:0.43072147)0:0.31750824,(ATE_XP_031553047.1:0.27964939,XP_020906674.1_EDI:0.44104995)0:0.11991908)0:0.13201870)0:0.12772942,(AMI_XP_029197801.1:0.00000001,(ATEN_s0268.g3.t1:0.00000000,(XP_001639214.2_PRD_NVE4648:0.15258257,(ATE_XP_031569022.1:0.06961880,(XP_02…
(ATEN_s0033.g91.t1:0.00554037,AMI_XP_029184911.1:0.00017905,((CHE_00057373:0.44003351,AAU_400.g8.t2:0.39931480)0:0.23620571,((ATE_XP_031553047.1:0.24424557,XP_020906674.1_EDI:0.43604171)0:0.14144883,(PBX_NVE18484:0.06854659,((((((ATEN_s0120.g6.t1:0.04181577,AMI_XP_029211556.2:0.00000005)0:0.84730856,(XP_001628684_PAXD_NVE5330:0.49831507,(ATE_XP_031569050.1:0.17753966,XP_028519762.1_EDI:0.50039194…
(XP_020906674.1_EDI:0.32008022,ATE_XP_031553047.1:0.28216196,(PBX_NVE18484:0.31184774,(((AMI_XP_029184911.1:0.00036461,ATEN_s0033.g91.t1:0.00340290)0:0.16482638,(((DMBXb_NVE1803:1.10288439,(EPA_XP_020908458.1:0.43081001,ATE_XP_031553533.1:0.54193171)0:0.26153657)0:0.38193757,(((((((CHE_00064435:0.70350135,AAU_23.g179.t1:0.37643336)0:0.52893028,(AAU_23.g184.t1:0.97701061,CHE_00000395:1.85065259)0:…
(ATEN_s0033.g91.t1:0.00000001,AMI_XP_029184911.1:0.00000001,(((AAU_400.g8.t2:0.25377416,CHE_00057373:0.45501018)0:0.10136202,(RAX_NVE21445:0.00000005,(ATE_XP_031560467.1:0.16098669,((AMI_XP_029193171.1:0.04871366,ATEN_s0051.g50.t1:0.00000017)0:1.31831314,(XP_020914417.1_EDI:0.19423003,(Seg2298.8_RAX:2.04984616,((ALJ33542.1_CHE:1.13329540,(Seg321.2_HBN:1.75427529,(HBN_NVE21444:0.37949774,(ATE_XP_0…
(ATEN_s0033.g91.t1:0.00000001,AMI_XP_029184911.1:0.00000001,(((ATE_XP_031553047.1:0.18153626,XP_020906674.1_EDI:0.43890775)0:0.13239000,(PBX_NVE18484:0.22646815,(ABI30249.1_PaxD3_NVE13723:1.75957045,(((aten_0.1.m1.12903.m1:0.50171641,AMI_XP_029211522.2:0.26198426)0:1.28602341,(XP_020917668.1_EDI:2.50071898,ATE_XP_031569062.1:0.51648344)0:1.25621947)0:0.34378366,(((NVE14554:0.05548076,((XP_0209008…
((PBX_NVE18484:0.27449488,(ATE_XP_031553047.1:0.22056487,XP_020906674.1_EDI:0.43718970)0:0.15231681)0:0.12557623,((((((((ATEN_s0120.g5.t1:0.00000005,AMI_XP_029211555.2:0.06424273)0:1.24784855,(XP_001628685.2_PAXD2:1.06975795,(XP_020917654.1_EDI:0.58271105,ATE_XP_031569065.1:0.59968709)0:0.29259793)0:0.09757017)0:0.20629710,((ATEN_s0120.g6.t1:0.00000001,AMI_XP_029211556.2:0.03373887)0:0.80260270,(…
(ATEN_s0033.g91.t1:0.00535758,AMI_XP_029184911.1:0.00030881,((PBX_NVE18484:0.28542660,(XP_020906674.1_EDI:0.41052510,ATE_XP_031553047.1:0.20661648)0:0.16036242)0:0.18536310,(CHE_00057373:0.46631944,(AAU_400.g8.t2:0.21664347,(ABI30249.1_PaxD3_NVE13723:0.34054015,(((XP_001628685.2_PAXD2:0.89437828,((((ATEN_s0120.g6.t1:0.00000005,AMI_XP_029211556.2:0.02290908)0:0.97457726,(XP_001628684_PAXD_NVE5330:…
(ATEN_s0033.g91.t1:0.00000001,AMI_XP_029184911.1:0.00192555,(((CHE_00057373:0.45511279,AAU_400.g8.t2:0.34381366)0:0.17908568,(AAU_1148.g1.t1:0.77550879,(ALJ33539.1_CHE:1.96194639,(ATE_XP_031569022.1:0.00000002,(XP_020906663.1_EDI:0.05450984,(XP_001639214.2_PRD_NVE4648:0.11672542,((AMI_XP_029197801.1:0.00000001,ATEN_s0268.g3.t1:0.00399950)0:0.14732741,(((TCONS_00047278:1.14356260,Seg2637.2_ARX:0.5…
(AMI_XP_029184911.1:0.00201439,ATEN_s0033.g91.t1:0.00002633,(((XP_020906674.1_EDI:0.43132579,ATE_XP_031553047.1:0.20511273)0:0.15716974,(PBX_NVE18484:0.14117413,(AMI_XP_029179685.2:0.00000001,(aten_0.1.m1.6781.m1:0.20003401,(((AMI_XP_029179686.1:0.05711541,aten_0.1.m1.6784.m1:0.52252226)0:0.42039319,((aten_0.1.m1.6790.m1:0.00000001,AMI_XP_029179693.1:0.08625113)0:1.47749462,((((((ATEN_s0115.g8.t1…
(CHE_00057373:0.56371100,(AAU_400.g8.t2:0.35652657,(CHE_00038879:1.39380599,((((((((ALJ33539.1_CHE:3.18036122,((XP_001639214.2_PRD_NVE4648:0.11448064,(ATEN_s0268.g3.t1:0.00400323,(AAU_1148.g1.t1:3.77992383,AMI_XP_029197801.1:0.00000001)0:0.00000001)0:0.44091665)0:0.10770438,(ATE_XP_031569022.1:0.07216499,XP_020906663.1_EDI:0.06684422)0:0.00960900)0:0.92030308)0:0.46634959,((((((aten_0.1.m1.6791.m…
(PBX_NVE18484:0.25044364,((ATEN_s0033.g91.t1:0.00000001,AMI_XP_029184911.1:0.00371653)0:0.34894609,((CHE_00057373:0.42962124,AAU_400.g8.t2:0.34213415)0:0.20866432,(ABI30249.1_PaxD3_NVE13723:0.70645163,(((CHE_00018812:1.54880460,(AAU_550.g4.t3:0.87723130,(((XP_001639151.1_PAXB_NVE5430:0.40219258,(XP_020910176.1_EDI:0.31875911,ATE_XP_031554940.1:0.45937116)0:0.41914835)0:0.41756408,(ATEN_s0123.g26.…
(ATEN_s0033.g91.t1:0.00000000,(AMI_XP_029184911.1:0.00361099,((((((Seg2298.8_RAX:1.46297307,((AAU_243.g31.t1:1.90578734,(XP_028513453.1_EDI:0.13772443,(ATE_XP_031572541.1:0.12302253,ALX3/4_CART1_NVE1403:1.08869373)0:0.31854054)0:0.62110711)0:0.19289464,(AMI_XP_029202580.1:0.02378337,ATEN_s0204.g23.t1:0.06649477)0:0.77304185)0:0.43902421)0:0.12837599,((((((OTP_NVE5331:0.16831349,(XP_020914413.1_ED…
(ATEN_s0033.g91.t1:0.00194461,AMI_XP_029184911.1:0.00002881,((PBX_NVE18484:0.22662376,(ATE_XP_031553047.1:0.21089318,XP_020906674.1_EDI:0.36871390)0:0.21427020)0:0.23383788,((CHE_00057373:0.51544988,AAU_400.g8.t2:0.27932549)0:0.16185189,(ABI30249.1_PaxD3_NVE13723:0.72727511,((XP_020917668.1_EDI:1.12765258,ATE_XP_031569062.1:1.37657478)0:1.61721847,((aten_0.1.m1.12903.m1:0.93223024,AMI_XP_02921152…
(ATEN_s0033.g91.t1:0.00178616,AMI_XP_029184911.1:0.00012108,((PBX_NVE18484:0.28563056,(ATE_XP_031553047.1:0.25351399,XP_020906674.1_EDI:0.42383852)0:0.16237614)0:0.20686997,(AAU_400.g8.t2:0.29709626,(CHE_00057373:0.52649619,(CHE_00038879:1.92896338,(XP_032235237.1_PAXC_NVE1796:0.00000004,(((AAU_36.g113.t1:2.13110719,(ATE_XP_031553584.1:0.19396968,XP_020910006.1_EDI:0.23918965)0:0.18560985)0:0.078…
(((((ATE_XP_031569022.1:0.10355647,XP_020906663.1_EDI:0.05545659)0:0.11566062,(XP_001639214.2_PRD_NVE4648:0.03315061,((AAU_1148.g1.t1:0.57811324,ALJ33539.1_CHE:1.64145609)0:0.59771870,(XP_032222101.1_MSX_NVE20892:0.25546669,NP_001266196.1_MSX_AQU:2.76725359)0:7.61124306)0:1.43152501)0:0.03761258)0:0.37227430,(ATEN_s0268.g3.t1:0.00782790,AMI_XP_029197801.1:0.00000000)0:0.08385288)0:0.96198875,((((…
(AMI_XP_029184911.1:0.00390005,ATEN_s0033.g91.t1:0.00000001,((AAU_400.g8.t2:0.32324864,CHE_00057373:0.41918680)0:0.18993439,((ATE_XP_031553047.1:0.19190855,XP_020906674.1_EDI:0.33396730)0:0.13864061,(PBX_NVE18484:0.18049126,(AAU_1148.g1.t1:0.00000017,(ALJ33539.1_CHE:2.17854767,(XP_001639214.2_PRD_NVE4648:0.00000015,((ATE_XP_031569022.1:0.09626996,XP_020906663.1_EDI:0.07880094)0:0.12875997,((ATEN_…
(AMI_XP_029184911.1:0.00194495,((PBX_NVE18484:0.36199878,(XP_020906674.1_EDI:0.35737716,ATE_XP_031553047.1:0.24598366)0:0.13028510)0:0.22442251,(CHE_00057373:0.51192116,AAU_400.g8.t2:0.28813254)0:0.26973364)0:0.35556308,(ATEN_s0033.g91.t1:0.00000001,(aten_0.1.m1.6784.m1:0.05958396,(AMI_XP_029179686.1:0.15707421,(((((AAU_13.g2.t1:0.68252718,CHE_00026111:2.32221399)0:1.00854728,(DMBXe_NVE1802:0.709…
(AMI_XP_029184911.1:0.00939772,ATEN_s0033.g91.t1:0.00000001,(((PBX_NVE18484:0.28423230,(ATE_XP_031553047.1:0.20139904,XP_020906674.1_EDI:0.33919992)0:0.15497584)0:0.17570308,(AAU_400.g8.t2:0.22389013,CHE_00057373:0.46040244)0:0.23309444)0:0.00000001,(AMI_XP_029211522.2:0.00000001,(aten_0.1.m1.12903.m1:0.57448390,((XP_020917668.1_EDI:1.95415936,ATE_XP_031569062.1:0.99074373)0:1.55403441,(ABI30249.…
(AMI_XP_029184911.1:0.00552645,ATEN_s0033.g91.t1:0.00000001,((AAU_400.g8.t2:0.28089549,CHE_00057373:0.45787742)0:0.22192145,((PBX_NVE18484:0.33831347,(XP_020906674.1_EDI:0.40557224,ATE_XP_031553047.1:0.22864653)0:0.16498537)0:0.19137175,(aten_0.1.m1.6781.m1:0.13835159,(AMI_XP_029179685.2:0.00000001,((DMBXb_NVE1803:0.99734710,(EPA_XP_020908458.1:0.76146138,ATE_XP_031553533.1:0.39110585)0:0.0938192…
(ATEN_s0033.g91.t1:0.00000001,AMI_XP_029184911.1:0.00190710,((CHE_00057373:0.44932814,(AAU_400.g8.t2:0.38649109,(CHE_00038879:0.42667946,(ATE_XP_031553584.1:0.21117393,(XP_020910006.1_EDI:0.21365321,(XP_032235237.1_PAXC_NVE1796:0.51898793,((AMI_XP_044176270.1:0.02827811,ATEN_s0115.g6.t1:0.08312144)0:0.47976619,(AAU_36.g113.t1:1.95982809,((CHE_00000178:2.08468705,(AAU_187.g14.t2:1.15691466,((AAW29…
(AMI_XP_029184911.1:0.00196108,ATEN_s0033.g91.t1:0.00000001,((PBX_NVE18484:0.31084493,(XP_020906674.1_EDI:0.44097648,ATE_XP_031553047.1:0.26325411)0:0.10715768)0:0.31255413,(CHE_00057373:0.38995297,(AAU_400.g8.t2:0.36956118,(ABI30249.1_PaxD3_NVE13723:1.53835889,(((AMI_XP_029211522.2:0.45238859,aten_0.1.m1.12903.m1:0.32231632)0:1.95789898,(XP_020917668.1_EDI:1.46151809,ATE_XP_031569062.1:0.9237249…
(ATEN_s0033.g91.t1:0.00189975,AMI_XP_029184911.1:0.00001399,((CHE_00057373:0.48985826,AAU_400.g8.t2:0.34367262)0:0.25205643,(XP_020906674.1_EDI:0.34986490,(ATE_XP_031553047.1:0.25334111,(PBX_NVE18484:0.26284630,(ABI30249.1_PaxD3_NVE13723:0.76518617,((XP_020917668.1_EDI:1.17769417,ATE_XP_031569062.1:1.33729230)0:1.78969644,((AMI_XP_029211522.2:0.14791632,aten_0.1.m1.12903.m1:0.62807717)0:2.3697254…
((ATEN_s0033.g91.t1:0.00000001,AMI_XP_029184911.1:0.00396681)0:0.18060751,((AAU_400.g8.t2:0.35360055,CHE_00057373:0.53312634)0:0.23856929,(PBX_NVE18484:0.32173665,(ATE_XP_031553047.1:0.20057223,XP_020906674.1_EDI:0.53335759)0:0.14614207)0:0.24997900)0:0.17516969,(ABI30249.1_PaxD3_NVE13723:0.68839978,(((AMI_XP_029211522.2:0.43691820,aten_0.1.m1.12903.m1:0.30400453)0:0.67833979,((((((XP_020906663.1…
(AMI_XP_029184911.1:0.00000001,ATEN_s0033.g91.t1:0.00000001,((AAU_400.g8.t2:0.29671813,(CHE_00057373:0.44328191,(CHE_00038879:0.00000005,(XP_032235237.1_PAXC_NVE1796:0.00000018,((((AMI_XP_044176270.1:0.00000000,ATEN_s0115.g6.t1:0.16088654)0:0.03475313,(CHE_00019172:7.43222852,AAU_398.g8.t1:0.43358037)0:3.47603541)0:0.56477068,(AAU_36.g113.t1:1.82087593,(((CHE_00000178:2.53698140,AAU_187.g14.t2:1.…
(ATEN_s0033.g91.t1:0.00000001,AMI_XP_029184911.1:0.01379702,(((XP_020906674.1_EDI:0.34692221,ATE_XP_031553047.1:0.19509260)0:0.18972753,(PBX_NVE18484:0.17948643,((AMI_XP_029179687.1:0.00000001,ATEN_s0115.g7.t1:0.00000001)0:0.73652695,(DMBXe_NVE1802:1.26934239,((ATE_XP_031553601.1:0.31046015,XP_020908450.1_EDI:0.31422936)0:0.21492256,((AMI_XP_029179678.2:0.03010769,aten_0.1.m1.6791.m1:0.24019681)0…
(ATEN_s0033.g91.t1:0.00000001,AMI_XP_029184911.1:0.00727486,(((XP_020906674.1_EDI:0.46724913,ATE_XP_031553047.1:0.19419680)0:0.17349978,(PBX_NVE18484:0.14631155,((AMI_XP_029211522.2:0.22017342,aten_0.1.m1.12903.m1:0.60878308)0:1.48264661,((ABI30249.1_PaxD3_NVE13723:1.43352281,((ATEN_s0120.g5.t1:0.07112854,AMI_XP_029211555.2:0.01646618)0:0.22239406,((((XP_001628684_PAXD_NVE5330:0.49088516,(ATE_XP_…
(((PBX_NVE18484:0.27992049,(XP_020906674.1_EDI:0.40085581,ATE_XP_031553047.1:0.17758709)0:0.16204800)0:0.14111618,(ABI30249.1_PaxD3_NVE13723:0.63025231,((ATE_XP_031569062.1:1.08605550,XP_020917668.1_EDI:2.08592565)0:1.11990554,((AMI_XP_029211522.2:0.35484656,aten_0.1.m1.12903.m1:0.72210335)0:1.30648258,((((AAU_30.g173.t1:0.78973541,CHE_00052667:1.37750148)0:0.87545098,(XP_001641710.2_PTX_NVE8119:…
(AAU_400.g8.t2:0.36473094,CHE_00057373:0.38957783,(((ATEN_s0033.g91.t1:0.00000001,AMI_XP_029184911.1:0.00000001)0:0.16817636,(((ABI30249.1_PaxD3_NVE13723:1.54043791,(((AMI_XP_029211556.2:0.01341249,ATEN_s0120.g6.t1:0.00000001)0:1.00684056,(((AMI_XP_029211555.2:0.09706868,ATEN_s0120.g5.t1:0.00000001)0:1.10893431,(XP_001628685.2_PAXD2:0.88844810,(XP_020917654.1_EDI:0.63090368,ATE_XP_031569065.1:0.7…
