# Supplementary material for: Gene Regulatory Network that Shaped the Evolution of Larval Apical Organ in Cnidaria
Source: Mol Biol Evol. 2023 Dec 28;41(1):msad285. doi: 10.1093/molbev/msad285 (PMC10781443; doi:10.1093/molbev/msad285)
Supplement: msad285_Supplementary_Data [file msad285_supplementary_data.zip › Supplementary file 6.xlsx]

## Sheet: # Table of Contents
####################################################################################################
####################################################################################################
# Table of Contents
	# 7. Nematostella apical domain cilia vs AMI, ATE and AAU Orthanalysis Analysis (Data related to Figure. 4D)
		# 7.1 Orthogroups
		# 7.2 unassigned-NVE_AO_cilia
		# 7.3 cafe5
		# 7.4 gene_families

## Sheet: # 7
_x001C__x001C__x001C__x001C__x001C__x001C__x001C__x001C__x001C__x001C__x001C__x001C__x001C__x001C__x001C__x001C__x001C__x001C__x001C__x001C__x001C__x001C_###############################################################################
###############################################################################
# 7. Nematostella apical domain cilia vs AMI, ATE and AAU Orthanalysis Analysis
		# 7.1 Orthogroups
		# 7.2 unassigned-NVE_AO_cilia
		# 7.3 cafe5
		# 7.4 gene_families
_x001C__x001C__x001C__x001C__x001C__x001C__x001C__x001C__x001C__x001C__x001C__x001C__x001C__x001C__x001C__x001C__x001C__x001C__x001C__x001C__x001C__x001C__x001C__x001C__x001C__x001C__x001C__x001C_###############################################################################
###############################################################################
##########################
# 7.1 Orthogroups
##########################
NVE_AO_cilia|NVE9139	NVE_AO_cilia|NVE10293	NVE_AO_cilia|NVE11284	NVE_AO_cilia|NVE15329	NVE_AO_cilia|NVE20323	NVE_AO_cilia|NVE21286	NVE_AO_cilia|NVE21525	NVE_AO_cilia|NVE2839	NVE_AO_cilia|NVE299	NVE_AO_cilia|NVE6779	NVE_AO_cilia|NVE7297	NVE_AO_cilia|NVE2837	NVE_AO_cilia|NVE11285	ATE_AO|aten_s0123.g48.t1	ATE_AO|aten_s0194.g13.t1	AMI_AO|XP_044176214.1	AMI_AO|XP_029188390.2	AMI_AO|XP_029206097.2	AMI_AO|XP_029212191.2	AMI_AO|XP_044164509.1	AMI_AO|XP_044173732.1	AMI_AO|XP_044177004.1	ATE_AO|aten_s0123.g49.t1
NVE_AO_cilia|NVE8262	NVE_AO_cilia|NVE20813	NVE_AO_cilia|NVE7457	NVE_AO_cilia|NVE7462	NVE_AO_cilia|NVE7465	NVE_AO_cilia|NVE8264	NVE_AO_cilia|NVE8266	NVE_AO_cilia|NVE10665	NVE_AO_cilia|NVE7460	AUR_AO|scaffold219.g35.t1	AUR_AO|scaffold5.g213.t1	AMI_AO|XP_044166011.1	ATE_AO|aten_s0008.g170.t1
AUR_AO|scaffold256.g36.t1	AUR_AO|scaffold256.g32.t1	ATE_AO|aten_s0046.g80.t1	ATE_AO|aten_s0046.g81.t1	ATE_AO|aten_s0001.g59.t1	ATE_AO|aten_s0001.g58.t1	ATE_AO|aten_s0009.g242.t1	ATE_AO|aten_s0009.g243.t1	ATE_AO|aten_s0074.g47.t1
ATE_AO|aten_s0110.g54.t1	ATE_AO|aten_s0110.g55.t1	ATE_AO|aten_s0110.g57.t1	AMI_AO|XP_044184619.1	AMI_AO|XP_044184617.1	NVE_AO_cilia|NVE12816	AUR_AO|scaffold171.g5.t1	NVE_AO_cilia|NVE6267	AMI_AO|XR_006397942.1
AMI_AO|XP_029191548.2	AMI_AO|XP_029191534.2	AMI_AO|XP_029191540.2	AMI_AO|XP_044168350.1	AMI_AO|XP_044168883.1	AMI_AO|XP_044173608.1	AUR_AO|scaffold112.g59.t1	ATE_AO|aten_s0009.g127.t1	ATE_AO|aten_s0010.g66.t1
NVE_AO_cilia|NVE24200	NVE_AO_cilia|NVE24199	NVE_AO_cilia|NVE2699	NVE_AO_cilia|NVE2701	NVE_AO_cilia|NVE2702	ATE_AO|aten_s0030.g122.t1	ATE_AO|aten_s0032.g23.t1	AMI_AO|XR_006396397.1
ATE_AO|aten_s0099.g51.t1	ATE_AO|aten_s0212.g11.t1	ATE_AO|aten_s0034.g13.t1	AMI_AO|XP_029179380.2	AMI_AO|XP_029200344.2	AMI_AO|XP_029213362.2	AUR_AO|scaffold179.g39.t1	AUR_AO|scaffold851.g3.t1
NVE_AO_cilia|NVE627	NVE_AO_cilia|NVE23664	ATE_AO|aten_s0036.g88.t1	ATE_AO|aten_s0192.g9.t1	AMI_AO|XP_044180302.1	AMI_AO|XP_044180278.1	NVE_AO_cilia|NVE628
AUR_AO|scaffold41.g76.t1	AUR_AO|scaffold41.g71.t1	AUR_AO|scaffold41.g73.t1	AUR_AO|scaffold41.g75.t1	AUR_AO|scaffold41.g74.t1	ATE_AO|aten_s0358.g3.t1	AMI_AO|XP_044178034.1
AUR_AO|scaffold7.g171.t1	AUR_AO|scaffold7.g172.t1	AUR_AO|scaffold610.g3.t1	AMI_AO|XP_044168752.1	AMI_AO|XP_029206795.2	ATE_AO|aten_s0089.g38.t1	ATE_AO|aten_s0111.g39.t1
ATE_AO|aten_s0138.g25.t1	ATE_AO|aten_s0138.g31.t1	AMI_AO|XP_044185182.1	AMI_AO|XP_029189613.2	AMI_AO|XP_029214102.2	AMI_AO|XP_044162825.1	NVE_AO_cilia|NVE399
NVE_AO_cilia|NVE6326	AUR_AO|scaffold5.g166.t1	ATE_AO|aten_s0089.g10.t1	AMI_AO|XP_029202358.2	ATE_AO|aten_s0047.g47.t1	AMI_AO|XP_029213165.2	ATE_AO|aten_s0047.g51.t1
NVE_AO_cilia|NVE24190	ATE_AO|aten_s0197.g28.t1	AMI_AO|XP_029194004.2	AUR_AO|scaffold51.g36.t1	AMI_AO|XP_029184802.1	ATE_AO|aten_s0068.g83.t1	ATE_AO|aten_s0017.g95.t1
NVE_AO_cilia|NVE6608	NVE_AO_cilia|NVE25565	NVE_AO_cilia|NVE5239	NVE_AO_cilia|NVE6609	ATE_AO|aten_s0067.g36.t1	AMI_AO|XR_006397592.1
NVE_AO_cilia|NVE23609	NVE_AO_cilia|NVE23610	ATE_AO|aten_s0183.g12.t1	ATE_AO|aten_s0294.g20.t1	AMI_AO|XP_044175394.1	AMI_AO|XP_044176472.1
AUR_AO|scaffold38.g35.t1	AUR_AO|scaffold129.g12.t1	AUR_AO|scaffold157.g38.t1	AUR_AO|scaffold277.g2.t1	AUR_AO|scaffold37.g16.t1	ATE_AO|aten_s0624.g1.t1
AUR_AO|scaffold7.g97.t1	AUR_AO|scaffold57.g54.t1	ATE_AO|aten_s0033.g88.t1	ATE_AO|aten_s0020.g6.t1	AMI_AO|XP_044183146.1	AMI_AO|XP_029185478.2
NVE_AO_cilia|NVE7617	AUR_AO|scaffold76.g38.t1	ATE_AO|aten_s0150.g9.t1	AMI_AO|XP_029204467.1	ATE_AO|aten_s0359.g3.t1	AMI_AO|XP_029202495.2
NVE_AO_cilia|NVE24904	NVE_AO_cilia|NVE24906	NVE_AO_cilia|NVE4331	ATE_AO|aten_s0119.g5.t1	AMI_AO|XP_029179297.2
AUR_AO|scaffold694.g1.t1	AUR_AO|scaffold26.g21.t1	AUR_AO|scaffold28.g91.t1	AUR_AO|scaffold63.g76.t1	AUR_AO|scaffold63.g75.t1
AUR_AO|scaffold241.g2.t1	AUR_AO|scaffold142.g54.t1	AUR_AO|scaffold297.g23.t1	ATE_AO|aten_s0076.g71.t1	AMI_AO|XP_044178287.1
AUR_AO|scaffold105.g46.t1	AUR_AO|scaffold61.g71.t1	NVE_AO_cilia|NVE14239	AMI_AO|XP_044173151.1	AMI_AO|XP_029188086.2
AUR_AO|scaffold44.g11.t1	AUR_AO|scaffold44.g12.t1	NVE_AO_cilia|NVE20093	ATE_AO|aten_s0028.g17.t1	AMI_AO|XP_029190341.2
AUR_AO|scaffold87.g32.t1	AUR_AO|scaffold87.g33.t1	AMI_AO|XP_044169147.1	AMI_AO|XP_029213057.2	AMI_AO|XP_029213058.2
ATE_AO|aten_s0033.g28.t1	ATE_AO|aten_s0033.g26.t1	AMI_AO|XP_029183405.2	AMI_AO|XP_044175978.1	AMI_AO|XP_044175993.1
ATE_AO|aten_s0164.g33.t1	ATE_AO|aten_s0106.g33.t1	AMI_AO|XP_029196568.2	AMI_AO|XP_029203111.2	AMI_AO|XR_006391278.1
ATE_AO|aten_s0579.g3.t1	ATE_AO|aten_s0233.g34.t1	ATE_AO|aten_s0078.g1.t1	ATE_AO|aten_s0579.g1.t1	AMI_AO|XR_003826970.2
AMI_AO|XP_029204348.2	AMI_AO|XR_006391658.1	AUR_AO|scaffold409.g21.t1	ATE_AO|aten_s0016.g81.t1	AMI_AO|XP_029190263.1
AMI_AO|XP_044184639.1	AMI_AO|XP_029198932.2	AUR_AO|scaffold4.g56.t1	ATE_AO|aten_s0017.g159.t1	ATE_AO|aten_s0023.g61.t1
AMI_AO|XP_029200720.2	AMI_AO|XP_029188820.2	AMI_AO|XP_044172588.1	AMI_AO|XP_029212370.2	AUR_AO|scaffold84.g24.t1
NVE_AO_cilia|NVE3743	AUR_AO|scaffold8.g122.t1	ATE_AO|aten_s0164.g26.t1	AMI_AO|XP_029207245.2	AMI_AO|XP_044169725.1
NVE_AO_cilia|NVE4118	NVE_AO_cilia|NVE24414	NVE_AO_cilia|NVE741	AUR_AO|scaffold62.g43.t1
AUR_AO|scaffold686.g1.t1	AUR_AO|scaffold5.g191.t1	ATE_AO|aten_s0008.g72.t1	AMI_AO|XP_029189009.2
ATE_AO|aten_s0056.g100.t1	ATE_AO|aten_s0056.g101.t1	AMI_AO|XP_044182228.1	AMI_AO|XP_044182221.1
ATE_AO|aten_s0751.g1.t1	ATE_AO|aten_s0318.g4.t1	AUR_AO|scaffold224.g31.t1	AMI_AO|XP_044163804.1
ATE_AO|aten_s0202.g10.t1	ATE_AO|aten_s0202.g12.t1	NVE_AO_cilia|NVE5465	AMI_AO|XP_029208249.2
ATE_AO|aten_s0001.g22.t1	ATE_AO|aten_s0010.g48.t1	AUR_AO|scaffold227.g6.t1	AMI_AO|XP_029197809.2
ATE_AO|aten_s0002.g112.t1	ATE_AO|aten_s0002.g111.t1	AMI_AO|XP_029193671.2	AMI_AO|XP_029193674.2
ATE_AO|aten_s0026.g28.t1	ATE_AO|aten_s0072.g59.t1	AUR_AO|scaffold117.g3.t1	AUR_AO|scaffold156.g3.t1
AMI_AO|XP_044178639.1	AMI_AO|XP_044177943.1	AUR_AO|scaffold59.g45.t1	ATE_AO|aten_s1016.g1.t1
AMI_AO|XP_044180675.1	AMI_AO|XP_029207718.2	AMI_AO|XP_044180676.1	ATE_AO|aten_s0020.g37.t1
AMI_AO|XP_029184829.2	AMI_AO|XR_006391695.1	AMI_AO|XP_029184839.1	AUR_AO|scaffold110.g26.t1
AMI_AO|XP_029187110.2	AMI_AO|XP_044172946.1	AUR_AO|scaffold36.g40.t1	ATE_AO|aten_s0002.g133.t1
AMI_AO|XP_044181655.1	AMI_AO|XP_044181652.1	ATE_AO|aten_s0049.g83.t1	ATE_AO|aten_s0049.g84.t1
AMI_AO|XP_029189156.2	AMI_AO|XP_029204581.1	NVE_AO_cilia|NVE24292	AUR_AO|scaffold413.g10.t1
AMI_AO|XP_044181988.1	AMI_AO|XP_044182778.1	AUR_AO|scaffold269.g27.t1	ATE_AO|aten_s0519.g4.t1
AMI_AO|XP_044174589.1	AMI_AO|XP_044174588.1	AUR_AO|scaffold117.g1.t1	ATE_AO|aten_s0118.g29.t1
NVE_AO_cilia|NVE9903	ATE_AO|aten_s0288.g6.t1	NVE_AO_cilia|NVE6012	AMI_AO|XP_044175917.1
NVE_AO_cilia|NVE20665	AUR_AO|scaffold4.g27.t1	ATE_AO|aten_s0230.g3.t1	AMI_AO|XP_044165601.1
NVE_AO_cilia|NVE3093	ATE_AO|aten_s0027.g41.t1	AMI_AO|XP_044176949.1	AMI_AO|XP_029188536.1
AUR_AO|scaffold19.g46.t1	ATE_AO|aten_s0017.g115.t1	AMI_AO|XP_029211567.1	ATE_AO|aten_s0120.g1.t1
AUR_AO|scaffold59.g32.t1	ATE_AO|aten_s0046.g62.t1	AMI_AO|XP_029187762.1	AMI_AO|XP_044172908.1
AUR_AO|scaffold188.g11.t1	ATE_AO|aten_s0215.g10.t1	AMI_AO|XP_044182531.1	AMI_AO|XP_044163963.1
AUR_AO|scaffold96.g24.t1	ATE_AO|aten_s0324.g20.t1	AMI_AO|XP_029192850.2	AMI_AO|XP_029193173.2
AUR_AO|scaffold21.g145.t1	ATE_AO|aten_s0156.g30.t1	AMI_AO|XP_029186798.1	AMI_AO|XP_029201671.2
AUR_AO|scaffold224.g45.t1	ATE_AO|aten_s0001.g253.t1	AMI_AO|XP_029184656.2	AMI_AO|XP_044173750.1
AUR_AO|scaffold60.g23.t1	ATE_AO|aten_s0028.g60.t1	AMI_AO|XP_044174949.1	AMI_AO|XP_044183706.1
AUR_AO|scaffold72.g33.t1	ATE_AO|aten_s0018.g60.t1	AMI_AO|XP_029193616.2	AMI_AO|XP_029185152.2
AUR_AO|scaffold1.g165.t1	ATE_AO|aten_s0006.g170.t1	AMI_AO|XP_029185840.2	AMI_AO|XP_029192151.2
AUR_AO|scaffold41.g15.t1	AUR_AO|scaffold41.g13.t1	AUR_AO|scaffold426.g3.t1
AUR_AO|scaffold183.g24.t1	AUR_AO|scaffold183.g18.t1	AUR_AO|scaffold183.g25.t1
AUR_AO|scaffold20.g40.t1	AUR_AO|scaffold8.g102.t1	NVE_AO_cilia|NVE7496
AUR_AO|scaffold63.g97.t1	AUR_AO|scaffold107.g59.t1	AUR_AO|scaffold81.g81.t1
AUR_AO|scaffold134.g9.t1	AUR_AO|scaffold111.g57.t1	AUR_AO|scaffold405.g8.t1
AUR_AO|scaffold49.g83.t1	AUR_AO|scaffold73.g70.t1	AUR_AO|scaffold73.g71.t1
ATE_AO|aten_s0197.g51.t1	ATE_AO|aten_s0196.g4.t1	AMI_AO|XP_044163148.1
ATE_AO|aten_s0121.g37.t1	ATE_AO|aten_s0108.g40.t1	AMI_AO|XP_029190680.2
ATE_AO|aten_s0019.g65.t1	ATE_AO|aten_s0019.g66.t1	AMI_AO|XP_029188342.2
ATE_AO|aten_s0074.g42.t1	ATE_AO|aten_s0074.g41.t1	AMI_AO|XP_029202215.2
ATE_AO|aten_s0034.g28.t1	ATE_AO|aten_s0034.g27.t1	AUR_AO|scaffold213.g50.t1
AMI_AO|XP_044183853.1	AMI_AO|XP_029180573.2	ATE_AO|aten_s0028.g141.t1
AMI_AO|XP_044177068.1	AMI_AO|XP_044175261.1	AMI_AO|XP_044177075.1
AMI_AO|XP_029211802.2	AMI_AO|XP_044180742.1	ATE_AO|aten_s0014.g114.t1
AMI_AO|XP_044162968.1	AMI_AO|XP_029194913.2	AMI_AO|XP_044163158.1
AMI_AO|XP_029201858.2	AMI_AO|XP_044169087.1	ATE_AO|aten_s0372.g5.t1
AMI_AO|XP_044182281.1	AMI_AO|XP_044182280.1	ATE_AO|aten_s0255.g7.t1
AMI_AO|XP_029180114.2	AMI_AO|XP_044167867.1	ATE_AO|aten_s0101.g8.t1
AMI_AO|XP_044166725.1	AMI_AO|XP_044166727.1	ATE_AO|aten_s0173.g25.t1
AMI_AO|XP_044174731.1	AMI_AO|XP_044174806.1	ATE_AO|aten_s0079.g78.t1
AMI_AO|XP_044168707.1	AMI_AO|XP_029206808.2	ATE_AO|aten_s0111.g45.t1
AMI_AO|XP_044167893.1	AMI_AO|XP_044167879.1	ATE_AO|aten_s0101.g12.t1
AMI_AO|XP_044166516.1	AMI_AO|XP_044166854.1	AUR_AO|scaffold224.g46.t1
AMI_AO|XP_044177929.1	AMI_AO|XP_044177934.1	ATE_AO|aten_s0059.g19.t1
AMI_AO|XP_044173475.1	AMI_AO|XP_029191632.2	ATE_AO|aten_s0010.g74.t1
AMI_AO|XP_044173023.1	AMI_AO|XP_044172948.1	AMI_AO|XP_044173025.1
AMI_AO|XP_044173027.1	AMI_AO|XP_029211182.2	AMI_AO|XP_044172943.1
AMI_AO|XP_044170135.1	AMI_AO|XP_044170127.1	ATE_AO|aten_s0087.g53.t1
AMI_AO|XP_044168738.1	AMI_AO|XP_029206798.2	ATE_AO|aten_s0111.g38.t1
AMI_AO|XP_044172413.1	AMI_AO|XP_044174411.1	NVE_AO_cilia|NVE6137
AMI_AO|XP_029203804.2	AMI_AO|XP_029203762.2	ATE_AO|aten_s0046.g16.t1
AMI_AO|XP_029211841.2	AMI_AO|XP_044181194.1	NVE_AO_cilia|NVE4678
AMI_AO|XP_029202112.2	AMI_AO|XP_044183530.1	ATE_AO|aten_s0210.g21.t1
AMI_AO|XP_044182472.1	AMI_AO|XP_044182477.1	ATE_AO|aten_s0032.g22.t1
NVE_AO_cilia|NVE2277	ATE_AO|aten_s0151.g28.t1	AMI_AO|XP_029194534.2
NVE_AO_cilia|NVE5442	ATE_AO|aten_s0303.g5.t1	AMI_AO|XP_029208331.2
NVE_AO_cilia|NVE22027	AMI_AO|XP_029207823.2	ATE_AO|aten_s0034.g178.t1
NVE_AO_cilia|NVE1772	ATE_AO|aten_s0077.g5.t1	AMI_AO|XP_044178274.1
NVE_AO_cilia|NVE24213	ATE_AO|aten_s0134.g35.t1	AMI_AO|XP_029199067.2
NVE_AO_cilia|NVE24081	ATE_AO|aten_s0053.g35.t1	AMI_AO|XP_029193476.2
NVE_AO_cilia|NVE22449	AUR_AO|scaffold172.g26.t1	AMI_AO|XP_029194019.2
NVE_AO_cilia|NVE16324	AMI_AO|XP_029212806.2	NVE_AO_cilia|NVE16326
NVE_AO_cilia|NVE7655	ATE_AO|aten_s0080.g41.t1	AMI_AO|XP_044175796.1
NVE_AO_cilia|NVE23575	ATE_AO|aten_s0093.g10.t1	AMI_AO|XP_029197895.2
NVE_AO_cilia|NVE13449	ATE_AO|aten_s0049.g47.t1	AMI_AO|XP_044185007.1
NVE_AO_cilia|NVE7309	ATE_AO|aten_s0230.g34.t1	AMI_AO|XP_029199127.1
NVE_AO_cilia|NVE2499	ATE_AO|aten_s0091.g38.t1	AMI_AO|XP_029195241.2
NVE_AO_cilia|NVE4979	ATE_AO|aten_s0008.g8.t1	AMI_AO|XP_044171173.1
NVE_AO_cilia|NVE18005	ATE_AO|aten_s0268.g19.t1	AMI_AO|XP_044177337.1
NVE_AO_cilia|NVE24792	ATE_AO|aten_s0323.g16.t1	AMI_AO|XP_029209708.2
NVE_AO_cilia|NVE1723	ATE_AO|aten_s0080.g39.t1	AMI_AO|XP_044174535.1
NVE_AO_cilia|NVE19860	ATE_AO|aten_s0093.g11.t1	AMI_AO|XP_044178021.1
NVE_AO_cilia|NVE5489	AUR_AO|scaffold141.g35.t1	AMI_AO|XP_044177673.1
ATE_AO|aten_s0113.g36.t1	AUR_AO|scaffold40.g61.t1	AMI_AO|XP_029180837.2
NVE_AO_cilia|NVE17285	ATE_AO|aten_s0282.g10.t1	AMI_AO|XP_044184231.1
NVE_AO_cilia|NVE3445	ATE_AO|aten_s0091.g62.t1	AMI_AO|XP_029191936.1
NVE_AO_cilia|NVE15173	ATE_AO|aten_s0324.g6.t1	AMI_AO|XP_029183992.2
NVE_AO_cilia|NVE21273	ATE_AO|aten_s0104.g16.t1	AMI_AO|XP_044171672.1
NVE_AO_cilia|NVE21472	ATE_AO|aten_s0117.g37.t1	AMI_AO|XP_044177703.1
NVE_AO_cilia|NVE20022	ATE_AO|aten_s0058.g155.t1	AMI_AO|XP_029179829.2
NVE_AO_cilia|NVE19085	ATE_AO|aten_s0014.g56.t1	AMI_AO|XP_044180104.1
AUR_AO|scaffold11.g133.t1	ATE_AO|aten_s0089.g34.t1	AMI_AO|XP_029212101.2
AUR_AO|scaffold27.g128.t1	ATE_AO|aten_s0011.g126.t1	AMI_AO|XP_029195462.1
AUR_AO|scaffold264.g7.t1	ATE_AO|aten_s0115.g44.t1	AMI_AO|XP_029207308.1
AUR_AO|scaffold53.g66.t1	ATE_AO|aten_s0035.g82.t1	AMI_AO|XP_029184410.1
AUR_AO|scaffold88.g46.t1	ATE_AO|aten_s0063.g68.t1	AMI_AO|XP_029200995.2
AUR_AO|scaffold243.g13.t1	ATE_AO|aten_s0007.g219.t1	AMI_AO|XP_029185107.2
AUR_AO|scaffold655.g2.t1	ATE_AO|aten_s0058.g94.t1	AMI_AO|XP_029179482.2
AUR_AO|scaffold91.g16.t1	ATE_AO|aten_s0259.g17.t1	AMI_AO|XP_044179264.1
AUR_AO|scaffold40.g161.t1	ATE_AO|aten_s0027.g115.t1	AMI_AO|XP_029186288.2
AUR_AO|scaffold1.g133.t1	ATE_AO|aten_s0028.g56.t1	AMI_AO|XP_029196334.2
AUR_AO|scaffold78.g30.t1	ATE_AO|aten_s0020.g33.t1	AMI_AO|XP_029207726.2
AUR_AO|scaffold205.g6.t1	ATE_AO|aten_s0267.g2.t1	AMI_AO|XP_029203450.2
AUR_AO|scaffold10.g148.t1	ATE_AO|aten_s0026.g69.t1	AMI_AO|XP_044174847.1
AUR_AO|scaffold12.g215.t1	ATE_AO|aten_s0062.g80.t1	AMI_AO|XP_029184322.1
AUR_AO|scaffold67.g62.t1	ATE_AO|aten_s0008.g97.t1	AMI_AO|XP_029198367.1
AUR_AO|scaffold3.g1.t1	ATE_AO|aten_s0058.g120.t1	AMI_AO|XP_029179422.2
AUR_AO|scaffold274.g27.t1	ATE_AO|aten_s0108.g42.t1	AMI_AO|XR_006391463.1
AUR_AO|scaffold535.g3.t1	ATE_AO|aten_s0225.g4.t1	AMI_AO|XP_044184112.1
AUR_AO|scaffold4.g39.t1	ATE_AO|aten_s0051.g50.t1	AMI_AO|XP_029193171.1
AUR_AO|scaffold4.g85.t1	ATE_AO|aten_s0063.g55.t1	AMI_AO|XP_029209919.2
AUR_AO|scaffold25.g11.t1	ATE_AO|aten_s0152.g22.t1	AMI_AO|XP_029209372.1
AUR_AO|scaffold45.g38.t1	ATE_AO|aten_s0039.g21.t1	AMI_AO|gene-LOC114965670
AUR_AO|scaffold2.g307.t1	ATE_AO|aten_s0009.g10.t1	AMI_AO|XP_029190412.2
AUR_AO|scaffold54.g17.t1	ATE_AO|aten_s0055.g39.t1	AMI_AO|XP_029211256.1
AUR_AO|scaffold44.g74.t1	ATE_AO|aten_s0106.g35.t1	AMI_AO|XP_029196597.2
AUR_AO|scaffold39.g20.t1	ATE_AO|aten_s0078.g13.t1	AMI_AO|XP_029205319.1
AUR_AO|scaffold5.g159.t1	ATE_AO|aten_s0065.g22.t1	AMI_AO|XP_029195112.2
AUR_AO|scaffold44.g18.t1	ATE_AO|aten_s0012.g187.t1	AMI_AO|XP_029186440.1
AUR_AO|scaffold11.g113.t1	ATE_AO|aten_s0111.g25.t1	AMI_AO|XP_029213620.1
AUR_AO|scaffold517.g16.t1	ATE_AO|aten_s0035.g56.t1	AMI_AO|XP_029188258.1
AUR_AO|scaffold198.g6.t1	ATE_AO|aten_s0408.g4.t1	AMI_AO|XP_029205754.2
AUR_AO|scaffold108.g75.t1	ATE_AO|aten_s0091.g52.t1	AMI_AO|XP_044173926.1
AUR_AO|scaffold11.g157.t1	ATE_AO|aten_s0186.g6.t1	AMI_AO|XP_029206924.2
ATE_AO|aten_s0172.g70.t1	AMI_AO|XP_029209748.2	ATE_AO|aten_s0172.g71.t1
NVE_AO_cilia|NVE8773	NVE_AO_cilia|NVE23015
NVE_AO_cilia|NVE12603	NVE_AO_cilia|NVE11088
NVE_AO_cilia|NVE21969	NVE_AO_cilia|NVE23429
NVE_AO_cilia|NVE726	NVE_AO_cilia|NVE12301
NVE_AO_cilia|NVE6625	NVE_AO_cilia|NVE25468
NVE_AO_cilia|NVE24966	NVE_AO_cilia|NVE5805
NVE_AO_cilia|NVE3831	NVE_AO_cilia|NVE22396
NVE_AO_cilia|NVE12801	NVE_AO_cilia|NVE12800
NVE_AO_cilia|NVE22318	NVE_AO_cilia|NVE22317
NVE_AO_cilia|NVE6198	NVE_AO_cilia|NVE5732
NVE_AO_cilia|NVE20612	NVE_AO_cilia|NVE14891
NVE_AO_cilia|NVE18721	NVE_AO_cilia|NVE18720
NVE_AO_cilia|NVE12788	NVE_AO_cilia|NVE15489
NVE_AO_cilia|NVE2697	NVE_AO_cilia|NVE1705
NVE_AO_cilia|NVE24153	NVE_AO_cilia|NVE21211
NVE_AO_cilia|NVE1447	NVE_AO_cilia|NVE1446
NVE_AO_cilia|NVE22879	NVE_AO_cilia|NVE22880
NVE_AO_cilia|NVE18183	NVE_AO_cilia|NVE17070
AUR_AO|scaffold48.g4.t1	AUR_AO|scaffold48.g3.t1
AUR_AO|scaffold11.g48.t1	AUR_AO|scaffold144.g15.t1
AUR_AO|scaffold183.g28.t1	AUR_AO|scaffold1080.g1.t1
AUR_AO|scaffold1643.g1.t1	AUR_AO|scaffold19.g38.t1
AUR_AO|scaffold273.g15.t1	AUR_AO|scaffold61.g15.t1
AUR_AO|scaffold44.g56.t1	AUR_AO|scaffold293.g4.t1
AUR_AO|scaffold9.g154.t1	AUR_AO|scaffold9.g152.t1
AUR_AO|scaffold1278.g1.t1	AUR_AO|scaffold368.g9.t1
AUR_AO|scaffold45.g84.t1	AUR_AO|scaffold45.g87.t1
AUR_AO|scaffold118.g80.t1	AUR_AO|scaffold118.g79.t1
AUR_AO|scaffold54.g26.t1	AUR_AO|scaffold199.g23.t1
AUR_AO|scaffold5.g50.t1	AUR_AO|scaffold9.g133.t1
AUR_AO|scaffold16.g19.t1	AUR_AO|scaffold16.g24.t1
AUR_AO|scaffold171.g4.t1	AUR_AO|scaffold171.g6.t1
AUR_AO|scaffold287.g8.t1	AUR_AO|scaffold287.g7.t1
AUR_AO|scaffold7.g21.t1	AUR_AO|scaffold7.g22.t1
AUR_AO|scaffold485.g11.t1	AUR_AO|scaffold111.g33.t1
AUR_AO|scaffold16.g34.t1	AUR_AO|scaffold16.g27.t1
ATE_AO|aten_s0062.g7.t1	ATE_AO|aten_s0062.g9.t1
ATE_AO|aten_s0018.g16.t1	ATE_AO|aten_s0018.g17.t1
ATE_AO|aten_s0003.g14.t1	ATE_AO|aten_s0013.g113.t1
ATE_AO|aten_s0017.g25.t1	ATE_AO|aten_s0029.g130.t1
ATE_AO|aten_s0007.g39.t1	ATE_AO|aten_s0059.g1.t1
ATE_AO|aten_s0022.g49.t1	ATE_AO|aten_s0030.g67.t1
ATE_AO|aten_s0139.g66.t1	ATE_AO|aten_s0139.g68.t1
ATE_AO|aten_s0060.g30.t1	ATE_AO|aten_s0060.g29.t1
ATE_AO|aten_s0634.g2.t1	ATE_AO|aten_s0327.g6.t1
ATE_AO|aten_s0162.g21.t1	ATE_AO|aten_s0170.g16.t1
ATE_AO|aten_s0011.g114.t1	ATE_AO|aten_s0010.g106.t1
ATE_AO|aten_s0004.g160.t1	ATE_AO|aten_s0004.g159.t1
AMI_AO|XR_006393660.1	AMI_AO|XP_044168080.1
AMI_AO|XP_044184490.1	AMI_AO|XP_044165791.1
AMI_AO|XP_044182891.1	AMI_AO|XP_029194868.1
AMI_AO|XP_029190735.2	AMI_AO|XP_044185208.1
AMI_AO|XP_044169110.1	AMI_AO|XP_044182329.1
AMI_AO|XP_029189141.2	AMI_AO|XP_044174464.1
AMI_AO|XP_029180642.2	AMI_AO|XP_044180588.1
AMI_AO|XP_044177832.1	AMI_AO|XP_029214465.2
AMI_AO|XR_006396850.1	AMI_AO|XP_044172833.1
AMI_AO|gene-LOC122959270	AMI_AO|XP_044176409.1
AMI_AO|XP_044181457.1	AMI_AO|XP_044181122.1
AMI_AO|XP_044162761.1	AMI_AO|XP_044162777.1
AMI_AO|XP_044179405.1	AMI_AO|XP_029188366.2
AMI_AO|XP_029185743.2	AMI_AO|XP_029185749.2
AMI_AO|XP_044180910.1	AMI_AO|XP_044170403.1
AMI_AO|XP_029198018.2	AMI_AO|XP_044167392.1
AMI_AO|XP_044176181.1	AMI_AO|XP_044176185.1
AMI_AO|XP_029209647.2	AMI_AO|XP_029206541.1
AMI_AO|XP_044164161.1	AMI_AO|XP_029204608.2
AMI_AO|XP_044173837.1	AMI_AO|XR_006394840.1
AMI_AO|XP_044171044.1	AMI_AO|XP_044182529.1
AMI_AO|XP_044181159.1	AMI_AO|XP_044181160.1
AMI_AO|XP_044179982.1	AMI_AO|XP_029210896.2
AMI_AO|XP_044169354.1	AMI_AO|XP_044169351.1
AMI_AO|XP_044185102.1	AMI_AO|XP_029191750.2
AMI_AO|XP_044176107.1	AMI_AO|XP_044173854.1
AMI_AO|XP_044180802.1	AMI_AO|XP_029211799.2
AMI_AO|XP_029191885.2	AMI_AO|XP_044184373.1
AMI_AO|XP_044174612.1	AMI_AO|XP_044174754.1
AMI_AO|XP_044173832.1	AMI_AO|XP_044173831.1
AMI_AO|XR_006395866.1	AMI_AO|XP_044177625.1
AMI_AO|XP_029192640.2	AMI_AO|XP_029182437.1
AMI_AO|XP_044181504.1	AMI_AO|XP_029212892.2
AMI_AO|XP_044181094.1	AMI_AO|XP_044181096.1
NVE_AO_cilia|NVE19428	ATE_AO|aten_s0039.g51.t1
NVE_AO_cilia|NVE9399	AMI_AO|XP_029186600.2
ATE_AO|aten_s0078.g87.t1	AMI_AO|XP_029207192.2
NVE_AO_cilia|NVE4314	AMI_AO|XP_029196586.2
NVE_AO_cilia|NVE12663	ATE_AO|aten_s0118.g30.t1
NVE_AO_cilia|NVE6106	AMI_AO|XP_044166698.1
NVE_AO_cilia|NVE26070	AMI_AO|XP_029187274.2
NVE_AO_cilia|NVE21271	ATE_AO|aten_s0055.g13.t1
NVE_AO_cilia|NVE7632	AMI_AO|XP_029189691.2
NVE_AO_cilia|NVE20000	AMI_AO|XP_029191042.2
NVE_AO_cilia|NVE19811	ATE_AO|aten_s0114.g35.t1
NVE_AO_cilia|NVE13786	ATE_AO|aten_s0088.g48.t1
NVE_AO_cilia|NVE2133	AUR_AO|scaffold27.g122.t1
ATE_AO|aten_s0124.g25.t1	AMI_AO|XP_044181720.1
NVE_AO_cilia|NVE23934	AUR_AO|scaffold561.g3.t1
NVE_AO_cilia|NVE10805	ATE_AO|aten_s0167.g46.t1
NVE_AO_cilia|NVE19129	AUR_AO|scaffold146.g35.t1
NVE_AO_cilia|NVE14120	AMI_AO|XP_029185867.2
NVE_AO_cilia|NVE9180	AMI_AO|XP_029185691.2
NVE_AO_cilia|NVE8202	AMI_AO|XP_044178704.1
NVE_AO_cilia|NVE3859	AMI_AO|XP_044171495.1
NVE_AO_cilia|NVE21295	AUR_AO|scaffold66.g29.t1
NVE_AO_cilia|NVE14076	AMI_AO|XP_029200742.2
NVE_AO_cilia|NVE13350	AMI_AO|XP_044165704.1
NVE_AO_cilia|NVE20181	AMI_AO|XP_029201214.2
NVE_AO_cilia|NVE12941	AMI_AO|XP_029179561.2
NVE_AO_cilia|NVE8168	AMI_AO|XP_029199009.1
NVE_AO_cilia|NVE13015	AMI_AO|XP_044183580.1
NVE_AO_cilia|NVE10968	AMI_AO|XP_044181392.1
NVE_AO_cilia|NVE23322	AUR_AO|scaffold87.g22.t1
NVE_AO_cilia|NVE17689	AMI_AO|XP_029192424.2
NVE_AO_cilia|NVE18878	ATE_AO|aten_s0067.g26.t1
NVE_AO_cilia|NVE4257	AMI_AO|XP_029196332.2
NVE_AO_cilia|NVE19158	ATE_AO|aten_s0011.g115.t1
NVE_AO_cilia|NVE14083	ATE_AO|aten_s0011.g175.t1
NVE_AO_cilia|NVE23293	ATE_AO|aten_s0199.g31.t1
NVE_AO_cilia|NVE23659	ATE_AO|aten_s0177.g5.t1
NVE_AO_cilia|NVE6754	ATE_AO|aten_s0312.g4.t1
AMI_AO|XP_029191832.2	ATE_AO|aten_s0013.g163.t1
NVE_AO_cilia|NVE1529	ATE_AO|aten_s0018.g25.t1
NVE_AO_cilia|NVE2152	AUR_AO|scaffold243.g23.t1
NVE_AO_cilia|NVE13388	ATE_AO|aten_s0020.g34.t1
AUR_AO|scaffold18.g72.t1	AMI_AO|XP_029199424.2
AMI_AO|XP_029212253.2	ATE_AO|aten_s0040.g81.t1
AUR_AO|scaffold53.g22.t1	ATE_AO|aten_s0008.g45.t1
AUR_AO|scaffold41.g52.t1	ATE_AO|aten_s0003.g52.t1
AUR_AO|scaffold518.g7.t1	ATE_AO|aten_s0081.g48.t1
AMI_AO|XP_044172815.1	ATE_AO|aten_s0011.g50.t1
AUR_AO|scaffold87.g16.t1	ATE_AO|aten_s0267.g1.t1
AMI_AO|XP_029189833.2	ATE_AO|aten_s0223.g20.t1
AUR_AO|scaffold72.g60.t1	AMI_AO|XP_029182981.2
AUR_AO|scaffold138.g44.t1	ATE_AO|aten_s0006.g225.t1
AUR_AO|scaffold157.g19.t1	ATE_AO|aten_s0012.g82.t1
AUR_AO|scaffold45.g47.t1	ATE_AO|aten_s0085.g59.t1
AUR_AO|scaffold25.g63.t1	AMI_AO|XP_029203983.2
AMI_AO|XP_044162846.1	ATE_AO|aten_s0043.g54.t1
AUR_AO|scaffold208.g28.t1	ATE_AO|aten_s0024.g60.t1
AUR_AO|scaffold7.g3.t1	ATE_AO|aten_s0002.g147.t1
AUR_AO|scaffold71.g11.t1	ATE_AO|aten_s0064.g22.t1
AUR_AO|scaffold11.g47.t1	ATE_AO|aten_s0151.g13.t1
AUR_AO|scaffold21.g122.t1	AMI_AO|XP_044169264.1
AUR_AO|scaffold183.g26.t1	ATE_AO|aten_s0036.g97.t1
AMI_AO|XP_029196574.2	ATE_AO|aten_s0067.g167.t1
AUR_AO|scaffold205.g5.t1	AMI_AO|XP_029194047.2
ATE_AO|aten_s0013.g95.t1	AMI_AO|XP_029191000.2
ATE_AO|aten_s0206.g20.t1	AMI_AO|XP_044178966.1
ATE_AO|aten_s0099.g53.t1	AMI_AO|XP_029213364.2
ATE_AO|aten_s0052.g41.t1	AMI_AO|XP_029197486.1
ATE_AO|aten_s0316.g18.t1	AMI_AO|XP_044166428.1
ATE_AO|aten_s0255.g13.t1	AMI_AO|XP_029211616.1
ATE_AO|aten_s0167.g47.t1	AMI_AO|XP_029192794.2
ATE_AO|aten_s0168.g37.t1	AMI_AO|XP_044177651.1
ATE_AO|aten_s0301.g27.t1	AMI_AO|XP_029206471.2
ATE_AO|aten_s0028.g21.t1	AMI_AO|XP_029186485.2
ATE_AO|aten_s0001.g144.t1	AMI_AO|XP_029194374.2
ATE_AO|aten_s0012.g88.t1	AMI_AO|XP_029187473.2
ATE_AO|aten_s0212.g4.t1	AMI_AO|XP_029179357.1
ATE_AO|aten_s0015.g64.t1	AMI_AO|XP_029191210.2
ATE_AO|aten_s0074.g31.t1	AMI_AO|XP_029208064.2
ATE_AO|aten_s0058.g151.t1	AMI_AO|XP_029179837.2
ATE_AO|aten_s0122.g13.t1	AMI_AO|XP_029182939.1
ATE_AO|aten_s0002.g168.t1	AMI_AO|XP_044178139.1
ATE_AO|aten_s0009.g92.t1	AMI_AO|XP_029192954.1
ATE_AO|aten_s0004.g26.t1	AMI_AO|XP_044175742.1
ATE_AO|aten_s0017.g19.t1	AMI_AO|XP_029203928.2
ATE_AO|aten_s0016.g134.t1	AMI_AO|XP_029203550.2
ATE_AO|aten_s0251.g5.t1	AMI_AO|XP_029200914.2
ATE_AO|aten_s0084.g79.t1	AMI_AO|XP_044174778.1
ATE_AO|aten_s0078.g25.t1	AMI_AO|XP_029198699.2
ATE_AO|aten_s0244.g4.t1	AMI_AO|XP_044178531.1
ATE_AO|aten_s0015.g63.t1	AMI_AO|XP_029191217.2
ATE_AO|aten_s0085.g73.t1	AMI_AO|XP_044179600.1
ATE_AO|aten_s0150.g32.t1	AMI_AO|XP_029180658.2
ATE_AO|aten_s0170.g27.t1	AMI_AO|XP_029204784.2
ATE_AO|aten_s0092.g41.t1	AMI_AO|XP_044183941.1
ATE_AO|aten_s0002.g65.t1	AMI_AO|XP_029193628.1
ATE_AO|aten_s0036.g23.t1	AMI_AO|XP_029190770.2
ATE_AO|aten_s0002.g27.t1	AMI_AO|XP_029181273.2
ATE_AO|aten_s0006.g177.t1	AMI_AO|XP_029192952.2
ATE_AO|aten_s0132.g49.t1	AMI_AO|XP_029183121.1
ATE_AO|aten_s0074.g22.t1	AMI_AO|gene-LOC114971689
ATE_AO|aten_s0161.g43.t1	AMI_AO|XP_029184181.2
ATE_AO|aten_s0046.g95.t1	AMI_AO|XP_029194558.2
ATE_AO|aten_s0076.g48.t1	AMI_AO|XP_029195300.2
ATE_AO|aten_s0392.g5.t1	AMI_AO|XP_029207788.2
ATE_AO|aten_s0145.g9.t1	AMI_AO|XP_029182764.2
ATE_AO|aten_s0001.g217.t1	AMI_AO|XP_029192733.1
ATE_AO|aten_s0118.g10.t1	AMI_AO|XP_029187759.2
ATE_AO|aten_s0031.g28.t1	AMI_AO|XP_029197633.2
ATE_AO|aten_s0001.g281.t1	AMI_AO|XP_029188659.1
ATE_AO|aten_s0092.g16.t1	AMI_AO|XP_029199862.2
ATE_AO|aten_s0026.g143.t1	AMI_AO|XR_006398075.1
ATE_AO|aten_s0011.g141.t1	AMI_AO|XP_044173491.1
ATE_AO|aten_s0142.g31.t1	AMI_AO|XP_029200433.2
ATE_AO|aten_s0003.g175.t1	AMI_AO|XP_029201053.2
ATE_AO|aten_s0011.g142.t1	AMI_AO|XP_029188510.2
ATE_AO|aten_s0120.g52.t1	AMI_AO|XP_029211536.1
ATE_AO|aten_s0263.g16.t1	AMI_AO|XP_029184615.2
ATE_AO|aten_s0035.g80.t1	AMI_AO|XP_029184346.1
ATE_AO|aten_s0358.g1.t1	AMI_AO|XP_044178031.1
ATE_AO|aten_s0155.g10.t1	AMI_AO|XP_044177232.1
ATE_AO|aten_s0029.g195.t1	AMI_AO|XP_029181624.2
ATE_AO|aten_s0011.g182.t1	AMI_AO|XP_044169352.1
ATE_AO|aten_s0230.g39.t1	AMI_AO|XP_029199095.1
ATE_AO|aten_s0051.g19.t1	AMI_AO|XP_029193245.2
ATE_AO|aten_s0006.g208.t1	AMI_AO|XP_029185733.2
ATE_AO|aten_s0187.g10.t1	AMI_AO|XP_029203010.2
ATE_AO|aten_s0099.g63.t1	AMI_AO|XP_029213328.1
ATE_AO|aten_s0034.g67.t1	AMI_AO|XP_029193832.2
ATE_AO|aten_s0168.g11.t1	AMI_AO|XP_029182701.2
ATE_AO|aten_s0183.g41.t1	AMI_AO|XP_029195998.1
ATE_AO|aten_s0135.g5.t1	AMI_AO|XP_029185173.2
ATE_AO|aten_s0051.g62.t1	AMI_AO|XP_029205696.1
ATE_AO|aten_s0274.g15.t1	AMI_AO|XP_029201357.2
ATE_AO|aten_s0157.g14.t1	AMI_AO|XP_044176276.1
ATE_AO|aten_s0091.g4.t1	AMI_AO|XP_029201154.2
ATE_AO|aten_s0185.g6.t1	AMI_AO|XP_029200518.2
ATE_AO|aten_s0036.g62.t1	AMI_AO|XP_029190833.2
ATE_AO|aten_s0322.g7.t1	AMI_AO|XP_029184929.1
ATE_AO|aten_s0037.g31.t1	AMI_AO|XP_029192531.2
ATE_AO|aten_s0007.g99.t1	AMI_AO|XP_029192393.2
ATE_AO|aten_s0097.g19.t1	AMI_AO|XP_044177006.1
ATE_AO|aten_s0052.g101.t1	AMI_AO|XP_029189551.2
ATE_AO|aten_s0051.g45.t1	AMI_AO|XP_029193230.2
ATE_AO|aten_s0076.g31.t1	AMI_AO|XP_029190226.2
ATE_AO|aten_s0001.g216.t1	AMI_AO|XP_029192754.1
ATE_AO|aten_s0004.g167.t1	AMI_AO|XP_029192157.2
ATE_AO|aten_s0019.g11.t1	AMI_AO|XP_029213682.2
ATE_AO|aten_s0039.g47.t1	AMI_AO|XP_029214216.1
ATE_AO|aten_s0028.g19.t1	AMI_AO|XP_044183602.1
ATE_AO|aten_s0062.g40.t1	AMI_AO|XP_029191396.2
ATE_AO|aten_s0280.g4.t1	AMI_AO|XP_029203211.2
ATE_AO|aten_s0081.g18.t1	AMI_AO|XP_029183323.2
ATE_AO|aten_s0069.g33.t1	AMI_AO|XP_029206068.2
ATE_AO|aten_s0127.g58.t1	AMI_AO|XP_044182910.1
ATE_AO|aten_s0030.g116.t1	AMI_AO|XP_029208316.1
ATE_AO|aten_s0002.g143.t1	AMI_AO|XP_044172961.1
ATE_AO|aten_s0024.g21.t1	AMI_AO|XP_029193945.1
ATE_AO|aten_s0028.g54.t1	AMI_AO|XP_029196379.2
ATE_AO|aten_s0029.g193.t1	AMI_AO|XP_029180922.1
ATE_AO|aten_s0030.g43.t1	AMI_AO|XP_044179368.1
ATE_AO|aten_s0172.g5.t1	AMI_AO|gene-LOC114975881
ATE_AO|aten_s0125.g49.t1	AMI_AO|XP_029200296.2
ATE_AO|aten_s0040.g47.t1	AMI_AO|XP_029213377.1
ATE_AO|aten_s0005.g64.t1	AMI_AO|XP_029184884.1
ATE_AO|aten_s0034.g12.t1	AMI_AO|XR_006395464.1
ATE_AO|aten_s0286.g16.t1	AMI_AO|XP_029180381.2
ATE_AO|aten_s0004.g23.t1	AMI_AO|XR_006395310.1
ATE_AO|aten_s0118.g24.t1	AMI_AO|XP_029187678.2
ATE_AO|aten_s0234.g7.t1	AMI_AO|gene-LOC114970771
ATE_AO|aten_s0080.g24.t1	AMI_AO|gene-LOC114977859
ATE_AO|aten_s0089.g69.t1	AMI_AO|XP_044171235.1
ATE_AO|aten_s0052.g134.t1	AMI_AO|XP_029182684.2
ATE_AO|aten_s0006.g178.t1	AMI_AO|XP_044183029.1
ATE_AO|aten_s0012.g45.t1	AMI_AO|XP_044178450.1
ATE_AO|aten_s0091.g73.t1	AMI_AO|XP_029191912.2
ATE_AO|aten_s0076.g34.t1	AMI_AO|XP_029190231.1
ATE_AO|aten_s0005.g211.t1	AMI_AO|XR_006396544.1
ATE_AO|aten_s0010.g188.t1	AMI_AO|XP_044167955.1
ATE_AO|aten_s0230.g27.t1	AMI_AO|XP_029199141.1
ATE_AO|aten_s0068.g4.t1	AMI_AO|XP_029206458.1
ATE_AO|aten_s0022.g44.t1	AMI_AO|XP_029189107.1
ATE_AO|aten_s0093.g64.t1	AMI_AO|XP_029190653.2
ATE_AO|aten_s0061.g34.t1	AMI_AO|XP_029212615.2
ATE_AO|aten_s0221.g4.t1	AMI_AO|XP_044180880.1
ATE_AO|aten_s0214.g12.t1	AMI_AO|XP_029197241.2
ATE_AO|aten_s0252.g8.t1	AMI_AO|XP_029196291.2
ATE_AO|aten_s0082.g3.t1	AMI_AO|XP_044167474.1
ATE_AO|aten_s0241.g15.t1	AMI_AO|XP_029196869.1
ATE_AO|aten_s0088.g46.t1	AMI_AO|XP_029180481.2
ATE_AO|aten_s0069.g34.t1	AMI_AO|XP_029206067.2
ATE_AO|aten_s0099.g55.t1	AMI_AO|XR_006391367.1
ATE_AO|aten_s0006.g215.t1	AMI_AO|XP_029185740.2
ATE_AO|aten_s0150.g41.t1	AMI_AO|XP_029181390.2
ATE_AO|aten_s0115.g6.t1	AMI_AO|XP_044176270.1
ATE_AO|aten_s0312.g5.t1	AMI_AO|XP_029199108.2
ATE_AO|aten_s0102.g22.t1	AMI_AO|XP_044164177.1
ATE_AO|aten_s0065.g23.t1	AMI_AO|XP_044175669.1
ATE_AO|aten_s0207.g31.t1	AMI_AO|XR_006391687.1
ATE_AO|aten_s0161.g41.t1	AMI_AO|XP_029184230.1
ATE_AO|aten_s0015.g70.t1	AMI_AO|XP_029191199.2
ATE_AO|aten_s0009.g97.t1	AMI_AO|XP_029193510.2
ATE_AO|aten_s0083.g92.t1	AMI_AO|XP_029210184.2
ATE_AO|aten_s0005.g63.t1	AMI_AO|XP_029184722.2
ATE_AO|aten_s0079.g49.t1	AMI_AO|XP_029198593.1
ATE_AO|aten_s0011.g168.t1	AMI_AO|XP_029188528.2
ATE_AO|aten_s0147.g3.t1	AMI_AO|XP_029189233.1
ATE_AO|aten_s0102.g42.t1	AMI_AO|XP_044163967.1
ATE_AO|aten_s0209.g4.t1	AMI_AO|XP_029206538.1
ATE_AO|aten_s0240.g11.t1	AMI_AO|XP_029199326.1
ATE_AO|aten_s0003.g144.t1	AMI_AO|XP_029201104.2
ATE_AO|aten_s0044.g43.t1	AMI_AO|XP_029197755.2
ATE_AO|aten_s0020.g48.t1	AMI_AO|XP_044180112.1
ATE_AO|aten_s0074.g17.t1	AMI_AO|XP_029195864.2
ATE_AO|aten_s0097.g7.t1	AMI_AO|XP_044176947.1
ATE_AO|aten_s0038.g24.t1	AMI_AO|XP_029200243.1
ATE_AO|aten_s0084.g114.t1	AMI_AO|XP_044174735.1
ATE_AO|aten_s0161.g5.t1	AMI_AO|XP_029199995.2
ATE_AO|aten_s0043.g26.t1	AMI_AO|XP_029189887.2
ATE_AO|aten_s0038.g20.t1	AMI_AO|XP_029199515.2
ATE_AO|aten_s0181.g35.t1	AMI_AO|XP_029197961.2
ATE_AO|aten_s0074.g60.t1	AMI_AO|XP_029206902.1
ATE_AO|aten_s0002.g207.t1	AMI_AO|XP_044178484.1
ATE_AO|aten_s0063.g35.t1	AMI_AO|XP_029203670.1
ATE_AO|aten_s0015.g24.t1	AMI_AO|XP_029198804.2
ATE_AO|aten_s0110.g17.t1	AMI_AO|XP_029179861.2
ATE_AO|aten_s0044.g57.t1	AMI_AO|XP_044177018.1
ATE_AO|aten_s0028.g49.t1	AMI_AO|XP_029196354.2
ATE_AO|aten_s0009.g94.t1	AMI_AO|XP_029193552.1
ATE_AO|aten_s0208.g5.t1	AMI_AO|XP_029185354.1
ATE_AO|aten_s0194.g23.t1	AMI_AO|XP_029206114.2
ATE_AO|aten_s0011.g4.t1	AMI_AO|XP_029211983.2
ATE_AO|aten_s0009.g102.t1	AMI_AO|XP_029191782.2
ATE_AO|aten_s0097.g9.t1	AMI_AO|XP_029198536.2
ATE_AO|aten_s0301.g13.t1	AMI_AO|XP_029206494.1
ATE_AO|aten_s0065.g29.t1	AMI_AO|XP_029195153.1
ATE_AO|aten_s0167.g27.t1	AMI_AO|XP_029192736.2
ATE_AO|aten_s0093.g44.t1	AMI_AO|XP_029190700.2
ATE_AO|aten_s0076.g47.t1	AMI_AO|XP_029195299.2
ATE_AO|aten_s0244.g21.t1	AMI_AO|XP_029210737.2
ATE_AO|aten_s0083.g46.t1	AMI_AO|XP_029200766.2
ATE_AO|aten_s0162.g11.t1	AMI_AO|XP_029196227.2
ATE_AO|aten_s0001.g139.t1	AMI_AO|XP_029192454.1
ATE_AO|aten_s0042.g48.t1	AMI_AO|XP_029197334.2
ATE_AO|aten_s0003.g219.t1	AMI_AO|XP_029196661.2
ATE_AO|aten_s0022.g25.t1	AMI_AO|XP_044173310.1
ATE_AO|aten_s0062.g98.t1	AMI_AO|XP_029184304.2
ATE_AO|aten_s0257.g11.t1	AMI_AO|XP_029199593.2
ATE_AO|aten_s0050.g20.t1	AMI_AO|XP_044175641.1
ATE_AO|aten_s0026.g131.t1	AMI_AO|XP_029186914.2
ATE_AO|aten_s0078.g20.t1	AMI_AO|XP_029205313.2
ATE_AO|aten_s0043.g53.t1	AMI_AO|XP_044162851.1
ATE_AO|aten_s0083.g44.t1	AMI_AO|XP_044172347.1
ATE_AO|aten_s0240.g8.t1	AMI_AO|XP_029199338.2
ATE_AO|aten_s0023.g81.t1	AMI_AO|XP_029211404.2
ATE_AO|aten_s0131.g2.t1	AMI_AO|XP_029199591.2
ATE_AO|aten_s0139.g36.t1	AMI_AO|XP_044175733.1
ATE_AO|aten_s0190.g25.t1	AMI_AO|XP_029201733.2
ATE_AO|aten_s0244.g6.t1	AMI_AO|XP_029195369.2
ATE_AO|aten_s0006.g156.t1	AMI_AO|XR_006397514.1
ATE_AO|aten_s0006.g144.t1	AMI_AO|XP_044183044.1
ATE_AO|aten_s0005.g136.t1	AMI_AO|XP_029189705.1
ATE_AO|aten_s0082.g49.t1	AMI_AO|XP_029187871.2
ATE_AO|aten_s0336.g7.t1	AMI_AO|XP_044181966.1
ATE_AO|aten_s0189.g4.t1	AMI_AO|XP_029179459.2
ATE_AO|aten_s0058.g78.t1	AMI_AO|XP_044181245.1
ATE_AO|aten_s0028.g59.t1	AMI_AO|XP_029196343.2
ATE_AO|aten_s0005.g270.t1	AMI_AO|XP_029189148.2
ATE_AO|aten_s0079.g45.t1	AMI_AO|XP_029198599.2
ATE_AO|aten_s0165.g33.t1	AMI_AO|XP_029192076.2
ATE_AO|aten_s0005.g267.t1	AMI_AO|XP_029189043.1
ATE_AO|aten_s0007.g199.t1	AMI_AO|gene-LOC114953171
ATE_AO|aten_s0005.g195.t1	AMI_AO|XP_029187583.2
ATE_AO|aten_s0035.g4.t1	AMI_AO|XP_029188100.1
ATE_AO|aten_s0358.g2.t1	AMI_AO|XP_029187216.2
ATE_AO|aten_s0004.g132.t1	AMI_AO|XP_044174887.1
ATE_AO|aten_s0187.g24.t1	AMI_AO|XP_029202994.2
ATE_AO|aten_s0077.g39.t1	AMI_AO|gene-LOC114957597
ATE_AO|aten_s0133.g37.t1	AMI_AO|XP_029193027.2
ATE_AO|aten_s0053.g90.t1	AMI_AO|XP_029189734.2
ATE_AO|aten_s0006.g251.t1	AMI_AO|XP_029185771.1
ATE_AO|aten_s0051.g73.t1	AMI_AO|XP_044183671.1
ATE_AO|aten_s0065.g115.t1	AMI_AO|XP_029191148.2
ATE_AO|aten_s0132.g27.t1	AMI_AO|XP_029179238.1
ATE_AO|aten_s0025.g80.t1	AMI_AO|XR_006395547.1
ATE_AO|aten_s0297.g23.t1	AMI_AO|XP_029195720.2
ATE_AO|aten_s0027.g104.t1	AMI_AO|XP_029186265.1
ATE_AO|aten_s0106.g34.t1	AMI_AO|XP_029196593.2
ATE_AO|aten_s0038.g103.t1	AMI_AO|XP_029212813.2
ATE_AO|aten_s0133.g72.t1	AMI_AO|XP_029193120.2
ATE_AO|aten_s0021.g141.t1	AMI_AO|XP_029212138.2
ATE_AO|aten_s0189.g10.t1	AMI_AO|XP_029214119.1
ATE_AO|aten_s0118.g20.t1	AMI_AO|XP_029187658.1
ATE_AO|aten_s0084.g80.t1	AMI_AO|XP_029199458.2
ATE_AO|aten_s0285.g8.t1	AMI_AO|XP_029185557.1
ATE_AO|aten_s0051.g48.t1	AMI_AO|XR_003825159.2
ATE_AO|aten_s0136.g18.t1	AMI_AO|XP_029214328.2
ATE_AO|aten_s0093.g83.t1	AMI_AO|XP_029190643.2
ATE_AO|aten_s0003.g19.t1	AMI_AO|XP_029196809.2
ATE_AO|aten_s0033.g33.t1	AMI_AO|XP_044176055.1
ATE_AO|aten_s0028.g16.t1	AMI_AO|XP_029190307.2
ATE_AO|aten_s0006.g214.t1	AMI_AO|XP_029185748.2
ATE_AO|aten_s0028.g103.t1	AMI_AO|XP_044183379.1
ATE_AO|aten_s0011.g143.t1	AMI_AO|XP_029197964.2
ATE_AO|aten_s0030.g137.t1	AMI_AO|XP_029208581.2
ATE_AO|aten_s0061.g22.t1	AMI_AO|XP_029212603.2
ATE_AO|aten_s0006.g162.t1	AMI_AO|gene-LOC114959143
ATE_AO|aten_s0108.g21.t1	AMI_AO|XP_029179966.2
ATE_AO|aten_s0086.g50.t1	AMI_AO|XP_029188831.2
ATE_AO|aten_s0058.g24.t1	AMI_AO|XP_044181371.1
ATE_AO|aten_s0017.g144.t1	AMI_AO|XP_029204930.2
ATE_AO|aten_s0059.g4.t1	AMI_AO|XP_029214453.2
ATE_AO|aten_s0078.g26.t1	AMI_AO|XP_029198697.2
ATE_AO|aten_s0028.g80.t1	AMI_AO|XP_029196383.2
ATE_AO|aten_s0017.g74.t1	AMI_AO|XP_029206129.2
ATE_AO|aten_s0038.g104.t1	AMI_AO|XP_029212816.2
ATE_AO|aten_s0064.g27.t1	AMI_AO|XP_029213872.1
ATE_AO|aten_s0046.g178.t1	AMI_AO|XP_029198333.1
ATE_AO|aten_s0067.g158.t1	AMI_AO|XP_029195944.1
ATE_AO|aten_s0180.g22.t1	AMI_AO|XP_029201676.1
ATE_AO|aten_s0305.g18.t1	AMI_AO|XP_029191333.2
ATE_AO|aten_s0441.g4.t1	AMI_AO|XP_029197686.2
ATE_AO|aten_s0035.g93.t1	AMI_AO|XP_044175874.1
ATE_AO|aten_s0168.g8.t1	AMI_AO|XP_029182714.1
ATE_AO|aten_s0003.g217.t1	AMI_AO|XP_029196669.2
ATE_AO|aten_s0042.g27.t1	AMI_AO|XP_044172514.1
ATE_AO|aten_s0011.g165.t1	AMI_AO|XP_029188500.2
ATE_AO|aten_s0112.g83.t1	AMI_AO|XP_029202435.1
ATE_AO|aten_s0271.g8.t1	AMI_AO|XP_044183855.1
ATE_AO|aten_s0009.g27.t1	AMI_AO|XP_044180264.1
ATE_AO|aten_s0037.g22.t1	AMI_AO|XP_029192501.2
ATE_AO|aten_s0244.g5.t1	AMI_AO|XP_044178284.1
ATE_AO|aten_s0005.g23.t1	AMI_AO|XP_029184800.1
ATE_AO|aten_s0028.g10.t1	AMI_AO|XP_029190396.2
ATE_AO|aten_s0210.g10.t1	AMI_AO|XP_044181992.1
ATE_AO|aten_s0047.g40.t1	AMI_AO|XP_029213181.2
ATE_AO|aten_s0067.g56.t1	AMI_AO|XP_029194885.2
ATE_AO|aten_s0072.g1.t1	AMI_AO|XP_029185947.2
ATE_AO|aten_s0194.g19.t1	AMI_AO|XR_006396690.1
ATE_AO|aten_s0111.g1.t1	AMI_AO|XP_029203916.2
ATE_AO|aten_s0223.g30.t1	AMI_AO|XP_029189824.2
ATE_AO|aten_s0208.g23.t1	AMI_AO|XP_029185415.2
ATE_AO|aten_s0140.g10.t1	AMI_AO|XP_029201503.2
ATE_AO|aten_s0040.g82.t1	AMI_AO|gene-LOC122957363
ATE_AO|aten_s0123.g37.t1	AMI_AO|XP_029212212.1
ATE_AO|aten_s0014.g15.t1	AMI_AO|XP_044180492.1
ATE_AO|aten_s0254.g9.t1	AMI_AO|XP_029211180.1
ATE_AO|aten_s0174.g31.t1	AMI_AO|XR_006391303.1
ATE_AO|aten_s0007.g140.t1	AMI_AO|XR_006396309.1
ATE_AO|aten_s0255.g8.t1	AMI_AO|XP_044171917.1
ATE_AO|aten_s0115.g43.t1	AMI_AO|XP_029201757.2
ATE_AO|aten_s0108.g50.t1	AMI_AO|XP_029207394.2
ATE_AO|aten_s0014.g11.t1	AMI_AO|XP_029179968.2
ATE_AO|aten_s0187.g23.t1	AMI_AO|XP_029202997.1
ATE_AO|aten_s0089.g75.t1	AMI_AO|XP_029212118.2
ATE_AO|aten_s0011.g26.t1	AMI_AO|XP_029212045.1
ATE_AO|aten_s0286.g9.t1	AMI_AO|XP_029180379.1
ATE_AO|aten_s0285.g6.t1	AMI_AO|XP_029185490.2
ATE_AO|aten_s0003.g47.t1	AMI_AO|XP_029196807.2
ATE_AO|aten_s0049.g132.t1	AMI_AO|XP_044181646.1
ATE_AO|aten_s0172.g11.t1	AMI_AO|XP_029211997.2
ATE_AO|aten_s0301.g17.t1	AMI_AO|XP_044183501.1
ATE_AO|aten_s0006.g125.t1	AMI_AO|XP_029197030.2
ATE_AO|aten_s0264.g15.t1	AMI_AO|XR_003828618.1
ATE_AO|aten_s0086.g29.t1	AMI_AO|XP_029188958.2
ATE_AO|aten_s0002.g19.t1	AMI_AO|XP_029187654.2
ATE_AO|aten_s0026.g16.t1	AMI_AO|XP_029194701.2
ATE_AO|aten_s0044.g67.t1	AMI_AO|gene-LOC114967010type:completelen:136gc:universalgene-LOC114967010_df_pt:142-549(+)
ATE_AO|aten_s0168.g23.t1	AMI_AO|XP_029182728.2
ATE_AO|aten_s0117.g36.t1	AMI_AO|XP_029179425.1
ATE_AO|aten_s0420.g11.t1	AMI_AO|XP_029201586.2
ATE_AO|aten_s0330.g23.t1	AMI_AO|XP_029194547.2
ATE_AO|aten_s0095.g52.t1	AMI_AO|XP_029211176.2
ATE_AO|aten_s0197.g38.t1	AMI_AO|XP_029195017.2
ATE_AO|aten_s0294.g13.t1	AMI_AO|XP_044177607.1
ATE_AO|aten_s0067.g156.t1	AMI_AO|XP_029195956.1
ATE_AO|aten_s0162.g9.t1	AMI_AO|XP_044177824.1
ATE_AO|aten_s0001.g87.t1	AMI_AO|XP_029194005.1
ATE_AO|aten_s0042.g30.t1	AMI_AO|XP_029197339.1
ATE_AO|aten_s0268.g3.t1	AMI_AO|XP_029197801.1
ATE_AO|aten_s0245.g19.t1	AMI_AO|XP_029209799.1
ATE_AO|aten_s0005.g268.t1	AMI_AO|XP_029189082.1
ATE_AO|aten_s0005.g146.t1	AMI_AO|XP_044179990.1
ATE_AO|aten_s0010.g38.t1	AMI_AO|XR_006393331.1
ATE_AO|aten_s0012.g90.t1	AMI_AO|XP_044178134.1
ATE_AO|aten_s0001.g52.t1	AMI_AO|XP_029193541.1
ATE_AO|aten_s0252.g12.t1	AMI_AO|XP_044163327.1
ATE_AO|aten_s0042.g74.t1	AMI_AO|XP_029212890.1
ATE_AO|aten_s0342.g7.t1	AMI_AO|XP_029185366.2
ATE_AO|aten_s0265.g17.t1	AMI_AO|gene-LOC114955346
ATE_AO|aten_s0079.g41.t1	AMI_AO|XP_044163781.1
ATE_AO|aten_s0031.g17.t1	AMI_AO|XP_044172675.1
ATE_AO|aten_s0030.g39.t1	AMI_AO|XP_029208095.2
ATE_AO|aten_s0144.g14.t1	AMI_AO|XP_029201180.2
ATE_AO|aten_s0052.g129.t1	AMI_AO|XP_044166778.1
ATE_AO|aten_s0079.g95.t1	AMI_AO|XP_029189480.2
ATE_AO|aten_s0029.g69.t1	AMI_AO|XR_006395628.1
ATE_AO|aten_s0052.g136.t1	AMI_AO|XP_044183565.1
ATE_AO|aten_s0008.g74.t1	AMI_AO|XP_044165742.1
ATE_AO|aten_s0028.g15.t1	AMI_AO|XP_029190387.2
ATE_AO|aten_s0241.g22.t1	AMI_AO|XP_044175175.1
ATE_AO|aten_s0083.g4.t1	AMI_AO|XP_029200741.2
ATE_AO|aten_s0002.g213.t1	AMI_AO|XP_029187096.2
ATE_AO|aten_s0046.g98.t1	AMI_AO|XP_029194605.2
ATE_AO|aten_s0112.g82.t1	AMI_AO|XP_029202439.2
ATE_AO|aten_s0056.g47.t1	AMI_AO|XP_044170253.1
ATE_AO|aten_s0067.g174.t1	AMI_AO|XP_029196189.2
ATE_AO|aten_s0204.g28.t1	AMI_AO|XP_029202574.2
ATE_AO|aten_s0067.g103.t1	AMI_AO|XP_029203873.2
ATE_AO|aten_s0018.g47.t1	AMI_AO|XP_029197955.2
ATE_AO|aten_s0003.g96.t1	AMI_AO|XP_044177953.1
ATE_AO|aten_s0003.g173.t1	AMI_AO|XP_029201089.1
ATE_AO|aten_s0017.g15.t1	AMI_AO|XP_029203947.1
ATE_AO|aten_s0014.g6.t1	AMI_AO|XP_029214381.2
###############################
# 7.2 unassigned-NVE_AO_cilia
###############################
# species: NVE_AO_cilia	count:209
NVE18
NVE63
NVE76
NVE96
NVE321
NVE430
NVE437
NVE438
NVE884
NVE886
NVE1108
NVE1133
NVE1172
NVE1173
NVE1444
NVE1636
NVE1641
NVE1656
NVE1738
NVE1739
NVE1943
NVE1984
NVE2006
NVE2329
NVE2390
NVE2517
NVE2698
NVE2714
NVE2715
NVE2857
NVE2949
NVE2960
NVE3126
NVE3328
NVE3411
NVE3516
NVE3640
NVE3715
NVE3819
NVE4182
NVE4234
NVE4359
NVE4573
NVE4649
NVE4764
NVE5074
NVE5196
NVE5285
NVE5404
NVE5419
NVE5594
NVE5619
NVE5834
NVE6004
NVE6285
NVE6286
NVE6498
NVE6500
NVE6627
NVE6776
NVE6778
NVE6909
NVE6975
NVE6977
NVE7392
NVE8070
NVE8173
NVE8255
NVE8283
NVE8343
NVE8349
NVE8440
NVE8741
NVE8987
NVE9141
NVE9340
NVE9406
NVE9573
NVE9677
NVE9840
NVE9876
NVE10049
NVE10075
NVE10140
NVE10150
NVE10292
NVE10357
NVE10371
NVE10405
NVE10426
NVE10502
NVE10745
NVE10892
NVE10962
NVE11203
NVE11207
NVE11244
NVE11367
NVE11380
NVE11647
NVE11648
NVE11677
NVE11912
NVE12026
NVE12138
NVE12140
NVE12245
NVE12350
NVE12509
NVE12540
NVE13161
NVE13162
NVE13245
NVE13514
NVE13641
NVE13841
NVE13912
NVE13967
NVE14095
NVE14201
NVE14372
NVE14481
NVE14614
NVE14865
NVE14915
NVE15066
NVE15171
NVE15183
NVE15330
NVE15538
NVE15712
NVE15876
NVE16174
NVE16315
NVE16347
NVE16377
NVE16794
NVE16886
NVE17315
NVE17318
NVE17575
NVE17698
NVE17819
NVE17881
NVE17921
NVE17936
NVE17939
NVE18311
NVE18312
NVE18315
NVE18698
NVE18699
NVE18748
NVE18872
NVE18935
NVE19055
NVE19137
NVE19139
NVE19347
NVE19481
NVE19746
NVE19757
NVE19785
NVE20145
NVE20191
NVE20217
NVE20324
NVE20325
NVE20337
NVE20417
NVE20505
NVE20568
NVE21264
NVE21296
NVE21346
NVE21359
NVE21443
NVE21526
NVE21675
NVE22265
NVE22359
NVE22887
NVE23126
NVE23162
NVE23419
NVE23431
NVE23456
NVE23476
NVE23549
NVE23660
NVE23914
NVE23970
NVE24117
NVE24121
NVE24202
NVE24412
NVE24541
NVE24673
NVE24909
NVE25082
NVE25199
NVE25470
NVE25476
NVE25583
NVE25696
NVE25751
NVE25814
NVE26164
NVE26201
#################
# 7.3 cafe5
#################
././@PaxHeader 0000000 0000000 0000000 00000000034 00000000000 010212 x ustar 00 28 mtime=1683198660.8545723
cafe5/ 0000755 0000000 0000000 00000000000 14424711305 010600 5 ustar 00root root ././@PaxHeader 0000000 0000000 0000000 00000000034 00000000000 010212 x ustar 00 28 mtime=1683198660.8545723
cafe5/Base_asr.tre 0000644 0000000 0000000 00000051565 14424711305 013047 0 ustar 00root root #nexus
BEGIN TREES;
TREE cluster0 = ((AUR_AO<3>*_0:15.317,NVE_AO_cilia<2>*_13:15.317)<5>_5:25.0689,(AMI_AO<1>*_7:1,ATE_AO<0>*_3:1)<4>_5:39.3859)<6>_5;
TREE cluster1 = ((AUR_AO<3>_2:15.317,NVE_AO_cilia<2>*_9:15.317)<5>_4:25.0689,(AMI_AO<1>_1:1,ATE_AO<0>_1:1)<4>_1:39.3859)<6>_3;
TREE cluster2 = ((AUR_AO<3>_2:15.317,NVE_AO_cilia<2>_0:15.317)<5>_1:25.0689,(AMI_AO<1>*_0:1,ATE_AO<0>*_7:1)<4>_3:39.3859)<6>_2;
TREE cluster3 = ((AUR_AO<3>_1:15.317,NVE_AO_cilia<2>_2:15.317)<5>_2:25.0689,(AMI_AO<1>_3:1,ATE_AO<0>_3:1)<4>_3:39.3859)<6>_3;
TREE cluster4 = ((AUR_AO<3>_1:15.317,NVE_AO_cilia<2>_0:15.317)<5>_1:25.0689,(AMI_AO<1>*_6:1,ATE_AO<0>*_2:1)<4>_4:39.3859)<6>_2;
TREE cluster5 = ((AUR_AO<3>*_0:15.317,NVE_AO_cilia<2>*_5:15.317)<5>_2:25.0689,(AMI_AO<1>*_1:1,ATE_AO<0>_2:1)<4>_2:39.3859)<6>_2;
TREE cluster6 = ((AUR_AO<3>_2:15.317,NVE_AO_cilia<2>_0:15.317)<5>_1:25.0689,(AMI_AO<1>_3:1,ATE_AO<0>_3:1)<4>_3:39.3859)<6>_2;
TREE cluster7 = ((AUR_AO<3>_0:15.317,NVE_AO_cilia<2>_3:15.317)<5>_2:25.0689,(AMI_AO<1>_2:1,ATE_AO<0>_2:1)<4>_2:39.3859)<6>_2;
TREE cluster8 = ((AUR_AO<3>_5:15.317,NVE_AO_cilia<2>_0:15.317)<5>_2:25.0689,(AMI_AO<1>_1:1,ATE_AO<0>_1:1)<4>_1:39.3859)<6>_2;
TREE cluster9 = ((AUR_AO<3>_3:15.317,NVE_AO_cilia<2>_0:15.317)<5>_2:25.0689,(AMI_AO<1>_2:1,ATE_AO<0>_2:1)<4>_2:39.3859)<6>_2;
TREE cluster10 = ((AUR_AO<3>_0:15.317,NVE_AO_cilia<2>_1:15.317)<5>_1:25.0689,(AMI_AO<1>*_4:1,ATE_AO<0>_2:1)<4>_3:39.3859)<6>_2;
TREE cluster11 = ((AUR_AO<3>_1:15.317,NVE_AO_cilia<2>_1:15.317)<5>_1:25.0689,(AMI_AO<1>_2:1,ATE_AO<0>_3:1)<4>_2:39.3859)<6>_2;
TREE cluster12 = ((AUR_AO<3>_1:15.317,NVE_AO_cilia<2>_1:15.317)<5>_1:25.0689,(AMI_AO<1>_2:1,ATE_AO<0>_3:1)<4>_2:39.3859)<6>_2;
TREE cluster13 = ((AUR_AO<3>_0:15.317,NVE_AO_cilia<2>_4:15.317)<5>_2:25.0689,(AMI_AO<1>_1:1,ATE_AO<0>_1:1)<4>_1:39.3859)<6>_2;
TREE cluster14 = ((AUR_AO<3>_0:15.317,NVE_AO_cilia<2>_2:15.317)<5>_1:25.0689,(AMI_AO<1>_2:1,ATE_AO<0>_2:1)<4>_2:39.3859)<6>_2;
TREE cluster15 = ((AUR_AO<3>*_5:15.317,NVE_AO_cilia<2>*_0:15.317)<5>_2:25.0689,(AMI_AO<1>*_0:1,ATE_AO<0>_1:1)<4>_1:39.3859)<6>_2;
TREE cluster16 = ((AUR_AO<3>_2:15.317,NVE_AO_cilia<2>_0:15.317)<5>_1:25.0689,(AMI_AO<1>_2:1,ATE_AO<0>_2:1)<4>_2:39.3859)<6>_2;
TREE cluster17 = ((AUR_AO<3>_1:15.317,NVE_AO_cilia<2>_1:15.317)<5>_1:25.0689,(AMI_AO<1>_2:1,ATE_AO<0>_2:1)<4>_2:39.3859)<6>_2;
TREE cluster18 = ((AUR_AO<3>_0:15.317,NVE_AO_cilia<2>_3:15.317)<5>_1:25.0689,(AMI_AO<1>_1:1,ATE_AO<0>_1:1)<4>_1:39.3859)<6>_1;
TREE cluster20 = ((AUR_AO<3>_3:15.317,NVE_AO_cilia<2>_0:15.317)<5>_1:25.0689,(AMI_AO<1>_1:1,ATE_AO<0>_1:1)<4>_1:39.3859)<6>_1;
TREE cluster21 = ((AUR_AO<3>_2:15.317,NVE_AO_cilia<2>_1:15.317)<5>_1:25.0689,(AMI_AO<1>*_2:1,ATE_AO<0>*_0:1)<4>_1:39.3859)<6>_1;
TREE cluster22 = ((AUR_AO<3>_2:15.317,NVE_AO_cilia<2>_1:15.317)<5>_1:25.0689,(AMI_AO<1>_1:1,ATE_AO<0>_1:1)<4>_1:39.3859)<6>_1;
TREE cluster23 = ((AUR_AO<3>_2:15.317,NVE_AO_cilia<2>_0:15.317)<5>_1:25.0689,(AMI_AO<1>*_3:1,ATE_AO<0>*_0:1)<4>_1:39.3859)<6>_1;
TREE cluster27 = ((AUR_AO<3>_1:15.317,NVE_AO_cilia<2>_0:15.317)<5>_1:25.0689,(AMI_AO<1>*_3:1,ATE_AO<0>*_1:1)<4>_2:39.3859)<6>_2;
TREE cluster28 = ((AUR_AO<3>_1:15.317,NVE_AO_cilia<2>_0:15.317)<5>_1:25.0689,(AMI_AO<1>_2:1,ATE_AO<0>_2:1)<4>_2:39.3859)<6>_2;
TREE cluster29 = ((AUR_AO<3>_1:15.317,NVE_AO_cilia<2>_0:15.317)<5>_1:25.0689,(AMI_AO<1>*_4:1,ATE_AO<0>*_0:1)<4>_2:39.3859)<6>_2;
TREE cluster30 = ((AUR_AO<3>_1:15.317,NVE_AO_cilia<2>_1:15.317)<5>_1:25.0689,(AMI_AO<1>_2:1,ATE_AO<0>_1:1)<4>_1:39.3859)<6>_1;
TREE cluster32 = ((AUR_AO<3>_2:15.317,NVE_AO_cilia<2>_0:15.317)<5>_1:25.0689,(AMI_AO<1>_1:1,ATE_AO<0>_1:1)<4>_1:39.3859)<6>_1;
TREE cluster34 = ((AUR_AO<3>_1:15.317,NVE_AO_cilia<2>_0:15.317)<5>_1:25.0689,(AMI_AO<1>_1:1,ATE_AO<0>_2:1)<4>_1:39.3859)<6>_1;
TREE cluster35 = ((AUR_AO<3>_0:15.317,NVE_AO_cilia<2>_1:15.317)<5>_1:25.0689,(AMI_AO<1>_1:1,ATE_AO<0>_2:1)<4>_1:39.3859)<6>_1;
TREE cluster36 = ((AUR_AO<3>_1:15.317,NVE_AO_cilia<2>_0:15.317)<5>_1:25.0689,(AMI_AO<1>_1:1,ATE_AO<0>_2:1)<4>_1:39.3859)<6>_1;
TREE cluster38 = ((AUR_AO<3>_2:15.317,NVE_AO_cilia<2>_0:15.317)<5>_1:25.0689,(AMI_AO<1>*_0:1,ATE_AO<0>*_2:1)<4>_1:39.3859)<6>_1;
TREE cluster39 = ((AUR_AO<3>_1:15.317,NVE_AO_cilia<2>_0:15.317)<5>_1:25.0689,(AMI_AO<1>_2:1,ATE_AO<0>_1:1)<4>_1:39.3859)<6>_1;
TREE cluster41 = ((AUR_AO<3>_1:15.317,NVE_AO_cilia<2>_0:15.317)<5>_1:25.0689,(AMI_AO<1>*_3:1,ATE_AO<0>*_0:1)<4>_1:39.3859)<6>_1;
TREE cluster42 = ((AUR_AO<3>_1:15.317,NVE_AO_cilia<2>_0:15.317)<5>_1:25.0689,(AMI_AO<1>_2:1,ATE_AO<0>_1:1)<4>_1:39.3859)<6>_1;
TREE cluster44 = ((AUR_AO<3>_1:15.317,NVE_AO_cilia<2>_1:15.317)<5>_1:25.0689,(AMI_AO<1>*_2:1,ATE_AO<0>*_0:1)<4>_1:39.3859)<6>_1;
TREE cluster45 = ((AUR_AO<3>_1:15.317,NVE_AO_cilia<2>_0:15.317)<5>_1:25.0689,(AMI_AO<1>_2:1,ATE_AO<0>_1:1)<4>_1:39.3859)<6>_1;
TREE cluster46 = ((AUR_AO<3>_1:15.317,NVE_AO_cilia<2>_0:15.317)<5>_1:25.0689,(AMI_AO<1>_2:1,ATE_AO<0>_1:1)<4>_1:39.3859)<6>_1;
TREE cluster47 = ((AUR_AO<3>_0:15.317,NVE_AO_cilia<2>_2:15.317)<5>_1:25.0689,(AMI_AO<1>_1:1,ATE_AO<0>_1:1)<4>_1:39.3859)<6>_1;
TREE cluster48 = ((AUR_AO<3>_1:15.317,NVE_AO_cilia<2>_1:15.317)<5>_1:25.0689,(AMI_AO<1>_1:1,ATE_AO<0>_1:1)<4>_1:39.3859)<6>_1;
TREE cluster49 = ((AUR_AO<3>_0:15.317,NVE_AO_cilia<2>_1:15.317)<5>_1:25.0689,(AMI_AO<1>_2:1,ATE_AO<0>_1:1)<4>_1:39.3859)<6>_1;
TREE cluster50 = ((AUR_AO<3>_1:15.317,NVE_AO_cilia<2>_0:15.317)<5>_1:25.0689,(AMI_AO<1>_1:1,ATE_AO<0>_2:1)<4>_1:39.3859)<6>_1;
TREE cluster51 = ((AUR_AO<3>_1:15.317,NVE_AO_cilia<2>_0:15.317)<5>_1:25.0689,(AMI_AO<1>_2:1,ATE_AO<0>_1:1)<4>_1:39.3859)<6>_1;
TREE cluster52 = ((AUR_AO<3>_1:15.317,NVE_AO_cilia<2>_0:15.317)<5>_1:25.0689,(AMI_AO<1>_2:1,ATE_AO<0>_1:1)<4>_1:39.3859)<6>_1;
TREE cluster53 = ((AUR_AO<3>_1:15.317,NVE_AO_cilia<2>_0:15.317)<5>_1:25.0689,(AMI_AO<1>_2:1,ATE_AO<0>_1:1)<4>_1:39.3859)<6>_1;
TREE cluster54 = ((AUR_AO<3>_1:15.317,NVE_AO_cilia<2>_0:15.317)<5>_1:25.0689,(AMI_AO<1>_2:1,ATE_AO<0>_1:1)<4>_1:39.3859)<6>_1;
TREE cluster55 = ((AUR_AO<3>_1:15.317,NVE_AO_cilia<2>_0:15.317)<5>_1:25.0689,(AMI_AO<1>_2:1,ATE_AO<0>_1:1)<4>_1:39.3859)<6>_1;
TREE cluster56 = ((AUR_AO<3>_1:15.317,NVE_AO_cilia<2>_0:15.317)<5>_1:25.0689,(AMI_AO<1>_2:1,ATE_AO<0>_1:1)<4>_1:39.3859)<6>_1;
TREE cluster57 = ((AUR_AO<3>_1:15.317,NVE_AO_cilia<2>_0:15.317)<5>_1:25.0689,(AMI_AO<1>_2:1,ATE_AO<0>_1:1)<4>_1:39.3859)<6>_1;
TREE cluster58 = ((AUR_AO<3>_1:15.317,NVE_AO_cilia<2>_0:15.317)<5>_1:25.0689,(AMI_AO<1>_2:1,ATE_AO<0>_1:1)<4>_1:39.3859)<6>_1;
TREE cluster69 = ((AUR_AO<3>_1:15.317,NVE_AO_cilia<2>_0:15.317)<5>_1:25.0689,(AMI_AO<1>*_0:1,ATE_AO<0>*_2:1)<4>_1:39.3859)<6>_1;
TREE cluster81 = ((AUR_AO<3>_1:15.317,NVE_AO_cilia<2>_0:15.317)<5>_1:25.0689,(AMI_AO<1>*_2:1,ATE_AO<0>*_0:1)<4>_1:39.3859)<6>_1;
TREE cluster88 = ((AUR_AO<3>_0:15.317,NVE_AO_cilia<2>_1:15.317)<5>_1:25.0689,(AMI_AO<1>*_2:1,ATE_AO<0>*_0:1)<4>_1:39.3859)<6>_1;
TREE cluster90 = ((AUR_AO<3>_0:15.317,NVE_AO_cilia<2>_1:15.317)<5>_1:25.0689,(AMI_AO<1>*_2:1,ATE_AO<0>*_0:1)<4>_1:39.3859)<6>_1;
TREE cluster93 = ((AUR_AO<3>_0:15.317,NVE_AO_cilia<2>_1:15.317)<5>_1:25.0689,(AMI_AO<1>_1:1,ATE_AO<0>_1:1)<4>_1:39.3859)<6>_1;
TREE cluster94 = ((AUR_AO<3>_0:15.317,NVE_AO_cilia<2>_1:15.317)<5>_1:25.0689,(AMI_AO<1>_1:1,ATE_AO<0>_1:1)<4>_1:39.3859)<6>_1;
TREE cluster95 = ((AUR_AO<3>_0:15.317,NVE_AO_cilia<2>_1:15.317)<5>_1:25.0689,(AMI_AO<1>_1:1,ATE_AO<0>_1:1)<4>_1:39.3859)<6>_1;
TREE cluster96 = ((AUR_AO<3>_0:15.317,NVE_AO_cilia<2>_1:15.317)<5>_1:25.0689,(AMI_AO<1>_1:1,ATE_AO<0>_1:1)<4>_1:39.3859)<6>_1;
TREE cluster97 = ((AUR_AO<3>_0:15.317,NVE_AO_cilia<2>_1:15.317)<5>_1:25.0689,(AMI_AO<1>_1:1,ATE_AO<0>_1:1)<4>_1:39.3859)<6>_1;
TREE cluster98 = ((AUR_AO<3>_0:15.317,NVE_AO_cilia<2>_1:15.317)<5>_1:25.0689,(AMI_AO<1>_1:1,ATE_AO<0>_1:1)<4>_1:39.3859)<6>_1;
TREE cluster99 = ((AUR_AO<3>_1:15.317,NVE_AO_cilia<2>_1:15.317)<5>_1:25.0689,(AMI_AO<1>_1:1,ATE_AO<0>_0:1)<4>_1:39.3859)<6>_1;
TREE cluster100 = ((AUR_AO<3>_0:15.317,NVE_AO_cilia<2>_2:15.317)<5>_1:25.0689,(AMI_AO<1>_1:1,ATE_AO<0>*_0:1)<4>_1:39.3859)<6>_1;
TREE cluster101 = ((AUR_AO<3>_0:15.317,NVE_AO_cilia<2>_1:15.317)<5>_1:25.0689,(AMI_AO<1>_1:1,ATE_AO<0>_1:1)<4>_1:39.3859)<6>_1;
TREE cluster102 = ((AUR_AO<3>_0:15.317,NVE_AO_cilia<2>_1:15.317)<5>_1:25.0689,(AMI_AO<1>_1:1,ATE_AO<0>_1:1)<4>_1:39.3859)<6>_1;
TREE cluster103 = ((AUR_AO<3>_0:15.317,NVE_AO_cilia<2>_1:15.317)<5>_1:25.0689,(AMI_AO<1>_1:1,ATE_AO<0>_1:1)<4>_1:39.3859)<6>_1;
TREE cluster104 = ((AUR_AO<3>_0:15.317,NVE_AO_cilia<2>_1:15.317)<5>_1:25.0689,(AMI_AO<1>_1:1,ATE_AO<0>_1:1)<4>_1:39.3859)<6>_1;
TREE cluster105 = ((AUR_AO<3>_0:15.317,NVE_AO_cilia<2>_1:15.317)<5>_1:25.0689,(AMI_AO<1>_1:1,ATE_AO<0>_1:1)<4>_1:39.3859)<6>_1;
TREE cluster106 = ((AUR_AO<3>_0:15.317,NVE_AO_cilia<2>_1:15.317)<5>_1:25.0689,(AMI_AO<1>_1:1,ATE_AO<0>_1:1)<4>_1:39.3859)<6>_1;
TREE cluster107 = ((AUR_AO<3>_0:15.317,NVE_AO_cilia<2>_1:15.317)<5>_1:25.0689,(AMI_AO<1>_1:1,ATE_AO<0>_1:1)<4>_1:39.3859)<6>_1;
TREE cluster108 = ((AUR_AO<3>_0:15.317,NVE_AO_cilia<2>_1:15.317)<5>_1:25.0689,(AMI_AO<1>_1:1,ATE_AO<0>_1:1)<4>_1:39.3859)<6>_1;
TREE cluster109 = ((AUR_AO<3>_0:15.317,NVE_AO_cilia<2>_1:15.317)<5>_1:25.0689,(AMI_AO<1>_1:1,ATE_AO<0>_1:1)<4>_1:39.3859)<6>_1;
TREE cluster110 = ((AUR_AO<3>_0:15.317,NVE_AO_cilia<2>_1:15.317)<5>_1:25.0689,(AMI_AO<1>_1:1,ATE_AO<0>_1:1)<4>_1:39.3859)<6>_1;
TREE cluster111 = ((AUR_AO<3>_1:15.317,NVE_AO_cilia<2>_1:15.317)<5>_1:25.0689,(AMI_AO<1>_1:1,ATE_AO<0>_0:1)<4>_1:39.3859)<6>_1;
TREE cluster112 = ((AUR_AO<3>_1:15.317,NVE_AO_cilia<2>_0:15.317)<5>_1:25.0689,(AMI_AO<1>_1:1,ATE_AO<0>_1:1)<4>_1:39.3859)<6>_1;
TREE cluster113 = ((AUR_AO<3>_0:15.317,NVE_AO_cilia<2>_1:15.317)<5>_1:25.0689,(AMI_AO<1>_1:1,ATE_AO<0>_1:1)<4>_1:39.3859)<6>_1;
TREE cluster114 = ((AUR_AO<3>_0:15.317,NVE_AO_cilia<2>_1:15.317)<5>_1:25.0689,(AMI_AO<1>_1:1,ATE_AO<0>_1:1)<4>_1:39.3859)<6>_1;
TREE cluster115 = ((AUR_AO<3>_0:15.317,NVE_AO_cilia<2>_1:15.317)<5>_1:25.0689,(AMI_AO<1>_1:1,ATE_AO<0>_1:1)<4>_1:39.3859)<6>_1;
TREE cluster116 = ((AUR_AO<3>_0:15.317,NVE_AO_cilia<2>_1:15.317)<5>_1:25.0689,(AMI_AO<1>_1:1,ATE_AO<0>_1:1)<4>_1:39.3859)<6>_1;
TREE cluster117 = ((AUR_AO<3>_0:15.317,NVE_AO_cilia<2>_1:15.317)<5>_1:25.0689,(AMI_AO<1>_1:1,ATE_AO<0>_1:1)<4>_1:39.3859)<6>_1;
TREE cluster118 = ((AUR_AO<3>_0:15.317,NVE_AO_cilia<2>_1:15.317)<5>_1:25.0689,(AMI_AO<1>_1:1,ATE_AO<0>_1:1)<4>_1:39.3859)<6>_1;
TREE cluster119 = ((AUR_AO<3>_0:15.317,NVE_AO_cilia<2>_1:15.317)<5>_1:25.0689,(AMI_AO<1>_1:1,ATE_AO<0>_1:1)<4>_1:39.3859)<6>_1;
TREE cluster120 = ((AUR_AO<3>_1:15.317,NVE_AO_cilia<2>_0:15.317)<5>_1:25.0689,(AMI_AO<1>_1:1,ATE_AO<0>_1:1)<4>_1:39.3859)<6>_1;
TREE cluster121 = ((AUR_AO<3>_1:15.317,NVE_AO_cilia<2>_0:15.317)<5>_1:25.0689,(AMI_AO<1>_1:1,ATE_AO<0>_1:1)<4>_1:39.3859)<6>_1;
TREE cluster122 = ((AUR_AO<3>_1:15.317,NVE_AO_cilia<2>_0:15.317)<5>_1:25.0689,(AMI_AO<1>_1:1,ATE_AO<0>_1:1)<4>_1:39.3859)<6>_1;
TREE cluster123 = ((AUR_AO<3>_1:15.317,NVE_AO_cilia<2>_0:15.317)<5>_1:25.0689,(AMI_AO<1>_1:1,ATE_AO<0>_1:1)<4>_1:39.3859)<6>_1;
TREE cluster124 = ((AUR_AO<3>_1:15.317,NVE_AO_cilia<2>_0:15.317)<5>_1:25.0689,(AMI_AO<1>_1:1,ATE_AO<0>_1:1)<4>_1:39.3859)<6>_1;
TREE cluster125 = ((AUR_AO<3>_1:15.317,NVE_AO_cilia<2>_0:15.317)<5>_1:25.0689,(AMI_AO<1>_1:1,ATE_AO<0>_1:1)<4>_1:39.3859)<6>_1;
TREE cluster126 = ((AUR_AO<3>_1:15.317,NVE_AO_cilia<2>_0:15.317)<5>_1:25.0689,(AMI_AO<1>_1:1,ATE_AO<0>_1:1)<4>_1:39.3859)<6>_1;
TREE cluster127 = ((AUR_AO<3>_1:15.317,NVE_AO_cilia<2>_0:15.317)<5>_1:25.0689,(AMI_AO<1>_1:1,ATE_AO<0>_1:1)<4>_1:39.3859)<6>_1;
TREE cluster128 = ((AUR_AO<3>_1:15.317,NVE_AO_cilia<2>_0:15.317)<5>_1:25.0689,(AMI_AO<1>_1:1,ATE_AO<0>_1:1)<4>_1:39.3859)<6>_1;
TREE cluster129 = ((AUR_AO<3>_1:15.317,NVE_AO_cilia<2>_0:15.317)<5>_1:25.0689,(AMI_AO<1>_1:1,ATE_AO<0>_1:1)<4>_1:39.3859)<6>_1;
TREE cluster130 = ((AUR_AO<3>_1:15.317,NVE_AO_cilia<2>_0:15.317)<5>_1:25.0689,(AMI_AO<1>_1:1,ATE_AO<0>_1:1)<4>_1:39.3859)<6>_1;
TREE cluster131 = ((AUR_AO<3>_1:15.317,NVE_AO_cilia<2>_0:15.317)<5>_1:25.0689,(AMI_AO<1>_1:1,ATE_AO<0>_1:1)<4>_1:39.3859)<6>_1;
TREE cluster132 = ((AUR_AO<3>_1:15.317,NVE_AO_cilia<2>_0:15.317)<5>_1:25.0689,(AMI_AO<1>_1:1,ATE_AO<0>_1:1)<4>_1:39.3859)<6>_1;
TREE cluster133 = ((AUR_AO<3>_1:15.317,NVE_AO_cilia<2>_0:15.317)<5>_1:25.0689,(AMI_AO<1>_1:1,ATE_AO<0>_1:1)<4>_1:39.3859)<6>_1;
TREE cluster134 = ((AUR_AO<3>_1:15.317,NVE_AO_cilia<2>_0:15.317)<5>_1:25.0689,(AMI_AO<1>_1:1,ATE_AO<0>_1:1)<4>_1:39.3859)<6>_1;
TREE cluster135 = ((AUR_AO<3>_1:15.317,NVE_AO_cilia<2>_0:15.317)<5>_1:25.0689,(AMI_AO<1>_1:1,ATE_AO<0>_1:1)<4>_1:39.3859)<6>_1;
TREE cluster136 = ((AUR_AO<3>_1:15.317,NVE_AO_cilia<2>_0:15.317)<5>_1:25.0689,(AMI_AO<1>_1:1,ATE_AO<0>_1:1)<4>_1:39.3859)<6>_1;
TREE cluster137 = ((AUR_AO<3>_1:15.317,NVE_AO_cilia<2>_0:15.317)<5>_1:25.0689,(AMI_AO<1>_1:1,ATE_AO<0>_1:1)<4>_1:39.3859)<6>_1;
TREE cluster138 = ((AUR_AO<3>_1:15.317,NVE_AO_cilia<2>_0:15.317)<5>_1:25.0689,(AMI_AO<1>_1:1,ATE_AO<0>_1:1)<4>_1:39.3859)<6>_1;
TREE cluster139 = ((AUR_AO<3>_1:15.317,NVE_AO_cilia<2>_0:15.317)<5>_1:25.0689,(AMI_AO<1>_1:1,ATE_AO<0>_1:1)<4>_1:39.3859)<6>_1;
TREE cluster140 = ((AUR_AO<3>_1:15.317,NVE_AO_cilia<2>_0:15.317)<5>_1:25.0689,(AMI_AO<1>_1:1,ATE_AO<0>_1:1)<4>_1:39.3859)<6>_1;
TREE cluster141 = ((AUR_AO<3>_1:15.317,NVE_AO_cilia<2>_0:15.317)<5>_1:25.0689,(AMI_AO<1>_1:1,ATE_AO<0>_1:1)<4>_1:39.3859)<6>_1;
TREE cluster142 = ((AUR_AO<3>_1:15.317,NVE_AO_cilia<2>_0:15.317)<5>_1:25.0689,(AMI_AO<1>_1:1,ATE_AO<0>_1:1)<4>_1:39.3859)<6>_1;
TREE cluster143 = ((AUR_AO<3>_1:15.317,NVE_AO_cilia<2>_0:15.317)<5>_1:25.0689,(AMI_AO<1>_1:1,ATE_AO<0>_1:1)<4>_1:39.3859)<6>_1;
TREE cluster144 = ((AUR_AO<3>_1:15.317,NVE_AO_cilia<2>_0:15.317)<5>_1:25.0689,(AMI_AO<1>_1:1,ATE_AO<0>_1:1)<4>_1:39.3859)<6>_1;
TREE cluster145 = ((AUR_AO<3>_1:15.317,NVE_AO_cilia<2>_0:15.317)<5>_1:25.0689,(AMI_AO<1>_1:1,ATE_AO<0>_1:1)<4>_1:39.3859)<6>_1;
TREE cluster146 = ((AUR_AO<3>_1:15.317,NVE_AO_cilia<2>_0:15.317)<5>_1:25.0689,(AMI_AO<1>_1:1,ATE_AO<0>_1:1)<4>_1:39.3859)<6>_1;
TREE cluster147 = ((AUR_AO<3>_1:15.317,NVE_AO_cilia<2>_0:15.317)<5>_1:25.0689,(AMI_AO<1>_1:1,ATE_AO<0>_1:1)<4>_1:39.3859)<6>_1;
TREE cluster148 = ((AUR_AO<3>_1:15.317,NVE_AO_cilia<2>_0:15.317)<5>_1:25.0689,(AMI_AO<1>_1:1,ATE_AO<0>_1:1)<4>_1:39.3859)<6>_1;
TREE cluster149 = ((AUR_AO<3>_1:15.317,NVE_AO_cilia<2>_0:15.317)<5>_1:25.0689,(AMI_AO<1>_1:1,ATE_AO<0>_1:1)<4>_1:39.3859)<6>_1;
TREE cluster150 = ((AUR_AO<3>_1:15.317,NVE_AO_cilia<2>_0:15.317)<5>_1:25.0689,(AMI_AO<1>_1:1,ATE_AO<0>_1:1)<4>_1:39.3859)<6>_1;
TREE cluster151 = ((AUR_AO<3>_1:15.317,NVE_AO_cilia<2>_0:15.317)<5>_1:25.0689,(AMI_AO<1>_1:1,ATE_AO<0>_1:1)<4>_1:39.3859)<6>_1;
TREE cluster152 = ((AUR_AO<3>_1:15.317,NVE_AO_cilia<2>_0:15.317)<5>_1:25.0689,(AMI_AO<1>_1:1,ATE_AO<0>_1:1)<4>_1:39.3859)<6>_1;
TREE cluster236 = ((AUR_AO<3>_0:15.317,NVE_AO_cilia<2>_1:15.317)<5>_1:25.0689,(AMI_AO<1>*_0:1,ATE_AO<0>_1:1)<4>_1:39.3859)<6>_1;
TREE cluster237 = ((AUR_AO<3>_0:15.317,NVE_AO_cilia<2>_1:15.317)<5>_1:25.0689,(AMI_AO<1>_1:1,ATE_AO<0>*_0:1)<4>_1:39.3859)<6>_1;
TREE cluster239 = ((AUR_AO<3>_0:15.317,NVE_AO_cilia<2>_1:15.317)<5>_1:25.0689,(AMI_AO<1>_1:1,ATE_AO<0>*_0:1)<4>_1:39.3859)<6>_1;
TREE cluster240 = ((AUR_AO<3>_0:15.317,NVE_AO_cilia<2>_1:15.317)<5>_1:25.0689,(AMI_AO<1>*_0:1,ATE_AO<0>_1:1)<4>_1:39.3859)<6>_1;
TREE cluster241 = ((AUR_AO<3>_0:15.317,NVE_AO_cilia<2>_1:15.317)<5>_1:25.0689,(AMI_AO<1>_1:1,ATE_AO<0>*_0:1)<4>_1:39.3859)<6>_1;
TREE cluster242 = ((AUR_AO<3>_0:15.317,NVE_AO_cilia<2>_1:15.317)<5>_1:25.0689,(AMI_AO<1>_1:1,ATE_AO<0>*_0:1)<4>_1:39.3859)<6>_1;
TREE cluster243 = ((AUR_AO<3>_0:15.317,NVE_AO_cilia<2>_1:15.317)<5>_1:25.0689,(AMI_AO<1>*_0:1,ATE_AO<0>_1:1)<4>_1:39.3859)<6>_1;
TREE cluster244 = ((AUR_AO<3>_0:15.317,NVE_AO_cilia<2>_1:15.317)<5>_1:25.0689,(AMI_AO<1>_1:1,ATE_AO<0>*_0:1)<4>_1:39.3859)<6>_1;
TREE cluster245 = ((AUR_AO<3>_0:15.317,NVE_AO_cilia<2>_1:15.317)<5>_1:25.0689,(AMI_AO<1>_1:1,ATE_AO<0>*_0:1)<4>_1:39.3859)<6>_1;
TREE cluster246 = ((AUR_AO<3>_0:15.317,NVE_AO_cilia<2>_1:15.317)<5>_1:25.0689,(AMI_AO<1>*_0:1,ATE_AO<0>_1:1)<4>_1:39.3859)<6>_1;
TREE cluster247 = ((AUR_AO<3>_0:15.317,NVE_AO_cilia<2>_1:15.317)<5>_1:25.0689,(AMI_AO<1>*_0:1,ATE_AO<0>_1:1)<4>_1:39.3859)<6>_1;
TREE cluster251 = ((AUR_AO<3>_0:15.317,NVE_AO_cilia<2>_1:15.317)<5>_1:25.0689,(AMI_AO<1>*_0:1,ATE_AO<0>_1:1)<4>_1:39.3859)<6>_1;
TREE cluster253 = ((AUR_AO<3>_0:15.317,NVE_AO_cilia<2>_1:15.317)<5>_1:25.0689,(AMI_AO<1>_1:1,ATE_AO<0>*_0:1)<4>_1:39.3859)<6>_1;
TREE cluster254 = ((AUR_AO<3>_0:15.317,NVE_AO_cilia<2>_1:15.317)<5>_1:25.0689,(AMI_AO<1>_1:1,ATE_AO<0>*_0:1)<4>_1:39.3859)<6>_1;
TREE cluster255 = ((AUR_AO<3>_0:15.317,NVE_AO_cilia<2>_1:15.317)<5>_1:25.0689,(AMI_AO<1>_1:1,ATE_AO<0>*_0:1)<4>_1:39.3859)<6>_1;
TREE cluster256 = ((AUR_AO<3>_0:15.317,NVE_AO_cilia<2>_1:15.317)<5>_1:25.0689,(AMI_AO<1>_1:1,ATE_AO<0>*_0:1)<4>_1:39.3859)<6>_1;
TREE cluster258 = ((AUR_AO<3>_0:15.317,NVE_AO_cilia<2>_1:15.317)<5>_1:25.0689,(AMI_AO<1>_1:1,ATE_AO<0>*_0:1)<4>_1:39.3859)<6>_1;
TREE cluster259 = ((AUR_AO<3>_0:15.317,NVE_AO_cilia<2>_1:15.317)<5>_1:25.0689,(AMI_AO<1>_1:1,ATE_AO<0>*_0:1)<4>_1:39.3859)<6>_1;
TREE cluster260 = ((AUR_AO<3>_0:15.317,NVE_AO_cilia<2>_1:15.317)<5>_1:25.0689,(AMI_AO<1>_1:1,ATE_AO<0>*_0:1)<4>_1:39.3859)<6>_1;
TREE cluster261 = ((AUR_AO<3>_0:15.317,NVE_AO_cilia<2>_1:15.317)<5>_1:25.0689,(AMI_AO<1>_1:1,ATE_AO<0>*_0:1)<4>_1:39.3859)<6>_1;
TREE cluster262 = ((AUR_AO<3>_0:15.317,NVE_AO_cilia<2>_1:15.317)<5>_1:25.0689,(AMI_AO<1>_1:1,ATE_AO<0>*_0:1)<4>_1:39.3859)<6>_1;
TREE cluster263 = ((AUR_AO<3>_0:15.317,NVE_AO_cilia<2>_1:15.317)<5>_1:25.0689,(AMI_AO<1>_1:1,ATE_AO<0>*_0:1)<4>_1:39.3859)<6>_1;
TREE cluster264 = ((AUR_AO<3>_0:15.317,NVE_AO_cilia<2>_1:15.317)<5>_1:25.0689,(AMI_AO<1>_1:1,ATE_AO<0>*_0:1)<4>_1:39.3859)<6>_1;
TREE cluster266 = ((AUR_AO<3>_0:15.317,NVE_AO_cilia<2>_1:15.317)<5>_1:25.0689,(AMI_AO<1>_1:1,ATE_AO<0>*_0:1)<4>_1:39.3859)<6>_1;
TREE cluster267 = ((AUR_AO<3>_0:15.317,NVE_AO_cilia<2>_1:15.317)<5>_1:25.0689,(AMI_AO<1>*_0:1,ATE_AO<0>_1:1)<4>_1:39.3859)<6>_1;
TREE cluster268 = ((AUR_AO<3>_0:15.317,NVE_AO_cilia<2>_1:15.317)<5>_1:25.0689,(AMI_AO<1>_1:1,ATE_AO<0>*_0:1)<4>_1:39.3859)<6>_1;
TREE cluster269 = ((AUR_AO<3>_0:15.317,NVE_AO_cilia<2>_1:15.317)<5>_1:25.0689,(AMI_AO<1>*_0:1,ATE_AO<0>_1:1)<4>_1:39.3859)<6>_1;
TREE cluster270 = ((AUR_AO<3>_0:15.317,NVE_AO_cilia<2>_1:15.317)<5>_1:25.0689,(AMI_AO<1>*_0:1,ATE_AO<0>_1:1)<4>_1:39.3859)<6>_1;
TREE cluster271 = ((AUR_AO<3>_0:15.317,NVE_AO_cilia<2>_1:15.317)<5>_1:25.0689,(AMI_AO<1>*_0:1,ATE_AO<0>_1:1)<4>_1:39.3859)<6>_1;
TREE cluster272 = ((AUR_AO<3>_0:15.317,NVE_AO_cilia<2>_1:15.317)<5>_1:25.0689,(AMI_AO<1>*_0:1,ATE_AO<0>_1:1)<4>_1:39.3859)<6>_1;
TREE cluster273 = ((AUR_AO<3>_0:15.317,NVE_AO_cilia<2>_1:15.317)<5>_1:25.0689,(AMI_AO<1>*_0:1,ATE_AO<0>_1:1)<4>_1:39.3859)<6>_1;
TREE cluster275 = ((AUR_AO<3>_0:15.317,NVE_AO_cilia<2>_1:15.317)<5>_1:25.0689,(AMI_AO<1>*_0:1,ATE_AO<0>_1:1)<4>_1:39.3859)<6>_1;
TREE cluster277 = ((AUR_AO<3>_0:15.317,NVE_AO_cilia<2>_1:15.317)<5>_1:25.0689,(AMI_AO<1>*_0:1,ATE_AO<0>_1:1)<4>_1:39.3859)<6>_1;
TREE cluster278 = ((AUR_AO<3>_1:15.317,NVE_AO_cilia<2>_0:15.317)<5>_1:25.0689,(AMI_AO<1>_1:1,ATE_AO<0>*_0:1)<4>_1:39.3859)<6>_1;
TREE cluster280 = ((AUR_AO<3>_1:15.317,NVE_AO_cilia<2>_0:15.317)<5>_1:25.0689,(AMI_AO<1>*_0:1,ATE_AO<0>_1:1)<4>_1:39.3859)<6>_1;
TREE cluster281 = ((AUR_AO<3>_1:15.317,NVE_AO_cilia<2>_0:15.317)<5>_1:25.0689,(AMI_AO<1>*_0:1,ATE_AO<0>_1:1)<4>_1:39.3859)<6>_1;
TREE cluster282 = ((AUR_AO<3>_1:15.317,NVE_AO_cilia<2>_0:15.317)<5>_1:25.0689,(AMI_AO<1>*_0:1,ATE_AO<0>_1:1)<4>_1:39.3859)<6>_1;
TREE cluster284 = ((AUR_AO<3>_1:15.317,NVE_AO_cilia<2>_0:15.317)<5>_1:25.0689,(AMI_AO<1>*_0:1,ATE_AO<0>_1:1)<4>_1:39.3859)<6>_1;
TREE cluster286 = ((AUR_AO<3>_1:15.317,NVE_AO_cilia<2>_0:15.317)<5>_1:25.0689,(AMI_AO<1>_1:1,ATE_AO<0>*_0:1)<4>_1:39.3859)<6>_1;
TREE cluster287 = ((AUR_AO<3>_1:15.317,NVE_AO_cilia<2>_0:15.317)<5>_1:25.0689,(AMI_AO<1>*_0:1,ATE_AO<0>_1:1)<4>_1:39.3859)<6>_1;
TREE cluster288 = ((AUR_AO<3>_1:15.317,NVE_AO_cilia<2>_0:15.317)<5>_1:25.0689,(AMI_AO<1>*_0:1,ATE_AO<0>_1:1)<4>_1:39.3859)<6>_1;
TREE cluster289 = ((AUR_AO<3>_1:15.317,NVE_AO_cilia<2>_0:15.317)<5>_1:25.0689,(AMI_AO<1>*_0:1,ATE_AO<0>_1:1)<4>_1:39.3859)<6>_1;
TREE cluster290 = ((AUR_AO<3>_1:15.317,NVE_AO_cilia<2>_0:15.317)<5>_1:25.0689,(AMI_AO<1>_1:1,ATE_AO<0>*_0:1)<4>_1:39.3859)<6>_1;
TREE cluster292 = ((AUR_AO<3>_1:15.317,NVE_AO_cilia<2>_0:15.317)<5>_1:25.0689,(AMI_AO<1>*_0:1,ATE_AO<0>_1:1)<4>_1:39.3859)<6>_1;
TREE cluster293 = ((AUR_AO<3>_1:15.317,NVE_AO_cilia<2>_0:15.317)<5>_1:25.0689,(AMI_AO<1>*_0:1,ATE_AO<0>_1:1)<4>_1:39.3859)<6>_1;
TREE cluster294 = ((AUR_AO<3>_1:15.317,NVE_AO_cilia<2>_0:15.317)<5>_1:25.0689,(AMI_AO<1>*_0:1,ATE_AO<0>_1:1)<4>_1:39.3859)<6>_1;
TREE cluster295 = ((AUR_AO<3>_1:15.317,NVE_AO_cilia<2>_0:15.317)<5>_1:25.0689,(AMI_AO<1>*_0:1,ATE_AO<0>_1:1)<4>_1:39.3859)<6>_1;
TREE cluster296 = ((AUR_AO<3>_1:15.317,NVE_AO_cilia<2>_0:15.317)<5>_1:25.0689,(AMI_AO<1>_1:1,ATE_AO<0>*_0:1)<4>_1:39.3859)<6>_1;
TREE cluster297 = ((AUR_AO<3>_1:15.317,NVE_AO_cilia<2>_0:15.317)<5>_1:25.0689,(AMI_AO<1>*_0:1,ATE_AO<0>_1:1)<4>_1:39.3859)<6>_1;
TREE cluster299 = ((AUR_AO<3>_1:15.317,NVE_AO_cilia<2>_0:15.317)<5>_1:25.0689,(AMI_AO<1>_1:1,ATE_AO<0>*_0:1)<4>_1:39.3859)<6>_1;
END;
././@PaxHeader 0000000 0000000 0000000 00000000034 00000000000 010212 x ustar 00 28 mtime=1683198660.8545723
cafe5/Base_branch_probabilities.tab 0000644 0000000 0000000 00000011476 14424711305 016400 0 ustar 00root root #FamilyID	ATE_AO<0>	AMI_AO<1>	NVE_AO_cilia<2>	AUR_AO<3>	<4>	<5>	<6>
cluster0	0.00140607	0.00435773	0.000158028	0.000422296	0.755796	0.699232	N/A
cluster1	0.516325	0.516325	0.00506598	0.210667	0.488325	0.396115	N/A
cluster2	5.22105e-07	3.25081e-06	0.264431	0.0977741	0.231686	0.520374	N/A
cluster4	0.000858622	0.00280708	0.264431	0.683227	0.116188	0.520374	N/A
cluster5	0.531856	0.0477877	0.011753	0.0396135	0.588043	0.83352	N/A
cluster10	0.0701554	0.0246742	0.683227	0.264431	0.231686	0.520374	N/A
cluster15	0.516325	0.0244202	0.0396135	0.011753	0.85568	0.83352	N/A
cluster21	0.0244202	0.00822817	0.683227	0.0977741	0.421082	0.751875	N/A
cluster23	0.0244202	0.000135442	0.264431	0.0977741	0.421082	0.751875	N/A
cluster27	0.0477877	0.0164566	0.264431	0.683227	0.588043	0.520374	N/A
cluster29	0.000152527	0.000668406	0.264431	0.683227	0.588043	0.520374	N/A
cluster38	0.00822817	0.0244202	0.264431	0.0977741	0.421082	0.751875	N/A
cluster41	0.0244202	0.000135442	0.264431	0.683227	0.421082	0.751875	N/A
cluster44	0.0244202	0.00822817	0.683227	0.683227	0.421082	0.751875	N/A
cluster69	0.00822817	0.0244202	0.264431	0.683227	0.421082	0.751875	N/A
cluster81	0.0244202	0.00822817	0.264431	0.683227	0.421082	0.751875	N/A
cluster88	0.0244202	0.00822817	0.683227	0.264431	0.421082	0.751875	N/A
cluster90	0.0244202	0.00822817	0.683227	0.264431	0.421082	0.751875	N/A
cluster100	0.0244202	0.516325	0.0977741	0.264431	0.421082	0.751875	N/A
cluster236	0.516325	0.0244202	0.683227	0.264431	0.421082	0.751875	N/A
cluster237	0.0244202	0.516325	0.683227	0.264431	0.421082	0.751875	N/A
cluster239	0.0244202	0.516325	0.683227	0.264431	0.421082	0.751875	N/A
cluster240	0.516325	0.0244202	0.683227	0.264431	0.421082	0.751875	N/A
cluster241	0.0244202	0.516325	0.683227	0.264431	0.421082	0.751875	N/A
cluster242	0.0244202	0.516325	0.683227	0.264431	0.421082	0.751875	N/A
cluster243	0.516325	0.0244202	0.683227	0.264431	0.421082	0.751875	N/A
cluster244	0.0244202	0.516325	0.683227	0.264431	0.421082	0.751875	N/A
cluster245	0.0244202	0.516325	0.683227	0.264431	0.421082	0.751875	N/A
cluster246	0.516325	0.0244202	0.683227	0.264431	0.421082	0.751875	N/A
cluster247	0.516325	0.0244202	0.683227	0.264431	0.421082	0.751875	N/A
cluster251	0.516325	0.0244202	0.683227	0.264431	0.421082	0.751875	N/A
cluster253	0.0244202	0.516325	0.683227	0.264431	0.421082	0.751875	N/A
cluster254	0.0244202	0.516325	0.683227	0.264431	0.421082	0.751875	N/A
cluster255	0.0244202	0.516325	0.683227	0.264431	0.421082	0.751875	N/A
cluster256	0.0244202	0.516325	0.683227	0.264431	0.421082	0.751875	N/A
cluster258	0.0244202	0.516325	0.683227	0.264431	0.421082	0.751875	N/A
cluster259	0.0244202	0.516325	0.683227	0.264431	0.421082	0.751875	N/A
cluster260	0.0244202	0.516325	0.683227	0.264431	0.421082	0.751875	N/A
cluster261	0.0244202	0.516325	0.683227	0.264431	0.421082	0.751875	N/A
cluster262	0.0244202	0.516325	0.683227	0.264431	0.421082	0.751875	N/A
cluster263	0.0244202	0.516325	0.683227	0.264431	0.421082	0.751875	N/A
cluster264	0.0244202	0.516325	0.683227	0.264431	0.421082	0.751875	N/A
cluster266	0.0244202	0.516325	0.683227	0.264431	0.421082	0.751875	N/A
cluster267	0.516325	0.0244202	0.683227	0.264431	0.421082	0.751875	N/A
cluster268	0.0244202	0.516325	0.683227	0.264431	0.421082	0.751875	N/A
cluster269	0.516325	0.0244202	0.683227	0.264431	0.421082	0.751875	N/A
cluster270	0.516325	0.0244202	0.683227	0.264431	0.421082	0.751875	N/A
cluster271	0.516325	0.0244202	0.683227	0.264431	0.421082	0.751875	N/A
cluster272	0.516325	0.0244202	0.683227	0.264431	0.421082	0.751875	N/A
cluster273	0.516325	0.0244202	0.683227	0.264431	0.421082	0.751875	N/A
cluster275	0.516325	0.0244202	0.683227	0.264431	0.421082	0.751875	N/A
cluster277	0.516325	0.0244202	0.683227	0.264431	0.421082	0.751875	N/A
cluster278	0.0244202	0.516325	0.264431	0.683227	0.421082	0.751875	N/A
cluster280	0.516325	0.0244202	0.264431	0.683227	0.421082	0.751875	N/A
cluster281	0.516325	0.0244202	0.264431	0.683227	0.421082	0.751875	N/A
cluster282	0.516325	0.0244202	0.264431	0.683227	0.421082	0.751875	N/A
cluster284	0.516325	0.0244202	0.264431	0.683227	0.421082	0.751875	N/A
cluster286	0.0244202	0.516325	0.264431	0.683227	0.421082	0.751875	N/A
cluster287	0.516325	0.0244202	0.264431	0.683227	0.421082	0.751875	N/A
cluster288	0.516325	0.0244202	0.264431	0.683227	0.421082	0.751875	N/A
cluster289	0.516325	0.0244202	0.264431	0.683227	0.421082	0.751875	N/A
cluster290	0.0244202	0.516325	0.264431	0.683227	0.421082	0.751875	N/A
cluster292	0.516325	0.0244202	0.264431	0.683227	0.421082	0.751875	N/A
cluster293	0.516325	0.0244202	0.264431	0.683227	0.421082	0.751875	N/A
cluster294	0.516325	0.0244202	0.264431	0.683227	0.421082	0.751875	N/A
cluster295	0.516325	0.0244202	0.264431	0.683227	0.421082	0.751875	N/A
cluster296	0.0244202	0.516325	0.264431	0.683227	0.421082	0.751875	N/A
cluster297	0.516325	0.0244202	0.264431	0.683227	0.421082	0.751875	N/A
cluster299	0.0244202	0.516325	0.264431	0.683227	0.421082	0.751875	N/A
././@PaxHeader 0000000 0000000 0000000 00000000034 00000000000 010212 x ustar 00 28 mtime=1683198660.8545723
cafe5/Base_change.tab 0000644 0000000 0000000 00000012174 14424711305 013454 0 ustar 00root root FamilyID	ATE_AO<0>	AMI_AO<1>	NVE_AO_cilia<2>	AUR_AO<3>	<4>	<5>	<6>
cluster0	-2	2	8	-5	0	0	0
cluster1	0	0	5	-2	-2	1	0
cluster2	4	-3	-1	1	1	-1	0
cluster3	0	0	0	-1	0	-1	0
cluster4	-2	2	-1	0	2	-1	0
cluster5	0	-1	3	-2	0	0	0
cluster6	0	0	-1	1	1	-1	0
cluster7	0	0	1	-2	0	0	0
cluster8	0	0	-2	3	-1	0	0
cluster9	0	0	-2	1	0	0	0
cluster10	-1	1	0	-1	1	-1	0
cluster11	1	0	0	0	0	-1	0
cluster12	1	0	0	0	0	-1	0
cluster13	0	0	2	-2	-1	0	0
cluster14	0	0	1	-1	0	-1	0
cluster15	0	-1	-2	3	-1	0	0
cluster16	0	0	-1	1	0	-1	0
cluster17	0	0	0	0	0	-1	0
cluster18	0	0	2	-1	0	0	0
cluster20	0	0	-1	2	0	0	0
cluster21	-1	1	0	1	0	0	0
cluster22	0	0	0	1	0	0	0
cluster23	-1	2	-1	1	0	0	0
cluster27	-1	1	-1	0	0	-1	0
cluster28	0	0	-1	0	0	-1	0
cluster29	-2	2	-1	0	0	-1	0
cluster30	0	1	0	0	0	0	0
cluster32	0	0	-1	1	0	0	0
cluster34	1	0	-1	0	0	0	0
cluster35	1	0	0	-1	0	0	0
cluster36	1	0	-1	0	0	0	0
cluster38	1	-1	-1	1	0	0	0
cluster39	0	1	-1	0	0	0	0
cluster41	-1	2	-1	0	0	0	0
cluster42	0	1	-1	0	0	0	0
cluster44	-1	1	0	0	0	0	0
cluster45	0	1	-1	0	0	0	0
cluster46	0	1	-1	0	0	0	0
cluster47	0	0	1	-1	0	0	0
cluster48	0	0	0	0	0	0	0
cluster49	0	1	0	-1	0	0	0
cluster50	1	0	-1	0	0	0	0
cluster51	0	1	-1	0	0	0	0
cluster52	0	1	-1	0	0	0	0
cluster53	0	1	-1	0	0	0	0
cluster54	0	1	-1	0	0	0	0
cluster55	0	1	-1	0	0	0	0
cluster56	0	1	-1	0	0	0	0
cluster57	0	1	-1	0	0	0	0
cluster58	0	1	-1	0	0	0	0
cluster69	1	-1	-1	0	0	0	0
cluster81	-1	1	-1	0	0	0	0
cluster88	-1	1	0	-1	0	0	0
cluster90	-1	1	0	-1	0	0	0
cluster93	0	0	0	-1	0	0	0
cluster94	0	0	0	-1	0	0	0
cluster95	0	0	0	-1	0	0	0
cluster96	0	0	0	-1	0	0	0
cluster97	0	0	0	-1	0	0	0
cluster98	0	0	0	-1	0	0	0
cluster99	-1	0	0	0	0	0	0
cluster100	-1	0	1	-1	0	0	0
cluster101	0	0	0	-1	0	0	0
cluster102	0	0	0	-1	0	0	0
cluster103	0	0	0	-1	0	0	0
cluster104	0	0	0	-1	0	0	0
cluster105	0	0	0	-1	0	0	0
cluster106	0	0	0	-1	0	0	0
cluster107	0	0	0	-1	0	0	0
cluster108	0	0	0	-1	0	0	0
cluster109	0	0	0	-1	0	0	0
cluster110	0	0	0	-1	0	0	0
cluster111	-1	0	0	0	0	0	0
cluster112	0	0	-1	0	0	0	0
cluster113	0	0	0	-1	0	0	0
cluster114	0	0	0	-1	0	0	0
cluster115	0	0	0	-1	0	0	0
cluster116	0	0	0	-1	0	0	0
cluster117	0	0	0	-1	0	0	0
cluster118	0	0	0	-1	0	0	0
cluster119	0	0	0	-1	0	0	0
cluster120	0	0	-1	0	0	0	0
cluster121	0	0	-1	0	0	0	0
cluster122	0	0	-1	0	0	0	0
cluster123	0	0	-1	0	0	0	0
cluster124	0	0	-1	0	0	0	0
cluster125	0	0	-1	0	0	0	0
cluster126	0	0	-1	0	0	0	0
cluster127	0	0	-1	0	0	0	0
cluster128	0	0	-1	0	0	0	0
cluster129	0	0	-1	0	0	0	0
cluster130	0	0	-1	0	0	0	0
cluster131	0	0	-1	0	0	0	0
cluster132	0	0	-1	0	0	0	0
cluster133	0	0	-1	0	0	0	0
cluster134	0	0	-1	0	0	0	0
cluster135	0	0	-1	0	0	0	0
cluster136	0	0	-1	0	0	0	0
cluster137	0	0	-1	0	0	0	0
cluster138	0	0	-1	0	0	0	0
cluster139	0	0	-1	0	0	0	0
cluster140	0	0	-1	0	0	0	0
cluster141	0	0	-1	0	0	0	0
cluster142	0	0	-1	0	0	0	0
cluster143	0	0	-1	0	0	0	0
cluster144	0	0	-1	0	0	0	0
cluster145	0	0	-1	0	0	0	0
cluster146	0	0	-1	0	0	0	0
cluster147	0	0	-1	0	0	0	0
cluster148	0	0	-1	0	0	0	0
cluster149	0	0	-1	0	0	0	0
cluster150	0	0	-1	0	0	0	0
cluster151	0	0	-1	0	0	0	0
cluster152	0	0	-1	0	0	0	0
cluster236	0	-1	0	-1	0	0	0
cluster237	-1	0	0	-1	0	0	0
cluster239	-1	0	0	-1	0	0	0
cluster240	0	-1	0	-1	0	0	0
cluster241	-1	0	0	-1	0	0	0
cluster242	-1	0	0	-1	0	0	0
cluster243	0	-1	0	-1	0	0	0
cluster244	-1	0	0	-1	0	0	0
cluster245	-1	0	0	-1	0	0	0
cluster246	0	-1	0	-1	0	0	0
cluster247	0	-1	0	-1	0	0	0
cluster251	0	-1	0	-1	0	0	0
cluster253	-1	0	0	-1	0	0	0
cluster254	-1	0	0	-1	0	0	0
cluster255	-1	0	0	-1	0	0	0
cluster256	-1	0	0	-1	0	0	0
cluster258	-1	0	0	-1	0	0	0
cluster259	-1	0	0	-1	0	0	0
cluster260	-1	0	0	-1	0	0	0
cluster261	-1	0	0	-1	0	0	0
cluster262	-1	0	0	-1	0	0	0
cluster263	-1	0	0	-1	0	0	0
cluster264	-1	0	0	-1	0	0	0
cluster266	-1	0	0	-1	0	0	0
cluster267	0	-1	0	-1	0	0	0
cluster268	-1	0	0	-1	0	0	0
cluster269	0	-1	0	-1	0	0	0
cluster270	0	-1	0	-1	0	0	0
cluster271	0	-1	0	-1	0	0	0
cluster272	0	-1	0	-1	0	0	0
cluster273	0	-1	0	-1	0	0	0
cluster275	0	-1	0	-1	0	0	0
cluster277	0	-1	0	-1	0	0	0
cluster278	-1	0	-1	0	0	0	0
cluster280	0	-1	-1	0	0	0	0
cluster281	0	-1	-1	0	0	0	0
cluster282	0	-1	-1	0	0	0	0
cluster284	0	-1	-1	0	0	0	0
cluster286	-1	0	-1	0	0	0	0
cluster287	0	-1	-1	0	0	0	0
cluster288	0	-1	-1	0	0	0	0
cluster289	0	-1	-1	0	0	0	0
cluster290	-1	0	-1	0	0	0	0
cluster292	0	-1	-1	0	0	0	0
cluster293	0	-1	-1	0	0	0	0
cluster294	0	-1	-1	0	0	0	0
cluster295	0	-1	-1	0	0	0	0
cluster296	-1	0	-1	0	0	0	0
cluster297	0	-1	-1	0	0	0	0
cluster299	-1	0	-1	0	0	0	0
././@PaxHeader 0000000 0000000 0000000 00000000034 00000000000 010212 x ustar 00 28 mtime=1683198660.8545723
cafe5/Base_clade_results.txt 0000644 0000000 0000000 00000000161 14424711305 015122 0 ustar 00root root #Taxon_ID	Increase	Decrease
<5>	1	13
AUR_AO<3>	12	71
NVE_AO_cilia<2>	9	83
<4>	4	4
AMI_AO<1>	26	31
ATE_AO<0>	9	39
././@PaxHeader 0000000 0000000 0000000 00000000033 00000000000 010211 x ustar 00 27 mtime=1683198660.850572
cafe5/Base_count.tab 0000644 0000000 0000000 00000010001 14424711305 013342 0 ustar 00root root FamilyID	ATE_AO<0>	AMI_AO<1>	NVE_AO_cilia<2>	AUR_AO<3>	<4>	<5>	<6>
cluster0	3	7	13	0	5	5	5
cluster1	1	1	9	2	1	4	3
cluster2	7	0	0	2	3	1	2
cluster3	3	3	2	1	3	2	3
cluster4	2	6	0	1	4	1	2
cluster5	2	1	5	0	2	2	2
cluster6	3	3	0	2	3	1	2
cluster7	2	2	3	0	2	2	2
cluster8	1	1	0	5	1	2	2
cluster9	2	2	0	3	2	2	2
cluster10	2	4	1	0	3	1	2
cluster11	3	2	1	1	2	1	2
cluster12	3	2	1	1	2	1	2
cluster13	1	1	4	0	1	2	2
cluster14	2	2	2	0	2	1	2
cluster15	1	0	0	5	1	2	2
cluster16	2	2	0	2	2	1	2
cluster17	2	2	1	1	2	1	2
cluster18	1	1	3	0	1	1	1
cluster20	1	1	0	3	1	1	1
cluster21	0	2	1	2	1	1	1
cluster22	1	1	1	2	1	1	1
cluster23	0	3	0	2	1	1	1
cluster27	1	3	0	1	2	1	2
cluster28	2	2	0	1	2	1	2
cluster29	0	4	0	1	2	1	2
cluster30	1	2	1	1	1	1	1
cluster32	1	1	0	2	1	1	1
cluster34	2	1	0	1	1	1	1
cluster35	2	1	1	0	1	1	1
cluster36	2	1	0	1	1	1	1
cluster38	2	0	0	2	1	1	1
cluster39	1	2	0	1	1	1	1
cluster41	0	3	0	1	1	1	1
cluster42	1	2	0	1	1	1	1
cluster44	0	2	1	1	1	1	1
cluster45	1	2	0	1	1	1	1
cluster46	1	2	0	1	1	1	1
cluster47	1	1	2	0	1	1	1
cluster48	1	1	1	1	1	1	1
cluster49	1	2	1	0	1	1	1
cluster50	2	1	0	1	1	1	1
cluster51	1	2	0	1	1	1	1
cluster52	1	2	0	1	1	1	1
cluster53	1	2	0	1	1	1	1
cluster54	1	2	0	1	1	1	1
cluster55	1	2	0	1	1	1	1
cluster56	1	2	0	1	1	1	1
cluster57	1	2	0	1	1	1	1
cluster58	1	2	0	1	1	1	1
cluster69	2	0	0	1	1	1	1
cluster81	0	2	0	1	1	1	1
cluster88	0	2	1	0	1	1	1
cluster90	0	2	1	0	1	1	1
cluster93	1	1	1	0	1	1	1
cluster94	1	1	1	0	1	1	1
cluster95	1	1	1	0	1	1	1
cluster96	1	1	1	0	1	1	1
cluster97	1	1	1	0	1	1	1
cluster98	1	1	1	0	1	1	1
cluster99	0	1	1	1	1	1	1
cluster100	0	1	2	0	1	1	1
cluster101	1	1	1	0	1	1	1
cluster102	1	1	1	0	1	1	1
cluster103	1	1	1	0	1	1	1
cluster104	1	1	1	0	1	1	1
cluster105	1	1	1	0	1	1	1
cluster106	1	1	1	0	1	1	1
cluster107	1	1	1	0	1	1	1
cluster108	1	1	1	0	1	1	1
cluster109	1	1	1	0	1	1	1
cluster110	1	1	1	0	1	1	1
cluster111	0	1	1	1	1	1	1
cluster112	1	1	0	1	1	1	1
cluster113	1	1	1	0	1	1	1
cluster114	1	1	1	0	1	1	1
cluster115	1	1	1	0	1	1	1
cluster116	1	1	1	0	1	1	1
cluster117	1	1	1	0	1	1	1
cluster118	1	1	1	0	1	1	1
cluster119	1	1	1	0	1	1	1
cluster120	1	1	0	1	1	1	1
cluster121	1	1	0	1	1	1	1
cluster122	1	1	0	1	1	1	1
cluster123	1	1	0	1	1	1	1
cluster124	1	1	0	1	1	1	1
cluster125	1	1	0	1	1	1	1
cluster126	1	1	0	1	1	1	1
cluster127	1	1	0	1	1	1	1
cluster128	1	1	0	1	1	1	1
cluster129	1	1	0	1	1	1	1
cluster130	1	1	0	1	1	1	1
cluster131	1	1	0	1	1	1	1
cluster132	1	1	0	1	1	1	1
cluster133	1	1	0	1	1	1	1
cluster134	1	1	0	1	1	1	1
cluster135	1	1	0	1	1	1	1
cluster136	1	1	0	1	1	1	1
cluster137	1	1	0	1	1	1	1
cluster138	1	1	0	1	1	1	1
cluster139	1	1	0	1	1	1	1
cluster140	1	1	0	1	1	1	1
cluster141	1	1	0	1	1	1	1
cluster142	1	1	0	1	1	1	1
cluster143	1	1	0	1	1	1	1
cluster144	1	1	0	1	1	1	1
cluster145	1	1	0	1	1	1	1
cluster146	1	1	0	1	1	1	1
cluster147	1	1	0	1	1	1	1
cluster148	1	1	0	1	1	1	1
cluster149	1	1	0	1	1	1	1
cluster150	1	1	0	1	1	1	1
cluster151	1	1	0	1	1	1	1
cluster152	1	1	0	1	1	1	1
cluster236	1	0	1	0	1	1	1
cluster237	0	1	1	0	1	1	1
cluster239	0	1	1	0	1	1	1
cluster240	1	0	1	0	1	1	1
cluster241	0	1	1	0	1	1	1
cluster242	0	1	1	0	1	1	1
cluster243	1	0	1	0	1	1	1
cluster244	0	1	1	0	1	1	1
cluster245	0	1	1	0	1	1	1
cluster246	1	0	1	0	1	1	1
cluster247	1	0	1	0	1	1	1
cluster251	1	0	1	0	1	1	1
cluster253	0	1	1	0	1	1	1
cluster254	0	1	1	0	1	1	1
cluster255	0	1	1	0	1	1	1
cluster256	0	1	1	0	1	1	1
cluster258	0	1	1	0	1	1	1
cluster259	0	1	1	0	1	1	1
cluster260	0	1	1	0	1	1	1
cluster261	0	1	1	0	1	1	1
cluster262	0	1	1	0	1	1	1
cluster263	0	1	1	0	1	1	1
cluster264	0	1	1	0	1	1	1
cluster266	0	1	1	0	1	1	1
cluster267	1	0	1	0	1	1	1
cluster268	0	1	1	0	1	1	1
cluster269	1	0	1	0	1	1	1
cluster270	1	0	1	0	1	1	1
cluster271	1	0	1	0	1	1	1
cluster272	1	0	1	0	1	1	1
cluster273	1	0	1	0	1	1	1
cluster275	1	0	1	0	1	1	1
cluster277	1	0	1	0	1	1	1
cluster278	0	1	0	1	1	1	1
cluster280	1	0	0	1	1	1	1
cluster281	1	0	0	1	1	1	1
cluster282	1	0	0	1	1	1	1
cluster284	1	0	0	1	1	1	1
cluster286	0	1	0	1	1	1	1
cluster287	1	0	0	1	1	1	1
cluster288	1	0	0	1	1	1	1
cluster289	1	0	0	1	1	1	1
cluster290	0	1	0	1	1	1	1
cluster292	1	0	0	1	1	1	1
cluster293	1	0	0	1	1	1	1
cluster294	1	0	0	1	1	1	1
cluster295	1	0	0	1	1	1	1
cluster296	0	1	0	1	1	1	1
cluster297	1	0	0	1	1	1	1
cluster299	0	1	0	1	1	1	1
././@PaxHeader 0000000 0000000 0000000 00000000034 00000000000 010212 x ustar 00 28 mtime=1683198656.1063712
cafe5/Base_family_likelihoods.txt 0000644 0000000 0000000 00000006244 14424711300 016143 0 ustar 00root root #FamilyID	Likelihood of Family
cluster0	-34.5925
cluster1	-15.4418
cluster2	-36.2501
cluster3	-9.8022
cluster4	-22.2468
cluster5	-17.2945
cluster6	-11.3353
cluster7	-11.9327
cluster8	-14.1634
cluster9	-11.9327
cluster10	-15.6174
cluster11	-11.2793
cluster12	-11.2793
cluster13	-12.9193
cluster14	-10.779
cluster15	-18.2374
cluster16	-10.779
cluster17	-8.4986
cluster18	-11.6426
cluster20	-11.6426
cluster21	-16.6026
cluster22	-8.92298
cluster23	-21.7004
cluster27	-15.9324
cluster28	-9.71947
cluster29	-24.2294
cluster30	-11.1899
cluster32	-10.2268
cluster34	-12.3475
cluster35	-12.3475
cluster36	-12.3475
cluster38	-18.0821
cluster39	-12.3475
cluster41	-20.4478
cluster42	-12.3475
cluster44	-15.5087
cluster45	-12.3475
cluster46	-12.3475
cluster47	-10.2268
cluster48	-7.65336
cluster49	-12.3475
cluster50	-12.3475
cluster51	-12.3475
cluster52	-12.3475
cluster53	-12.3475
cluster54	-12.3475
cluster55	-12.3475
cluster56	-12.3475
cluster57	-12.3475
cluster58	-12.3475
cluster69	-16.6663
cluster81	-16.6663
cluster88	-16.6663
cluster90	-16.6663
cluster93	-8.81097
cluster94	-8.81097
cluster95	-8.81097
cluster96	-8.81097
cluster97	-8.81097
cluster98	-8.81097
cluster99	-11.7272
cluster100	-14.3006
cluster101	-8.81097
cluster102	-8.81097
cluster103	-8.81097
cluster104	-8.81097
cluster105	-8.81097
cluster106	-8.81097
cluster107	-8.81097
cluster108	-8.81097
cluster109	-8.81097
cluster110	-8.81097
cluster111	-11.7272
cluster112	-8.81097
cluster113	-8.81097
cluster114	-8.81097
cluster115	-8.81097
cluster116	-8.81097
cluster117	-8.81097
cluster118	-8.81097
cluster119	-8.81097
cluster120	-8.81097
cluster121	-8.81097
cluster122	-8.81097
cluster123	-8.81097
cluster124	-8.81097
cluster125	-8.81097
cluster126	-8.81097
cluster127	-8.81097
cluster128	-8.81097
cluster129	-8.81097
cluster130	-8.81097
cluster131	-8.81097
cluster132	-8.81097
cluster133	-8.81097
cluster134	-8.81097
cluster135	-8.81097
cluster136	-8.81097
cluster137	-8.81097
cluster138	-8.81097
cluster139	-8.81097
cluster140	-8.81097
cluster141	-8.81097
cluster142	-8.81097
cluster143	-8.81097
cluster144	-8.81097
cluster145	-8.81097
cluster146	-8.81097
cluster147	-8.81097
cluster148	-8.81097
cluster149	-8.81097
cluster150	-8.81097
cluster151	-8.81097
cluster152	-8.81097
cluster236	-12.8848
cluster237	-12.8848
cluster239	-12.8848
cluster240	-12.8848
cluster241	-12.8848
cluster242	-12.8848
cluster243	-12.8848
cluster244	-12.8848
cluster245	-12.8848
cluster246	-12.8848
cluster247	-12.8848
cluster251	-12.8848
cluster253	-12.8848
cluster254	-12.8848
cluster255	-12.8848
cluster256	-12.8848
cluster258	-12.8848
cluster259	-12.8848
cluster260	-12.8848
cluster261	-12.8848
cluster262	-12.8848
cluster263	-12.8848
cluster264	-12.8848
cluster266	-12.8848
cluster267	-12.8848
cluster268	-12.8848
cluster269	-12.8848
cluster270	-12.8848
cluster271	-12.8848
cluster272	-12.8848
cluster273	-12.8848
cluster275	-12.8848
cluster277	-12.8848
cluster278	-12.8848
cluster280	-12.8848
cluster281	-12.8848
cluster282	-12.8848
cluster284	-12.8848
cluster286	-12.8848
cluster287	-12.8848
cluster288	-12.8848
cluster289	-12.8848
cluster290	-12.8848
cluster292	-12.8848
cluster293	-12.8848
cluster294	-12.8848
cluster295	-12.8848
cluster296	-12.8848
cluster297	-12.8848
cluster299	-12.8848
././@PaxHeader 0000000 0000000 0000000 00000000034 00000000000 010212 x ustar 00 28 mtime=1683198660.8545723
cafe5/Base_family_results.txt 0000644 0000000 0000000 00000005756 14424711305 015352 0 ustar 00root root #FamilyID	pvalue	Significant at 0.05
cluster0	0	y
cluster1	0.04	y
cluster2	0	y
cluster3	0.843	n
cluster4	0	y
cluster5	0.009	y
cluster6	0.393	n
cluster7	0.257	n
cluster8	0.065	n
cluster9	0.257	n
cluster10	0.031	y
cluster11	0.327	n
cluster12	0.327	n
cluster13	0.126	n
cluster14	0.34	n
cluster15	0.004	y
cluster16	0.34	n
cluster17	0.954	n
cluster18	0.222	n
cluster20	0.222	n
cluster21	0.007	y
cluster22	0.816	n
cluster23	0	y
cluster27	0.017	y
cluster28	0.569	n
cluster29	0	y
cluster30	0.252	n
cluster32	0.361	n
cluster34	0.122	n
cluster35	0.122	n
cluster36	0.122	n
cluster38	0.003	y
cluster39	0.122	n
cluster41	0	y
cluster42	0.122	n
cluster44	0.012	y
cluster45	0.122	n
cluster46	0.122	n
cluster47	0.361	n
cluster48	0.697	n
cluster49	0.122	n
cluster50	0.122	n
cluster51	0.122	n
cluster52	0.122	n
cluster53	0.122	n
cluster54	0.122	n
cluster55	0.122	n
cluster56	0.122	n
cluster57	0.122	n
cluster58	0.122	n
cluster69	0.005	y
cluster81	0.005	y
cluster88	0.005	y
cluster90	0.005	y
cluster93	0.456	n
cluster94	0.456	n
cluster95	0.456	n
cluster96	0.456	n
cluster97	0.456	n
cluster98	0.456	n
cluster99	0.109	n
cluster100	0.03	y
cluster101	0.456	n
cluster102	0.456	n
cluster103	0.456	n
cluster104	0.456	n
cluster105	0.456	n
cluster106	0.456	n
cluster107	0.456	n
cluster108	0.456	n
cluster109	0.456	n
cluster110	0.456	n
cluster111	0.109	n
cluster112	0.456	n
cluster113	0.456	n
cluster114	0.456	n
cluster115	0.456	n
cluster116	0.456	n
cluster117	0.456	n
cluster118	0.456	n
cluster119	0.456	n
cluster120	0.456	n
cluster121	0.456	n
cluster122	0.456	n
cluster123	0.456	n
cluster124	0.456	n
cluster125	0.456	n
cluster126	0.456	n
cluster127	0.456	n
cluster128	0.456	n
cluster129	0.456	n
cluster130	0.456	n
cluster131	0.456	n
cluster132	0.456	n
cluster133	0.456	n
cluster134	0.456	n
cluster135	0.456	n
cluster136	0.456	n
cluster137	0.456	n
cluster138	0.456	n
cluster139	0.456	n
cluster140	0.456	n
cluster141	0.456	n
cluster142	0.456	n
cluster143	0.456	n
cluster144	0.456	n
cluster145	0.456	n
cluster146	0.456	n
cluster147	0.456	n
cluster148	0.456	n
cluster149	0.456	n
cluster150	0.456	n
cluster151	0.456	n
cluster152	0.456	n
cluster236	0.045	y
cluster237	0.045	y
cluster239	0.045	y
cluster240	0.045	y
cluster241	0.045	y
cluster242	0.045	y
cluster243	0.045	y
cluster244	0.045	y
cluster245	0.045	y
cluster246	0.045	y
cluster247	0.045	y
cluster251	0.045	y
cluster253	0.045	y
cluster254	0.045	y
cluster255	0.045	y
cluster256	0.045	y
cluster258	0.045	y
cluster259	0.045	y
cluster260	0.045	y
cluster261	0.045	y
cluster262	0.045	y
cluster263	0.045	y
cluster264	0.045	y
cluster266	0.045	y
cluster267	0.045	y
cluster268	0.045	y
cluster269	0.045	y
cluster270	0.045	y
cluster271	0.045	y
cluster272	0.045	y
cluster273	0.045	y
cluster275	0.045	y
cluster277	0.045	y
cluster278	0.045	y
cluster280	0.045	y
cluster281	0.045	y
cluster282	0.045	y
cluster284	0.045	y
cluster286	0.045	y
cluster287	0.045	y
cluster288	0.045	y
cluster289	0.045	y
cluster290	0.045	y
cluster292	0.045	y
cluster293	0.045	y
cluster294	0.045	y
cluster295	0.045	y
cluster296	0.045	y
cluster297	0.045	y
cluster299	0.045	y
././@PaxHeader 0000000 0000000 0000000 00000000034 00000000000 010212 x ustar 00 28 mtime=1683198656.1063712
cafe5/Base_results.txt 0000644 0000000 0000000 00000000241 14424711300 013764 0 ustar 00root root Model Base Final Likelihood (-lnL): 1958.9
Lambda: 0.016736296247746
Maximum possible lambda for this topology: 0.0253898
67 values were attempted (0% rejected)
././@PaxHeader 0000000 0000000 0000000 00000000034 00000000000 010212 x ustar 00 28 mtime=1683198647.3940024
cafe5/Orthogroups_GeneCount_process.txt 0000644 0000000 0000000 00000040710 14424711267 017412 0 ustar 00root root Desc	Family ID	AMI_AO	ATE_AO	AUR_AO	NVE_AO_cilia
(null)	cluster0	7	3	0	13
(null)	cluster1	1	1	2	9
(null)	cluster2	0	7	2	0
(null)	cluster3	3	3	1	2
(null)	cluster4	6	2	1	0
(null)	cluster5	1	2	0	5
(null)	cluster6	3	3	2	0
(null)	cluster7	2	2	0	3
(null)	cluster8	1	1	5	0
(null)	cluster9	2	2	3	0
(null)	cluster10	4	2	0	1
(null)	cluster11	2	3	1	1
(null)	cluster12	2	3	1	1
(null)	cluster13	1	1	0	4
(null)	cluster14	2	2	0	2
(null)	cluster15	0	1	5	0
(null)	cluster16	2	2	2	0
(null)	cluster17	2	2	1	1
(null)	cluster18	1	1	0	3
(null)	cluster19	0	0	5	0
(null)	cluster20	1	1	3	0
(null)	cluster21	2	0	2	1
(null)	cluster22	1	1	2	1
(null)	cluster23	3	0	2	0
(null)	cluster24	3	2	0	0
(null)	cluster25	3	2	0	0
(null)	cluster26	1	4	0	0
(null)	cluster27	3	1	1	0
(null)	cluster28	2	2	1	0
(null)	cluster29	4	0	1	0
(null)	cluster30	2	1	1	1
(null)	cluster31	0	0	1	3
(null)	cluster32	1	1	2	0
(null)	cluster33	2	2	0	0
(null)	cluster34	1	2	1	0
(null)	cluster35	1	2	0	1
(null)	cluster36	1	2	1	0
(null)	cluster37	2	2	0	0
(null)	cluster38	0	2	2	0
(null)	cluster39	2	1	1	0
(null)	cluster40	3	1	0	0
(null)	cluster41	3	0	1	0
(null)	cluster42	2	1	1	0
(null)	cluster43	2	2	0	0
(null)	cluster44	2	0	1	1
(null)	cluster45	2	1	1	0
(null)	cluster46	2	1	1	0
(null)	cluster47	1	1	0	2
(null)	cluster48	1	1	1	1
(null)	cluster49	2	1	0	1
(null)	cluster50	1	2	1	0
(null)	cluster51	2	1	1	0
(null)	cluster52	2	1	1	0
(null)	cluster53	2	1	1	0
(null)	cluster54	2	1	1	0
(null)	cluster55	2	1	1	0
(null)	cluster56	2	1	1	0
(null)	cluster57	2	1	1	0
(null)	cluster58	2	1	1	0
(null)	cluster59	0	0	3	0
(null)	cluster60	0	0	3	0
(null)	cluster61	0	0	2	1
(null)	cluster62	0	0	3	0
(null)	cluster63	0	0	3	0
(null)	cluster64	0	0	3	0
(null)	cluster65	1	2	0	0
(null)	cluster66	1	2	0	0
(null)	cluster67	1	2	0	0
(null)	cluster68	1	2	0	0
(null)	cluster69	0	2	1	0
(null)	cluster70	2	1	0	0
(null)	cluster71	3	0	0	0
(null)	cluster72	2	1	0	0
(null)	cluster73	3	0	0	0
(null)	cluster74	2	1	0	0
(null)	cluster75	2	1	0	0
(null)	cluster76	2	1	0	0
(null)	cluster77	2	1	0	0
(null)	cluster78	2	1	0	0
(null)	cluster79	2	1	0	0
(null)	cluster80	2	1	0	0
(null)	cluster81	2	0	1	0
(null)	cluster82	2	1	0	0
(null)	cluster83	2	1	0	0
(null)	cluster84	3	0	0	0
(null)	cluster85	3	0	0	0
(null)	cluster86	2	1	0	0
(null)	cluster87	2	1	0	0
(null)	cluster88	2	0	0	1
(null)	cluster89	2	1	0	0
(null)	cluster90	2	0	0	1
(null)	cluster91	2	1	0	0
(null)	cluster92	2	1	0	0
(null)	cluster93	1	1	0	1
(null)	cluster94	1	1	0	1
(null)	cluster95	1	1	0	1
(null)	cluster96	1	1	0	1
(null)	cluster97	1	1	0	1
(null)	cluster98	1	1	0	1
(null)	cluster99	1	0	1	1
(null)	cluster100	1	0	0	2
(null)	cluster101	1	1	0	1
(null)	cluster102	1	1	0	1
(null)	cluster103	1	1	0	1
(null)	cluster104	1	1	0	1
(null)	cluster105	1	1	0	1
(null)	cluster106	1	1	0	1
(null)	cluster107	1	1	0	1
(null)	cluster108	1	1	0	1
(null)	cluster109	1	1	0	1
(null)	cluster110	1	1	0	1
(null)	cluster111	1	0	1	1
(null)	cluster112	1	1	1	0
(null)	cluster113	1	1	0	1
(null)	cluster114	1	1	0	1
(null)	cluster115	1	1	0	1
(null)	cluster116	1	1	0	1
(null)	cluster117	1	1	0	1
(null)	cluster118	1	1	0	1
(null)	cluster119	1	1	0	1
(null)	cluster120	1	1	1	0
(null)	cluster121	1	1	1	0
(null)	cluster122	1	1	1	0
(null)	cluster123	1	1	1	0
(null)	cluster124	1	1	1	0
(null)	cluster125	1	1	1	0
(null)	cluster126	1	1	1	0
(null)	cluster127	1	1	1	0
(null)	cluster128	1	1	1	0
(null)	cluster129	1	1	1	0
(null)	cluster130	1	1	1	0
(null)	cluster131	1	1	1	0
(null)	cluster132	1	1	1	0
(null)	cluster133	1	1	1	0
(null)	cluster134	1	1	1	0
(null)	cluster135	1	1	1	0
(null)	cluster136	1	1	1	0
(null)	cluster137	1	1	1	0
(null)	cluster138	1	1	1	0
(null)	cluster139	1	1	1	0
(null)	cluster140	1	1	1	0
(null)	cluster141	1	1	1	0
(null)	cluster142	1	1	1	0
(null)	cluster143	1	1	1	0
(null)	cluster144	1	1	1	0
(null)	cluster145	1	1	1	0
(null)	cluster146	1	1	1	0
(null)	cluster147	1	1	1	0
(null)	cluster148	1	1	1	0
(null)	cluster149	1	1	1	0
(null)	cluster150	1	1	1	0
(null)	cluster151	1	1	1	0
(null)	cluster152	1	1	1	0
(null)	cluster153	1	2	0	0
(null)	cluster154	0	0	0	2
(null)	cluster155	0	0	0	2
(null)	cluster156	0	0	0	2
(null)	cluster157	0	0	0	2
(null)	cluster158	0	0	0	2
(null)	cluster159	0	0	0	2
(null)	cluster160	0	0	0	2
(null)	cluster161	0	0	0	2
(null)	cluster162	0	0	0	2
(null)	cluster163	0	0	0	2
(null)	cluster164	0	0	0	2
(null)	cluster165	0	0	0	2
(null)	cluster166	0	0	0	2
(null)	cluster167	0	0	0	2
(null)	cluster168	0	0	0	2
(null)	cluster169	0	0	0	2
(null)	cluster170	0	0	0	2
(null)	cluster171	0	0	0	2
(null)	cluster172	0	0	2	0
(null)	cluster173	0	0	2	0
(null)	cluster174	0	0	2	0
(null)	cluster175	0	0	2	0
(null)	cluster176	0	0	2	0
(null)	cluster177	0	0	2	0
(null)	cluster178	0	0	2	0
(null)	cluster179	0	0	2	0
(null)	cluster180	0	0	2	0
(null)	cluster181	0	0	2	0
(null)	cluster182	0	0	2	0
(null)	cluster183	0	0	2	0
(null)	cluster184	0	0	2	0
(null)	cluster185	0	0	2	0
(null)	cluster186	0	0	2	0
(null)	cluster187	0	0	2	0
(null)	cluster188	0	0	2	0
(null)	cluster189	0	0	2	0
(null)	cluster190	0	2	0	0
(null)	cluster191	0	2	0	0
(null)	cluster192	0	2	0	0
(null)	cluster193	0	2	0	0
(null)	cluster194	0	2	0	0
(null)	cluster195	0	2	0	0
(null)	cluster196	0	2	0	0
(null)	cluster197	0	2	0	0
(null)	cluster198	0	2	0	0
(null)	cluster199	0	2	0	0
(null)	cluster200	0	2	0	0
(null)	cluster201	0	2	0	0
(null)	cluster202	2	0	0	0
[truncated: 1,862 more rows]
